# Supplementary material for: The promise of open survey questions—The validation of text-based job satisfaction measures
Source: PLoS One. 2019 Dec 26;14(12):e0226408. doi: 10.1371/journal.pone.0226408 (PMC6932814; doi:10.1371/journal.pone.0226408)
Supplement: S1 File — (titled [PromiseOfOpenQuestions _Rscript.Rmd]). (RMD) [file pone.0226408.s002.Rmd]

---
title: "Detecting_sentiment_in_open_quesitons"
author: "Indy Wijngaards"
date: "22-10-2019"
output:
  html_document: default
  pdf_document: default
---

# Preparation
Loading packages and listing specially designed functions.
```{r setup, results = 'hide', message = FALSE, warning = FALSE}
knitr::opts_chunk$set(echo = TRUE)
options(warn=-1)
```

```{r functions and packages, results = 'hide', message = FALSE, warning = FALSE}
#loading packages
library('dplyr')
library('cowplot')
library('psych')
library('tm')
library('readr')
library('sentimentr')
library('tibble')
library('stringr')
library('scales')
library('tidyr')
library("NLP")
library('openNLP')
library('irr') 
library('xlsx')
library('lavaan')
library('semTools')
library('Hmisc')

#functions written for analyses
as.numeric.factor <- function(x) {as.numeric(levels(x))[x]}

tagPOS <- function(x, ...) {
    s <- as.String(x)
    word_token_annotator <- Maxent_Word_Token_Annotator()
    a2 <- NLP::Annotation(1L, "sentence", 1L, nchar(s))
    a2 <- NLP::annotate(s, word_token_annotator, a2)
    a3 <- NLP::annotate(s, Maxent_POS_Tag_Annotator(), a2)
    a3w <- a3[a3$type == "word"]
    POStags <- unlist(lapply(a3w$features, `[[`, "POS"))
    return (POStags)
  }

# theme APA
apatheme=theme_bw()+
  theme(panel.grid.major=element_blank(),
        panel.grid.minor=element_blank(),
        panel.border=element_blank(),
        axis.line=element_line(),
        text=element_text(family='serif'),
        legend.title=element_blank())

fn <- function(x) round(rescale(x, to = c(1, 5)),0) 

```

#Data loading and preprocessing

## Path
Please adapt the path to your own path
```{r Path, results = 'hide', message = FALSE, warning = FALSE}
path <- "C:/Users/pnl01j1k/surfdrive/Data_PromiseOfOpenQuestions"
```

## Loading data 
Two waves of data collection took place. 
```{r Loading data, results = 'hide', message = FALSE, warning = FALSE}
## Wave 1
setwd(paste0(path, "/Wave 1"))
data <- read.csv('Job satisfaction data wave 1.csv', header = TRUE, na.strings=c(" ", ""))

## Wave 2
setwd(paste0(path, "/Wave 2"))
data_w2 <- read.csv('Job satisfaction data wave 2.csv', header = TRUE, na.strings=c(" ", ""))

```

## Preparation data wave 2
The IDs of the respondents in wave 1 had to be collected to collect data for wave 2

```{r Collecting IDs for collecting wave 2 data}
ID_data <- data
ID_data <- sub("\\@email.prolific.ac*", "",as.character(data$Q31))
ID_data <- ID_data[nchar(as.character(ID_data)) == 24 & as.character(ID_data) != "NM@yahoo"]
ID_data <- paste(  paste0(ID_data, ","), collapse = " ")
```

## Filtering, renaming and selecting data
Several variables from the dataset were irrelevant for this study. Therefore they were omitted. 
```{r Filtering and selecting data, results = 'hide', message = FALSE, warning = FALSE} 
data <- dplyr::select(data, c(Q28_1, Q31, Q34, Q33_1, Q33_2,Q33_3, Q33_4, Q33_5, 
             Q7, Q9, Q8, Q12, Q28_2, Q28_3,Q28_4, Q28_5, Q28_6, Q28_7, Q28_8, Q36, Q38, Q39, Q40, Q41, Q42, Q44_1, Q6_1, Q6_2, Q6_3, Q6_4, Q6_5, Q6_6,
             Q6_7, Q6_8, Q44_9, Q44_10, Q44_11, Q44_12,
             Q44_13, Q44_14, Q44_15, Q44_16, Q44_17, Q26_1,Q26_4, Q26_5, Q4_1, Q4_2, Q4_3, Q4_4, Q4_5, Q4_6, Q4_7, Q4_8, Q4_9, Q4_10, Q4_11, Q4_12, Q4_13,
             Q4_14, Q4_15, Q4_16, Q4_17, Q4_18, Q1_1 )) %>%
  slice(13:nrow(data)) %>%
  rename(Job_satisfaction_closed = Q28_1, ProlificID = Q31, Job_satisfaction_open_text = Q34, Job_satisfaction_semi1_text = Q33_1, 
         Job_satisfaction_semi2_text = Q33_2,
         Job_satisfaction_semi3_text = Q33_3, Job_satisfaction_semi4_text = Q33_4, Job_satisfaction_semi5_text = Q33_5,
         Education = Q12, Gender = Q8, Marital_status = Q9, Age = Q7, Satisfaction_work_environ = Q28_8, Satisfaction_work_private = Q28_2, 
         Satisfaction_pay = Q28_3, Satisfaction_work_content = Q28_4, Satisfaction_company = Q28_5, Satisfaction_supervisor = Q28_6,
         Satisfaction_team = Q28_7, Resp_open = Q36, Resp_semi1 = Q38, Resp_semi2 = Q39, Resp_semi3 = Q40, Resp_semi4 = Q41, Resp_semi5 = Q42, 
         Flourish1 = Q6_1, Flourish2 = Q6_2, Flourish3 = Q6_3, Flourish4 = Q6_4, Flourish5 = Q6_5, Flourish6 =
         Q6_6,Flourish7 = Q6_7, Flourish8 = Q6_8, Life_satisfaction_closed = Q1_1, OCB1 = Q44_1, OCB2 = Q44_9, OCB3 = Q44_10, OCB4 = Q44_11, OCB5 = 
         Q44_12, OCB6 = Q44_13, OCB7 = Q44_14, OCB8 = Q44_15, OCB9 = Q44_16, OCB10 = Q44_17, Virt_leader1 = Q4_1, Virt_leader2 = Q4_2,Virt_leader3 = 
         Q4_3, Virt_leader4 = Q4_4, Virt_leader5 = Q4_5, Virt_leader6 = Q4_6, Virt_leader7 = Q4_7, Virt_leader8 = Q4_8, Virt_leader9 = Q4_9,
         Virt_leader10 = Q4_10, Virt_leader11 = Q4_11, Virt_leader12 = Q4_12, Virt_leader13 = Q4_13, Virt_leader14 = Q4_14, Virt_leader15 = Q4_15,
         Virt_leader16 = Q4_16, Virt_leader17 = Q4_17, Virt_leader18 = Q4_18,  PO_fit1 = Q26_1, PO_fit2 = Q26_4, PO_fit3 = Q26_5)


data[, c('Virt_leader1', 'Virt_leader2',  'Virt_leader3', 'Virt_leader4',  'Virt_leader5', 'Virt_leader6', 'Virt_leader7', 'Virt_leader8' ,'Virt_leader9', 'Virt_leader10', 'Virt_leader11', 'Virt_leader12', 'Virt_leader13', 'Virt_leader14', 'Virt_leader15', 'Virt_leader16', 'Virt_leader17', 'Virt_leader18', 'PO_fit1','PO_fit2','PO_fit3', 'Flourish1', 'Flourish2',  'Flourish3', 'Flourish4', 'Flourish5', 'Flourish6', 'Flourish7','Flourish8') ] <- as.numeric(as.character(unlist(data[,  c('Virt_leader1', 'Virt_leader2',  'Virt_leader3', 'Virt_leader4',  'Virt_leader5', 'Virt_leader6', 'Virt_leader7', 'Virt_leader8' ,'Virt_leader9', 'Virt_leader10', 'Virt_leader11', 'Virt_leader12', 'Virt_leader13', 'Virt_leader14', 'Virt_leader15', 'Virt_leader16', 'Virt_leader17', 'Virt_leader18', 'PO_fit1','PO_fit2','PO_fit3', 'Flourish1', 'Flourish2',  'Flourish3', 'Flourish4', 'Flourish5', 'Flourish6', 'Flourish7','Flourish8')])))


data$OCB1 <- recode(data$OCB1,'Never'=1, 'Once or twice'=2, 'Once or twice a month'=3,'Once or twice a week'=4, 'Every day' = 5)
data$OCB2 <- recode(data$OCB2,'Never'=1, 'Once or twice'=2, 'Once or twice a month'=3,'Once or twice a week'=4, 'Every day' = 5)
data$OCB3 <- recode(data$OCB3,'Never'=1, 'Once or twice'=2, 'Once or twice a month'=3,'Once or twice a week'=4, 'Every day' = 5)
data$OCB4 <- recode(data$OCB4,'Never'=1, 'Once or twice'=2, 'Once or twice a month'=3,'Once or twice a week'=4, 'Every day' = 5)
data$OCB5 <- recode(data$OCB5,'Never'=1, 'Once or twice'=2, 'Once or twice a month'=3,'Once or twice a week'=4, 'Every day' = 5)
data$OCB6 <- recode(data$OCB6,'Never'=1, 'Once or twice'=2, 'Once or twice a month'=3,'Once or twice a week'=4, 'Every day' = 5)
data$OCB7 <- recode(data$OCB7,'Never'=1, 'Once or twice'=2, 'Once or twice a month'=3,'Once or twice a week'=4, 'Every day' = 5)
data$OCB8 <- recode(data$OCB8,'Never'=1, 'Once or twice'=2, 'Once or twice a month'=3,'Once or twice a week'=4, 'Every day' = 5)
data$OCB9 <- recode(data$OCB9,'Never'=1, 'Once or twice'=2, 'Once or twice a month'=3,'Once or twice a week'=4, 'Every day' = 5)
data$OCB10 <- recode(data$OCB10,'Never'=1, 'Once or twice'=2, 'Once or twice a month'=3,'Once or twice a week'=4, 'Every day' = 5)


data <- mutate(data, OCB = rowMeans(cbind(OCB1,OCB2, OCB3, OCB4, OCB5, OCB6, OCB7, OCB8, OCB9, OCB10), na.rm = TRUE), 
               Flourishing = rowMeans(cbind(Flourish1, Flourish2, Flourish3, Flourish4, Flourish5, Flourish6, Flourish7, Flourish8), na.rm = TRUE),
               PO_fit = rowMeans(cbind(PO_fit1, PO_fit2, PO_fit3), na.rm = TRUE),
               Virt_leadership = rowMeans(cbind(Virt_leader1, Virt_leader2, Virt_leader3, Virt_leader4, Virt_leader5, Virt_leader6, Virt_leader7,
                                                Virt_leader8, Virt_leader9, Virt_leader10, Virt_leader11, Virt_leader12,
                                                Virt_leader13,Virt_leader14,Virt_leader15, Virt_leader16, Virt_leader17, 
                                                Virt_leader18), na.rm = TRUE))


#Wave_2
data_w2 <- dplyr::select(data_w2, c(Approval, Q86, Q88_4, Standalone_open_text, Semi_open_text_1, 
             Semi_open_text_2, Semi_open_text_3,Semi_open_text_4, Semi_open_text_5, Semiopen_rating_1, Semiopen_rating_2, Semiopen_rating_3, Semiopen_rating_4, Semiopen_rating_5, Standalone_rating)) %>%
  slice(7:nrow(data_w2)) %>%
  filter(Approval == 1) %>% 
  rename(ProlificID = Q86, Job_satisfaction_closed = Q88_4, Job_satisfaction_open_text = Standalone_open_text,
         Job_satisfaction_semi1_text = Semi_open_text_1, Job_satisfaction_semi2_text = Semi_open_text_2, 
         Job_satisfaction_semi3_text = Semi_open_text_3, Job_satisfaction_semi4_text = Semi_open_text_4, Job_satisfaction_semi5_text = Semi_open_text_5) %>%
  filter(ProlificID %in% data$ProlificID)


```

## Internal consistency
```{r}
Virt_leadership <- '
Virt_leadership =~ Virt_leader1+Virt_leader2+ Virt_leader3+Virt_leader4+ Virt_leader5+Virt_leader6+Virt_leader7+Virt_leader8 +Virt_leader9+Virt_leader10+Virt_leader11+Virt_leader12+Virt_leader13+Virt_leader14+Virt_leader15+Virt_leader16+Virt_leader17+Virt_leader18'
reliability(cfa(Virt_leadership, data = data))
mean(data$Virt_leadership)
sd(data$Virt_leadership)

PO_fit <-  'PO_fit =~ PO_fit1 + PO_fit2 + PO_fit3'
reliability(cfa(PO_fit, data = data))
mean(data$PO_fit)
sd(data$PO_fit)


OCB <-  'OCB =~ OCB1 + OCB2 + OCB3 + OCB4 + OCB5 + OCB6 + OCB7 + OCB8 + OCB9 + OCB10'
reliability(cfa(OCB, data = data))
mean(data$OCB)
sd(data$OCB)

Flourishing <-  'Flourishing =~ Flourish1 + Flourish2 + Flourish3 + Flourish4 + Flourish5 + Flourish6 +Flourish7 + Flourish8'
reliability(cfa(Flourishing, data = data))
mean(data$Flourishing)
sd(data$Flourishing)

mean(as.numeric(as.character(data$Life_satisfaction_closed)))
sd(as.numeric(as.character(data$Life_satisfaction_closed)))

```


## Pre-processing data

### Pasting texts together
The individual respondes to the semi-open questions were merged into a single string and converted into character. 

```{r Pasting texts together, results = 'hide', message = FALSE, warning = FALSE}
data$Job_satisfaction_semi1_5_text <- as.character(with(data, paste0(data$Job_satisfaction_semi1_text, " ",
      data$Job_satisfaction_semi2_text, " ",
      data$Job_satisfaction_semi3_text, " ",
      data$Job_satisfaction_semi4_text, " ",
      data$Job_satisfaction_semi5_text)))
data$Job_satisfaction_semi1_text <- as.character(data$Job_satisfaction_semi1_text)
data$Job_satisfaction_semi2_text <- as.character(data$Job_satisfaction_semi2_text)
data$Job_satisfaction_semi3_text <- as.character(data$Job_satisfaction_semi3_text)
data$Job_satisfaction_semi4_text <- as.character(data$Job_satisfaction_semi5_text)
data$Job_satisfaction_semi5_text <- as.character(data$Job_satisfaction_semi5_text)

data_w2$Job_satisfaction_semi1_5_text <- as.character(with(data_w2, paste0(data_w2$Job_satisfaction_semi1_text, " ",
      data_w2$Job_satisfaction_semi2_text, " ",
      data_w2$Job_satisfaction_semi3_text, " ",
      data_w2$Job_satisfaction_semi4_text, " ",
      data_w2$Job_satisfaction_semi5_text)))
data_w2$Job_satisfaction_semi1_5_text <- gsub("NA", "",data_w2$Job_satisfaction_semi1_5_text)
data_w2$Job_satisfaction_semi1_text <- as.character(data_w2$Job_satisfaction_semi1_text)
data_w2$Job_satisfaction_semi2_text <- as.character(data_w2$Job_satisfaction_semi2_text)
data_w2$Job_satisfaction_semi3_text <- as.character(data_w2$Job_satisfaction_semi3_text)
data_w2$Job_satisfaction_semi4_text <- as.character(data_w2$Job_satisfaction_semi4_text)
data_w2$Job_satisfaction_semi5_text <- as.character(data_w2$Job_satisfaction_semi5_text)

```

### Spelling checks
Respondents made spelling mistakes and typos. To make sure our sentiment analyses were effective, these mistakes were corrected using a manual spelling check in Excel 2016.

```{r Spelling check, results = 'hide', message = FALSE, warning = FALSE}
setwd(paste0(path, "/Wave 1"))

# checked spelling wave 1
data$Job_satisfaction_open_text_LC <- as.vector(read.csv('Spelling_check_open_checked_w1.csv'))$x
data$Job_satisfaction_semi1_5_text_LC <- as.vector(read.csv('Spelling_check_semi_checked_w1.csv'))$x
data$Job_satisfaction_semi1_5_text <- NULL
data$Job_satisfaction_open_text <- NULL

setwd(paste0(path, "/Wave 2"))

# checked spelling wave 2
open <- xlsx::read.xlsx('Spelling_check_open_w2_checked.xlsx', 1, stringsAsFactors=FALSE)
data_w2$Job_satisfaction_open_text_LC <- open$x
data_w2$Job_satisfaction_semi1_5_text_LC <- as.character(as.vector(read.csv('Spelling_check_semi_w2_checked.csv'))$x)
data_w2$Job_satisfaction_semi1_5_text <- NULL
data_w2$Job_satisfaction_open_text <- NULL

```

### Cleaning texts
We converted all strings into lowercase and made sure we only used alphabetical characters.
```{r cleaning texts, results = 'hide', message = FALSE, warning = FALSE}
### WAVE 1 ###

# semi-open questions:joining the words, deleting interpunction, all to lower case
data$Job_satisfaction_semi1_5_text_LC <- gsub("\\s+", " ", data$Job_satisfaction_semi1_5_text_LC)
data$Job_satisfaction_semi1_5_text_LC <- str_replace_all(data$Job_satisfaction_semi1_5_text_LC, "[^[:alnum:]]", " ")
data$Job_satisfaction_semi1_5_text_LC <- str_replace_all(data$Job_satisfaction_semi1_5_text_LC, "[\r\n]" , "")

data[c('Job_satisfaction_semi1_text','Job_satisfaction_semi2_text',
       'Job_satisfaction_semi3_text', 'Job_satisfaction_semi4_text', 
       'Job_satisfaction_semi5_text')] <- as.data.frame(lapply(X = data[c('Job_satisfaction_semi1_text',
      'Job_satisfaction_semi2_text',
      'Job_satisfaction_semi3_text', 
      'Job_satisfaction_semi4_text', 
      'Job_satisfaction_semi5_text')], FUN = 
 function(y) gsub("\\s+", " ", y)))
data[c('Job_satisfaction_semi1_text','Job_satisfaction_semi2_text',
       'Job_satisfaction_semi3_text', 'Job_satisfaction_semi4_text', 
       'Job_satisfaction_semi5_text')] <- as.data.frame(lapply(X = data[c('Job_satisfaction_semi1_text',
      'Job_satisfaction_semi2_text',
      'Job_satisfaction_semi3_text', 
      'Job_satisfaction_semi4_text', 
      'Job_satisfaction_semi5_text')], FUN = 
 function(y) gsub("[^[:alnum:]]", " ", y)))
data[c('Job_satisfaction_semi1_text','Job_satisfaction_semi2_text',
       'Job_satisfaction_semi3_text', 'Job_satisfaction_semi4_text', 
       'Job_satisfaction_semi5_text')] <- as.data.frame(lapply(X = data[c('Job_satisfaction_semi1_text',
      'Job_satisfaction_semi2_text',
      'Job_satisfaction_semi3_text', 
      'Job_satisfaction_semi4_text', 
      'Job_satisfaction_semi5_text')], FUN = 
 function(y) gsub("[\r\n]", " ", y)))

data[c('Job_satisfaction_semi1_text','Job_satisfaction_semi2_text',
       'Job_satisfaction_semi3_text', 'Job_satisfaction_semi4_text', 
       'Job_satisfaction_semi5_text')] <- lapply(X = data[c('Job_satisfaction_semi1_text',
      'Job_satisfaction_semi2_text',
      'Job_satisfaction_semi3_text', 
      'Job_satisfaction_semi4_text', 
      'Job_satisfaction_semi5_text')], as.character)


#open question: deleting interpunction, all to lower case
data$Job_satisfaction_open_text_LC <- gsub("n't", " not", data$Job_satisfaction_open_text_LC, fixed = TRUE)
data$Job_satisfaction_open_text_LC <- tolower(gsub("5980e543fdb524000114fcd1", " ", data$Job_satisfaction_open_text_LC, fixed = TRUE))
data$Job_satisfaction_open_text_LC <- gsub("\\s+", " ", data$Job_satisfaction_open_text_LC)
data$Job_satisfaction_open_text_LC <- str_replace_all(data$Job_satisfaction_open_text_LC, "[^[:alnum:]]", " ")
data$Job_satisfaction_open_text_LC <- str_replace_all(data$Job_satisfaction_open_text_LC, "[\r\n]" , "")

### WAVE 2 ###

# semi-open questions:joining the words, deleting interpunction, all to lower case
data_w2$Job_satisfaction_semi1_5_text_LC <- gsub("\\s+", " ", data_w2$Job_satisfaction_semi1_5_text_LC)
data_w2$Job_satisfaction_semi1_5_text_LC <- str_replace_all(data_w2$Job_satisfaction_semi1_5_text_LC, "[^[:alnum:]]", " ")
data_w2$Job_satisfaction_semi1_5_text_LC <- tolower(str_replace_all(data_w2$Job_satisfaction_semi1_5_text_LC, "[\r\n]" , ""))

#open question: deleting interpunction, all to lower case
data_w2$Job_satisfaction_open_text_LC <- gsub("n't", " not", data_w2$Job_satisfaction_open_text_LC, fixed = TRUE)
data_w2$Job_satisfaction_open_text_LC <- str_replace_all(tolower(data_w2$Job_satisfaction_open_text_LC), "[^[:alnum:]]", " ")
data_w2$Job_satisfaction_open_text_LC <- str_replace_all(data_w2$Job_satisfaction_open_text_LC, "[\r\n]" , "")

```

#Exploring the texts
As an illustration of the textual data, we examined the mean and median number of words used and calculated the corresponding standard deviation. In addition, we used part-of-speech (POS) tagging to find out whether respondents wrote down adjectives to the semi-open question.

## Semi-open

```{r Text descriptives semi-open, collapse = TRUE}
#Create vectors with all texts
semi_open_question_text_w1 <- as.character(data$Job_satisfaction_semi1_5_text_LC)
semi_open_question_text_w2 <- as.character(data_w2$Job_satisfaction_semi1_5_text_LC)

#Median, mean and standerd deviation: Wave 1
median_SO_w1 <- round(median(sapply(strsplit(semi_open_question_text_w1, " "), length)),2)
median_SO_w1
mean_SO_w1 <- round(mean(sapply(strsplit(semi_open_question_text_w1, " "), length)),2)
mean_SO_w1
sd_SO_w1 <- round(sd(sapply(strsplit(semi_open_question_text_w1, " "), length)), 2)
sd_SO_w1

#Median, mean and standerd deviation: Wave 2
median_SO_w2 <- round(median(sapply(strsplit(semi_open_question_text_w2, " "), length)),2)
median_SO_w2
mean_SO_w2 <- round(mean(sapply(strsplit(semi_open_question_text_w2, " "), length)),2)
mean_SO_w2
sd_SO_w2 <- round(sd(sapply(strsplit(semi_open_question_text_w2, " "), length)), 2)
sd_SO_w2

#Table of word categories: wave 1
SO_string_w1 = paste(semi_open_question_text_w1, collapse=" ")

tagged_str <- tagPOS(SO_string_w1)
freq_table_SO <- as.data.frame(ftable(tagged_str))
freq_table_SO$pct <- round(x = (freq_table_SO$Freq/sum(freq_table_SO$Freq))*100, digits = 2)
freq_table_SO

#Table of word categories: wave 2
SO_string_w2 = paste(semi_open_question_text_w2, collapse=" ")

tagged_str <- tagPOS(SO_string_w2)
freq_table_SO <- as.data.frame(ftable(tagged_str))
freq_table_SO$pct <- round(x = (freq_table_SO$Freq/sum(freq_table_SO$Freq))*100, digits = 2)
freq_table_SO

```

## Open 
```{r Text descriptives open, collapse = TRUE}
open_question_text_w1 <- as.character(data$Job_satisfaction_open_text_LC)

#Median, mean and standerd deviation: Wave 1
median_O_w1 <- round(median(sapply(strsplit(open_question_text_w1, " "), length)),2)
median_O_w1
mean_O_w1 <- round(mean(sapply(strsplit(open_question_text_w1, " "), length)),2)
mean_O_w1
sd_O_w1 <- round(sd(sapply(strsplit(open_question_text_w1, " "), length), na.rm = TRUE), 2)
sd_O_w1
open_question_text_w2 <- as.character(data_w2$Job_satisfaction_open_text_LC)

#Median, mean and standerd deviation: Wave 2
median_O_w2 <- round(median(sapply(strsplit(open_question_text_w2, " "), length)),2)
median_O_w2
mean_O_w2 <- round(mean(sapply(strsplit(open_question_text_w2, " "), length)),2)
mean_O_w2
sd_O_w2 <- round(sd(sapply(strsplit(open_question_text_w2, " "), length), na.rm = TRUE), 2)
sd_O_w2
```

#Sentiment analyses
We used four types of sentiment analysis: Independent manual coding, SentimentR, SentiStrength and LIWC.

##Independent coders' ratings
Three independent raters (rat1, rat2 and rat3) independently coded all responses. These ratings were averaged and rounded to the nearest number. 

###Wave 1
```{r Importing the ratings and merging wave 1, results = 'hide', message = FALSE, warning = FALSE}
setwd(paste0(path, "/Wave 1"))
Raters_semi_open <- as.data.frame(read.csv(file = 'Semi Open Ratings_w1.csv', sep = ";", na.strings = NA, stringsAsFactors = FALSE))[1:997,]
Raters_open <- as.data.frame(read.csv(file = 'Open_w1.csv', sep = ";", na.strings = NA, stringsAsFactors = FALSE))

data <- bind_cols(data, Raters_semi_open[, c(2:4,6:8,10:12,14:16, 18:23)])
data <- bind_cols(data, Raters_open[, c(2:4)])
data$Rating_rat2_semi1 <- as.numeric(gsub(54, 5, data$Rating_rat2_semi1))
```

```{r Computing the ratings w2, collapse = TRUE}
data$Job_satisfaction_semi1_overall_raters <-  rowMeans(data[,c("Rating_rat1_semi1", "Rating_rat2_semi1", "Rating_rat3_semi1")], na.rm = TRUE)

data$Job_satisfaction_semi2_overall_raters <-  rowMeans(data[,c("Rating_rat1_semi2", "Rating_rat2_semi2", "Rating_rat3_semi2")], na.rm = TRUE)

data$Job_satisfaction_semi3_overall_raters <- rowMeans(data[,c("Rating_rat1_semi3", "Rating_rat2_semi3", "Rating_rat3_semi3")], na.rm = TRUE)

data$Job_satisfaction_semi4_overall_raters <-  rowMeans(data[,c("Rating_rat1_semi4", "Rating_rat2_semi4", "Rating_rat3_semi4")], na.rm = TRUE)

data$Job_satisfaction_semi5_overall_raters <- rowMeans(data[,c("Rating_rat1_semi5", "Rating_rat2_semi5", "Rating_rat3_semi5")], na.rm = TRUE)


data$Job_satisfaction_semiopen1_5_rater1 <- rowMeans(data[,c("Rating_rat1_semi1", "Rating_rat1_semi2", "Rating_rat1_semi3", "Rating_rat1_semi4", "Rating_rat1_semi5")], na.rm = TRUE)

data$Job_satisfaction_semiopen1_5_rater2 <- rowMeans(data[,c("Rating_rat2_semi1", "Rating_rat2_semi2", "Rating_rat2_semi3", "Rating_rat2_semi4", "Rating_rat2_semi5")],na.rm = TRUE)

data$Job_satisfaction_semiopen1_5_rater3 <- rowMeans(data[,c("Rating_rat3_semi1", "Rating_rat3_semi2","Rating_rat3_semi3", "Rating_rat3_semi4", "Rating_rat3_semi5")], na.rm = TRUE)

data$Job_satisfaction_semiopen1_5_raters <- round(rowMeans(data[,c("Job_satisfaction_semiopen1_5_rater1",       "Job_satisfaction_semiopen1_5_rater2", "Job_satisfaction_semiopen1_5_rater3")], na.rm = TRUE))


data$Job_satisfaction_open_raters <- round(rowMeans(data[,c('Rating_rat3_open', 'Rating_rat2_open', 'Rating_rat1_open')], na.rm = TRUE))

#mean and standard deviation: open
mean(round(data$Job_satisfaction_open_raters))
sd(round(data$Job_satisfaction_open_raters))

#mean and standard deviation: semi-open
mean(round(data$Job_satisfaction_semiopen1_5_raters))
sd(round(data$Job_satisfaction_semiopen1_5_raters))
psych::alpha(data[,c('Job_satisfaction_semi1_overall_raters','Job_satisfaction_semi2_overall_raters', 'Job_satisfaction_semi3_overall_raters', 'Job_satisfaction_semi4_overall_raters', 'Job_satisfaction_semi5_overall_raters')])$total$raw_alpha

#Inter rater reliability, i.e., ICC - Semi-open
semi1ICC <- as.data.frame(data[c('Rating_rat1_semi1', 'Rating_rat2_semi1', 'Rating_rat3_semi1')])
semi2ICC <- as.data.frame(data[c('Rating_rat1_semi2', 'Rating_rat2_semi2', 'Rating_rat3_semi2')])
semi3ICC <- as.data.frame(data[c('Rating_rat1_semi3', 'Rating_rat2_semi3', 'Rating_rat3_semi3')])
semi4ICC <- as.data.frame(data[c('Rating_rat1_semi4', 'Rating_rat2_semi4', 'Rating_rat3_semi4')])
semi5ICC <- as.data.frame(data[c('Rating_rat1_semi5', 'Rating_rat2_semi5', 'Rating_rat3_semi5')])
semiallICC <- as.data.frame(data[c('Job_satisfaction_semiopen1_5_rater1', 'Job_satisfaction_semiopen1_5_rater2', 'Job_satisfaction_semiopen1_5_rater3')])
openICC <- as.data.frame(data[c('Rating_rat1_open', 'Rating_rat2_open', 'Rating_rat3_open')])

#Inter rater reliability, i.e., ICC - Open
irr::icc(semi1ICC, model = 'twoway', type = 'consistency', unit = 'average')
irr::icc(semi2ICC, model = 'twoway', type = 'consistency', unit = 'average')
irr::icc(semi3ICC, model = 'twoway', type = 'consistency', unit = 'average')
irr::icc(semi4ICC, model = 'twoway', type = 'consistency', unit = 'average')
irr::icc(semi5ICC, model = 'twoway', type = 'consistency', unit = 'average')
irr::icc(semiallICC, model = 'twoway', type = 'consistency', unit = 'average')
irr::icc(openICC, model = 'twoway', type = 'consistency', unit = 'average')
```


###Wave 2
```{r Importing the ratings and merging wave 2, results = 'hide', message = FALSE, warning = FALSE}

setwd(paste0(path, "/Wave 2"))

Raters_semi_open <- as.data.frame(read.xlsx(file = 'Wave_2_manual_coding.xlsx', sheetIndex =  2, na.strings = NA, stringsAsFactors = FALSE))[1:116,]
Raters_open <- as.data.frame(read.xlsx(file = 'Wave_2_manual_coding.xlsx', sheetIndex =  3, na.strings = NA, stringsAsFactors = FALSE))[1:116,]

data_w2 <- bind_cols(data_w2, Raters_semi_open[, c(2:4,6:8,10:12,14:16, 18:20)])
data_w2 <- bind_cols(data_w2, Raters_open[, c(2:4)])
```

```{r Computing the ratings w1, collapse = TRUE}
data_w2$Job_satisfaction_semi1_overall_raters  <- rowMeans(data_w2[,c("R1_rat3", "R1_rat1", "R1_rat2")], na.rm = TRUE)

data_w2$Job_satisfaction_semi2_overall_raters  <- rowMeans(data_w2[,c("R2_rat3", "R2_rat1", "R1_rat2")], na.rm = TRUE)

data_w2$Job_satisfaction_semi3_overall_raters  <- rowMeans(data_w2[,c("R3_rat3", "R3_rat1", "R1_rat2")], na.rm = TRUE)

data_w2$Job_satisfaction_semi4_overall_raters  <- rowMeans(data_w2[,c("R4_rat3", "R4_rat1", "R1_rat2")], na.rm = TRUE)

data_w2$Job_satisfaction_semi5_overall_raters  <- rowMeans(data_w2[,c("R5_rat3", "R5_rat1", "R1_rat2")], na.rm = TRUE)


data_w2$Job_satisfaction_semiopen1_5_rater1 <- rowMeans(data_w2[,c("R1_rat3", "R2_rat3", "R3_rat3", "R4_rat3", 'R5_rat3')], na.rm = TRUE)
data_w2$Job_satisfaction_semiopen1_5_rater2 <- rowMeans(data_w2[,c("R1_rat1", "R2_rat1","R3_rat1","R4_rat1","R5_rat1")], na.rm = TRUE)
data_w2$Job_satisfaction_semiopen1_5_rater3 <- rowMeans(data_w2[,c("R1_rat2","R2_rat2","R3_rat2","R4_rat2","R5_rat2")], na.rm = TRUE)
data_w2$Job_satisfaction_semiopen1_5_raters <- round(rowMeans(data_w2[,c("Job_satisfaction_semiopen1_5_rater1", "Job_satisfaction_semiopen1_5_rater2", "Job_satisfaction_semiopen1_5_rater3")], na.rm = TRUE))
data_w2$Job_satisfaction_open_raters <- round(rowMeans(data_w2[,c('R_rat3', 'R_rat2', 'R_rat1')], na.rm = TRUE))

#some descrptives: open
mean(data_w2$Job_satisfaction_open_raters)
sd(round(data_w2$Job_satisfaction_open_raters))

#some descrptives: semi-open
mean(data_w2$Job_satisfaction_semiopen1_5_raters)
sd(data_w2$Job_satisfaction_semiopen1_5_raters)
psych::alpha(data_w2[,c('Job_satisfaction_semi1_overall_raters','Job_satisfaction_semi2_overall_raters', 'Job_satisfaction_semi3_overall_raters', 'Job_satisfaction_semi4_overall_raters', 'Job_satisfaction_semi5_overall_raters')])$total$raw_alpha

#IRR
semi1ICC <- as.data.frame(data_w2[c("R1_rat3", "R1_rat1", "R1_rat2")])
semi2ICC <- as.data.frame(data_w2[c("R2_rat3", "R2_rat1", "R2_rat2")])
semi3ICC <- as.data.frame(data_w2[c("R3_rat3", "R3_rat1", "R3_rat2")])
semi4ICC <- as.data.frame(data_w2[c("R4_rat3", "R4_rat1", "R4_rat2")])
semi5ICC <- as.data.frame(data_w2[c("R5_rat3", "R5_rat1", "R5_rat2")])
semiallICC <- as.data.frame(data_w2[c('Job_satisfaction_semiopen1_5_rater1', 'Job_satisfaction_semiopen1_5_rater2', 'Job_satisfaction_semiopen1_5_rater3')])
openICC <- as.data.frame(data_w2[c('R_rat3', 'R_rat2', 'R_rat1')])

#icc
irr::icc(semi1ICC, model = 'twoway', type = 'consistency', unit = 'average')
irr::icc(semi2ICC, model = 'twoway', type = 'consistency', unit = 'average')
irr::icc(semi3ICC, model = 'twoway', type = 'consistency', unit = 'average')
irr::icc(semi4ICC, model = 'twoway', type = 'consistency', unit = 'average')
irr::icc(semi5ICC, model = 'twoway', type = 'consistency', unit = 'average')
irr::icc(semiallICC, model = 'twoway', type = 'consistency', unit = 'average')
irr::icc(openICC, model = 'twoway', type = 'consistency', unit = 'average')
```


##LIWC
The Linguistic Inquiry and Word Count software was used to compute sentiment scores.

###Wave 1
```{r Loading in the results w1, collapse = TRUE}
setwd(paste0(path, "/LIWC_results"))

#creating one large dataframe with all results per row
LIWC_data <- list.files(full.names = TRUE, pattern = c("study_1|study1_checked")) %>% 
  lapply(read.csv, na.strings = c("No comment", "no comment", "", "NA")) %>% 
  bind_cols 

LIWC_data <- LIWC_data[, grep("Tone", names(LIWC_data), value = TRUE)]
LIWC_data <- rename(LIWC_data, Job_satisfaction_semiopen1_5_LIWC = Tone, Job_satisfaction_semiopen1_LIWC = Tone1,
    Job_satisfaction_semiopen2_LIWC = Tone2, Job_satisfaction_semiopen3_LIWC = Tone3, 
    Job_satisfaction_semiopen4_LIWC = Tone4, Job_satisfaction_semiopen5_LIWC = Tone5, 
    Job_satisfaction_open_LIWC = Tone6)
LIWC_data <- lapply(LIWC_data, function(y) gsub(",", ".",y)) %>%
  lapply(as.numeric) %>%
  lapply(fn)
  
#merge data into existing dataset
data <- bind_cols(data, LIWC_data)

data<- mutate(data, Job_satisfaction_semiopen4_LIWC = ifelse(is.na(Resp_semi4), NA,
            Job_satisfaction_semiopen4_LIWC),
         Job_satisfaction_semiopen_LIWC = ifelse(is.na(Resp_semi5), NA,
            Job_satisfaction_semiopen5_LIWC))
         
# descrptives open
mean(data$Job_satisfaction_open_LIWC)
sd(data$Job_satisfaction_open_LIWC)

# descrptives semi-open
mean(data$Job_satisfaction_semiopen1_5_LIWC)
sd(data$Job_satisfaction_semiopen1_5_LIWC)
psych::alpha(data[,c('Job_satisfaction_semiopen1_LIWC','Job_satisfaction_semiopen2_LIWC', 'Job_satisfaction_semiopen3_LIWC', 'Job_satisfaction_semiopen4_LIWC', 'Job_satisfaction_semiopen5_LIWC')])$total$raw_alpha
```

###Wave 2
```{r Loading in the results w2, collapse = TRUE}
setwd(paste0(path, "/LIWC_results"))

#creating one large dataframe with all results per row
LIWC_data <- list.files(full.names = TRUE, pattern = c("w2")) %>% 
  lapply(read.csv, na.strings = c("No comment", "no comment", "", "NA")) %>% 
  bind_cols 

LIWC_data <- LIWC_data[, grep("Tone", names(LIWC_data), value = TRUE)]

LIWC_data <- rename(LIWC_data, Job_satisfaction_semiopen1_5_LIWC_w2 = Tone, Job_satisfaction_semiopen1_LIWC_w2 =
    Tone1,Job_satisfaction_semiopen2_LIWC_w2 = Tone2, Job_satisfaction_semiopen3_LIWC_w2 = Tone3, 
    Job_satisfaction_semiopen4_LIWC_w2 = Tone4, Job_satisfaction_semiopen5_LIWC_w2 = Tone5, 
    Job_satisfaction_open_LIWC_w2 = Tone6) %>%
  slice(2:n())

LIWC_data <- lapply(LIWC_data, function(y) gsub(",", ".",y)) %>%
  lapply(as.numeric) %>%
  lapply(fn)
  

#merge data into existing dataset
data_w2 <- bind_cols(data_w2, LIWC_data)

data_w2 <- 
  mutate(data_w2, Job_satisfaction_semiopen4_LIWC_w2 = ifelse(is.na(Semiopen_rating_4), NA,
            Job_satisfaction_semiopen4_LIWC_w2),
         Job_satisfaction_semiopen5_LIWC_w2 = ifelse(is.na(Semiopen_rating_5), NA,
            Job_satisfaction_semiopen5_LIWC_w2))
         

#mean and standard deviation: open
mean(data_w2$Job_satisfaction_open_LIWC)
sd(data_w2$Job_satisfaction_open_LIWC)

#mean and standard deviation: semi-open
mean(data_w2$Job_satisfaction_semiopen1_5_LIWC)
sd(data_w2$Job_satisfaction_semiopen1_5_LIWC)
psych::alpha(data_w2[,c('Job_satisfaction_semiopen1_LIWC_w2','Job_satisfaction_semiopen2_LIWC_w2', 'Job_satisfaction_semiopen3_LIWC_w2', 'Job_satisfaction_semiopen4_LIWC_w2', 'Job_satisfaction_semiopen5_LIWC_w2')])$total$raw_alpha
```

##Sentimentr

###Wave 1
```{r SentimentR - w1, collapse = TRUE}
#semi 
data$Job_satisfaction_semiopen1_5_sentimentr <- fn(sentimentr::sentiment(text.var = as.character(data$Job_satisfaction_semi1_5_text_LC))$sentiment)
data$Job_satisfaction_semiopen1_sentimentr <- fn(sentimentr::sentiment(text.var = as.character(data$Job_satisfaction_semi1_text))$sentiment)
data$Job_satisfaction_semiopen2_sentimentr <- fn(sentimentr::sentiment(text.var = as.character(data$Job_satisfaction_semi2_text))$sentiment)
data$Job_satisfaction_semiopen3_sentimentr <- fn(sentimentr::sentiment(text.var = as.character(data$Job_satisfaction_semi3_text))$sentiment)
data$Job_satisfaction_semiopen4_sentimentr <- fn(sentimentr::sentiment(text.var = as.character(data$Job_satisfaction_semi4_text))$sentiment)
data$Job_satisfaction_semiopen5_sentimentr <- fn(sentimentr::sentiment(text.var = as.character(data$Job_satisfaction_semi5_text))$sentiment)

#open
data$Job_satisfaction_open_sentimentr <- fn(sentimentr::sentiment(text.var = data$Job_satisfaction_open_text_LC)$sentiment)

data <- mutate(data, Job_satisfaction_semiopen4_sentimentr = ifelse(is.na(Resp_semi4), NA, Job_satisfaction_semiopen4_sentimentr),Job_satisfaction_semiopen5_sentimentr = ifelse(is.na(Resp_semi4), NA, Job_satisfaction_semiopen5_sentimentr))
         
#mean and standard deviation: open
mean(data$Job_satisfaction_open_sentimentr)
sd(data$Job_satisfaction_open_sentimentr)

#mean and standard deviation: semi-open
mean(data$Job_satisfaction_semiopen1_5_sentimentr)
sd(data$Job_satisfaction_semiopen1_5_sentimentr)
psych::alpha(data[,c('Job_satisfaction_semiopen1_sentimentr','Job_satisfaction_semiopen2_sentimentr', 'Job_satisfaction_semiopen3_sentimentr', 'Job_satisfaction_semiopen4_sentimentr', 'Job_satisfaction_semiopen5_sentimentr')])$total$raw_alpha

```

###Wave 2 
```{r SentimentR - w2, collapse = TRUE}
data_w2$Job_satisfaction_semiopen1_5_sentimentr <- fn(sentimentr::sentiment(text.var = as.character(data_w2$Job_satisfaction_semi1_5_text_LC))$sentiment)
data_w2$Job_satisfaction_semiopen1_sentimentr <- fn(sentimentr::sentiment(text.var = as.character(data_w2$Job_satisfaction_semi1_text))$sentiment)
data_w2$Job_satisfaction_semiopen2_sentimentr <- fn(sentimentr::sentiment(text.var = as.character(data_w2$Job_satisfaction_semi2_text))$sentiment)
data_w2$Job_satisfaction_semiopen3_sentimentr <- fn(sentimentr::sentiment(text.var = as.character(data_w2$Job_satisfaction_semi3_text))$sentiment)
data_w2$Job_satisfaction_semiopen4_sentimentr <- fn(sentimentr::sentiment(text.var = as.character(data_w2$Job_satisfaction_semi4_text))$sentiment)
data_w2$Job_satisfaction_semiopen5_sentimentr <- fn(sentimentr::sentiment(text.var = as.character(data_w2$Job_satisfaction_semi5_text))$sentiment)
data_w2$Job_satisfaction_open_sentimentr <- fn(sentimentr::sentiment(text.var = data_w2$Job_satisfaction_open_text_LC)$sentiment)

data_w2 <- mutate(data_w2, Job_satisfaction_semiopen4_sentimentr = ifelse(is.na(Semiopen_rating_4), NA, Job_satisfaction_semiopen4_sentimentr),Job_satisfaction_semiopen5_sentimentr = ifelse(is.na(Semiopen_rating_5), NA,Job_satisfaction_semiopen5_sentimentr))

#mean and standard deviation: open
mean(data_w2$Job_satisfaction_open_sentimentr)
sd(data_w2$Job_satisfaction_open_sentimentr)

#mean and standard deviation: semi-open
mean(data_w2$Job_satisfaction_semiopen1_5_sentimentr)
sd(data_w2$Job_satisfaction_semiopen1_5_sentimentr)
psych::alpha(data_w2[,c('Job_satisfaction_semiopen1_sentimentr','Job_satisfaction_semiopen2_sentimentr', 'Job_satisfaction_semiopen3_sentimentr', 'Job_satisfaction_semiopen4_sentimentr', 'Job_satisfaction_semiopen5_sentimentr')])$total$raw_alpha

```

##SentiStrength

###Wave 1
```{r SentiStrength w1, collapse = TRUE}
setwd(paste0(path, "/SentiStrength_results"))

SentiStrength_semiopen <- read.table("Semiopen_combined_study_1+results.txt", sep = "\t", header = TRUE)

Open_part1 <- read.table("Standalone_text_study1_checked1+results.txt", sep = "\t", header = TRUE)
Open_part2 <- read.table("Standalone_text_study1_checked2+results.txt", sep = "\t", header = TRUE)
SentiStrength_open <- bind_rows(Open_part1, Open_part2)

#data <- bind_cols(data, SentiStrength_open)
#data <- bind_cols(data, SentiStrength_semiopen)
SentiStrength_semiopen <- read.table("Semiopen_combined_study_1+results.txt", sep = "\t", header = TRUE)
SentiStrength_semiopen1 <- read.table("Semiopen1_study_1+results.txt", sep = "\t", header = TRUE)
SentiStrength_semiopen2 <- read.table("Semiopen2_study_1+results.txt", sep = "\t", header = TRUE)
SentiStrength_semiopen3 <- read.table("Semiopen3_study_1+results.txt", sep = "\t", header = TRUE)
SentiStrength_semiopen4 <- read.table("Semiopen4_study_1+results.txt", sep = "\t", header = TRUE)
SentiStrength_semiopen5 <- read.table("Semiopen5_study_1+results.txt", sep = "\t", header = TRUE)

data <- bind_cols(data, SentiStrength_open, SentiStrength_semiopen, SentiStrength_semiopen1, SentiStrength_semiopen2, SentiStrength_semiopen3, SentiStrength_semiopen4, SentiStrength_semiopen5) %>%
  rename(SentiStrength_open_neg = Negative, SentiStrength_open_pos = Positive, SentiStrength_semi_open_neg = Negative1, 
  SentiStrength_semi_open_pos = Positive1, SentiStrength_semi_open1_neg = Negative2, SentiStrength_semi_open1_pos = Positive2, SentiStrength_semi_open2_neg = Negative3, SentiStrength_semi_open2_pos = Positive3, SentiStrength_semi_open3_neg = Negative4,SentiStrength_semi_open3_pos = Positive4, SentiStrength_semi_open4_neg = Negative5, SentiStrength_semi_open4_pos = Positive5,  SentiStrength_semi_open5_neg = Negative6,SentiStrength_semi_open5_pos = Positive6)

data <- data %>% mutate(Job_satisfaction_open_sentistrength = fn(rowSums(cbind(SentiStrength_open_neg, SentiStrength_open_pos))),
 Job_satisfaction_semiopen1_5_sentistrength = fn(rowSums(cbind(SentiStrength_semi_open_neg,SentiStrength_semi_open_pos))),
 Job_satisfaction_semi_open1_sentistrength = fn(rowSums(cbind(SentiStrength_semi_open1_neg,SentiStrength_semi_open1_pos))),
 Job_satisfaction_semi_open2_sentistrength = fn(rowSums(cbind(SentiStrength_semi_open2_neg,SentiStrength_semi_open2_pos))),
 Job_satisfaction_semi_open3_sentistrength = fn(rowSums(cbind(SentiStrength_semi_open3_neg,SentiStrength_semi_open3_pos))),
 Job_satisfaction_semi_open4_sentistrength = fn(rowSums(cbind(SentiStrength_semi_open4_neg,SentiStrength_semi_open4_pos))),
 Job_satisfaction_semi_open5_sentistrength = fn(rowSums(cbind(SentiStrength_semi_open5_neg,SentiStrength_semi_open5_pos)))) %>%
  mutate(Job_satisfaction_semi_open4_sentistrength = ifelse(is.na(Resp_semi4), NA,
            Job_satisfaction_semi_open4_sentistrength),
         Job_satisfaction_semi_open5_sentistrength = ifelse(is.na(Resp_semi5), NA,
            Job_satisfaction_semi_open5_sentistrength))
#descriptives semi-open
mean(data$Job_satisfaction_semiopen1_5_sentistrength)
sd(data$Job_satisfaction_semiopen1_5_sentistrength)
psych::alpha(data[,c('Job_satisfaction_semi_open1_sentistrength','Job_satisfaction_semi_open2_sentistrength', 'Job_satisfaction_semi_open3_sentistrength', 'Job_satisfaction_semi_open4_sentistrength', 'Job_satisfaction_semi_open5_sentistrength')])$total$raw_alpha

# descrptives open
mean(data$Job_satisfaction_open_sentistrength)
sd(data$Job_satisfaction_open_sentistrength)


```


###Wave 2

```{r SentiStrength w2, collapse = TRUE}
setwd(paste0(path, "/SentiStrength_results"))

SentiStrength_semiopen <- read.table("Semiopen_combined_study_1_w2+results.txt", sep = "\t", header = TRUE)
SentiStrength_semiopen1 <- read.table("Semiopen1_study_1_w2+results.txt", sep = "\t", header = TRUE)
SentiStrength_semiopen2 <- read.table("Semiopen2_study_1_w2+results.txt", sep = "\t", header = TRUE)
SentiStrength_semiopen3 <- read.table("Semiopen3_study_1_w2+results.txt", sep = "\t", header = TRUE)
SentiStrength_semiopen4 <- read.table("Semiopen4_study_1_w2+results.txt", sep = "\t", header = TRUE)
SentiStrength_semiopen5 <- read.table("Semiopen5_study_1_w2+results.txt", sep = "\t", header = TRUE)

SentiStrength_open <- read.table("Standalone_text_study1_checked1_w2+results.txt", sep = "\t", header = TRUE)

data_w2 <- bind_cols(data_w2, SentiStrength_open, SentiStrength_semiopen, SentiStrength_semiopen1, 
     SentiStrength_semiopen2, SentiStrength_semiopen3, 
     SentiStrength_semiopen4, SentiStrength_semiopen5) %>%
  rename(SentiStrength_open_neg = Negative, 
  SentiStrength_open_pos = Positive, 
  SentiStrength_semi_open_neg = Negative1, 
  SentiStrength_semi_open_pos = Positive1,
  SentiStrength_semi_open1_neg = Negative2,
  SentiStrength_semi_open1_pos = Positive2,
  SentiStrength_semi_open2_neg = Negative3,
  SentiStrength_semi_open2_pos = Positive3,
  SentiStrength_semi_open3_neg = Negative4,
  SentiStrength_semi_open3_pos = Positive4,
  SentiStrength_semi_open4_neg = Negative5,
  SentiStrength_semi_open4_pos = Positive5,
  SentiStrength_semi_open5_neg = Negative6,
  SentiStrength_semi_open5_pos = Positive6) %>%
  mutate(Job_satisfaction_open_sentistrength = fn(rowSums(cbind(SentiStrength_open_neg,SentiStrength_open_pos))),
 Job_satisfaction_semiopen1_5_sentistrength = fn(rowSums(cbind(SentiStrength_semi_open_neg,SentiStrength_semi_open_pos))),
 Job_satisfaction_semi_open1_sentistrength = fn(rowSums(cbind(SentiStrength_semi_open1_neg,SentiStrength_semi_open1_pos))),
 Job_satisfaction_semi_open2_sentistrength = fn(rowSums(cbind(SentiStrength_semi_open2_neg,SentiStrength_semi_open1_pos))),
 Job_satisfaction_semi_open3_sentistrength = fn(rowSums(cbind(SentiStrength_semi_open3_neg,SentiStrength_semi_open1_pos))),
 Job_satisfaction_semi_open4_sentistrength = fn(rowSums(cbind(SentiStrength_semi_open4_neg,SentiStrength_semi_open1_pos))),
 Job_satisfaction_semi_open5_sentistrength = fn(rowSums(cbind(SentiStrength_semi_open5_neg,SentiStrength_semi_open1_pos)))) %>%
  mutate(Job_satisfaction_semi_open4_sentistrength = ifelse(is.na(Semiopen_rating_4), NA,
            Job_satisfaction_semi_open4_sentistrength),
         Job_satisfaction_semi_open5_sentistrength = ifelse(is.na(Semiopen_rating_5), NA,
            Job_satisfaction_semi_open5_sentistrength))
         

#descriptives semi-open
mean(data_w2$Job_satisfaction_semiopen1_5_sentistrength)
sd(data_w2$Job_satisfaction_semiopen1_5_sentistrength)
psych::alpha(data_w2[,c('Job_satisfaction_semi_open1_sentistrength','Job_satisfaction_semi_open2_sentistrength', 'Job_satisfaction_semi_open3_sentistrength', 'Job_satisfaction_semi_open4_sentistrength', 'Job_satisfaction_semi_open5_sentistrength')])$total$raw_alpha

# descrptives open
mean(data_w2$Job_satisfaction_open_sentistrength)
sd(data_w2$Job_satisfaction_open_sentistrength)

```


##Summary of ratings
```{r Summary of ratings, results = 'hide', message = FALSE, warning = FALSE}
data_selec <- data %>% dplyr::select(Job_satisfaction_semiopen1_5_LIWC, Job_satisfaction_open_LIWC,
                              Job_satisfaction_semiopen1_5_sentistrength, Job_satisfaction_open_sentistrength,
                              Job_satisfaction_semiopen1_5_sentimentr, Job_satisfaction_open_sentimentr,   
                              Job_satisfaction_semiopen1_5_raters, Job_satisfaction_open_raters,
                              Job_satisfaction_closed)

dataw2_selec <- data_w2 %>% dplyr::select(Job_satisfaction_semiopen1_5_LIWC_w2, Job_satisfaction_open_LIWC_w2,
                                   Job_satisfaction_semiopen1_5_sentistrength, Job_satisfaction_open_sentistrength,
                                   Job_satisfaction_semiopen1_5_sentimentr, Job_satisfaction_open_sentimentr,   
                                   Job_satisfaction_semiopen1_5_raters, Job_satisfaction_open_raters, 
                                   Job_satisfaction_closed) %>%
  rename(Job_satisfaction_open_LIWC = Job_satisfaction_open_LIWC_w2, 
         Job_satisfaction_semiopen1_5_LIWC = Job_satisfaction_semiopen1_5_LIWC_w2 )
  

data_combined <- rbind(dataw2_selec, data_selec)
```


```{r Plotting density graphs}
df_semi <- data_combined %>%
  dplyr::select(Job_satisfaction_semiopen1_5_raters, 
         Job_satisfaction_semiopen1_5_LIWC, Job_satisfaction_semiopen1_5_sentimentr, 
         Job_satisfaction_semiopen1_5_sentistrength) %>%
  rename(`Independent raters` = Job_satisfaction_semiopen1_5_raters,
         `LIWC 2015` = Job_satisfaction_semiopen1_5_LIWC,
         `SentimentR` = Job_satisfaction_semiopen1_5_sentimentr,
         `SentiStrength` = Job_satisfaction_semiopen1_5_sentistrength) %>%
  lapply(function(x) fn(x))

df_semi <- as.data.frame(df_semi)
tiff("semi_open.tiff", units="in", width=5, height=5, res=400)

df_semi %>%
  gather() %>% 
  ggplot(aes(value)) +
    facet_wrap(~ key, scales = "free") +
    geom_histogram() +
  scale_x_continuous(name = 'Score') +
  scale_y_continuous(name = 'Frequency') + theme_bw() + theme(strip.text.x = element_text(size = 12), axis.text.x = element_text(size = 12), axis.text.y = element_text(size = 12))

dev.off()

df_open <- data_combined %>%
  dplyr::select(Job_satisfaction_open_raters, Job_satisfaction_open_LIWC, Job_satisfaction_open_sentimentr, Job_satisfaction_open_sentistrength) %>%
  rename(`Independent raters` = Job_satisfaction_open_raters,
         `LIWC 2015` = Job_satisfaction_open_LIWC,
         `SentimentR` = Job_satisfaction_open_sentimentr,
         `SentiStrength` = Job_satisfaction_open_sentistrength)  %>%
  lapply(function(x) fn(x))
df_open <- as.data.frame(df_open)

tiff("open.tiff", units="in", width=5, height=5, res=400)

df_open %>%
  gather() %>% 
  ggplot(aes(value)) +
    facet_wrap(~ key, scales = "free") +
    geom_histogram() +
  scale_x_continuous(name = 'Score') +
  scale_y_continuous(name = 'Frequency') + theme_bw() + theme(strip.text.x = element_text(size = 12), axis.text.x = element_text(size = 12), axis.text.y = element_text(size = 12))


dev.off()

```

# Descriptive statistics

## Wave 1

### Descriptive statistics survey variables
```{r Descriptives w1, collapse = TRUE}
Education <- data.frame(ftable(data$Education))
Education$pct <- round(x = (Education$Freq/sum(Education$Freq))*100, digits = 2)
Education

Gender <- data.frame(ftable(data$Gender))
Gender$pct <- round(x = (Gender$Freq/sum(Gender$Freq))*100, digits = 2)
Gender

Age <- data.frame(statistic = c('Mean', 'Stdv'),
  score = c(round(x = mean(as.numeric.factor(data$Age), na.rm = TRUE), digits = 2),round(x = sd(as.numeric.factor(data$Age), na.rm = TRUE), digits = 2)))
Age

Marital_status <- data.frame(ftable(data$Marital_status))
Marital_status$pct <- round(x = (Marital_status$Freq/sum(Marital_status$Freq))*100, digits = 2)
Marital_status

round(mean(as.numeric(as.character(data$Satisfaction_work_content)), na.rm = TRUE), 2)
round(sd(as.numeric(as.character(data$Satisfaction_work_content)), na.rm = TRUE), 2)

round(mean(as.numeric(as.character(data$Satisfaction_work_environ)), na.rm = TRUE), 2)
round(sd(as.numeric(as.character(data$Satisfaction_work_environ)), na.rm = TRUE), 2)

round(mean(as.numeric(as.character(data$Satisfaction_team)), na.rm = TRUE), 2)
round(sd(as.numeric(as.character(data$Satisfaction_team)), na.rm = TRUE), 2)

round(mean(as.numeric(as.character(data$Satisfaction_supervisor)), na.rm = TRUE), 2)
round(sd(as.numeric(as.character(data$Satisfaction_supervisor)), na.rm = TRUE), 2)

round(mean(as.numeric(as.character(data$Satisfaction_work_private)), na.rm = TRUE), 2)
round(sd(as.numeric(as.character(data$Satisfaction_work_private)), na.rm = TRUE), 2)

round(mean(as.numeric(as.character(data$Satisfaction_company)), na.rm = TRUE), 2)
round(sd(as.numeric(as.character(data$Satisfaction_company)), na.rm = TRUE), 2)

round(mean(as.numeric(as.character(data$Satisfaction_pay)), na.rm = TRUE), 2)
round(sd(as.numeric(as.character(data$Satisfaction_pay)), na.rm = TRUE), 2)

round(mean(as.numeric(as.character(data$Job_satisfaction_closed)), na.rm = TRUE), 2)
round(sd(as.numeric(as.character(data$Job_satisfaction_closed)), na.rm = TRUE), 2)


```

###Creating frequency tables

Based on the general job satisfaction question, we created three groups: dissatisfied, neutral and satisfied. We subsetted data based on this classification.
```{r Frequencies w1, results = 'hide', message = FALSE, warning = FALSE}
data$Job_satisfaction_closed <- as.numeric(as.character(data$Job_satisfaction_closed))
negative <- filter(data, Job_satisfaction_closed <= 4) %>% dplyr::select(Job_satisfaction_semi1_5_text_LC, Job_satisfaction_open_text_LC)
neutral <- filter(data, Job_satisfaction_closed  >= 5 & Job_satisfaction_closed <= 6) %>% dplyr::select(Job_satisfaction_semi1_5_text_LC, Job_satisfaction_open_text_LC)
positive <- filter(data, Job_satisfaction_closed >= 7) %>% dplyr::select(Job_satisfaction_semi1_5_text_LC, Job_satisfaction_open_text_LC)

```


```{r Satisfied respondents - Frequency table words, collapse = TRUE}
#semi-open
words <- Corpus(VectorSource(negative$Job_satisfaction_semi1_5_text_LC))
text_doc <- as.matrix(TermDocumentMatrix(words))
v <- sort(rowSums(text_doc), decreasing =  TRUE)
b <- data.frame(word = names(v), freq =  v)
head(b, 10)

#open
words <- Corpus(VectorSource(negative$Job_satisfaction_open_text_LC))
words <- tm_map(words, removeWords, stopwords("english"))
text_doc <- as.matrix(TermDocumentMatrix(words))
v <- sort(rowSums(text_doc), decreasing =  TRUE)
b <- data.frame(word = names(v), freq =  v)
head(b, 10)


```

```{r Neutral respondents - Frequency table words, collapse = TRUE}
#Semi-open
words <- Corpus(VectorSource(neutral$Job_satisfaction_semi1_5_text_LC))
text_doc <- as.matrix(TermDocumentMatrix(words))
v <- sort(rowSums(text_doc), decreasing =  TRUE)
b <- data.frame(word = names(v), freq =  v)
head(b, 10)

#open
words <- Corpus(VectorSource(neutral$Job_satisfaction_open_text_LC))
words <- tm_map(words, removeWords, stopwords("english"))
text_doc <- as.matrix(TermDocumentMatrix(words))
v <- sort(rowSums(text_doc), decreasing =  TRUE)
b <- data.frame(word = names(v), freq =  v)
head(b, 10)
```

```{r Dissatisfied respondents - Frequency table words, collapse = TRUE}
#Semi-open
words <- Corpus(VectorSource(positive$Job_satisfaction_semi1_5_text_LC))
text_doc <- as.matrix(TermDocumentMatrix(words))
v <- sort(rowSums(text_doc), decreasing =  TRUE)
b <- data.frame(word = names(v), freq =  v)
head(b, 10)

#open
words <- Corpus(VectorSource(positive$Job_satisfaction_open_text_LC))
words <- tm_map(words, removeWords, stopwords("english"))
text_doc <- as.matrix(TermDocumentMatrix(words))
v <- sort(rowSums(text_doc), decreasing =  TRUE)
b <- data.frame(word = names(v), freq =  v)
head(b, 10)
```

##Wave 2

### Descriptive statistics survey variables
```{r Descriptives w2, collapse = TRUE}
ids_w2 <- data_w2$ProlificID

data_w2_1 <- subset(data, ProlificID %in% ids_w2)

Education <- data.frame(ftable(data_w2_1$Education))
Education$pct <- round(x = (Education$Freq/sum(Education$Freq))*100, digits = 2)
Education

Gender <- data.frame(ftable(data_w2_1$Gender))
Gender$pct <- round(x = (Gender$Freq/sum(Gender$Freq))*100, digits = 2)
Gender

Age <- data.frame(statistic = c('Mean', 'Stdv'),
  score = c(round(x = mean(as.numeric.factor(data_w2_1$Age), na.rm = TRUE), digits = 2),round(x = sd(as.numeric.factor(data_w2_1$Age), na.rm = TRUE), digits = 2)))
Age

Marital_status <- data.frame(ftable(data_w2_1$Marital_status))
Marital_status$pct <- round(x = (Marital_status$Freq/sum(Marital_status$Freq))*100, digits = 2)
Marital_status

round(mean(as.numeric(as.character(data_w2$Job_satisfaction_closed)), na.rm = TRUE), 2)
round(sd(as.numeric(as.character(data_w2$Job_satisfaction_closed)), na.rm = TRUE), 2)
```

###Number of words - panel
```{r N responses panel}

data_wave1_panel <- data %>% filter(ProlificID %in% ids_w2)

semi_open_question_text_w1_panel <- as.character(data_wave1_panel$Job_satisfaction_semi1_5_text_LC)
open_question_text_w1_panel <- as.character(data_wave1_panel$Job_satisfaction_open_text_LC)

# Median
median_SO_w1_panel <- round(median(sapply(strsplit(semi_open_question_text_w1_panel, " "), length)),2)
median_SO_w1_panel

median_O_w2_panel <- round(median(sapply(strsplit(semi_open_question_text_w1_panel, " "), length)),2)
median_O_w2_panel

#Mean
mean_SO_w1_panel <- round(mean(sapply(strsplit(semi_open_question_text_w1_panel, " "), length)),2)
mean_SO_w1_panel

mean_O_w2_panel <- round(mean(sapply(strsplit(open_question_text_w1_panel, " "), length)),2)
mean_O_w2_panel

#SD
sd_SO_w1_panel <- round(sd(sapply(strsplit(semi_open_question_text_w1_panel, " "), length)), 2)
sd_SO_w1_panel

sd_O_w2_panel <- round(sd(sapply(strsplit(open_question_text_w1_panel, " "), length)), 2)
sd_O_w2_panel
```


#Hypothesis testing

Robusness of independent coding measure
```{r}
data$Resp_open <- as.numeric(as.character(recode(data$Resp_open,'Very negative'=1, 'Negative'=2, 'Neutral'=3, 'Positive' = 4, 'Very positive' = 5)))
data$Resp_semi1 <- as.numeric(as.character(recode(data$Resp_semi1,'Very negative'=1, 'Negative'=2, 'Neutral'=3, 'Positive' = 4, 'Very positive' = 5)))
data$Resp_semi2 <- as.numeric(as.character(recode(data$Resp_semi2,'Very negative'=1, 'Negative'=2, 'Neutral'=3, 'Positive' = 4, 'Very positive' = 5)))
data$Resp_semi3 <- as.numeric(as.character(recode(data$Resp_semi3,'Very negative'=1, 'Negative'=2, 'Neutral'=3, 'Positive' = 4, 'Very positive' = 5)))
data$Resp_semi4 <- as.numeric(as.character(recode(data$Resp_semi4,'Very negative'=1, 'Negative'=2, 'Neutral'=3, 'Positive' = 4, 'Very positive' = 5)))
data$Resp_semi5 <- as.numeric(as.character(recode(data$Resp_semi5,'Very negative'=1, 'Negative'=2, 'Neutral'=3, 'Positive' = 4, 'Very positive' = 5)))

data <- mutate(data, Resp_semi = rowMeans(cbind(Resp_semi1, Resp_semi2, Resp_semi3, Resp_semi4, Resp_semi5),na.rm = TRUE))

cor(as.numeric(as.character(data$Resp_open)), data$Job_satisfaction_open_raters)

cor(as.numeric(as.character(data$Resp_semi)), data$Job_satisfaction_semiopen1_5_raters)

```


## Specific factor error
```{r Specific factor error, collapse = TRUE}
data[,c( 'Satisfaction_work_private', 'Satisfaction_work_content', 'Satisfaction_supervisor', 'Satisfaction_company', 'Satisfaction_team', 'Satisfaction_work_environ', 'Satisfaction_pay')] <- as.numeric(as.character(unlist(data[,c( 'Satisfaction_work_private', 'Satisfaction_work_content', 'Satisfaction_supervisor', 'Satisfaction_company', 'Satisfaction_team', 'Satisfaction_work_environ', 'Satisfaction_pay')])))


data_combined$Job_satisfaction_closed <- as.numeric(as.character(data_combined$Job_satisfaction_closed))

specific_factor_semi_open <- round(cor(x = as.matrix(data_combined[, c('Job_satisfaction_semiopen1_5_raters',
 'Job_satisfaction_semiopen1_5_LIWC', 
 'Job_satisfaction_semiopen1_5_sentimentr',
 'Job_satisfaction_semiopen1_5_sentistrength',
 'Job_satisfaction_closed')])), 3)
specific_factor_semi_open

specific_factor_open <- round(cor(x = as.matrix(data_combined[, c(
 'Job_satisfaction_open_raters',
 'Job_satisfaction_open_LIWC', 
 'Job_satisfaction_open_sentimentr',
 'Job_satisfaction_open_sentistrength', 
 'Job_satisfaction_closed')])), 3)
specific_factor_open

data$Education_rec <- recode(data$Education,'Less than high school'=1, 'High school graduate'=2, 'Some college'=3, '2 year degree' = 4, '4 year degree' = 5, 'Masters degree' = 6,'Professional degree'=7, 'Doctorate' =8 )

data$Age <- as.numeric(as.character(data$Age))

specific_factor_open_low_edu <- data %>% filter(Education_rec <= 4 )
specific_factor_open_high_edu <- data %>% filter(Education_rec >= 5 )

specific_factor_open_low_edu <- data %>% filter(Education_rec <= 4 )
specific_factor_open_high_edu <- data %>% filter(Education_rec >= 5 )

# Education comparison

##open
specific_factor_open_low <- round(cor(x = as.matrix(specific_factor_open_low_edu[, c(
 'Job_satisfaction_open_raters',
 'Job_satisfaction_open_LIWC', 
 'Job_satisfaction_open_sentimentr',
 'Job_satisfaction_open_sentistrength', 
 'Job_satisfaction_closed')])), 3)

specific_factor_open_low

specific_factor_open_high <- round(cor(x = as.matrix(specific_factor_open_high_edu[, c(
 'Job_satisfaction_open_raters',
 'Job_satisfaction_open_LIWC', 
 'Job_satisfaction_open_sentimentr',
 'Job_satisfaction_open_sentistrength', 
 'Job_satisfaction_closed')])), 3)
specific_factor_open_high

##semi-open
specific_factor_semi_open_low <- round(cor(x = as.matrix(specific_factor_open_low_edu[, c(
  'Job_satisfaction_semiopen1_5_raters',
 'Job_satisfaction_semiopen1_5_LIWC', 
 'Job_satisfaction_semiopen1_5_sentimentr',
 'Job_satisfaction_semiopen1_5_sentistrength',
 'Job_satisfaction_closed')])), 3)
specific_factor_semi_open_low

specific_factor_semi_open_high <- round(cor(x = as.matrix(specific_factor_open_high_edu[, c(
  'Job_satisfaction_semiopen1_5_raters',
 'Job_satisfaction_semiopen1_5_LIWC', 
 'Job_satisfaction_semiopen1_5_sentimentr',
 'Job_satisfaction_semiopen1_5_sentistrength',
 'Job_satisfaction_closed')])), 3)
specific_factor_semi_open_high


#Hypothesis 1a

fisherz2r(mean(fisherz(.508),fisherz(.532),fisherz(.587)))
fisherz2r(mean(fisherz(.774),fisherz(.772),fisherz(.695)))

t.test(x = c(fisherz(.508),fisherz(.532),fisherz(.587)), y = c(fisherz(.774),fisherz(.772),fisherz(.695)))

#hypothesis 1b
##independent - SentiStrength vs LIWC
paired.r(.587,.508, .510, 1116)

##independent - SentiStrength vs Sentimentr
paired.r(.587,.532, .487, 1116)

##independent - LIWC vs Sentimentr
paired.r(.532, .508, .512, 1116)

#hypothesis 1c
##independent - LIWC vs SentiStrength
paired.r(.774,.695, .704, 1116)

##independent - SentimentR vs SentiStrength
paired.r(.772,.695, .665, 1116)

##independent - LIWC vs Sentimentr
paired.r(.772, .774, .708, 1116)

```

## Algorithm error
```{r Algorithm error, collapse = TRUE}
#semi
kripp.alpha(t(data.frame(x = data_combined$Job_satisfaction_semiopen1_5_LIWC, y = data_combined$Job_satisfaction_semiopen1_5_sentimentr, z = data_combined$Job_satisfaction_semiopen1_5_sentistrength)), method = 'interval')

kripp.alpha(t(data.frame(x = data_combined$Job_satisfaction_semiopen1_5_LIWC, y = data_combined$Job_satisfaction_semiopen1_5_sentimentr)), method = 'interval')

kripp.alpha(t(data.frame(x = data_combined$Job_satisfaction_semiopen1_5_LIWC, y = data_combined$Job_satisfaction_semiopen1_5_sentistrength)), method = 'interval')

kripp.alpha(t(data.frame( y = data_combined$Job_satisfaction_semiopen1_5_sentimentr, z = data_combined$Job_satisfaction_semiopen1_5_sentistrength)), method = 'interval')


#open
kripp.alpha(t(data.frame(x = data_combined$Job_satisfaction_open_LIWC, y = data_combined$Job_satisfaction_open_sentimentr, z = data_combined$Job_satisfaction_open_sentistrength)), method = 'interval')

kripp.alpha(t(data.frame(y = data_combined$Job_satisfaction_open_sentimentr, z = data_combined$Job_satisfaction_open_sentistrength)), method = 'interval')

kripp.alpha(t(data.frame(x = data_combined$Job_satisfaction_open_LIWC,z = data_combined$Job_satisfaction_open_sentistrength)), method = 'interval')

kripp.alpha(t(data.frame(x = data_combined$Job_satisfaction_open_LIWC, y = data_combined$Job_satisfaction_open_sentimentr)), method = 'interval')

```

##Transient error
```{r Transient error, collapse = TRUE}
ids_repeat <- data_w2$ProlificID

data_t_retest <- data %>% filter(ProlificID %in% ids_repeat) %>% dplyr::select(c(Job_satisfaction_semiopen1_5_raters, 
         Job_satisfaction_semiopen1_5_LIWC, Job_satisfaction_semiopen1_5_sentimentr, 
         Job_satisfaction_semiopen1_5_sentistrength, Job_satisfaction_closed,Job_satisfaction_semiopen1_5_LIWC,
         Job_satisfaction_open_raters, Job_satisfaction_open_LIWC, Job_satisfaction_open_sentimentr, Job_satisfaction_open_sentistrength,
         ProlificID))

data_t_retest <- left_join(data_t_retest,data_w2, by = "ProlificID")

cor(data_t_retest$Job_satisfaction_semiopen1_5_sentimentr.x, data_t_retest$Job_satisfaction_semiopen1_5_sentimentr.y)
cor(data_t_retest$Job_satisfaction_semiopen1_5_sentistrength.x, data_t_retest$Job_satisfaction_semiopen1_5_sentistrength.y)
cor(data_t_retest$Job_satisfaction_semiopen1_5_LIWC, data_t_retest$Job_satisfaction_semiopen1_5_LIWC_w2)
cor(data_t_retest$Job_satisfaction_semiopen1_5_raters.x, data_t_retest$Job_satisfaction_semiopen1_5_raters.y)
cor(data_t_retest$Job_satisfaction_closed.x, as.numeric.factor(data_t_retest$Job_satisfaction_closed.y))

cor(data_t_retest$Job_satisfaction_open_sentimentr.x, data_t_retest$Job_satisfaction_open_sentimentr.y)
cor(data_t_retest$Job_satisfaction_open_sentistrength.x, data_t_retest$Job_satisfaction_open_sentistrength.y)
cor(data_t_retest$Job_satisfaction_open_LIWC, data_t_retest$Job_satisfaction_open_LIWC_w2)
cor(data_t_retest$Job_satisfaction_open_raters.x, data_t_retest$Job_satisfaction_open_raters.y)
cor(data_t_retest$Job_satisfaction_closed.x, as.numeric.factor(data_t_retest$Job_satisfaction_closed.y))


```


## Correlations for construct validity
We correlated the text-based measures with the closed questions measuring job satisfaction. 
```{r Validity assessment, collapse = TRUE}

#convergent validity
convergent_validity <- round(cor(y = as.matrix(data[,c('Job_satisfaction_closed','Satisfaction_work_environ', 'Satisfaction_work_content', 'Satisfaction_team', "Satisfaction_supervisor", "Satisfaction_work_private", "Satisfaction_company", "Satisfaction_pay")]), 
    x = as.matrix(data[, c(
 'Job_satisfaction_open_raters','Job_satisfaction_semiopen1_5_raters',
 'Job_satisfaction_open_LIWC','Job_satisfaction_semiopen1_5_LIWC', 
 'Job_satisfaction_open_sentimentr','Job_satisfaction_semiopen1_5_sentimentr',
 'Job_satisfaction_open_sentistrength','Job_satisfaction_semiopen1_5_sentistrength')])), 3)
convergent_validity
```

```{r Correlation comparison}
#sentistrenght vs LIWC convergence - human coding
paired.r(.775,.696, .704, 1116)
```

```{r Discriminant validity assessment, collapse = TRUE}
data$Life_satisfaction_closed <- as.numeric(as.character(data$Life_satisfaction_closed))
#discriminant validity

## correlation coefficients
discriminant_validity <- round(cor(y = as.matrix(data[,c("PO_fit", "Virt_leadership", "Life_satisfaction_closed", "Flourishing", "OCB")]), 
    x = as.matrix(data[, c(
 'Job_satisfaction_open_raters','Job_satisfaction_semiopen1_5_raters',
 'Job_satisfaction_open_LIWC','Job_satisfaction_semiopen1_5_LIWC', 
 'Job_satisfaction_open_sentimentr','Job_satisfaction_semiopen1_5_sentimentr',
 'Job_satisfaction_open_sentistrength','Job_satisfaction_semiopen1_5_sentistrength')])), 3)
discriminant_validity

## p-values
discriminant_validity_p <- round(rcorr(y = as.matrix(data[,c("PO_fit", "Virt_leadership", "Life_satisfaction_closed", "Flourishing", "OCB")]), 
    x = as.matrix(data[, c(
 'Job_satisfaction_open_raters','Job_satisfaction_semiopen1_5_raters',
 'Job_satisfaction_open_LIWC','Job_satisfaction_semiopen1_5_LIWC', 
 'Job_satisfaction_open_sentimentr','Job_satisfaction_semiopen1_5_sentimentr',
 'Job_satisfaction_open_sentistrength','Job_satisfaction_semiopen1_5_sentistrength')]))$P, 4)
discriminant_validity_p

```

```{r Discriminant validity - comparisons, collapse = TRUE}
# lowest difference - discriminant validity
cor(as.matrix(data[,c("PO_fit", "Job_satisfaction_open_LIWC", "Job_satisfaction_closed")]))

# Steiger z test
paired.r(.3733538,.2903998, 0.6164518, 995)
```

##Relative validity
```{r}
#Better convergent validity - General job satisfaction
t.test(x = c(fisherz(.373),fisherz(.382),fisherz(.457)), y = c(fisherz(.564),fisherz(.579),fisherz(.541)))


#Better convergent validity - Facet job satisfaction

t.test(x = c(fisherz(.412),fisherz(.497),fisherz(.329), fisherz(.376), fisherz(.309), fisherz(.474), fisherz(.301), fisherz(.444), fisherz(.511), fisherz(.367), fisherz(423), fisherz(.328), fisherz(.504), fisherz(.277), fisherz(.402), fisherz(.480), fisherz(.348), fisherz(.368), fisherz(.288), fisherz(.475), fisherz(.282)), y = c(fisherz(.303), fisherz(.333), fisherz(.230), fisherz(.244), fisherz(.233), fisherz(.337), fisherz(.200), fisherz(.301), fisherz(.345), fisherz(.256), fisherz(.305), fisherz(.245), fisherz(.342), fisherz(.229), fisherz(.374), fisherz(.396), fisherz(.288), fisherz(.300), fisherz(.286), fisherz(.368),fisherz(.199)))

#Better convergence with general js rather than job facets
t.test(x = c(fisherz(.412),fisherz(.497),fisherz(.329), fisherz(.376), fisherz(.309), fisherz(.474), fisherz(.301), fisherz(.444), fisherz(.511), fisherz(.367), fisherz(423), fisherz(.328), fisherz(.504), fisherz(.277), fisherz(.402), fisherz(.480), fisherz(.348), fisherz(.368), fisherz(.288), fisherz(.475), fisherz(.282), fisherz(.303), fisherz(.333), fisherz(.230), fisherz(.244), fisherz(.233), fisherz(.337), fisherz(.200), fisherz(.301), fisherz(.345), fisherz(.256), fisherz(.305), fisherz(.245), fisherz(.342), fisherz(.229), fisherz(.374), fisherz(.396), fisherz(.288), fisherz(.300), fisherz(.286), fisherz(.368),fisherz(.199)), y = c(fisherz(.373),fisherz(.382),fisherz(.457), fisherz(.564),fisherz(.579),fisherz(.541)))


#Better reliability lowly educated vs. highly educated
t.test(x = c(fisherz(.553),fisherz(.779),fisherz(.554),fisherz(.794),fisherz(.601),fisherz(.609)), y = c( fisherz(.459),fisherz(.759),fisherz(.499),fisherz(.677),fisherz(.569),fisherz(.628)))

#Better validity lowly educated vs. highly educated
t.test(x = c(fisherz(.440),fisherz(.580),fisherz(.421),fisherz(.589),fisherz(.494),fisherz(.562)), y = c( fisherz(.306),fisherz(.548),fisherz(.347),fisherz(.570),fisherz(.423),fisherz(.521)))


```
