# Supplementary material for: The promise of open survey questions—The validation of text-based job satisfaction measures
Source: PLoS One. 2019 Dec 26;14(12):e0226408. doi: 10.1371/journal.pone.0226408 (PMC6932814; doi:10.1371/journal.pone.0226408)
Supplement: S1 Dataset — (titled [Data_PromiseOfOpenQuestions.zip]). (ZIP) [file pone.0226408.s003.zip]

Archive with 51 entries (46 files):
- Data_PromiseOfOpenQuestions/
- Data_PromiseOfOpenQuestions/CodingProtocol.docx
- Data_PromiseOfOpenQuestions/Fig1.tiff
- Data_PromiseOfOpenQuestions/Fig2.tiff
- Data_PromiseOfOpenQuestions/LIWC_results/
- Data_PromiseOfOpenQuestions/LIWC_results/LIWC2015 Results (Semiopen1_studyw2).csv
- Data_PromiseOfOpenQuestions/LIWC_results/LIWC2015 Results (Semiopen1_study_1).csv
- Data_PromiseOfOpenQuestions/LIWC_results/LIWC2015 Results (Semiopen2_studyw2).csv
- Data_PromiseOfOpenQuestions/LIWC_results/LIWC2015 Results (Semiopen2_study_1).csv
- Data_PromiseOfOpenQuestions/LIWC_results/LIWC2015 Results (Semiopen3_studyw2).csv
- Data_PromiseOfOpenQuestions/LIWC_results/LIWC2015 Results (Semiopen3_study_1).csv
- Data_PromiseOfOpenQuestions/LIWC_results/LIWC2015 Results (Semiopen4_studyw2).csv
- Data_PromiseOfOpenQuestions/LIWC_results/LIWC2015 Results (Semiopen4_study_1).csv
- Data_PromiseOfOpenQuestions/LIWC_results/LIWC2015 Results (Semiopen5_studyw2).csv
- Data_PromiseOfOpenQuestions/LIWC_results/LIWC2015 Results (Semiopen5_study_1).csv
- Data_PromiseOfOpenQuestions/LIWC_results/LIWC2015 Results (Semiopen_combinedw2).csv
- Data_PromiseOfOpenQuestions/LIWC_results/LIWC2015 Results (Semiopen_combined_study_1).csv
- Data_PromiseOfOpenQuestions/LIWC_results/LIWC2015 Results (Standalone_text_study1_checked).csv
- Data_PromiseOfOpenQuestions/LIWC_results/LIWC2015 Results (Standalone_text_w2).csv
- Data_PromiseOfOpenQuestions/open.tiff
- Data_PromiseOfOpenQuestions/PromiseOfOpenQuestions_Rscript.Rmd
- Data_PromiseOfOpenQuestions/R_markdown_paper.html
- Data_PromiseOfOpenQuestions/semi_open.tiff
- Data_PromiseOfOpenQuestions/SentiStrength_results/
- Data_PromiseOfOpenQuestions/SentiStrength_results/Semiopen1_study_1+results.txt
- Data_PromiseOfOpenQuestions/SentiStrength_results/Semiopen1_study_1_w2+results.txt
- Data_PromiseOfOpenQuestions/SentiStrength_results/Semiopen2_study_1+results.txt
- Data_PromiseOfOpenQuestions/SentiStrength_results/Semiopen2_study_1_w2+results.txt
- Data_PromiseOfOpenQuestions/SentiStrength_results/Semiopen3_study_1+results.txt
- Data_PromiseOfOpenQuestions/SentiStrength_results/Semiopen3_study_1_w2+results.txt
- Data_PromiseOfOpenQuestions/SentiStrength_results/Semiopen4_study_1+results.txt
- Data_PromiseOfOpenQuestions/SentiStrength_results/Semiopen4_study_1_w2+results.txt
- Data_PromiseOfOpenQuestions/SentiStrength_results/Semiopen5_study_1+results.txt
- Data_PromiseOfOpenQuestions/SentiStrength_results/Semiopen5_study_1_w2+results.txt
- Data_PromiseOfOpenQuestions/SentiStrength_results/Semiopen_combined_study_1+results.txt
- Data_PromiseOfOpenQuestions/SentiStrength_results/Semiopen_combined_study_1_w2+results.txt
- Data_PromiseOfOpenQuestions/SentiStrength_results/Standalone_text_study1_checked+results.txt
- Data_PromiseOfOpenQuestions/SentiStrength_results/Standalone_text_study1_checked1+results.txt
- Data_PromiseOfOpenQuestions/SentiStrength_results/Standalone_text_study1_checked1_w2+results.txt
- Data_PromiseOfOpenQuestions/SentiStrength_results/Standalone_text_study1_checked2+results.txt
- Data_PromiseOfOpenQuestions/Wave 1/
- Data_PromiseOfOpenQuestions/Wave 1/Job satisfaction data wave 1.csv
- Data_PromiseOfOpenQuestions/Wave 1/Open_w1.csv
- Data_PromiseOfOpenQuestions/Wave 1/Semi Open Ratings_w1.csv
- Data_PromiseOfOpenQuestions/Wave 1/Spelling_check_open_checked_w1.csv
- Data_PromiseOfOpenQuestions/Wave 1/Spelling_check_semi_checked_w1.csv
- Data_PromiseOfOpenQuestions/Wave 2/
- Data_PromiseOfOpenQuestions/Wave 2/Job satisfaction data wave 2.csv
- Data_PromiseOfOpenQuestions/Wave 2/Spelling_check_open_w2_checked.xlsx
- Data_PromiseOfOpenQuestions/Wave 2/Spelling_check_semi_w2_checked.csv
- Data_PromiseOfOpenQuestions/Wave 2/Wave_2_manual_coding.xlsx
