# Supplementary material for: The promise of open survey questions—The validation of text-based job satisfaction measures
Source: PLoS One. 2019 Dec 26;14(12):e0226408. doi: 10.1371/journal.pone.0226408 (PMC6932814; doi:10.1371/journal.pone.0226408)
Supplement: S1 Dataset — (titled [Data_PromiseOfOpenQuestions.zip]). (ZIP) [file pone.0226408.s003.zip › Data_PromiseOfOpenQuestions/LIWC_results/LIWC2015 Results (Semiopen_combinedw2).csv]

Source (A)	Source (B)	WC	Analytic	Clout	Authentic	Tone	WPS	Sixltr	Dic	function	pronoun	ppron	i	we	you	shehe	they	ipron	article	prep	auxverb	adverb	conj	negate	verb	adj	compare	interrog	number	quant	affect	posemo	negemo	anx	anger	sad	social	family	friend	female	male	cogproc	insight	cause	discrep	tentat	certain	differ	percept
	x	1	92,84	50,00	1,00	25,77	1,00	0,00	0,00	0,00	0,00	0,00	0,00	0,00	0,00	0,00	0,00	0,00	0,00	0,00	0,00	0,00	0,00	0,00	0,00	0,00	0,00	0,00	0,00	0,00	0,00	0,00	0,00	0,00	0,00	0,00	0,00	0,00	0,00	0,00	0,00	0,00	0,00	0,00	0,00	0,00	0,00	0,00	0,00
1	ok worthwhile boring	3	92,84	50,00	1,00	99,00	3,00	33,33	100,00	0,00	0,00	0,00	0,00	0,00	0,00	0,00	0,00	0,00	0,00	0,00	0,00	0,00	0,00	0,00	0,00	66,67	0,00	0,00	0,00	0,00	100,00	66,67	33,33	0,00	0,00	0,00	0,00	0,00	0,00	0,00	0,00	0,00	0,00	0,00	0,00	0,00	0,00	0,00	0,00
2	stressful high energy fast paced	5	92,84	50,00	99,00	25,77	5,00	20,00	80,00	0,00	0,00	0,00	0,00	0,00	0,00	0,00	0,00	0,00	0,00	0,00	0,00	0,00	0,00	0,00	0,00	20,00	0,00	0,00	0,00	0,00	40,00	20,00	20,00	20,00	0,00	0,00	0,00	0,00	0,00	0,00	0,00	0,00	0,00	0,00	0,00	0,00	0,00	0,00	0,00
3	interesting varied repetitive	3	92,84	50,00	98,01	99,00	3,00	66,67	100,00	0,00	0,00	0,00	0,00	0,00	0,00	0,00	0,00	0,00	0,00	0,00	0,00	0,00	0,00	0,00	0,00	33,33	0,00	0,00	0,00	0,00	33,33	33,33	0,00	0,00	0,00	0,00	0,00	0,00	0,00	0,00	0,00	0,00	0,00	0,00	0,00	0,00	0,00	0,00	0,00
4	boring tedious shallow	3	92,84	50,00	1,00	1,00	3,00	66,67	66,67	0,00	0,00	0,00	0,00	0,00	0,00	0,00	0,00	0,00	0,00	0,00	0,00	0,00	0,00	0,00	0,00	66,67	0,00	0,00	0,00	0,00	66,67	0,00	66,67	0,00	0,00	0,00	0,00	0,00	0,00	0,00	0,00	0,00	0,00	0,00	0,00	0,00	0,00	0,00	0,00
5	important collaborative skilled clerical clerical	5	92,84	50,00	1,00	99,00	5,00	100,00	60,00	0,00	0,00	0,00	0,00	0,00	0,00	0,00	0,00	0,00	0,00	0,00	0,00	0,00	0,00	0,00	0,00	0,00	0,00	0,00	0,00	0,00	20,00	20,00	0,00	0,00	0,00	0,00	0,00	0,00	0,00	0,00	0,00	0,00	0,00	0,00	0,00	0,00	0,00	0,00	0,00
6	tiring hard long busy busy	5	92,84	50,00	99,00	25,77	5,00	0,00	100,00	0,00	0,00	0,00	0,00	0,00	0,00	0,00	0,00	0,00	0,00	0,00	0,00	0,00	0,00	0,00	0,00	80,00	0,00	0,00	0,00	0,00	0,00	0,00	0,00	0,00	0,00	0,00	0,00	0,00	0,00	0,00	0,00	0,00	0,00	0,00	0,00	0,00	0,00	0,00	20,00
7	satisfying comfortable meaningful ambitious ambitious	5	92,84	50,00	43,37	99,00	5,00	100,00	100,00	0,00	0,00	0,00	0,00	0,00	0,00	0,00	0,00	0,00	0,00	0,00	0,00	0,00	0,00	0,00	0,00	60,00	0,00	0,00	0,00	0,00	40,00	40,00	0,00	0,00	0,00	0,00	0,00	0,00	0,00	0,00	0,00	20,00	20,00	0,00	0,00	0,00	0,00	0,00	0,00
8	boring frustrating mind numbing chore chore	6	92,84	50,00	1,00	1,00	6,00	33,33	83,33	0,00	0,00	0,00	0,00	0,00	0,00	0,00	0,00	0,00	0,00	0,00	0,00	0,00	0,00	0,00	0,00	16,67	0,00	0,00	0,00	0,00	50,00	0,00	50,00	0,00	16,67	0,00	0,00	0,00	0,00	0,00	0,00	0,00	0,00	0,00	0,00	0,00	0,00	0,00	0,00
9	lucky dream unqualified	3	92,84	50,00	1,00	99,00	3,00	33,33	100,00	0,00	0,00	0,00	0,00	0,00	0,00	0,00	0,00	0,00	0,00	0,00	0,00	0,00	0,00	0,00	0,00	66,67	0,00	0,00	0,00	0,00	33,33	33,33	0,00	0,00	0,00	0,00	0,00	0,00	0,00	0,00	0,00	33,33	0,00	0,00	0,00	33,33	0,00	0,00	0,00
10	office analytical intense	3	92,84	50,00	98,01	25,77	3,00	66,67	66,67	0,00	0,00	0,00	0,00	0,00	0,00	0,00	0,00	0,00	0,00	0,00	0,00	0,00	0,00	0,00	0,00	0,00	0,00	0,00	0,00	0,00	0,00	0,00	0,00	0,00	0,00	0,00	0,00	0,00	0,00	0,00	0,00	33,33	33,33	0,00	0,00	0,00	0,00	0,00	0,00
11	reliance efficiency professionalism secure secure	5	92,84	50,00	1,00	99,00	5,00	60,00	80,00	0,00	0,00	0,00	0,00	0,00	0,00	0,00	0,00	0,00	0,00	0,00	0,00	0,00	0,00	0,00	0,00	0,00	0,00	0,00	0,00	0,00	40,00	40,00	0,00	0,00	0,00	0,00	0,00	0,00	0,00	0,00	0,00	0,00	0,00	0,00	0,00	0,00	0,00	0,00	0,00
12	securing the property the industry involved finding problems working as a team working as a team	16	99,00	96,95	1,00	25,77	16,00	50,00	93,75	37,50	0,00	0,00	0,00	0,00	0,00	0,00	0,00	0,00	25,00	12,50	0,00	0,00	12,50	0,00	12,50	12,50	12,50	0,00	0,00	0,00	12,50	6,25	6,25	0,00	0,00	0,00	18,75	0,00	0,00	0,00	0,00	12,50	6,25	0,00	6,25	0,00	0,00	0,00	0,00
13	interesting varied fulfilling	3	92,84	50,00	1,00	99,00	3,00	66,67	100,00	0,00	0,00	0,00	0,00	0,00	0,00	0,00	0,00	0,00	0,00	0,00	0,00	0,00	0,00	0,00	0,00	33,33	0,00	0,00	0,00	0,00	33,33	33,33	0,00	0,00	0,00	0,00	0,00	0,00	0,00	0,00	0,00	0,00	0,00	0,00	0,00	0,00	0,00	0,00	0,00
14	engaging interesting challenging technical technical	5	92,84	97,69	1,00	99,00	5,00	100,00	60,00	0,00	0,00	0,00	0,00	0,00	0,00	0,00	0,00	0,00	0,00	0,00	0,00	0,00	0,00	0,00	0,00	0,00	0,00	0,00	0,00	0,00	60,00	60,00	0,00	0,00	0,00	0,00	20,00	0,00	0,00	0,00	0,00	0,00	0,00	0,00	0,00	0,00	0,00	0,00	0,00
15	easy independent flexible	3	92,84	50,00	1,00	99,00	3,00	66,67	100,00	0,00	0,00	0,00	0,00	0,00	0,00	0,00	0,00	0,00	0,00	0,00	0,00	0,00	0,00	0,00	0,00	33,33	0,00	0,00	0,00	0,00	66,67	66,67	0,00	0,00	0,00	0,00	0,00	0,00	0,00	0,00	0,00	33,33	0,00	33,33	0,00	0,00	0,00	0,00	33,33
16	tense exhausting frustrating ridiculous ridiculous	5	92,84	50,00	1,00	1,00	5,00	80,00	100,00	0,00	0,00	0,00	0,00	0,00	0,00	0,00	0,00	0,00	0,00	0,00	0,00	0,00	0,00	0,00	0,00	0,00	0,00	0,00	0,00	0,00	100,00	0,00	100,00	20,00	60,00	0,00	0,00	0,00	0,00	0,00	0,00	0,00	0,00	0,00	0,00	0,00	0,00	0,00	0,00
17	challenging demanding rewarding respectful respectful	5	92,84	50,00	1,00	99,00	5,00	100,00	100,00	0,00	0,00	0,00	0,00	0,00	0,00	0,00	0,00	0,00	0,00	0,00	0,00	0,00	0,00	0,00	0,00	40,00	0,00	0,00	0,00	0,00	80,00	80,00	0,00	0,00	0,00	0,00	0,00	0,00	0,00	0,00	0,00	0,00	0,00	0,00	0,00	0,00	0,00	0,00	0,00
18	pressure high workload varied undervalued undervalued	6	92,84	50,00	23,51	1,00	6,00	66,67	50,00	0,00	0,00	0,00	0,00	0,00	0,00	0,00	0,00	0,00	0,00	0,00	0,00	0,00	0,00	0,00	0,00	33,33	0,00	0,00	0,00	0,00	16,67	0,00	16,67	16,67	0,00	0,00	0,00	0,00	0,00	0,00	0,00	0,00	0,00	0,00	0,00	0,00	0,00	0,00	0,00
19	repetitive secure easy	3	92,84	50,00	98,01	99,00	3,00	33,33	100,00	0,00	0,00	0,00	0,00	0,00	0,00	0,00	0,00	0,00	0,00	0,00	0,00	0,00	0,00	0,00	0,00	33,33	0,00	0,00	0,00	0,00	66,67	66,67	0,00	0,00	0,00	0,00	0,00	0,00	0,00	0,00	0,00	0,00	0,00	0,00	0,00	0,00	0,00	0,00	0,00
20	success rates retention engagement bullying bullying	6	92,84	95,20	1,00	99,00	6,00	83,33	33,33	0,00	0,00	0,00	0,00	0,00	0,00	0,00	0,00	0,00	0,00	0,00	0,00	0,00	0,00	0,00	0,00	0,00	0,00	0,00	0,00	0,00	33,33	33,33	0,00	0,00	0,00	0,00	16,67	0,00	0,00	0,00	0,00	0,00	0,00	0,00	0,00	0,00	0,00	0,00	0,00
21	caring hardworking exhausted responsible responsible	5	92,84	50,00	1,00	25,77	5,00	80,00	100,00	0,00	0,00	0,00	0,00	0,00	0,00	0,00	0,00	0,00	0,00	0,00	0,00	0,00	0,00	0,00	0,00	20,00	0,00	0,00	0,00	0,00	40,00	20,00	20,00	0,00	0,00	0,00	0,00	0,00	0,00	0,00	0,00	0,00	0,00	0,00	0,00	0,00	0,00	0,00	0,00
22	fun stressful tiring	3	92,84	50,00	1,00	25,77	3,00	33,33	100,00	0,00	0,00	0,00	0,00	0,00	0,00	0,00	0,00	0,00	0,00	0,00	0,00	0,00	0,00	0,00	0,00	66,67	0,00	0,00	0,00	0,00	66,67	33,33	33,33	33,33	0,00	0,00	0,00	0,00	0,00	0,00	0,00	0,00	0,00	0,00	0,00	0,00	0,00	0,00	0,00
23	stupid rude unfulfilling boring boring	5	92,84	50,00	1,00	1,00	5,00	20,00	80,00	0,00	0,00	0,00	0,00	0,00	0,00	0,00	0,00	0,00	0,00	0,00	0,00	0,00	0,00	0,00	0,00	80,00	0,00	0,00	0,00	0,00	80,00	0,00	80,00	0,00	40,00	0,00	0,00	0,00	0,00	0,00	0,00	0,00	0,00	0,00	0,00	0,00	0,00	0,00	0,00
24	dull repetitive consistent important important	5	92,84	50,00	43,37	99,00	5,00	80,00	80,00	0,00	0,00	0,00	0,00	0,00	0,00	0,00	0,00	0,00	0,00	0,00	0,00	0,00	0,00	0,00	0,00	20,00	0,00	0,00	0,00	0,00	60,00	40,00	20,00	0,00	0,00	20,00	0,00	0,00	0,00	0,00	0,00	0,00	0,00	0,00	0,00	0,00	0,00	0,00	0,00
25	dull repetitive noble	3	92,84	50,00	98,01	1,00	3,00	33,33	66,67	0,00	0,00	0,00	0,00	0,00	0,00	0,00	0,00	0,00	0,00	0,00	0,00	0,00	0,00	0,00	0,00	33,33	0,00	0,00	0,00	0,00	33,33	0,00	33,33	0,00	0,00	33,33	0,00	0,00	0,00	0,00	0,00	0,00	0,00	0,00	0,00	0,00	0,00	0,00	0,00
26	stress chaos depressing pointless pointless	5	92,84	50,00	1,00	1,00	5,00	60,00	80,00	0,00	0,00	0,00	0,00	0,00	0,00	0,00	0,00	0,00	0,00	0,00	0,00	0,00	0,00	0,00	0,00	40,00	0,00	0,00	0,00	0,00	40,00	0,00	40,00	20,00	0,00	20,00	0,00	0,00	0,00	0,00	0,00	0,00	0,00	0,00	0,00	0,00	0,00	0,00	0,00
27	enjoyable professional hard work satisfactory satisfactory	6	92,84	50,00	1,00	99,00	6,00	66,67	100,00	0,00	0,00	0,00	0,00	0,00	0,00	0,00	0,00	0,00	0,00	0,00	0,00	0,00	0,00	0,00	0,00	16,67	0,00	0,00	0,00	0,00	50,00	50,00	0,00	0,00	0,00	0,00	0,00	0,00	0,00	0,00	0,00	0,00	0,00	0,00	0,00	0,00	0,00	0,00	16,67
28	fun enjoyable interesting helpful helpful	5	92,84	99,00	1,00	99,00	5,00	80,00	100,00	0,00	0,00	0,00	0,00	0,00	0,00	0,00	0,00	0,00	0,00	0,00	0,00	0,00	0,00	0,00	0,00	60,00	0,00	0,00	0,00	0,00	100,00	100,00	0,00	0,00	0,00	0,00	40,00	0,00	0,00	0,00	0,00	0,00	0,00	0,00	0,00	0,00	0,00	0,00	0,00
29	technical isolated skilled	3	92,84	50,00	1,00	1,00	3,00	100,00	66,67	0,00	0,00	0,00	0,00	0,00	0,00	0,00	0,00	0,00	0,00	0,00	0,00	0,00	0,00	0,00	0,00	0,00	0,00	0,00	0,00	0,00	33,33	0,00	33,33	0,00	0,00	33,33	0,00	0,00	0,00	0,00	0,00	0,00	0,00	0,00	0,00	0,00	0,00	0,00	0,00
30	rewarding challenging exciting important important	5	92,84	50,00	1,00	99,00	5,00	100,00	100,00	0,00	0,00	0,00	0,00	0,00	0,00	0,00	0,00	0,00	0,00	0,00	0,00	0,00	0,00	0,00	0,00	20,00	0,00	0,00	0,00	0,00	100,00	100,00	0,00	0,00	0,00	0,00	0,00	0,00	0,00	0,00	0,00	0,00	0,00	0,00	0,00	0,00	0,00	0,00	0,00
31	hard tiring fun	3	92,84	50,00	1,00	99,00	3,00	0,00	100,00	0,00	0,00	0,00	0,00	0,00	0,00	0,00	0,00	0,00	0,00	0,00	0,00	0,00	0,00	0,00	0,00	100,00	0,00	0,00	0,00	0,00	33,33	33,33	0,00	0,00	0,00	0,00	0,00	0,00	0,00	0,00	0,00	0,00	0,00	0,00	0,00	0,00	0,00	0,00	33,33
32	relaxed interesting valued varied varied	5	92,84	50,00	1,00	99,00	5,00	40,00	100,00	0,00	0,00	0,00	0,00	0,00	0,00	0,00	0,00	0,00	0,00	0,00	0,00	0,00	0,00	0,00	0,00	40,00	0,00	0,00	0,00	0,00	60,00	60,00	0,00	0,00	0,00	0,00	0,00	0,00	0,00	0,00	0,00	0,00	0,00	0,00	0,00	0,00	0,00	0,00	0,00
33	mundane routine convenient	3	92,84	50,00	1,00	25,77	3,00	100,00	0,00	0,00	0,00	0,00	0,00	0,00	0,00	0,00	0,00	0,00	0,00	0,00	0,00	0,00	0,00	0,00	0,00	0,00	0,00	0,00	0,00	0,00	0,00	0,00	0,00	0,00	0,00	0,00	0,00	0,00	0,00	0,00	0,00	0,00	0,00	0,00	0,00	0,00	0,00	0,00	0,00
34	scientific interesting explorative unique unique	5	92,84	50,00	99,00	99,00	5,00	60,00	100,00	0,00	0,00	0,00	0,00	0,00	0,00	0,00	0,00	0,00	0,00	0,00	0,00	0,00	0,00	0,00	0,00	40,00	40,00	0,00	0,00	0,00	20,00	20,00	0,00	0,00	0,00	0,00	0,00	0,00	0,00	0,00	0,00	20,00	20,00	0,00	0,00	0,00	0,00	0,00	0,00
35	aggressive brave great stressful stressful	5	92,84	50,00	1,00	1,00	5,00	60,00	100,00	0,00	0,00	0,00	0,00	0,00	0,00	0,00	0,00	0,00	0,00	0,00	0,00	0,00	0,00	0,00	0,00	40,00	0,00	0,00	0,00	0,00	100,00	40,00	60,00	40,00	20,00	0,00	0,00	0,00	0,00	0,00	0,00	0,00	0,00	0,00	0,00	0,00	0,00	0,00	0,00
36	frustrating demeaning annoying bullying bullying	5	92,84	50,00	1,00	1,00	5,00	100,00	60,00	0,00	0,00	0,00	0,00	0,00	0,00	0,00	0,00	0,00	0,00	0,00	0,00	0,00	0,00	0,00	0,00	20,00	0,00	0,00	0,00	0,00	60,00	0,00	60,00	0,00	40,00	0,00	0,00	0,00	0,00	0,00	0,00	0,00	0,00	0,00	0,00	0,00	0,00	0,00	0,00
37	boring dull necessary	3	92,84	50,00	1,00	1,00	3,00	33,33	100,00	0,00	0,00	0,00	0,00	0,00	0,00	0,00	0,00	0,00	0,00	0,00	0,00	0,00	0,00	0,00	0,00	100,00	0,00	0,00	0,00	0,00	66,67	0,00	66,67	0,00	0,00	33,33	0,00	0,00	0,00	0,00	0,00	33,33	0,00	0,00	0,00	0,00	33,33	0,00	0,00
38	amazing nice great stressful stressful	5	92,84	50,00	1,00	99,00	5,00	60,00	100,00	0,00	0,00	0,00	0,00	0,00	0,00	0,00	0,00	0,00	0,00	0,00	0,00	0,00	0,00	0,00	0,00	60,00	0,00	0,00	0,00	0,00	100,00	60,00	40,00	40,00	0,00	0,00	0,00	0,00	0,00	0,00	0,00	0,00	0,00	0,00	0,00	0,00	0,00	0,00	0,00
39	productivity efforts results	3	92,84	50,00	1,00	25,77	3,00	100,00	100,00	0,00	0,00	0,00	0,00	0,00	0,00	0,00	0,00	0,00	0,00	0,00	0,00	0,00	0,00	0,00	0,00	0,00	0,00	0,00	0,00	0,00	0,00	0,00	0,00	0,00	0,00	0,00	0,00	0,00	0,00	0,00	0,00	66,67	0,00	66,67	0,00	0,00	0,00	0,00	0,00
40	stressful personal dutiful	3	92,84	99,00	1,00	1,00	3,00	100,00	100,00	0,00	0,00	0,00	0,00	0,00	0,00	0,00	0,00	0,00	0,00	0,00	0,00	0,00	0,00	0,00	0,00	33,33	0,00	0,00	0,00	0,00	66,67	0,00	33,33	33,33	0,00	0,00	33,33	0,00	0,00	0,00	0,00	0,00	0,00	0,00	0,00	0,00	0,00	0,00	0,00
41	tiring boring draining unhelpful unhelpful	5	92,84	50,00	1,00	1,00	5,00	60,00	40,00	0,00	0,00	0,00	0,00	0,00	0,00	0,00	0,00	0,00	0,00	0,00	0,00	0,00	0,00	0,00	0,00	40,00	0,00	0,00	0,00	0,00	20,00	0,00	20,00	0,00	0,00	0,00	0,00	0,00	0,00	0,00	0,00	0,00	0,00	0,00	0,00	0,00	0,00	0,00	0,00
42	social fulfilling easy	3	92,84	99,00	1,00	99,00	3,00	33,33	100,00	0,00	0,00	0,00	0,00	0,00	0,00	0,00	0,00	0,00	0,00	0,00	0,00	0,00	0,00	0,00	0,00	33,33	0,00	0,00	0,00	0,00	33,33	33,33	0,00	0,00	0,00	0,00	33,33	0,00	0,00	0,00	0,00	0,00	0,00	0,00	0,00	0,00	0,00	0,00	0,00
43	boring repetitive easy	3	92,84	50,00	98,01	25,77	3,00	33,33	100,00	0,00	0,00	0,00	0,00	0,00	0,00	0,00	0,00	0,00	0,00	0,00	0,00	0,00	0,00	0,00	0,00	66,67	0,00	0,00	0,00	0,00	66,67	33,33	33,33	0,00	0,00	0,00	0,00	0,00	0,00	0,00	0,00	0,00	0,00	0,00	0,00	0,00	0,00	0,00	0,00
44	busy different meaningful flexible flexible	5	92,84	2,31	99,00	99,00	5,00	80,00	100,00	0,00	0,00	0,00	0,00	0,00	0,00	0,00	0,00	0,00	0,00	0,00	0,00	0,00	0,00	0,00	0,00	40,00	20,00	0,00	0,00	0,00	40,00	40,00	0,00	0,00	0,00	0,00	0,00	0,00	0,00	0,00	0,00	40,00	20,00	0,00	0,00	0,00	0,00	20,00	40,00
45	relaxed interesting various about about	5	92,84	50,00	1,00	99,00	5,00	60,00	100,00	40,00	0,00	0,00	0,00	0,00	0,00	0,00	0,00	0,00	0,00	40,00	0,00	40,00	0,00	0,00	0,00	20,00	20,00	0,00	0,00	20,00	40,00	40,00	0,00	0,00	0,00	0,00	0,00	0,00	0,00	0,00	0,00	0,00	0,00	0,00	0,00	0,00	0,00	0,00	0,00
46	interesting stressful travelling	3	92,84	50,00	1,00	25,77	3,00	100,00	66,67	0,00	0,00	0,00	0,00	0,00	0,00	0,00	0,00	0,00	0,00	0,00	0,00	0,00	0,00	0,00	0,00	0,00	0,00	0,00	0,00	0,00	66,67	33,33	33,33	33,33	0,00	0,00	0,00	0,00	0,00	0,00	0,00	0,00	0,00	0,00	0,00	0,00	0,00	0,00	0,00
47	stressful intense hard	3	92,84	50,00	1,00	1,00	3,00	66,67	66,67	0,00	0,00	0,00	0,00	0,00	0,00	0,00	0,00	0,00	0,00	0,00	0,00	0,00	0,00	0,00	0,00	33,33	0,00	0,00	0,00	0,00	33,33	0,00	33,33	33,33	0,00	0,00	0,00	0,00	0,00	0,00	0,00	0,00	0,00	0,00	0,00	0,00	0,00	0,00	33,33
48	satisfying therapy relax changing changing	5	92,84	50,00	99,00	99,00	5,00	80,00	100,00	0,00	0,00	0,00	0,00	0,00	0,00	0,00	0,00	0,00	0,00	0,00	0,00	0,00	0,00	0,00	0,00	0,00	0,00	0,00	0,00	0,00	40,00	40,00	0,00	0,00	0,00	0,00	0,00	0,00	0,00	0,00	0,00	40,00	0,00	40,00	0,00	0,00	0,00	0,00	0,00
49	enriching brave tedious	3	92,84	50,00	1,00	25,77	3,00	66,67	66,67	0,00	0,00	0,00	0,00	0,00	0,00	0,00	0,00	0,00	0,00	0,00	0,00	0,00	0,00	0,00	0,00	33,33	0,00	0,00	0,00	0,00	66,67	33,33	33,33	0,00	0,00	0,00	0,00	0,00	0,00	0,00	0,00	0,00	0,00	0,00	0,00	0,00	0,00	0,00	0,00
50	enjoyable rewarding stressful	3	92,84	50,00	1,00	99,00	3,00	100,00	100,00	0,00	0,00	0,00	0,00	0,00	0,00	0,00	0,00	0,00	0,00	0,00	0,00	0,00	0,00	0,00	0,00	0,00	0,00	0,00	0,00	0,00	100,00	66,67	33,33	33,33	0,00	0,00	0,00	0,00	0,00	0,00	0,00	0,00	0,00	0,00	0,00	0,00	0,00	0,00	0,00
51	boring helpful exhausting	3	92,84	99,00	1,00	1,00	3,00	66,67	100,00	0,00	0,00	0,00	0,00	0,00	0,00	0,00	0,00	0,00	0,00	0,00	0,00	0,00	0,00	0,00	0,00	66,67	0,00	0,00	0,00	0,00	100,00	33,33	66,67	0,00	0,00	0,00	33,33	0,00	0,00	0,00	0,00	0,00	0,00	0,00	0,00	0,00	0,00	0,00	0,00
52	boring steady bland secure secure	5	92,84	50,00	1,00	99,00	5,00	0,00	60,00	0,00	0,00	0,00	0,00	0,00	0,00	0,00	0,00	0,00	0,00	0,00	0,00	0,00	0,00	0,00	0,00	20,00	0,00	0,00	0,00	0,00	60,00	40,00	20,00	0,00	0,00	0,00	0,00	0,00	0,00	0,00	0,00	0,00	0,00	0,00	0,00	0,00	0,00	0,00	0,00
53	helping improving expanding approachable approachable	5	92,84	99,00	43,37	99,00	5,00	100,00	100,00	0,00	0,00	0,00	0,00	0,00	0,00	0,00	0,00	0,00	0,00	0,00	0,00	0,00	0,00	0,00	0,00	40,00	0,00	0,00	0,00	0,00	40,00	40,00	0,00	0,00	0,00	0,00	60,00	0,00	0,00	0,00	0,00	0,00	0,00	0,00	0,00	0,00	0,00	0,00	0,00
54	demanding stimulating friendly	3	92,84	99,00	1,00	25,77	3,00	100,00	100,00	0,00	0,00	0,00	0,00	0,00	0,00	0,00	0,00	0,00	0,00	0,00	0,00	0,00	0,00	0,00	0,00	0,00	0,00	0,00	0,00	0,00	33,33	0,00	0,00	0,00	0,00	0,00	33,33	0,00	33,33	0,00	0,00	33,33	0,00	33,33	0,00	0,00	0,00	0,00	33,33
55	boring annoying dull stressful stressful	5	92,84	50,00	1,00	1,00	5,00	60,00	100,00	0,00	0,00	0,00	0,00	0,00	0,00	0,00	0,00	0,00	0,00	0,00	0,00	0,00	0,00	0,00	0,00	60,00	0,00	0,00	0,00	0,00	100,00	0,00	100,00	40,00	20,00	20,00	0,00	0,00	0,00	0,00	0,00	0,00	0,00	0,00	0,00	0,00	0,00	0,00	0,00
56	important responsible fun	3	92,84	50,00	1,00	99,00	3,00	66,67	100,00	0,00	0,00	0,00	0,00	0,00	0,00	0,00	0,00	0,00	0,00	0,00	0,00	0,00	0,00	0,00	0,00	33,33	0,00	0,00	0,00	0,00	66,67	66,67	0,00	0,00	0,00	0,00	0,00	0,00	0,00	0,00	0,00	0,00	0,00	0,00	0,00	0,00	0,00	0,00	0,00
57	demanding rewarding tiresome special special	5	92,84	50,00	1,00	99,00	5,00	100,00	80,00	0,00	0,00	0,00	0,00	0,00	0,00	0,00	0,00	0,00	0,00	0,00	0,00	0,00	0,00	0,00	0,00	40,00	0,00	0,00	0,00	0,00	60,00	60,00	0,00	0,00	0,00	0,00	0,00	0,00	0,00	0,00	0,00	0,00	0,00	0,00	0,00	0,00	0,00	0,00	0,00
58	unfulfilled stressful difficult unrewarding unrewarding	5	92,84	50,00	1,00	1,00	5,00	100,00	40,00	0,00	0,00	0,00	0,00	0,00	0,00	0,00	0,00	0,00	0,00	0,00	0,00	0,00	0,00	0,00	0,00	20,00	0,00	0,00	0,00	0,00	40,00	0,00	40,00	20,00	0,00	0,00	0,00	0,00	0,00	0,00	0,00	0,00	0,00	0,00	0,00	0,00	0,00	0,00	0,00
59	interesting familiar competitive	3	92,84	50,00	1,00	99,00	3,00	100,00	100,00	0,00	0,00	0,00	0,00	0,00	0,00	0,00	0,00	0,00	0,00	0,00	0,00	0,00	0,00	0,00	0,00	33,33	0,00	0,00	0,00	0,00	33,33	33,33	0,00	0,00	0,00	0,00	0,00	0,00	0,00	0,00	0,00	0,00	0,00	0,00	0,00	0,00	0,00	0,00	0,00
60	frustration stress waste inefficiency inefficiency	5	92,84	50,00	1,00	1,00	5,00	60,00	40,00	0,00	0,00	0,00	0,00	0,00	0,00	0,00	0,00	0,00	0,00	0,00	0,00	0,00	0,00	0,00	0,00	0,00	0,00	0,00	0,00	0,00	40,00	0,00	40,00	20,00	20,00	0,00	0,00	0,00	0,00	0,00	0,00	0,00	0,00	0,00	0,00	0,00	0,00	0,00	0,00
61	easy relaxing comforting predictable predictable	5	92,84	50,00	1,00	99,00	5,00	80,00	100,00	0,00	0,00	0,00	0,00	0,00	0,00	0,00	0,00	0,00	0,00	0,00	0,00	0,00	0,00	0,00	0,00	20,00	0,00	0,00	0,00	0,00	60,00	60,00	0,00	0,00	0,00	0,00	0,00	0,00	0,00	0,00	0,00	0,00	0,00	0,00	0,00	0,00	0,00	0,00	0,00
62	varied noisy stressful	3	92,84	50,00	1,00	1,00	3,00	33,33	100,00	0,00	0,00	0,00	0,00	0,00	0,00	0,00	0,00	0,00	0,00	0,00	0,00	0,00	0,00	0,00	0,00	66,67	0,00	0,00	0,00	0,00	33,33	0,00	33,33	33,33	0,00	0,00	0,00	0,00	0,00	0,00	0,00	0,00	0,00	0,00	0,00	0,00	0,00	0,00	33,33
63	boring long hurt walking walking	5	92,84	50,00	99,00	1,00	5,00	40,00	100,00	0,00	0,00	0,00	0,00	0,00	0,00	0,00	0,00	0,00	0,00	0,00	0,00	0,00	0,00	0,00	40,00	20,00	0,00	0,00	0,00	0,00	40,00	0,00	40,00	0,00	0,00	20,00	0,00	0,00	0,00	0,00	0,00	0,00	0,00	0,00	0,00	0,00	0,00	0,00	20,00
64	unhappy stressful overwhelming hard hard	5	92,84	50,00	1,00	1,00	5,00	60,00	100,00	0,00	0,00	0,00	0,00	0,00	0,00	0,00	0,00	0,00	0,00	0,00	0,00	0,00	0,00	0,00	0,00	40,00	0,00	0,00	0,00	0,00	60,00	0,00	60,00	40,00	0,00	40,00	0,00	0,00	0,00	0,00	0,00	0,00	0,00	0,00	0,00	0,00	0,00	0,00	40,00
65	attractive hard rewarding prideful prideful	5	92,84	50,00	1,00	99,00	5,00	80,00	60,00	0,00	0,00	0,00	0,00	0,00	0,00	0,00	0,00	0,00	0,00	0,00	0,00	0,00	0,00	0,00	0,00	40,00	0,00	0,00	0,00	0,00	20,00	20,00	0,00	0,00	0,00	0,00	0,00	0,00	0,00	0,00	0,00	0,00	0,00	0,00	0,00	0,00	0,00	0,00	20,00
66	bad boring dull	3	92,84	50,00	1,00	1,00	3,00	0,00	100,00	0,00	0,00	0,00	0,00	0,00	0,00	0,00	0,00	0,00	0,00	0,00	0,00	0,00	0,00	0,00	0,00	66,67	0,00	0,00	0,00	0,00	100,00	0,00	100,00	0,00	0,00	33,33	0,00	0,00	0,00	0,00	0,00	0,00	0,00	0,00	0,00	0,00	0,00	0,00	0,00
67	stressful pointless embarrassing shambolic shambolic	5	92,84	97,69	1,00	1,00	5,00	100,00	60,00	0,00	0,00	0,00	0,00	0,00	0,00	0,00	0,00	0,00	0,00	0,00	0,00	0,00	0,00	0,00	0,00	20,00	0,00	0,00	0,00	0,00	40,00	0,00	40,00	40,00	0,00	0,00	20,00	0,00	0,00	0,00	0,00	0,00	0,00	0,00	0,00	0,00	0,00	0,00	0,00
68	leading understanding being brilliant being proud being proud	8	11,24	50,00	74,76	99,00	8,00	37,50	100,00	37,50	0,00	0,00	0,00	0,00	0,00	0,00	0,00	0,00	0,00	0,00	37,50	0,00	0,00	0,00	37,50	12,50	0,00	0,00	0,00	0,00	37,50	37,50	0,00	0,00	0,00	0,00	0,00	0,00	0,00	0,00	0,00	25,00	12,50	12,50	0,00	0,00	0,00	0,00	0,00
69	demanding stressful frustrating thankless thankless	5	92,84	50,00	1,00	1,00	5,00	100,00	60,00	0,00	0,00	0,00	0,00	0,00	0,00	0,00	0,00	0,00	0,00	0,00	0,00	0,00	0,00	0,00	0,00	0,00	0,00	0,00	0,00	0,00	40,00	0,00	40,00	20,00	20,00	0,00	0,00	0,00	0,00	0,00	0,00	0,00	0,00	0,00	0,00	0,00	0,00	0,00	0,00
70	uncertain sporadic strain fast fast	5	92,84	50,00	99,00	1,00	5,00	40,00	80,00	0,00	0,00	0,00	0,00	0,00	0,00	0,00	0,00	0,00	0,00	0,00	0,00	0,00	0,00	0,00	0,00	0,00	0,00	0,00	0,00	0,00	40,00	0,00	40,00	40,00	0,00	0,00	0,00	0,00	0,00	0,00	0,00	20,00	0,00	0,00	0,00	20,00	0,00	0,00	0,00
71	boring disinteresting lifeless depressing depressing	5	92,84	50,00	1,00	1,00	5,00	80,00	60,00	0,00	0,00	0,00	0,00	0,00	0,00	0,00	0,00	0,00	0,00	0,00	0,00	0,00	0,00	0,00	0,00	20,00	0,00	0,00	0,00	0,00	60,00	0,00	60,00	0,00	0,00	40,00	0,00	0,00	0,00	0,00	0,00	0,00	0,00	0,00	0,00	0,00	0,00	0,00	0,00
72	intense overwhelming stressful	3	92,84	50,00	1,00	1,00	3,00	100,00	66,67	0,00	0,00	0,00	0,00	0,00	0,00	0,00	0,00	0,00	0,00	0,00	0,00	0,00	0,00	0,00	0,00	0,00	0,00	0,00	0,00	0,00	66,67	0,00	66,67	66,67	0,00	33,33	0,00	0,00	0,00	0,00	0,00	0,00	0,00	0,00	0,00	0,00	0,00	0,00	0,00
73	challenging busy fun enjoyable enjoyable	5	92,84	50,00	43,37	99,00	5,00	60,00	100,00	0,00	0,00	0,00	0,00	0,00	0,00	0,00	0,00	0,00	0,00	0,00	0,00	0,00	0,00	0,00	0,00	40,00	0,00	0,00	0,00	0,00	80,00	80,00	0,00	0,00	0,00	0,00	0,00	0,00	0,00	0,00	0,00	0,00	0,00	0,00	0,00	0,00	0,00	0,00	0,00
74	cold tired friends adequate adequate	5	92,84	97,69	1,00	25,77	5,00	60,00	100,00	0,00	0,00	0,00	0,00	0,00	0,00	0,00	0,00	0,00	0,00	0,00	0,00	0,00	0,00	0,00	0,00	40,00	0,00	0,00	0,00	0,00	0,00	0,00	0,00	0,00	0,00	0,00	20,00	0,00	20,00	0,00	0,00	0,00	0,00	0,00	0,00	0,00	0,00	0,00	20,00
75	challenging overwhelming innovative new new	5	92,84	50,00	99,00	25,77	5,00	60,00	80,00	0,00	0,00	0,00	0,00	0,00	0,00	0,00	0,00	0,00	0,00	0,00	0,00	0,00	0,00	0,00	0,00	40,00	0,00	0,00	0,00	0,00	40,00	20,00	20,00	20,00	0,00	20,00	0,00	0,00	0,00	0,00	0,00	0,00	0,00	0,00	0,00	0,00	0,00	0,00	0,00
76	compelling unique international intellectual intellectual	5	92,84	50,00	43,37	99,00	5,00	80,00	100,00	0,00	0,00	0,00	0,00	0,00	0,00	0,00	0,00	0,00	0,00	0,00	0,00	0,00	0,00	0,00	0,00	20,00	20,00	0,00	0,00	0,00	40,00	40,00	0,00	0,00	0,00	0,00	0,00	0,00	0,00	0,00	0,00	20,00	0,00	20,00	0,00	0,00	0,00	0,00	0,00
77	exciting reactive flexible	3	92,84	50,00	1,00	99,00	3,00	100,00	100,00	0,00	0,00	0,00	0,00	0,00	0,00	0,00	0,00	0,00	0,00	0,00	0,00	0,00	0,00	0,00	0,00	33,33	0,00	0,00	0,00	0,00	66,67	66,67	0,00	0,00	0,00	0,00	0,00	0,00	0,00	0,00	0,00	33,33	0,00	33,33	0,00	0,00	0,00	0,00	33,33
78	fulfilling exciting fun interesting interesting	5	92,84	50,00	1,00	99,00	5,00	80,00	100,00	0,00	0,00	0,00	0,00	0,00	0,00	0,00	0,00	0,00	0,00	0,00	0,00	0,00	0,00	0,00	0,00	40,00	0,00	0,00	0,00	0,00	80,00	80,00	0,00	0,00	0,00	0,00	0,00	0,00	0,00	0,00	0,00	0,00	0,00	0,00	0,00	0,00	0,00	0,00	0,00
79	happy success challenge determined determined	5	92,84	50,00	99,00	99,00	5,00	80,00	100,00	0,00	0,00	0,00	0,00	0,00	0,00	0,00	0,00	0,00	0,00	0,00	0,00	0,00	0,00	0,00	0,00	20,00	0,00	0,00	0,00	0,00	100,00	100,00	0,00	0,00	0,00	0,00	0,00	0,00	0,00	0,00	0,00	40,00	40,00	0,00	0,00	0,00	0,00	0,00	0,00
80	hard demanding corporate busy busy	5	92,84	50,00	99,00	25,77	5,00	40,00	100,00	0,00	0,00	0,00	0,00	0,00	0,00	0,00	0,00	0,00	0,00	0,00	0,00	0,00	0,00	0,00	0,00	60,00	0,00	0,00	0,00	0,00	0,00	0,00	0,00	0,00	0,00	0,00	0,00	0,00	0,00	0,00	0,00	0,00	0,00	0,00	0,00	0,00	0,00	0,00	20,00
81	fulfilling knowledge professional	3	92,84	50,00	98,01	25,77	3,00	100,00	100,00	0,00	0,00	0,00	0,00	0,00	0,00	0,00	0,00	0,00	0,00	0,00	0,00	0,00	0,00	0,00	0,00	0,00	0,00	0,00	0,00	0,00	0,00	0,00	0,00	0,00	0,00	0,00	0,00	0,00	0,00	0,00	0,00	33,33	33,33	0,00	0,00	0,00	0,00	0,00	0,00
82	hard quick fast different different	5	92,84	1,00	99,00	25,77	5,00	40,00	100,00	0,00	0,00	0,00	0,00	0,00	0,00	0,00	0,00	0,00	0,00	0,00	0,00	0,00	0,00	0,00	0,00	60,00	40,00	0,00	0,00	0,00	0,00	0,00	0,00	0,00	0,00	0,00	0,00	0,00	0,00	0,00	0,00	40,00	0,00	0,00	0,00	0,00	0,00	40,00	20,00
83	helpful friendly good energetic energetic	5	92,84	99,00	1,00	99,00	5,00	80,00	100,00	0,00	0,00	0,00	0,00	0,00	0,00	0,00	0,00	0,00	0,00	0,00	0,00	0,00	0,00	0,00	0,00	20,00	0,00	0,00	0,00	0,00	100,00	80,00	0,00	0,00	0,00	0,00	40,00	0,00	20,00	0,00	0,00	0,00	0,00	0,00	0,00	0,00	0,00	0,00	0,00
84	alright useful futuristic	3	92,84	50,00	98,01	99,00	3,00	66,67	100,00	0,00	0,00	0,00	0,00	0,00	0,00	0,00	0,00	0,00	0,00	0,00	0,00	0,00	0,00	0,00	0,00	0,00	0,00	0,00	0,00	0,00	66,67	66,67	0,00	0,00	0,00	0,00	0,00	0,00	0,00	0,00	0,00	0,00	0,00	0,00	0,00	0,00	0,00	0,00	0,00
85	dull bland grey	3	92,84	50,00	1,00	1,00	3,00	0,00	66,67	0,00	0,00	0,00	0,00	0,00	0,00	0,00	0,00	0,00	0,00	0,00	0,00	0,00	0,00	0,00	0,00	66,67	0,00	0,00	0,00	0,00	33,33	0,00	33,33	0,00	0,00	33,33	0,00	0,00	0,00	0,00	0,00	0,00	0,00	0,00	0,00	0,00	0,00	0,00	33,33
86	demanding challenging fun technical technical	5	92,84	50,00	1,00	99,00	5,00	80,00	60,00	0,00	0,00	0,00	0,00	0,00	0,00	0,00	0,00	0,00	0,00	0,00	0,00	0,00	0,00	0,00	0,00	20,00	0,00	0,00	0,00	0,00	40,00	40,00	0,00	0,00	0,00	0,00	0,00	0,00	0,00	0,00	0,00	0,00	0,00	0,00	0,00	0,00	0,00	0,00	0,00
87	rewarding tiring worthwhile essential essential	5	92,84	50,00	1,00	99,00	5,00	80,00	100,00	0,00	0,00	0,00	0,00	0,00	0,00	0,00	0,00	0,00	0,00	0,00	0,00	0,00	0,00	0,00	0,00	80,00	0,00	0,00	0,00	0,00	40,00	40,00	0,00	0,00	0,00	0,00	0,00	0,00	0,00	0,00	0,00	40,00	0,00	0,00	0,00	0,00	40,00	0,00	0,00
88	stressful demanding busy complicated complicated	5	92,84	50,00	99,00	1,00	5,00	80,00	100,00	0,00	0,00	0,00	0,00	0,00	0,00	0,00	0,00	0,00	0,00	0,00	0,00	0,00	0,00	0,00	0,00	60,00	0,00	0,00	0,00	0,00	20,00	0,00	20,00	20,00	0,00	0,00	0,00	0,00	0,00	0,00	0,00	40,00	40,00	0,00	0,00	0,00	0,00	0,00	0,00
89	family warm hard	3	92,84	99,00	1,00	99,00	3,00	0,00	100,00	0,00	0,00	0,00	0,00	0,00	0,00	0,00	0,00	0,00	0,00	0,00	0,00	0,00	0,00	0,00	0,00	66,67	0,00	0,00	0,00	0,00	33,33	33,33	0,00	0,00	0,00	0,00	33,33	33,33	0,00	0,00	0,00	0,00	0,00	0,00	0,00	0,00	0,00	0,00	66,67
90	frustrated tired demotivated	3	92,84	50,00	1,00	1,00	3,00	66,67	100,00	0,00	0,00	0,00	0,00	0,00	0,00	0,00	0,00	0,00	0,00	0,00	0,00	0,00	0,00	0,00	0,00	33,33	0,00	0,00	0,00	0,00	66,67	0,00	66,67	0,00	33,33	0,00	0,00	0,00	0,00	0,00	0,00	0,00	0,00	0,00	0,00	0,00	0,00	0,00	0,00
91	boring tedious tough	3	92,84	50,00	1,00	1,00	3,00	33,33	100,00	0,00	0,00	0,00	0,00	0,00	0,00	0,00	0,00	0,00	0,00	0,00	0,00	0,00	0,00	0,00	0,00	100,00	0,00	0,00	0,00	0,00	100,00	0,00	66,67	0,00	0,00	0,00	0,00	0,00	0,00	0,00	0,00	0,00	0,00	0,00	0,00	0,00	0,00	0,00	0,00
92	casual skilled sociable	3	92,84	99,00	1,00	99,00	3,00	66,67	100,00	0,00	0,00	0,00	0,00	0,00	0,00	0,00	0,00	0,00	0,00	0,00	0,00	0,00	0,00	0,00	0,00	33,33	0,00	0,00	0,00	0,00	66,67	33,33	0,00	0,00	0,00	0,00	33,33	0,00	0,00	0,00	0,00	0,00	0,00	0,00	0,00	0,00	0,00	0,00	0,00
93	feel good great team friendly team hard working hard working	10	92,84	99,00	3,37	99,00	10,00	30,00	100,00	0,00	0,00	0,00	0,00	0,00	0,00	0,00	0,00	0,00	0,00	0,00	0,00	0,00	0,00	0,00	30,00	30,00	0,00	0,00	0,00	0,00	30,00	20,00	0,00	0,00	0,00	0,00	30,00	0,00	10,00	0,00	0,00	10,00	10,00	0,00	0,00	0,00	0,00	0,00	30,00
94	prestigious boring routine	3	92,84	50,00	1,00	1,00	3,00	66,67	66,67	0,00	0,00	0,00	0,00	0,00	0,00	0,00	0,00	0,00	0,00	0,00	0,00	0,00	0,00	0,00	0,00	33,33	0,00	0,00	0,00	0,00	33,33	0,00	33,33	0,00	0,00	0,00	0,00	0,00	0,00	0,00	0,00	0,00	0,00	0,00	0,00	0,00	0,00	0,00	0,00
95	helpful stressful sociable happy happy	5	92,84	99,00	1,00	99,00	5,00	60,00	100,00	0,00	0,00	0,00	0,00	0,00	0,00	0,00	0,00	0,00	0,00	0,00	0,00	0,00	0,00	0,00	0,00	80,00	0,00	0,00	0,00	0,00	100,00	80,00	20,00	20,00	0,00	0,00	40,00	0,00	0,00	0,00	0,00	0,00	0,00	0,00	0,00	0,00	0,00	0,00	0,00
96	happy pressured fulfilled challenging challenging	5	92,84	50,00	1,00	99,00	5,00	80,00	100,00	0,00	0,00	0,00	0,00	0,00	0,00	0,00	0,00	0,00	0,00	0,00	0,00	0,00	0,00	0,00	0,00	20,00	0,00	0,00	0,00	0,00	80,00	60,00	20,00	20,00	0,00	0,00	0,00	0,00	0,00	0,00	0,00	0,00	0,00	0,00	0,00	0,00	0,00	0,00	0,00
97	busy intense enjoyable	3	92,84	50,00	98,01	99,00	3,00	66,67	66,67	0,00	0,00	0,00	0,00	0,00	0,00	0,00	0,00	0,00	0,00	0,00	0,00	0,00	0,00	0,00	0,00	33,33	0,00	0,00	0,00	0,00	33,33	33,33	0,00	0,00	0,00	0,00	0,00	0,00	0,00	0,00	0,00	0,00	0,00	0,00	0,00	0,00	0,00	0,00	0,00
98	busy active fun demanding demanding	5	92,84	50,00	43,37	99,00	5,00	40,00	100,00	0,00	0,00	0,00	0,00	0,00	0,00	0,00	0,00	0,00	0,00	0,00	0,00	0,00	0,00	0,00	0,00	60,00	0,00	0,00	0,00	0,00	40,00	40,00	0,00	0,00	0,00	0,00	0,00	0,00	0,00	0,00	0,00	0,00	0,00	0,00	0,00	0,00	0,00	0,00	0,00
99	boring repetitive mundane	3	92,84	50,00	98,01	1,00	3,00	66,67	66,67	0,00	0,00	0,00	0,00	0,00	0,00	0,00	0,00	0,00	0,00	0,00	0,00	0,00	0,00	0,00	0,00	33,33	0,00	0,00	0,00	0,00	33,33	0,00	33,33	0,00	0,00	0,00	0,00	0,00	0,00	0,00	0,00	0,00	0,00	0,00	0,00	0,00	0,00	0,00	0,00
100	challenging frustrating inspiring engaging engaging	5	92,84	99,00	43,37	99,00	5,00	100,00	100,00	0,00	0,00	0,00	0,00	0,00	0,00	0,00	0,00	0,00	0,00	0,00	0,00	0,00	0,00	0,00	0,00	0,00	0,00	0,00	0,00	0,00	100,00	80,00	20,00	0,00	20,00	0,00	40,00	0,00	0,00	0,00	0,00	20,00	20,00	0,00	0,00	0,00	0,00	0,00	0,00
101	happy content pleased relaxed relaxed	5	92,84	50,00	1,00	99,00	5,00	80,00	80,00	0,00	0,00	0,00	0,00	0,00	0,00	0,00	0,00	0,00	0,00	0,00	0,00	0,00	0,00	0,00	0,00	20,00	0,00	0,00	0,00	0,00	80,00	80,00	0,00	0,00	0,00	0,00	0,00	0,00	0,00	0,00	0,00	0,00	0,00	0,00	0,00	0,00	0,00	0,00	0,00
102	security helpful enjoyable	3	92,84	99,00	1,00	99,00	3,00	100,00	100,00	0,00	0,00	0,00	0,00	0,00	0,00	0,00	0,00	0,00	0,00	0,00	0,00	0,00	0,00	0,00	0,00	33,33	0,00	0,00	0,00	0,00	100,00	100,00	0,00	0,00	0,00	0,00	33,33	0,00	0,00	0,00	0,00	0,00	0,00	0,00	0,00	0,00	0,00	0,00	0,00
103	stressful demanding fast paced rewarding rewarding	6	92,84	50,00	23,51	99,00	6,00	66,67	83,33	0,00	0,00	0,00	0,00	0,00	0,00	0,00	0,00	0,00	0,00	0,00	0,00	0,00	0,00	0,00	0,00	0,00	0,00	0,00	0,00	0,00	50,00	33,33	16,67	16,67	0,00	0,00	0,00	0,00	0,00	0,00	0,00	0,00	0,00	0,00	0,00	0,00	0,00	0,00	0,00
104	organized boring adequate	3	92,84	50,00	1,00	1,00	3,00	66,67	100,00	0,00	0,00	0,00	0,00	0,00	0,00	0,00	0,00	0,00	0,00	0,00	0,00	0,00	0,00	0,00	0,00	66,67	0,00	0,00	0,00	0,00	33,33	0,00	33,33	0,00	0,00	0,00	0,00	0,00	0,00	0,00	0,00	0,00	0,00	0,00	0,00	0,00	0,00	0,00	0,00
105	busy stressful appreciated dull dull	5	92,84	50,00	99,00	1,00	5,00	40,00	100,00	0,00	0,00	0,00	0,00	0,00	0,00	0,00	0,00	0,00	0,00	0,00	0,00	0,00	0,00	0,00	0,00	60,00	0,00	0,00	0,00	0,00	80,00	20,00	60,00	20,00	0,00	40,00	0,00	0,00	0,00	0,00	0,00	20,00	20,00	0,00	0,00	0,00	0,00	0,00	0,00
106	variety flexible communication procedural procedural	5	92,84	97,69	1,00	99,00	5,00	100,00	60,00	0,00	0,00	0,00	0,00	0,00	0,00	0,00	0,00	0,00	0,00	0,00	0,00	0,00	0,00	0,00	0,00	20,00	20,00	0,00	0,00	20,00	20,00	20,00	0,00	0,00	0,00	0,00	20,00	0,00	0,00	0,00	0,00	0,00	0,00	0,00	0,00	0,00	0,00	0,00	20,00
107	satisfaction flexibility pleasant enjoyment enjoyment	5	92,84	50,00	1,00	99,00	5,00	100,00	100,00	0,00	0,00	0,00	0,00	0,00	0,00	0,00	0,00	0,00	0,00	0,00	0,00	0,00	0,00	0,00	0,00	0,00	0,00	0,00	0,00	0,00	100,00	100,00	0,00	0,00	0,00	0,00	0,00	0,00	0,00	0,00	0,00	0,00	0,00	0,00	0,00	0,00	0,00	0,00	20,00
108	stressful busy challenging safeguarding safeguarding	5	92,84	50,00	43,37	25,77	5,00	80,00	60,00	0,00	0,00	0,00	0,00	0,00	0,00	0,00	0,00	0,00	0,00	0,00	0,00	0,00	0,00	0,00	0,00	20,00	0,00	0,00	0,00	0,00	40,00	20,00	20,00	20,00	0,00	0,00	0,00	0,00	0,00	0,00	0,00	0,00	0,00	0,00	0,00	0,00	0,00	0,00	0,00
109	challenging helpful complex meaningful meaningful	5	92,84	97,69	99,00	99,00	5,00	100,00	100,00	0,00	0,00	0,00	0,00	0,00	0,00	0,00	0,00	0,00	0,00	0,00	0,00	0,00	0,00	0,00	0,00	40,00	0,00	0,00	0,00	0,00	40,00	40,00	0,00	0,00	0,00	0,00	20,00	0,00	0,00	0,00	0,00	60,00	60,00	0,00	0,00	0,00	0,00	0,00	0,00
110	rewarding satisfying diverse important important	5	92,84	50,00	1,00	99,00	5,00	100,00	80,00	0,00	0,00	0,00	0,00	0,00	0,00	0,00	0,00	0,00	0,00	0,00	0,00	0,00	0,00	0,00	0,00	0,00	0,00	0,00	0,00	0,00	80,00	80,00	0,00	0,00	0,00	0,00	0,00	0,00	0,00	0,00	0,00	0,00	0,00	0,00	0,00	0,00	0,00	0,00	0,00
111	fun interesting different	3	92,84	1,00	98,01	99,00	3,00	66,67	100,00	0,00	0,00	0,00	0,00	0,00	0,00	0,00	0,00	0,00	0,00	0,00	0,00	0,00	0,00	0,00	0,00	66,67	33,33	0,00	0,00	0,00	66,67	66,67	0,00	0,00	0,00	0,00	0,00	0,00	0,00	0,00	0,00	33,33	0,00	0,00	0,00	0,00	0,00	33,33	0,00
112	boring abusive monotonous frustrating frustrating	5	92,84	50,00	1,00	1,00	5,00	80,00	80,00	0,00	0,00	0,00	0,00	0,00	0,00	0,00	0,00	0,00	0,00	0,00	0,00	0,00	0,00	0,00	0,00	20,00	0,00	0,00	0,00	0,00	80,00	0,00	80,00	0,00	60,00	0,00	0,00	0,00	0,00	0,00	0,00	0,00	0,00	0,00	0,00	0,00	0,00	0,00	0,00
113	rewarding tiring stressful empowering empowering	5	92,84	50,00	1,00	25,77	5,00	80,00	60,00	0,00	0,00	0,00	0,00	0,00	0,00	0,00	0,00	0,00	0,00	0,00	0,00	0,00	0,00	0,00	0,00	20,00	0,00	0,00	0,00	0,00	40,00	20,00	20,00	20,00	0,00	0,00	0,00	0,00	0,00	0,00	0,00	0,00	0,00	0,00	0,00	0,00	0,00	0,00	0,00
114	stressful inefficient unfulfilling pointless pointless	5	92,84	50,00	1,00	1,00	5,00	100,00	60,00	0,00	0,00	0,00	0,00	0,00	0,00	0,00	0,00	0,00	0,00	0,00	0,00	0,00	0,00	0,00	0,00	40,00	0,00	0,00	0,00	0,00	20,00	0,00	20,00	20,00	0,00	0,00	0,00	0,00	0,00	0,00	0,00	0,00	0,00	0,00	0,00	0,00	0,00	0,00	0,00
115	hard impossible tricky	3	92,84	50,00	1,00	1,00	3,00	33,33	100,00	0,00	0,00	0,00	0,00	0,00	0,00	0,00	0,00	0,00	0,00	0,00	0,00	0,00	0,00	0,00	0,00	100,00	0,00	0,00	0,00	0,00	33,33	0,00	33,33	0,00	33,33	0,00	0,00	0,00	0,00	0,00	0,00	66,67	33,33	0,00	33,33	0,00	0,00	0,00	33,33
116	boring slow necessary professional professional	5	92,84	50,00	43,37	1,00	5,00	60,00	100,00	0,00	0,00	0,00	0,00	0,00	0,00	0,00	0,00	0,00	0,00	0,00	0,00	0,00	0,00	0,00	0,00	60,00	0,00	0,00	0,00	0,00	20,00	0,00	20,00	0,00	0,00	0,00	0,00	0,00	0,00	0,00	0,00	20,00	0,00	0,00	0,00	0,00	20,00	0,00	0,00
[truncated: 45 more columns]
