# Supplementary material for: The promise of open survey questions—The validation of text-based job satisfaction measures
Source: PLoS One. 2019 Dec 26;14(12):e0226408. doi: 10.1371/journal.pone.0226408 (PMC6932814; doi:10.1371/journal.pone.0226408)
Supplement: S1 Dataset — (titled [Data_PromiseOfOpenQuestions.zip]). (ZIP) [file pone.0226408.s003.zip › Data_PromiseOfOpenQuestions/LIWC_results/LIWC2015 Results (Semiopen_combined_study_1).csv]

Source (A)	Source (B)	WC	Analytic	Clout	Authentic	Tone	WPS	Sixltr	Dic	function	pronoun	ppron	i	we	you	shehe	they	ipron	article	prep	auxverb	adverb	conj	negate	verb	adj	compare	interrog	number	quant	affect	posemo	negemo	anx	anger	sad	social	family	friend	female	male	cogproc	insight	cause	discrep	tentat	certain	differ	percept
1	rewarding stressful demanding intensive ever-changing	6	60,80	50,00	98,01	25,77	6,00	83,33	83,33	16,67	0,00	0,00	0,00	0,00	0,00	0,00	0,00	0,00	0,00	0,00	0,00	16,67	0,00	0,00	0,00	0,00	0,00	0,00	0,00	0,00	33,33	16,67	16,67	16,67	0,00	0,00	0,00	0,00	0,00	0,00	0,00	33,33	0,00	16,67	0,00	0,00	16,67	0,00	0,00
2	challenging fulfilling remote difficult sizeable	5	92,84	50,00	43,37	25,77	5,00	80,00	80,00	0,00	0,00	0,00	0,00	0,00	0,00	0,00	0,00	0,00	0,00	0,00	0,00	0,00	0,00	0,00	0,00	20,00	0,00	0,00	0,00	0,00	40,00	20,00	20,00	0,00	0,00	0,00	0,00	0,00	0,00	0,00	0,00	0,00	0,00	0,00	0,00	0,00	0,00	0,00	0,00
3	varied busy interesting pressured complex	5	92,84	50,00	99,00	25,77	5,00	60,00	100,00	0,00	0,00	0,00	0,00	0,00	0,00	0,00	0,00	0,00	0,00	0,00	0,00	0,00	0,00	0,00	0,00	60,00	0,00	0,00	0,00	0,00	40,00	20,00	20,00	20,00	0,00	0,00	0,00	0,00	0,00	0,00	0,00	20,00	20,00	0,00	0,00	0,00	0,00	0,00	0,00
4	motivating inspiring exciting	3	92,84	50,00	99,00	99,00	3,00	100,00	100,00	0,00	0,00	0,00	0,00	0,00	0,00	0,00	0,00	0,00	0,00	0,00	0,00	0,00	0,00	0,00	0,00	33,33	0,00	0,00	0,00	0,00	66,67	66,67	0,00	0,00	0,00	0,00	0,00	0,00	0,00	0,00	0,00	66,67	66,67	33,33	0,00	0,00	0,00	0,00	0,00
5	challenging interesting rewarding	3	92,84	50,00	1,00	99,00	3,00	100,00	100,00	0,00	0,00	0,00	0,00	0,00	0,00	0,00	0,00	0,00	0,00	0,00	0,00	0,00	0,00	0,00	0,00	0,00	0,00	0,00	0,00	0,00	100,00	100,00	0,00	0,00	0,00	0,00	0,00	0,00	0,00	0,00	0,00	0,00	0,00	0,00	0,00	0,00	0,00	0,00	0,00
6	hard stressful rewarding	3	92,84	50,00	1,00	25,77	3,00	66,67	100,00	0,00	0,00	0,00	0,00	0,00	0,00	0,00	0,00	0,00	0,00	0,00	0,00	0,00	0,00	0,00	0,00	33,33	0,00	0,00	0,00	0,00	66,67	33,33	33,33	33,33	0,00	0,00	0,00	0,00	0,00	0,00	0,00	0,00	0,00	0,00	0,00	0,00	0,00	0,00	33,33
7	rewarding worthwhile diverse fascinating life-enhancing	6	92,84	50,00	1,00	99,00	6,00	83,33	50,00	0,00	0,00	0,00	0,00	0,00	0,00	0,00	0,00	0,00	0,00	0,00	0,00	0,00	0,00	0,00	0,00	16,67	0,00	0,00	0,00	0,00	33,33	33,33	0,00	0,00	0,00	0,00	0,00	0,00	0,00	0,00	0,00	0,00	0,00	0,00	0,00	0,00	0,00	0,00	0,00
8	busy fun exciting happy worthy	5	92,84	50,00	43,37	99,00	5,00	20,00	80,00	0,00	0,00	0,00	0,00	0,00	0,00	0,00	0,00	0,00	0,00	0,00	0,00	0,00	0,00	0,00	0,00	80,00	0,00	0,00	0,00	0,00	60,00	60,00	0,00	0,00	0,00	0,00	0,00	0,00	0,00	0,00	0,00	0,00	0,00	0,00	0,00	0,00	0,00	0,00	0,00
9	uninspiring unsettling stressful	3	92,84	50,00	1,00	1,00	3,00	100,00	66,67	0,00	0,00	0,00	0,00	0,00	0,00	0,00	0,00	0,00	0,00	0,00	0,00	0,00	0,00	0,00	0,00	0,00	0,00	0,00	0,00	0,00	66,67	0,00	66,67	66,67	0,00	0,00	0,00	0,00	0,00	0,00	0,00	33,33	0,00	0,00	0,00	33,33	0,00	0,00	0,00
10	patients care health and safety audits team admin	8	71,61	89,42	1,00	99,00	8,00	12,50	75,00	12,50	0,00	0,00	0,00	0,00	0,00	0,00	0,00	0,00	0,00	0,00	0,00	0,00	12,50	0,00	12,50	0,00	0,00	0,00	0,00	0,00	25,00	25,00	0,00	0,00	0,00	0,00	12,50	0,00	0,00	0,00	0,00	0,00	0,00	0,00	0,00	0,00	0,00	0,00	0,00
11	busy overwhelming rewarding	3	92,84	50,00	98,01	25,77	3,00	66,67	100,00	0,00	0,00	0,00	0,00	0,00	0,00	0,00	0,00	0,00	0,00	0,00	0,00	0,00	0,00	0,00	0,00	33,33	0,00	0,00	0,00	0,00	66,67	33,33	33,33	33,33	0,00	33,33	0,00	0,00	0,00	0,00	0,00	0,00	0,00	0,00	0,00	0,00	0,00	0,00	0,00
12	inspiring fun challenging unpredictable exhausting	5	92,84	50,00	43,37	99,00	5,00	80,00	80,00	0,00	0,00	0,00	0,00	0,00	0,00	0,00	0,00	0,00	0,00	0,00	0,00	0,00	0,00	0,00	0,00	20,00	0,00	0,00	0,00	0,00	80,00	60,00	20,00	0,00	0,00	0,00	0,00	0,00	0,00	0,00	0,00	20,00	20,00	0,00	0,00	0,00	0,00	0,00	0,00
13	content satisfied normal	3	92,84	50,00	1,00	99,00	3,00	66,67	66,67	0,00	0,00	0,00	0,00	0,00	0,00	0,00	0,00	0,00	0,00	0,00	0,00	0,00	0,00	0,00	0,00	33,33	0,00	0,00	0,00	0,00	33,33	33,33	0,00	0,00	0,00	0,00	0,00	0,00	0,00	0,00	0,00	0,00	0,00	0,00	0,00	0,00	0,00	0,00	0,00
14	important rewarding happy	3	92,84	50,00	1,00	99,00	3,00	66,67	100,00	0,00	0,00	0,00	0,00	0,00	0,00	0,00	0,00	0,00	0,00	0,00	0,00	0,00	0,00	0,00	0,00	33,33	0,00	0,00	0,00	0,00	100,00	100,00	0,00	0,00	0,00	0,00	0,00	0,00	0,00	0,00	0,00	0,00	0,00	0,00	0,00	0,00	0,00	0,00	0,00
15	underpaid undervalued wasted disillusioned sad	5	92,84	50,00	43,37	1,00	5,00	60,00	60,00	0,00	0,00	0,00	0,00	0,00	0,00	0,00	0,00	0,00	0,00	0,00	0,00	0,00	0,00	0,00	0,00	20,00	0,00	0,00	0,00	0,00	40,00	0,00	40,00	0,00	0,00	40,00	0,00	0,00	0,00	0,00	0,00	20,00	20,00	0,00	0,00	0,00	0,00	0,00	0,00
16	frustrating boring stressful menial worthwhile	5	92,84	50,00	1,00	1,00	5,00	60,00	100,00	0,00	0,00	0,00	0,00	0,00	0,00	0,00	0,00	0,00	0,00	0,00	0,00	0,00	0,00	0,00	0,00	60,00	0,00	0,00	0,00	0,00	80,00	20,00	60,00	20,00	20,00	0,00	0,00	0,00	0,00	0,00	0,00	0,00	0,00	0,00	0,00	0,00	0,00	0,00	0,00
17	rewarding satisfying interesting motivating	4	92,84	50,00	74,76	99,00	4,00	100,00	100,00	0,00	0,00	0,00	0,00	0,00	0,00	0,00	0,00	0,00	0,00	0,00	0,00	0,00	0,00	0,00	0,00	0,00	0,00	0,00	0,00	0,00	75,00	75,00	0,00	0,00	0,00	0,00	0,00	0,00	0,00	0,00	0,00	25,00	25,00	25,00	0,00	0,00	0,00	0,00	0,00
18	rewarding stressful demanding difficult holidays	5	92,84	50,00	1,00	1,00	5,00	100,00	100,00	0,00	0,00	0,00	0,00	0,00	0,00	0,00	0,00	0,00	0,00	0,00	0,00	0,00	0,00	0,00	0,00	20,00	0,00	0,00	0,00	0,00	60,00	20,00	40,00	20,00	0,00	0,00	0,00	0,00	0,00	0,00	0,00	0,00	0,00	0,00	0,00	0,00	0,00	0,00	0,00
19	busy stressful rewarding challenging emotional	5	92,84	50,00	43,37	25,77	5,00	80,00	100,00	0,00	0,00	0,00	0,00	0,00	0,00	0,00	0,00	0,00	0,00	0,00	0,00	0,00	0,00	0,00	0,00	40,00	0,00	0,00	0,00	0,00	80,00	40,00	40,00	20,00	0,00	0,00	0,00	0,00	0,00	0,00	0,00	0,00	0,00	0,00	0,00	0,00	0,00	0,00	0,00
20	challenging stressful engaging exhausting demanding	5	92,84	97,69	1,00	25,77	5,00	100,00	100,00	0,00	0,00	0,00	0,00	0,00	0,00	0,00	0,00	0,00	0,00	0,00	0,00	0,00	0,00	0,00	0,00	0,00	0,00	0,00	0,00	0,00	80,00	40,00	40,00	20,00	0,00	0,00	20,00	0,00	0,00	0,00	0,00	0,00	0,00	0,00	0,00	0,00	0,00	0,00	0,00
21	demanding flexible considerate reliable friendly	5	92,84	97,69	1,00	99,00	5,00	100,00	80,00	0,00	0,00	0,00	0,00	0,00	0,00	0,00	0,00	0,00	0,00	0,00	0,00	0,00	0,00	0,00	0,00	20,00	0,00	0,00	0,00	0,00	60,00	40,00	0,00	0,00	0,00	0,00	20,00	0,00	20,00	0,00	0,00	0,00	0,00	0,00	0,00	0,00	0,00	0,00	20,00
22	busy fun tiring exciting various	5	92,84	50,00	43,37	99,00	5,00	40,00	100,00	0,00	0,00	0,00	0,00	0,00	0,00	0,00	0,00	0,00	0,00	0,00	0,00	0,00	0,00	0,00	0,00	100,00	20,00	0,00	0,00	20,00	40,00	40,00	0,00	0,00	0,00	0,00	0,00	0,00	0,00	0,00	0,00	0,00	0,00	0,00	0,00	0,00	0,00	0,00	0,00
23	important effective sportive	3	92,84	50,00	98,01	99,00	3,00	100,00	100,00	0,00	0,00	0,00	0,00	0,00	0,00	0,00	0,00	0,00	0,00	0,00	0,00	0,00	0,00	0,00	0,00	0,00	0,00	0,00	0,00	0,00	33,33	33,33	0,00	0,00	0,00	0,00	0,00	0,00	0,00	0,00	0,00	33,33	33,33	33,33	0,00	0,00	0,00	0,00	0,00
24	tough busy underappreciated	3	92,84	50,00	98,01	25,77	3,00	33,33	66,67	0,00	0,00	0,00	0,00	0,00	0,00	0,00	0,00	0,00	0,00	0,00	0,00	0,00	0,00	0,00	0,00	66,67	0,00	0,00	0,00	0,00	33,33	0,00	0,00	0,00	0,00	0,00	0,00	0,00	0,00	0,00	0,00	0,00	0,00	0,00	0,00	0,00	0,00	0,00	0,00
25	hard work rewarding exhausting enjoyable time consuming	7	92,84	50,00	13,15	99,00	7,00	57,14	85,71	0,00	0,00	0,00	0,00	0,00	0,00	0,00	0,00	0,00	0,00	0,00	0,00	0,00	0,00	0,00	0,00	14,29	0,00	0,00	0,00	0,00	42,86	28,57	14,29	0,00	0,00	0,00	0,00	0,00	0,00	0,00	0,00	0,00	0,00	0,00	0,00	0,00	0,00	0,00	14,29
26	helpful challenging social worthy satisfying	5	92,84	99,00	1,00	99,00	5,00	60,00	80,00	0,00	0,00	0,00	0,00	0,00	0,00	0,00	0,00	0,00	0,00	0,00	0,00	0,00	0,00	0,00	0,00	20,00	0,00	0,00	0,00	0,00	60,00	60,00	0,00	0,00	0,00	0,00	40,00	0,00	0,00	0,00	0,00	0,00	0,00	0,00	0,00	0,00	0,00	0,00	0,00
27	inspiring fulfilling interesting stressful busy	5	92,84	50,00	99,00	99,00	5,00	80,00	100,00	0,00	0,00	0,00	0,00	0,00	0,00	0,00	0,00	0,00	0,00	0,00	0,00	0,00	0,00	0,00	0,00	20,00	0,00	0,00	0,00	0,00	60,00	40,00	20,00	20,00	0,00	0,00	0,00	0,00	0,00	0,00	0,00	20,00	20,00	0,00	0,00	0,00	0,00	0,00	0,00
28	hard fulfilling time consuming	4	92,84	50,00	74,76	25,77	4,00	50,00	75,00	0,00	0,00	0,00	0,00	0,00	0,00	0,00	0,00	0,00	0,00	0,00	0,00	0,00	0,00	0,00	0,00	25,00	0,00	0,00	0,00	0,00	0,00	0,00	0,00	0,00	0,00	0,00	0,00	0,00	0,00	0,00	0,00	0,00	0,00	0,00	0,00	0,00	0,00	0,00	25,00
29	great fine good awesome pleasure	5	92,84	50,00	1,00	99,00	5,00	40,00	100,00	0,00	0,00	0,00	0,00	0,00	0,00	0,00	0,00	0,00	0,00	0,00	0,00	0,00	0,00	0,00	0,00	60,00	0,00	0,00	0,00	0,00	100,00	100,00	0,00	0,00	0,00	0,00	0,00	0,00	0,00	0,00	0,00	0,00	0,00	0,00	0,00	0,00	0,00	0,00	0,00
30	long hour shopping customers	4	92,84	50,00	99,00	25,77	4,00	50,00	100,00	0,00	0,00	0,00	0,00	0,00	0,00	0,00	0,00	0,00	0,00	0,00	0,00	0,00	0,00	0,00	0,00	0,00	0,00	0,00	0,00	0,00	0,00	0,00	0,00	0,00	0,00	0,00	0,00	0,00	0,00	0,00	0,00	0,00	0,00	0,00	0,00	0,00	0,00	0,00	0,00
31	rewarding interesting taxing engaging easy	5	92,84	97,69	1,00	99,00	5,00	60,00	100,00	0,00	0,00	0,00	0,00	0,00	0,00	0,00	0,00	0,00	0,00	0,00	0,00	0,00	0,00	0,00	0,00	20,00	0,00	0,00	0,00	0,00	80,00	80,00	0,00	0,00	0,00	0,00	20,00	0,00	0,00	0,00	0,00	0,00	0,00	0,00	0,00	0,00	0,00	0,00	0,00
32	exciting interesting rewarding	3	92,84	50,00	1,00	99,00	3,00	100,00	100,00	0,00	0,00	0,00	0,00	0,00	0,00	0,00	0,00	0,00	0,00	0,00	0,00	0,00	0,00	0,00	0,00	33,33	0,00	0,00	0,00	0,00	100,00	100,00	0,00	0,00	0,00	0,00	0,00	0,00	0,00	0,00	0,00	0,00	0,00	0,00	0,00	0,00	0,00	0,00	0,00
33	busy rewarding tiring fun	4	92,84	50,00	74,76	99,00	4,00	25,00	100,00	0,00	0,00	0,00	0,00	0,00	0,00	0,00	0,00	0,00	0,00	0,00	0,00	0,00	0,00	0,00	0,00	75,00	0,00	0,00	0,00	0,00	50,00	50,00	0,00	0,00	0,00	0,00	0,00	0,00	0,00	0,00	0,00	0,00	0,00	0,00	0,00	0,00	0,00	0,00	0,00
34	important transformative conflicting exciting meaningful	5	92,84	50,00	43,37	99,00	5,00	100,00	60,00	0,00	0,00	0,00	0,00	0,00	0,00	0,00	0,00	0,00	0,00	0,00	0,00	0,00	0,00	0,00	0,00	20,00	0,00	0,00	0,00	0,00	40,00	40,00	0,00	0,00	0,00	0,00	0,00	0,00	0,00	0,00	0,00	20,00	20,00	0,00	0,00	0,00	0,00	0,00	0,00
35	helpful supportive useful	3	92,84	99,00	1,00	99,00	3,00	66,67	100,00	0,00	0,00	0,00	0,00	0,00	0,00	0,00	0,00	0,00	0,00	0,00	0,00	0,00	0,00	0,00	0,00	66,67	0,00	0,00	0,00	0,00	100,00	100,00	0,00	0,00	0,00	0,00	33,33	0,00	0,00	0,00	0,00	0,00	0,00	0,00	0,00	0,00	0,00	0,00	0,00
36	colorful bright warm light big	5	92,84	50,00	43,37	99,00	5,00	20,00	100,00	0,00	0,00	0,00	0,00	0,00	0,00	0,00	0,00	0,00	0,00	0,00	0,00	0,00	0,00	0,00	0,00	40,00	0,00	0,00	0,00	0,00	40,00	40,00	0,00	0,00	0,00	0,00	0,00	0,00	0,00	0,00	0,00	0,00	0,00	0,00	0,00	0,00	0,00	0,00	80,00
37	rewarding exhausting challenging	3	92,84	50,00	1,00	99,00	3,00	100,00	100,00	0,00	0,00	0,00	0,00	0,00	0,00	0,00	0,00	0,00	0,00	0,00	0,00	0,00	0,00	0,00	0,00	0,00	0,00	0,00	0,00	0,00	100,00	66,67	33,33	0,00	0,00	0,00	0,00	0,00	0,00	0,00	0,00	0,00	0,00	0,00	0,00	0,00	0,00	0,00	0,00
38	caring rewarding helpful empathetic worthwhile	5	92,84	97,69	1,00	99,00	5,00	80,00	100,00	0,00	0,00	0,00	0,00	0,00	0,00	0,00	0,00	0,00	0,00	0,00	0,00	0,00	0,00	0,00	0,00	60,00	0,00	0,00	0,00	0,00	80,00	80,00	0,00	0,00	0,00	0,00	20,00	0,00	0,00	0,00	0,00	0,00	0,00	0,00	0,00	0,00	0,00	0,00	0,00
39	established responsible hard risk	4	92,84	50,00	1,00	1,00	4,00	50,00	75,00	0,00	0,00	0,00	0,00	0,00	0,00	0,00	0,00	0,00	0,00	0,00	0,00	0,00	0,00	0,00	0,00	25,00	0,00	0,00	0,00	0,00	25,00	0,00	25,00	25,00	0,00	0,00	0,00	0,00	0,00	0,00	0,00	0,00	0,00	0,00	0,00	0,00	0,00	0,00	25,00
40	varied involving rewarding stimulating progressive	5	92,84	97,69	1,00	99,00	5,00	80,00	80,00	0,00	0,00	0,00	0,00	0,00	0,00	0,00	0,00	0,00	0,00	0,00	0,00	0,00	0,00	0,00	0,00	20,00	0,00	0,00	0,00	0,00	20,00	20,00	0,00	0,00	0,00	0,00	20,00	0,00	0,00	0,00	0,00	20,00	0,00	20,00	0,00	0,00	0,00	0,00	20,00
41	routine boring untaxing	3	92,84	50,00	1,00	1,00	3,00	66,67	33,33	0,00	0,00	0,00	0,00	0,00	0,00	0,00	0,00	0,00	0,00	0,00	0,00	0,00	0,00	0,00	0,00	33,33	0,00	0,00	0,00	0,00	33,33	0,00	33,33	0,00	0,00	0,00	0,00	0,00	0,00	0,00	0,00	0,00	0,00	0,00	0,00	0,00	0,00	0,00	0,00
42	boring repetitive outdated dull flexible	5	92,84	50,00	43,37	1,00	5,00	60,00	80,00	0,00	0,00	0,00	0,00	0,00	0,00	0,00	0,00	0,00	0,00	0,00	0,00	0,00	0,00	0,00	0,00	40,00	0,00	0,00	0,00	0,00	60,00	20,00	40,00	0,00	0,00	20,00	0,00	0,00	0,00	0,00	0,00	0,00	0,00	0,00	0,00	0,00	0,00	0,00	20,00
43	varied cultural challenging different	4	92,84	50,00	74,76	99,00	4,00	75,00	100,00	0,00	0,00	0,00	0,00	0,00	0,00	0,00	0,00	0,00	0,00	0,00	0,00	0,00	0,00	0,00	0,00	50,00	25,00	0,00	0,00	0,00	25,00	25,00	0,00	0,00	0,00	0,00	25,00	0,00	0,00	0,00	0,00	25,00	0,00	0,00	0,00	0,00	0,00	25,00	0,00
44	demoralized overworked tiring	3	92,84	50,00	1,00	25,77	3,00	66,67	66,67	0,00	0,00	0,00	0,00	0,00	0,00	0,00	0,00	0,00	0,00	0,00	0,00	0,00	0,00	0,00	0,00	66,67	0,00	0,00	0,00	0,00	0,00	0,00	0,00	0,00	0,00	0,00	0,00	0,00	0,00	0,00	0,00	0,00	0,00	0,00	0,00	0,00	0,00	0,00	0,00
45	stressful demotivating lonely unrewarding demanding	5	92,84	50,00	1,00	1,00	5,00	80,00	80,00	0,00	0,00	0,00	0,00	0,00	0,00	0,00	0,00	0,00	0,00	0,00	0,00	0,00	0,00	0,00	0,00	0,00	0,00	0,00	0,00	0,00	60,00	0,00	60,00	20,00	0,00	20,00	0,00	0,00	0,00	0,00	0,00	0,00	0,00	0,00	0,00	0,00	0,00	0,00	0,00
46	happy challenging content enthusiastic willing	5	92,84	50,00	1,00	99,00	5,00	80,00	80,00	0,00	0,00	0,00	0,00	0,00	0,00	0,00	0,00	0,00	0,00	0,00	0,00	0,00	0,00	0,00	0,00	40,00	0,00	0,00	0,00	0,00	80,00	60,00	0,00	0,00	0,00	0,00	0,00	0,00	0,00	0,00	0,00	0,00	0,00	0,00	0,00	0,00	0,00	0,00	0,00
47	undervalued stressful emotional frustrating office politics	6	92,84	50,00	1,00	1,00	6,00	83,33	83,33	0,00	0,00	0,00	0,00	0,00	0,00	0,00	0,00	0,00	0,00	0,00	0,00	0,00	0,00	0,00	0,00	33,33	0,00	0,00	0,00	0,00	50,00	0,00	50,00	16,67	16,67	0,00	0,00	0,00	0,00	0,00	0,00	0,00	0,00	0,00	0,00	0,00	0,00	0,00	0,00
48	creative engaging fun stimulating interesting	5	92,84	97,69	1,00	99,00	5,00	80,00	100,00	0,00	0,00	0,00	0,00	0,00	0,00	0,00	0,00	0,00	0,00	0,00	0,00	0,00	0,00	0,00	0,00	40,00	0,00	0,00	0,00	0,00	80,00	80,00	0,00	0,00	0,00	0,00	20,00	0,00	0,00	0,00	0,00	40,00	0,00	40,00	0,00	0,00	0,00	0,00	20,00
49	worthwhile monotonous easy	3	92,84	50,00	1,00	99,00	3,00	66,67	66,67	0,00	0,00	0,00	0,00	0,00	0,00	0,00	0,00	0,00	0,00	0,00	0,00	0,00	0,00	0,00	0,00	66,67	0,00	0,00	0,00	0,00	66,67	66,67	0,00	0,00	0,00	0,00	0,00	0,00	0,00	0,00	0,00	0,00	0,00	0,00	0,00	0,00	0,00	0,00	0,00
50	help support campaign	3	92,84	99,00	1,00	99,00	3,00	66,67	100,00	0,00	0,00	0,00	0,00	0,00	0,00	0,00	0,00	0,00	0,00	0,00	0,00	0,00	0,00	0,00	33,33	0,00	0,00	0,00	0,00	0,00	33,33	33,33	0,00	0,00	0,00	0,00	33,33	0,00	0,00	0,00	0,00	0,00	0,00	0,00	0,00	0,00	0,00	0,00	0,00
51	relaxed calm honest	3	92,84	50,00	1,00	99,00	3,00	33,33	100,00	0,00	0,00	0,00	0,00	0,00	0,00	0,00	0,00	0,00	0,00	0,00	0,00	0,00	0,00	0,00	0,00	66,67	0,00	0,00	0,00	0,00	100,00	100,00	0,00	0,00	0,00	0,00	0,00	0,00	0,00	0,00	0,00	0,00	0,00	0,00	0,00	0,00	0,00	0,00	0,00
52	frustrated waiting lonely friendship rudderless	5	92,84	50,00	43,37	1,00	5,00	80,00	60,00	0,00	0,00	0,00	0,00	0,00	0,00	0,00	0,00	0,00	0,00	0,00	0,00	0,00	0,00	0,00	20,00	0,00	0,00	0,00	0,00	0,00	40,00	0,00	40,00	0,00	20,00	20,00	0,00	0,00	0,00	0,00	0,00	0,00	0,00	0,00	0,00	0,00	0,00	0,00	0,00
53	easy stress-free fun enjoyable freedom	6	92,84	50,00	1,00	99,00	6,00	33,33	100,00	0,00	0,00	0,00	0,00	0,00	0,00	0,00	0,00	0,00	0,00	0,00	0,00	0,00	0,00	0,00	0,00	50,00	0,00	0,00	0,00	0,00	100,00	83,33	16,67	16,67	0,00	0,00	0,00	0,00	0,00	0,00	0,00	0,00	0,00	0,00	0,00	0,00	0,00	0,00	0,00
54	boring stressful bullied sad horrible	5	92,84	50,00	1,00	1,00	5,00	60,00	80,00	0,00	0,00	0,00	0,00	0,00	0,00	0,00	0,00	0,00	0,00	0,00	0,00	0,00	0,00	0,00	0,00	60,00	0,00	0,00	0,00	0,00	80,00	0,00	80,00	40,00	0,00	20,00	0,00	0,00	0,00	0,00	0,00	0,00	0,00	0,00	0,00	0,00	0,00	0,00	0,00
55	effectiveness routine chaos strict frustrating	5	92,84	50,00	43,37	1,00	5,00	60,00	60,00	0,00	0,00	0,00	0,00	0,00	0,00	0,00	0,00	0,00	0,00	0,00	0,00	0,00	0,00	0,00	0,00	20,00	0,00	0,00	0,00	0,00	20,00	0,00	20,00	0,00	20,00	0,00	0,00	0,00	0,00	0,00	0,00	20,00	20,00	20,00	0,00	0,00	0,00	0,00	0,00
56	rubbish poor management same poor technology hate	7	92,84	50,00	1,00	1,00	7,00	42,86	71,43	0,00	0,00	0,00	0,00	0,00	0,00	0,00	0,00	0,00	0,00	0,00	0,00	0,00	0,00	0,00	14,29	42,86	14,29	0,00	0,00	0,00	42,86	0,00	42,86	0,00	14,29	0,00	0,00	0,00	0,00	0,00	0,00	0,00	0,00	0,00	0,00	0,00	0,00	0,00	0,00
57	relaxed funny busy intense happy	5	92,84	50,00	43,37	99,00	5,00	40,00	80,00	0,00	0,00	0,00	0,00	0,00	0,00	0,00	0,00	0,00	0,00	0,00	0,00	0,00	0,00	0,00	0,00	60,00	0,00	0,00	0,00	0,00	60,00	60,00	0,00	0,00	0,00	0,00	0,00	0,00	0,00	0,00	0,00	0,00	0,00	0,00	0,00	0,00	0,00	0,00	0,00
58	worthwhile interesting challenging steady secure	5	92,84	50,00	1,00	99,00	5,00	60,00	80,00	0,00	0,00	0,00	0,00	0,00	0,00	0,00	0,00	0,00	0,00	0,00	0,00	0,00	0,00	0,00	0,00	20,00	0,00	0,00	0,00	0,00	80,00	80,00	0,00	0,00	0,00	0,00	0,00	0,00	0,00	0,00	0,00	0,00	0,00	0,00	0,00	0,00	0,00	0,00	0,00
59	rewarding proud happy satisfied progress	5	92,84	50,00	1,00	99,00	5,00	60,00	100,00	0,00	0,00	0,00	0,00	0,00	0,00	0,00	0,00	0,00	0,00	0,00	0,00	0,00	0,00	0,00	0,00	20,00	0,00	0,00	0,00	0,00	80,00	80,00	0,00	0,00	0,00	0,00	0,00	0,00	0,00	0,00	0,00	0,00	0,00	0,00	0,00	0,00	0,00	0,00	0,00
60	challenging rewarding emotional thought provoking	5	92,84	50,00	43,37	99,00	5,00	100,00	100,00	0,00	0,00	0,00	0,00	0,00	0,00	0,00	0,00	0,00	0,00	0,00	0,00	0,00	0,00	0,00	20,00	20,00	0,00	0,00	0,00	0,00	60,00	40,00	20,00	0,00	0,00	0,00	0,00	0,00	0,00	0,00	0,00	40,00	20,00	20,00	0,00	0,00	0,00	0,00	0,00
61	fulfilling pleasant challenging exciting rewarding	5	92,84	50,00	1,00	99,00	5,00	100,00	100,00	0,00	0,00	0,00	0,00	0,00	0,00	0,00	0,00	0,00	0,00	0,00	0,00	0,00	0,00	0,00	0,00	20,00	0,00	0,00	0,00	0,00	80,00	80,00	0,00	0,00	0,00	0,00	0,00	0,00	0,00	0,00	0,00	0,00	0,00	0,00	0,00	0,00	0,00	0,00	0,00
62	busy social challenging enjoyable repetitive	5	92,84	97,69	99,00	99,00	5,00	60,00	100,00	0,00	0,00	0,00	0,00	0,00	0,00	0,00	0,00	0,00	0,00	0,00	0,00	0,00	0,00	0,00	0,00	20,00	0,00	0,00	0,00	0,00	40,00	40,00	0,00	0,00	0,00	0,00	20,00	0,00	0,00	0,00	0,00	0,00	0,00	0,00	0,00	0,00	0,00	0,00	0,00
63	demanding busy stressful tiring frustrating	5	92,84	50,00	43,37	1,00	5,00	60,00	100,00	0,00	0,00	0,00	0,00	0,00	0,00	0,00	0,00	0,00	0,00	0,00	0,00	0,00	0,00	0,00	0,00	40,00	0,00	0,00	0,00	0,00	40,00	0,00	40,00	20,00	20,00	0,00	0,00	0,00	0,00	0,00	0,00	0,00	0,00	0,00	0,00	0,00	0,00	0,00	0,00
64	exciting intense stressful rewarding	4	92,84	50,00	1,00	99,00	4,00	100,00	75,00	0,00	0,00	0,00	0,00	0,00	0,00	0,00	0,00	0,00	0,00	0,00	0,00	0,00	0,00	0,00	0,00	25,00	0,00	0,00	0,00	0,00	75,00	50,00	25,00	25,00	0,00	0,00	0,00	0,00	0,00	0,00	0,00	0,00	0,00	0,00	0,00	0,00	0,00	0,00	0,00
65	fun hard working spirited atmosphere	5	92,84	50,00	1,00	99,00	5,00	60,00	80,00	0,00	0,00	0,00	0,00	0,00	0,00	0,00	0,00	0,00	0,00	0,00	0,00	0,00	0,00	0,00	20,00	40,00	0,00	0,00	0,00	0,00	20,00	20,00	0,00	0,00	0,00	0,00	0,00	0,00	0,00	0,00	0,00	0,00	0,00	0,00	0,00	0,00	0,00	0,00	20,00
66	fast busy stressful caring	4	92,84	50,00	99,00	25,77	4,00	25,00	100,00	0,00	0,00	0,00	0,00	0,00	0,00	0,00	0,00	0,00	0,00	0,00	0,00	0,00	0,00	0,00	0,00	50,00	0,00	0,00	0,00	0,00	50,00	25,00	25,00	25,00	0,00	0,00	0,00	0,00	0,00	0,00	0,00	0,00	0,00	0,00	0,00	0,00	0,00	0,00	0,00
67	boring slow lonely	3	92,84	50,00	98,01	1,00	3,00	0,00	100,00	0,00	0,00	0,00	0,00	0,00	0,00	0,00	0,00	0,00	0,00	0,00	0,00	0,00	0,00	0,00	0,00	66,67	0,00	0,00	0,00	0,00	66,67	0,00	66,67	0,00	0,00	33,33	0,00	0,00	0,00	0,00	0,00	0,00	0,00	0,00	0,00	0,00	0,00	0,00	0,00
68	friendly motivating frustrating difficult worthwhile	5	92,84	97,69	43,37	1,00	5,00	100,00	100,00	0,00	0,00	0,00	0,00	0,00	0,00	0,00	0,00	0,00	0,00	0,00	0,00	0,00	0,00	0,00	0,00	40,00	0,00	0,00	0,00	0,00	80,00	20,00	40,00	0,00	20,00	0,00	20,00	0,00	20,00	0,00	0,00	20,00	20,00	20,00	0,00	0,00	0,00	0,00	0,00
69	unchallenging average unappreciated	3	92,84	50,00	1,00	25,77	3,00	100,00	33,33	0,00	0,00	0,00	0,00	0,00	0,00	0,00	0,00	0,00	0,00	0,00	0,00	0,00	0,00	0,00	0,00	33,33	0,00	0,00	0,00	33,33	0,00	0,00	0,00	0,00	0,00	0,00	0,00	0,00	0,00	0,00	0,00	0,00	0,00	0,00	0,00	0,00	0,00	0,00	0,00
70	long boring never ending	4	1,80	1,00	99,00	1,00	4,00	0,00	100,00	25,00	0,00	0,00	0,00	0,00	0,00	0,00	0,00	0,00	0,00	0,00	0,00	25,00	0,00	25,00	0,00	25,00	0,00	0,00	0,00	0,00	25,00	0,00	25,00	0,00	0,00	0,00	0,00	0,00	0,00	0,00	0,00	25,00	0,00	0,00	0,00	0,00	25,00	0,00	0,00
71	easy calm complicated hectic busy	5	92,84	50,00	99,00	99,00	5,00	20,00	80,00	0,00	0,00	0,00	0,00	0,00	0,00	0,00	0,00	0,00	0,00	0,00	0,00	0,00	0,00	0,00	0,00	80,00	0,00	0,00	0,00	0,00	40,00	40,00	0,00	0,00	0,00	0,00	0,00	0,00	0,00	0,00	0,00	20,00	20,00	0,00	0,00	0,00	0,00	0,00	0,00
72	rewarding caring nurturing enduring demanding	5	92,84	50,00	1,00	99,00	5,00	80,00	80,00	0,00	0,00	0,00	0,00	0,00	0,00	0,00	0,00	0,00	0,00	0,00	0,00	0,00	0,00	0,00	0,00	20,00	0,00	0,00	0,00	0,00	60,00	60,00	0,00	0,00	0,00	0,00	0,00	0,00	0,00	0,00	0,00	0,00	0,00	0,00	0,00	0,00	0,00	0,00	0,00
73	challenging tiring complex pressurized technical	5	92,84	50,00	43,37	25,77	5,00	80,00	80,00	0,00	0,00	0,00	0,00	0,00	0,00	0,00	0,00	0,00	0,00	0,00	0,00	0,00	0,00	0,00	0,00	40,00	0,00	0,00	0,00	0,00	40,00	20,00	20,00	20,00	0,00	0,00	0,00	0,00	0,00	0,00	0,00	20,00	20,00	0,00	0,00	0,00	0,00	0,00	0,00
74	help people individual work teamwork	5	92,84	99,00	1,00	25,77	5,00	40,00	100,00	0,00	0,00	0,00	0,00	0,00	0,00	0,00	0,00	0,00	0,00	0,00	0,00	0,00	0,00	0,00	0,00	0,00	0,00	0,00	0,00	0,00	0,00	0,00	0,00	0,00	0,00	0,00	80,00	0,00	0,00	0,00	0,00	0,00	0,00	0,00	0,00	0,00	0,00	0,00	0,00
75	interesting cleaning friendly	3	92,84	99,00	1,00	99,00	3,00	100,00	100,00	0,00	0,00	0,00	0,00	0,00	0,00	0,00	0,00	0,00	0,00	0,00	0,00	0,00	0,00	0,00	33,33	0,00	0,00	0,00	0,00	0,00	66,67	33,33	0,00	0,00	0,00	0,00	33,33	0,00	33,33	0,00	0,00	0,00	0,00	0,00	0,00	0,00	0,00	0,00	0,00
76	technical challenging enjoyable variable unpredictable	5	92,84	50,00	1,00	99,00	5,00	100,00	60,00	0,00	0,00	0,00	0,00	0,00	0,00	0,00	0,00	0,00	0,00	0,00	0,00	0,00	0,00	0,00	0,00	0,00	0,00	0,00	0,00	0,00	40,00	40,00	0,00	0,00	0,00	0,00	0,00	0,00	0,00	0,00	0,00	20,00	0,00	0,00	0,00	20,00	0,00	0,00	0,00
77	purpose helpful caring demanding worthwhile	5	92,84	97,69	1,00	99,00	5,00	80,00	100,00	0,00	0,00	0,00	0,00	0,00	0,00	0,00	0,00	0,00	0,00	0,00	0,00	0,00	0,00	0,00	0,00	60,00	0,00	0,00	0,00	0,00	60,00	60,00	0,00	0,00	0,00	0,00	20,00	0,00	0,00	0,00	0,00	20,00	0,00	20,00	0,00	0,00	0,00	0,00	0,00
78	challenging worthwhile difficult	3	92,84	50,00	1,00	99,00	3,00	100,00	100,00	0,00	0,00	0,00	0,00	0,00	0,00	0,00	0,00	0,00	0,00	0,00	0,00	0,00	0,00	0,00	0,00	66,67	0,00	0,00	0,00	0,00	100,00	66,67	33,33	0,00	0,00	0,00	0,00	0,00	0,00	0,00	0,00	0,00	0,00	0,00	0,00	0,00	0,00	0,00	0,00
79	dull helpful repetitive tedious	4	92,84	99,00	74,76	1,00	4,00	75,00	100,00	0,00	0,00	0,00	0,00	0,00	0,00	0,00	0,00	0,00	0,00	0,00	0,00	0,00	0,00	0,00	0,00	75,00	0,00	0,00	0,00	0,00	75,00	25,00	50,00	0,00	0,00	25,00	25,00	0,00	0,00	0,00	0,00	0,00	0,00	0,00	0,00	0,00	0,00	0,00	0,00
80	over worked under paid confused tired engrossed	7	99,00	50,00	89,63	1,00	7,00	28,57	85,71	28,57	0,00	0,00	0,00	0,00	0,00	0,00	0,00	0,00	0,00	28,57	0,00	0,00	0,00	0,00	28,57	14,29	0,00	0,00	0,00	0,00	14,29	0,00	14,29	14,29	0,00	0,00	0,00	0,00	0,00	0,00	0,00	14,29	0,00	0,00	0,00	14,29	0,00	0,00	0,00
81	boring tedious helpful rewarding restrained	5	92,84	97,69	1,00	25,77	5,00	80,00	80,00	0,00	0,00	0,00	0,00	0,00	0,00	0,00	0,00	0,00	0,00	0,00	0,00	0,00	0,00	0,00	0,00	60,00	0,00	0,00	0,00	0,00	80,00	40,00	40,00	0,00	0,00	0,00	20,00	0,00	0,00	0,00	0,00	0,00	0,00	0,00	0,00	0,00	0,00	0,00	0,00
82	getting things done on time can do better benefits	9	17,96	50,00	58,07	99,00	9,00	22,22	100,00	55,56	11,11	0,00	0,00	0,00	0,00	0,00	0,00	11,11	0,00	11,11	33,33	0,00	0,00	0,00	33,33	11,11	11,11	0,00	0,00	0,00	22,22	22,22	0,00	0,00	0,00	0,00	0,00	0,00	0,00	0,00	0,00	0,00	0,00	0,00	0,00	0,00	0,00	0,00	0,00
83	underpaid rewarding stressful hard challenging	5	92,84	50,00	1,00	99,00	5,00	80,00	100,00	0,00	0,00	0,00	0,00	0,00	0,00	0,00	0,00	0,00	0,00	0,00	0,00	0,00	0,00	0,00	0,00	20,00	0,00	0,00	0,00	0,00	60,00	40,00	20,00	20,00	0,00	0,00	0,00	0,00	0,00	0,00	0,00	0,00	0,00	0,00	0,00	0,00	0,00	0,00	20,00
84	contentment satisfaction compassion team work quality	6	92,84	99,00	1,00	99,00	6,00	66,67	83,33	0,00	0,00	0,00	0,00	0,00	0,00	0,00	0,00	0,00	0,00	0,00	0,00	0,00	0,00	0,00	0,00	0,00	0,00	0,00	0,00	0,00	50,00	50,00	0,00	0,00	0,00	0,00	33,33	0,00	0,00	0,00	0,00	0,00	0,00	0,00	0,00	0,00	0,00	0,00	0,00
85	exciting technology computers phones electronics	5	92,84	97,69	1,00	99,00	5,00	80,00	60,00	0,00	0,00	0,00	0,00	0,00	0,00	0,00	0,00	0,00	0,00	0,00	0,00	0,00	0,00	0,00	0,00	20,00	0,00	0,00	0,00	0,00	20,00	20,00	0,00	0,00	0,00	0,00	20,00	0,00	0,00	0,00	0,00	0,00	0,00	0,00	0,00	0,00	0,00	0,00	20,00
86	rewarding exhausting caring	3	92,84	50,00	1,00	99,00	3,00	66,67	100,00	0,00	0,00	0,00	0,00	0,00	0,00	0,00	0,00	0,00	0,00	0,00	0,00	0,00	0,00	0,00	0,00	33,33	0,00	0,00	0,00	0,00	100,00	66,67	33,33	0,00	0,00	0,00	0,00	0,00	0,00	0,00	0,00	0,00	0,00	0,00	0,00	0,00	0,00	0,00	0,00
87	important useful necessary frustrating interesting	5	92,84	50,00	1,00	99,00	5,00	80,00	100,00	0,00	0,00	0,00	0,00	0,00	0,00	0,00	0,00	0,00	0,00	0,00	0,00	0,00	0,00	0,00	0,00	20,00	0,00	0,00	0,00	0,00	80,00	60,00	20,00	0,00	20,00	0,00	0,00	0,00	0,00	0,00	0,00	20,00	0,00	0,00	0,00	0,00	20,00	0,00	0,00
88	useful pleasing funny challenging frustrating	5	92,84	50,00	1,00	99,00	5,00	60,00	100,00	0,00	0,00	0,00	0,00	0,00	0,00	0,00	0,00	0,00	0,00	0,00	0,00	0,00	0,00	0,00	0,00	20,00	0,00	0,00	0,00	0,00	100,00	80,00	20,00	0,00	20,00	0,00	0,00	0,00	0,00	0,00	0,00	0,00	0,00	0,00	0,00	0,00	0,00	0,00	0,00
89	busy intense painful necessary rewarding	5	92,84	50,00	43,37	25,77	5,00	80,00	80,00	0,00	0,00	0,00	0,00	0,00	0,00	0,00	0,00	0,00	0,00	0,00	0,00	0,00	0,00	0,00	0,00	40,00	0,00	0,00	0,00	0,00	40,00	20,00	20,00	0,00	0,00	0,00	0,00	0,00	0,00	0,00	0,00	20,00	0,00	0,00	0,00	0,00	20,00	0,00	20,00
90	boring interesting clique	3	92,84	99,00	1,00	25,77	3,00	33,33	100,00	0,00	0,00	0,00	0,00	0,00	0,00	0,00	0,00	0,00	0,00	0,00	0,00	0,00	0,00	0,00	0,00	33,33	0,00	0,00	0,00	0,00	66,67	33,33	33,33	0,00	0,00	0,00	33,33	0,00	33,33	0,00	0,00	0,00	0,00	0,00	0,00	0,00	0,00	0,00	0,00
91	thought provoking inspiring demanding energetic rewarding	6	92,84	50,00	98,01	99,00	6,00	100,00	100,00	0,00	0,00	0,00	0,00	0,00	0,00	0,00	0,00	0,00	0,00	0,00	0,00	0,00	0,00	0,00	16,67	0,00	0,00	0,00	0,00	0,00	50,00	50,00	0,00	0,00	0,00	0,00	0,00	0,00	0,00	0,00	0,00	50,00	33,33	16,67	0,00	0,00	0,00	0,00	0,00
92	rewarding exhausting consuming affirming developing	5	92,84	50,00	1,00	25,77	5,00	100,00	60,00	0,00	0,00	0,00	0,00	0,00	0,00	0,00	0,00	0,00	0,00	0,00	0,00	0,00	0,00	0,00	0,00	0,00	0,00	0,00	0,00	0,00	40,00	20,00	20,00	0,00	0,00	0,00	0,00	0,00	0,00	0,00	0,00	0,00	0,00	0,00	0,00	0,00	0,00	0,00	0,00
93	consistent boring friendly	3	92,84	99,00	1,00	1,00	3,00	66,67	66,67	0,00	0,00	0,00	0,00	0,00	0,00	0,00	0,00	0,00	0,00	0,00	0,00	0,00	0,00	0,00	0,00	33,33	0,00	0,00	0,00	0,00	66,67	0,00	33,33	0,00	0,00	0,00	33,33	0,00	33,33	0,00	0,00	0,00	0,00	0,00	0,00	0,00	0,00	0,00	0,00
94	interesting useful important fun	4	92,84	50,00	1,00	99,00	4,00	50,00	100,00	0,00	0,00	0,00	0,00	0,00	0,00	0,00	0,00	0,00	0,00	0,00	0,00	0,00	0,00	0,00	0,00	25,00	0,00	0,00	0,00	0,00	100,00	100,00	0,00	0,00	0,00	0,00	0,00	0,00	0,00	0,00	0,00	0,00	0,00	0,00	0,00	0,00	0,00	0,00	0,00
95	boring unfulfilling tedious undermined scrutinized	5	92,84	50,00	1,00	1,00	5,00	80,00	40,00	0,00	0,00	0,00	0,00	0,00	0,00	0,00	0,00	0,00	0,00	0,00	0,00	0,00	0,00	0,00	0,00	40,00	0,00	0,00	0,00	0,00	40,00	0,00	40,00	0,00	0,00	0,00	0,00	0,00	0,00	0,00	0,00	0,00	0,00	0,00	0,00	0,00	0,00	0,00	0,00
96	people oriented church mentoring teaching visiting	6	92,84	99,00	23,51	25,77	6,00	66,67	83,33	0,00	0,00	0,00	0,00	0,00	0,00	0,00	0,00	0,00	0,00	0,00	0,00	0,00	0,00	0,00	16,67	0,00	0,00	0,00	0,00	0,00	0,00	0,00	0,00	0,00	0,00	0,00	33,33	0,00	0,00	0,00	0,00	0,00	0,00	0,00	0,00	0,00	0,00	0,00	0,00
97	results nice tired	3	92,84	50,00	1,00	99,00	3,00	33,33	100,00	0,00	0,00	0,00	0,00	0,00	0,00	0,00	0,00	0,00	0,00	0,00	0,00	0,00	0,00	0,00	0,00	66,67	0,00	0,00	0,00	0,00	33,33	33,33	0,00	0,00	0,00	0,00	0,00	0,00	0,00	0,00	0,00	33,33	0,00	33,33	0,00	0,00	0,00	0,00	0,00
98	pedantic boring Sisyphean	3	92,84	50,00	1,00	1,00	3,00	66,67	33,33	0,00	0,00	0,00	0,00	0,00	0,00	0,00	0,00	0,00	0,00	0,00	0,00	0,00	0,00	0,00	0,00	33,33	0,00	0,00	0,00	0,00	33,33	0,00	33,33	0,00	0,00	0,00	0,00	0,00	0,00	0,00	0,00	0,00	0,00	0,00	0,00	0,00	0,00	0,00	0,00
99	slow long boring	3	92,84	50,00	99,00	1,00	3,00	0,00	100,00	0,00	0,00	0,00	0,00	0,00	0,00	0,00	0,00	0,00	0,00	0,00	0,00	0,00	0,00	0,00	0,00	66,67	0,00	0,00	0,00	0,00	33,33	0,00	33,33	0,00	0,00	0,00	0,00	0,00	0,00	0,00	0,00	0,00	0,00	0,00	0,00	0,00	0,00	0,00	0,00
100	manual stressful enjoyable intense rewarding	5	92,84	50,00	1,00	99,00	5,00	80,00	60,00	0,00	0,00	0,00	0,00	0,00	0,00	0,00	0,00	0,00	0,00	0,00	0,00	0,00	0,00	0,00	0,00	0,00	0,00	0,00	0,00	0,00	60,00	40,00	20,00	20,00	0,00	0,00	0,00	0,00	0,00	0,00	0,00	0,00	0,00	0,00	0,00	0,00	0,00	0,00	0,00
101	easy repetitive boring vital reliable	5	92,84	50,00	43,37	99,00	5,00	40,00	80,00	0,00	0,00	0,00	0,00	0,00	0,00	0,00	0,00	0,00	0,00	0,00	0,00	0,00	0,00	0,00	0,00	40,00	0,00	0,00	0,00	0,00	60,00	40,00	20,00	0,00	0,00	0,00	0,00	0,00	0,00	0,00	0,00	0,00	0,00	0,00	0,00	0,00	0,00	0,00	0,00
102	worthwhile unsecure demanding	3	92,84	50,00	1,00	99,00	3,00	100,00	66,67	0,00	0,00	0,00	0,00	0,00	0,00	0,00	0,00	0,00	0,00	0,00	0,00	0,00	0,00	0,00	0,00	33,33	0,00	0,00	0,00	0,00	33,33	33,33	0,00	0,00	0,00	0,00	0,00	0,00	0,00	0,00	0,00	0,00	0,00	0,00	0,00	0,00	0,00	0,00	0,00
103	involving intellectual demanding	3	92,84	99,00	1,00	99,00	3,00	100,00	100,00	0,00	0,00	0,00	0,00	0,00	0,00	0,00	0,00	0,00	0,00	0,00	0,00	0,00	0,00	0,00	0,00	0,00	0,00	0,00	0,00	0,00	33,33	33,33	0,00	0,00	0,00	0,00	33,33	0,00	0,00	0,00	0,00	0,00	0,00	0,00	0,00	0,00	0,00	0,00	0,00
104	fun versatile challenging interactive enjoyable	5	92,84	97,69	1,00	99,00	5,00	80,00	80,00	0,00	0,00	0,00	0,00	0,00	0,00	0,00	0,00	0,00	0,00	0,00	0,00	0,00	0,00	0,00	0,00	20,00	0,00	0,00	0,00	0,00	60,00	60,00	0,00	0,00	0,00	0,00	20,00	0,00	0,00	0,00	0,00	0,00	0,00	0,00	0,00	0,00	0,00	0,00	0,00
105	technical challenging rewarding engaging repetitive	5	92,84	97,69	43,37	99,00	5,00	100,00	80,00	0,00	0,00	0,00	0,00	0,00	0,00	0,00	0,00	0,00	0,00	0,00	0,00	0,00	0,00	0,00	0,00	0,00	0,00	0,00	0,00	0,00	60,00	60,00	0,00	0,00	0,00	0,00	20,00	0,00	0,00	0,00	0,00	0,00	0,00	0,00	0,00	0,00	0,00	0,00	0,00
106	fun interesting demanding	3	92,84	50,00	1,00	99,00	3,00	66,67	100,00	0,00	0,00	0,00	0,00	0,00	0,00	0,00	0,00	0,00	0,00	0,00	0,00	0,00	0,00	0,00	0,00	33,33	0,00	0,00	0,00	0,00	66,67	66,67	0,00	0,00	0,00	0,00	0,00	0,00	0,00	0,00	0,00	0,00	0,00	0,00	0,00	0,00	0,00	0,00	0,00
107	happy content demanding respectful important	5	92,84	50,00	1,00	99,00	5,00	80,00	80,00	0,00	0,00	0,00	0,00	0,00	0,00	0,00	0,00	0,00	0,00	0,00	0,00	0,00	0,00	0,00	0,00	40,00	0,00	0,00	0,00	0,00	60,00	60,00	0,00	0,00	0,00	0,00	0,00	0,00	0,00	0,00	0,00	0,00	0,00	0,00	0,00	0,00	0,00	0,00	0,00
108	beneficial easy helpful	3	92,84	99,00	1,00	99,00	3,00	66,67	100,00	0,00	0,00	0,00	0,00	0,00	0,00	0,00	0,00	0,00	0,00	0,00	0,00	0,00	0,00	0,00	0,00	66,67	0,00	0,00	0,00	0,00	100,00	100,00	0,00	0,00	0,00	0,00	33,33	0,00	0,00	0,00	0,00	0,00	0,00	0,00	0,00	0,00	0,00	0,00	0,00
109	dull repetitive uninteresting	3	92,84	50,00	98,01	1,00	3,00	66,67	66,67	0,00	0,00	0,00	0,00	0,00	0,00	0,00	0,00	0,00	0,00	0,00	0,00	0,00	0,00	0,00	0,00	33,33	0,00	0,00	0,00	0,00	33,33	0,00	33,33	0,00	0,00	33,33	0,00	0,00	0,00	0,00	0,00	0,00	0,00	0,00	0,00	0,00	0,00	0,00	0,00
110	easy flexible secure	3	92,84	50,00	1,00	99,00	3,00	33,33	100,00	0,00	0,00	0,00	0,00	0,00	0,00	0,00	0,00	0,00	0,00	0,00	0,00	0,00	0,00	0,00	0,00	33,33	0,00	0,00	0,00	0,00	100,00	100,00	0,00	0,00	0,00	0,00	0,00	0,00	0,00	0,00	0,00	0,00	0,00	0,00	0,00	0,00	0,00	0,00	33,33
111	communicative flexible persistent	3	92,84	99,00	1,00	99,00	3,00	100,00	100,00	0,00	0,00	0,00	0,00	0,00	0,00	0,00	0,00	0,00	0,00	0,00	0,00	0,00	0,00	0,00	0,00	0,00	0,00	0,00	0,00	0,00	33,33	33,33	0,00	0,00	0,00	0,00	33,33	0,00	0,00	0,00	0,00	0,00	0,00	0,00	0,00	0,00	0,00	0,00	33,33
112	challenging demanding rewarding draining	4	92,84	50,00	1,00	99,00	4,00	100,00	75,00	0,00	0,00	0,00	0,00	0,00	0,00	0,00	0,00	0,00	0,00	0,00	0,00	0,00	0,00	0,00	0,00	0,00	0,00	0,00	0,00	0,00	50,00	50,00	0,00	0,00	0,00	0,00	0,00	0,00	0,00	0,00	0,00	0,00	0,00	0,00	0,00	0,00	0,00	0,00	0,00
113	boring repetitive unchallenging	3	92,84	50,00	98,01	1,00	3,00	66,67	66,67	0,00	0,00	0,00	0,00	0,00	0,00	0,00	0,00	0,00	0,00	0,00	0,00	0,00	0,00	0,00	0,00	33,33	0,00	0,00	0,00	0,00	33,33	0,00	33,33	0,00	0,00	0,00	0,00	0,00	0,00	0,00	0,00	0,00	0,00	0,00	0,00	0,00	0,00	0,00	0,00
114	great good quality	3	92,84	50,00	1,00	99,00	3,00	33,33	66,67	0,00	0,00	0,00	0,00	0,00	0,00	0,00	0,00	0,00	0,00	0,00	0,00	0,00	0,00	0,00	0,00	33,33	0,00	0,00	0,00	0,00	66,67	66,67	0,00	0,00	0,00	0,00	0,00	0,00	0,00	0,00	0,00	0,00	0,00	0,00	0,00	0,00	0,00	0,00	0,00
115	dull repetitive stressful technological unfulfilling	5	92,84	50,00	43,37	1,00	5,00	80,00	60,00	0,00	0,00	0,00	0,00	0,00	0,00	0,00	0,00	0,00	0,00	0,00	0,00	0,00	0,00	0,00	0,00	20,00	0,00	0,00	0,00	0,00	40,00	0,00	40,00	20,00	0,00	20,00	0,00	0,00	0,00	0,00	0,00	0,00	0,00	0,00	0,00	0,00	0,00	0,00	0,00
116	care thorough precise accurate on time	6	99,00	50,00	98,01	99,00	6,00	50,00	83,33	16,67	0,00	0,00	0,00	0,00	0,00	0,00	0,00	0,00	0,00	16,67	0,00	0,00	0,00	0,00	16,67	0,00	0,00	0,00	0,00	0,00	16,67	16,67	0,00	0,00	0,00	0,00	0,00	0,00	0,00	0,00	0,00	33,33	0,00	0,00	0,00	0,00	33,33	0,00	0,00
117	enjoyable fun worthwhile vocational caring	5	92,84	50,00	1,00	99,00	5,00	60,00	100,00	0,00	0,00	0,00	0,00	0,00	0,00	0,00	0,00	0,00	0,00	0,00	0,00	0,00	0,00	0,00	0,00	60,00	0,00	0,00	0,00	0,00	80,00	80,00	0,00	0,00	0,00	0,00	0,00	0,00	0,00	0,00	0,00	0,00	0,00	0,00	0,00	0,00	0,00	0,00	0,00
118	interesting valuable stressful intense joyous	5	92,84	50,00	1,00	99,00	5,00	80,00	80,00	0,00	0,00	0,00	0,00	0,00	0,00	0,00	0,00	0,00	0,00	0,00	0,00	0,00	0,00	0,00	0,00	0,00	0,00	0,00	0,00	0,00	80,00	60,00	20,00	20,00	0,00	0,00	0,00	0,00	0,00	0,00	0,00	0,00	0,00	0,00	0,00	0,00	0,00	0,00	0,00
119	busy challenging teamwork rewarding professional	5	92,84	97,69	43,37	99,00	5,00	80,00	100,00	0,00	0,00	0,00	0,00	0,00	0,00	0,00	0,00	0,00	0,00	0,00	0,00	0,00	0,00	0,00	0,00	20,00	0,00	0,00	0,00	0,00	40,00	40,00	0,00	0,00	0,00	0,00	20,00	0,00	0,00	0,00	0,00	0,00	0,00	0,00	0,00	0,00	0,00	0,00	0,00
120	honesty caring diligent hard working polite	6	92,84	95,20	1,00	99,00	6,00	50,00	100,00	0,00	0,00	0,00	0,00	0,00	0,00	0,00	0,00	0,00	0,00	0,00	0,00	0,00	0,00	0,00	16,67	50,00	0,00	0,00	0,00	0,00	50,00	50,00	0,00	0,00	0,00	0,00	16,67	0,00	0,00	0,00	0,00	0,00	0,00	0,00	0,00	0,00	0,00	0,00	16,67
121	detailed efficient cheerful focused adaptable	5	92,84	50,00	1,00	99,00	5,00	100,00	40,00	0,00	0,00	0,00	0,00	0,00	0,00	0,00	0,00	0,00	0,00	0,00	0,00	0,00	0,00	0,00	0,00	20,00	0,00	0,00	0,00	0,00	20,00	20,00	0,00	0,00	0,00	0,00	0,00	0,00	0,00	0,00	0,00	0,00	0,00	0,00	0,00	0,00	0,00	0,00	0,00
122	interesting stressful helpful	3	92,84	99,00	1,00	99,00	3,00	100,00	100,00	0,00	0,00	0,00	0,00	0,00	0,00	0,00	0,00	0,00	0,00	0,00	0,00	0,00	0,00	0,00	0,00	33,33	0,00	0,00	0,00	0,00	100,00	66,67	33,33	33,33	0,00	0,00	33,33	0,00	0,00	0,00	0,00	0,00	0,00	0,00	0,00	0,00	0,00	0,00	0,00
123	rewarding challenging happy content relaxed	5	92,84	50,00	1,00	99,00	5,00	80,00	80,00	0,00	0,00	0,00	0,00	0,00	0,00	0,00	0,00	0,00	0,00	0,00	0,00	0,00	0,00	0,00	0,00	20,00	0,00	0,00	0,00	0,00	80,00	80,00	0,00	0,00	0,00	0,00	0,00	0,00	0,00	0,00	0,00	0,00	0,00	0,00	0,00	0,00	0,00	0,00	0,00
124	exciting interesting great	3	92,84	50,00	1,00	99,00	3,00	66,67	100,00	0,00	0,00	0,00	0,00	0,00	0,00	0,00	0,00	0,00	0,00	0,00	0,00	0,00	0,00	0,00	0,00	66,67	0,00	0,00	0,00	0,00	100,00	100,00	0,00	0,00	0,00	0,00	0,00	0,00	0,00	0,00	0,00	0,00	0,00	0,00	0,00	0,00	0,00	0,00	0,00
125	important different able	3	92,84	1,00	98,01	99,00	3,00	66,67	100,00	0,00	0,00	0,00	0,00	0,00	0,00	0,00	0,00	0,00	0,00	0,00	0,00	0,00	0,00	0,00	0,00	33,33	33,33	0,00	0,00	0,00	33,33	33,33	0,00	0,00	0,00	0,00	0,00	0,00	0,00	0,00	0,00	33,33	0,00	0,00	0,00	0,00	0,00	33,33	0,00
126	enjoyable meaningful rewarding frustrating intense	5	92,84	50,00	43,37	99,00	5,00	100,00	80,00	0,00	0,00	0,00	0,00	0,00	0,00	0,00	0,00	0,00	0,00	0,00	0,00	0,00	0,00	0,00	0,00	0,00	0,00	0,00	0,00	0,00	60,00	40,00	20,00	0,00	20,00	0,00	0,00	0,00	0,00	0,00	0,00	20,00	20,00	0,00	0,00	0,00	0,00	0,00	0,00
127	exciting fun complete awesome energy	5	92,84	50,00	1,00	99,00	5,00	60,00	100,00	0,00	0,00	0,00	0,00	0,00	0,00	0,00	0,00	0,00	0,00	0,00	0,00	0,00	0,00	0,00	0,00	60,00	0,00	0,00	0,00	0,00	80,00	80,00	0,00	0,00	0,00	0,00	0,00	0,00	0,00	0,00	0,00	20,00	0,00	0,00	0,00	0,00	20,00	0,00	0,00
128	busy over worked needed tiring in demand	7	99,00	50,00	89,63	25,77	7,00	0,00	100,00	28,57	0,00	0,00	0,00	0,00	0,00	0,00	0,00	0,00	0,00	28,57	0,00	0,00	0,00	0,00	28,57	28,57	0,00	0,00	0,00	0,00	0,00	0,00	0,00	0,00	0,00	0,00	0,00	0,00	0,00	0,00	0,00	14,29	0,00	0,00	14,29	0,00	0,00	0,00	0,00
129	hard taxing creative inventive productive	5	92,84	50,00	1,00	99,00	5,00	60,00	80,00	0,00	0,00	0,00	0,00	0,00	0,00	0,00	0,00	0,00	0,00	0,00	0,00	0,00	0,00	0,00	0,00	40,00	0,00	0,00	0,00	0,00	20,00	20,00	0,00	0,00	0,00	0,00	0,00	0,00	0,00	0,00	0,00	40,00	0,00	40,00	0,00	0,00	0,00	0,00	20,00
130	stressful scapegoat well looked after well paid frustrating	8	71,61	50,00	7,84	25,77	8,00	37,50	87,50	37,50	0,00	0,00	0,00	0,00	0,00	0,00	0,00	0,00	0,00	12,50	0,00	25,00	0,00	0,00	25,00	12,50	12,50	0,00	0,00	0,00	50,00	25,00	25,00	12,50	12,50	0,00	0,00	0,00	0,00	0,00	0,00	0,00	0,00	0,00	0,00	0,00	0,00	0,00	12,50
131	fast paced engaging ongoing helpful	5	92,84	99,00	43,37	99,00	5,00	60,00	60,00	0,00	0,00	0,00	0,00	0,00	0,00	0,00	0,00	0,00	0,00	0,00	0,00	0,00	0,00	0,00	0,00	20,00	0,00	0,00	0,00	0,00	40,00	40,00	0,00	0,00	0,00	0,00	40,00	0,00	0,00	0,00	0,00	0,00	0,00	0,00	0,00	0,00	0,00	0,00	0,00
132	tiring tedious frustrating annoying	4	92,84	50,00	1,00	1,00	4,00	75,00	100,00	0,00	0,00	0,00	0,00	0,00	0,00	0,00	0,00	0,00	0,00	0,00	0,00	0,00	0,00	0,00	0,00	75,00	0,00	0,00	0,00	0,00	75,00	0,00	75,00	0,00	50,00	0,00	0,00	0,00	0,00	0,00	0,00	0,00	0,00	0,00	0,00	0,00	0,00	0,00	0,00
133	to teach children skills to nurture children to manage behavior to work as part of a team to be a positive role model	23	99,00	95,89	1,00	99,00	23,00	21,74	95,65	43,48	0,00	0,00	0,00	0,00	0,00	0,00	0,00	0,00	8,70	30,43	4,35	0,00	4,35	0,00	4,35	8,70	4,35	0,00	0,00	4,35	8,70	8,70	0,00	0,00	0,00	0,00	17,39	0,00	0,00	0,00	0,00	4,35	0,00	0,00	0,00	0,00	4,35	0,00	0,00
134	exciting challenging tiring	3	92,84	50,00	1,00	99,00	3,00	66,67	100,00	0,00	0,00	0,00	0,00	0,00	0,00	0,00	0,00	0,00	0,00	0,00	0,00	0,00	0,00	0,00	0,00	66,67	0,00	0,00	0,00	0,00	66,67	66,67	0,00	0,00	0,00	0,00	0,00	0,00	0,00	0,00	0,00	0,00	0,00	0,00	0,00	0,00	0,00	0,00	0,00
135	challenging complicated underpaid	3	92,84	50,00	98,01	99,00	3,00	100,00	100,00	0,00	0,00	0,00	0,00	0,00	0,00	0,00	0,00	0,00	0,00	0,00	0,00	0,00	0,00	0,00	0,00	33,33	0,00	0,00	0,00	0,00	33,33	33,33	0,00	0,00	0,00	0,00	0,00	0,00	0,00	0,00	0,00	33,33	33,33	0,00	0,00	0,00	0,00	0,00	0,00
136	engaging supportive interesting busy flexible	5	92,84	97,69	43,37	99,00	5,00	80,00	100,00	0,00	0,00	0,00	0,00	0,00	0,00	0,00	0,00	0,00	0,00	0,00	0,00	0,00	0,00	0,00	0,00	40,00	0,00	0,00	0,00	0,00	80,00	80,00	0,00	0,00	0,00	0,00	20,00	0,00	0,00	0,00	0,00	0,00	0,00	0,00	0,00	0,00	0,00	0,00	20,00
137	stressful hard rewarding skillful busy	5	92,84	50,00	43,37	25,77	5,00	60,00	100,00	0,00	0,00	0,00	0,00	0,00	0,00	0,00	0,00	0,00	0,00	0,00	0,00	0,00	0,00	0,00	0,00	40,00	0,00	0,00	0,00	0,00	40,00	20,00	20,00	20,00	0,00	0,00	0,00	0,00	0,00	0,00	0,00	0,00	0,00	0,00	0,00	0,00	0,00	0,00	20,00
138	pressured stressed unrecognized alone	4	92,84	50,00	1,00	1,00	4,00	75,00	75,00	0,00	0,00	0,00	0,00	0,00	0,00	0,00	0,00	0,00	0,00	0,00	0,00	0,00	0,00	0,00	0,00	25,00	0,00	0,00	0,00	0,00	75,00	0,00	75,00	50,00	0,00	25,00	0,00	0,00	0,00	0,00	0,00	0,00	0,00	0,00	0,00	0,00	0,00	0,00	0,00
139	teaching planning caring	3	92,84	50,00	1,00	99,00	3,00	66,67	100,00	0,00	0,00	0,00	0,00	0,00	0,00	0,00	0,00	0,00	0,00	0,00	0,00	0,00	0,00	0,00	0,00	33,33	0,00	0,00	0,00	0,00	33,33	33,33	0,00	0,00	0,00	0,00	0,00	0,00	0,00	0,00	0,00	0,00	0,00	0,00	0,00	0,00	0,00	0,00	0,00
140	interesting easy not stressful	4	37,39	1,00	74,76	99,00	4,00	50,00	100,00	25,00	0,00	0,00	0,00	0,00	0,00	0,00	0,00	0,00	0,00	0,00	0,00	0,00	0,00	25,00	0,00	25,00	0,00	0,00	0,00	0,00	75,00	50,00	25,00	25,00	0,00	0,00	0,00	0,00	0,00	0,00	0,00	25,00	0,00	0,00	0,00	0,00	0,00	25,00	0,00
141	boring stable friendly ongoing flexible	5	92,84	97,69	1,00	25,77	5,00	60,00	60,00	0,00	0,00	0,00	0,00	0,00	0,00	0,00	0,00	0,00	0,00	0,00	0,00	0,00	0,00	0,00	0,00	20,00	0,00	0,00	0,00	0,00	60,00	20,00	20,00	0,00	0,00	0,00	20,00	0,00	20,00	0,00	0,00	0,00	0,00	0,00	0,00	0,00	0,00	0,00	20,00
142	challenging caring tiring	3	92,84	50,00	1,00	99,00	3,00	33,33	100,00	0,00	0,00	0,00	0,00	0,00	0,00	0,00	0,00	0,00	0,00	0,00	0,00	0,00	0,00	0,00	0,00	66,67	0,00	0,00	0,00	0,00	66,67	66,67	0,00	0,00	0,00	0,00	0,00	0,00	0,00	0,00	0,00	0,00	0,00	0,00	0,00	0,00	0,00	0,00	0,00
143	autonomous fast paced demanding satisfying	5	92,84	50,00	43,37	99,00	5,00	60,00	60,00	0,00	0,00	0,00	0,00	0,00	0,00	0,00	0,00	0,00	0,00	0,00	0,00	0,00	0,00	0,00	0,00	0,00	0,00	0,00	0,00	0,00	20,00	20,00	0,00	0,00	0,00	0,00	0,00	0,00	0,00	0,00	0,00	0,00	0,00	0,00	0,00	0,00	0,00	0,00	0,00
144	like productive organized dependable trusting	5	99,00	97,69	1,00	99,00	5,00	80,00	80,00	20,00	0,00	0,00	0,00	0,00	0,00	0,00	0,00	0,00	0,00	20,00	0,00	0,00	0,00	0,00	20,00	40,00	20,00	0,00	0,00	0,00	20,00	20,00	0,00	0,00	0,00	0,00	20,00	0,00	0,00	0,00	0,00	20,00	0,00	20,00	0,00	0,00	0,00	0,00	0,00
145	patient care paperwork resources finances staff moral	7	92,84	50,00	1,00	99,00	7,00	57,14	85,71	0,00	0,00	0,00	0,00	0,00	0,00	0,00	0,00	0,00	0,00	0,00	0,00	0,00	0,00	0,00	14,29	0,00	0,00	0,00	0,00	0,00	14,29	14,29	0,00	0,00	0,00	0,00	0,00	0,00	0,00	0,00	0,00	0,00	0,00	0,00	0,00	0,00	0,00	0,00	0,00
146	positive effective strong helpful empowering	5	92,84	97,69	43,37	99,00	5,00	80,00	80,00	0,00	0,00	0,00	0,00	0,00	0,00	0,00	0,00	0,00	0,00	0,00	0,00	0,00	0,00	0,00	0,00	60,00	0,00	0,00	0,00	0,00	60,00	60,00	0,00	0,00	0,00	0,00	20,00	0,00	0,00	0,00	0,00	40,00	20,00	20,00	0,00	0,00	20,00	0,00	0,00
147	hard tiring stressful political bullied	5	92,84	50,00	1,00	1,00	5,00	60,00	80,00	0,00	0,00	0,00	0,00	0,00	0,00	0,00	0,00	0,00	0,00	0,00	0,00	0,00	0,00	0,00	0,00	60,00	0,00	0,00	0,00	0,00	20,00	0,00	20,00	20,00	0,00	0,00	0,00	0,00	0,00	0,00	0,00	0,00	0,00	0,00	0,00	0,00	0,00	0,00	20,00
148	exciting motivating inspiring	3	92,84	50,00	99,00	99,00	3,00	100,00	100,00	0,00	0,00	0,00	0,00	0,00	0,00	0,00	0,00	0,00	0,00	0,00	0,00	0,00	0,00	0,00	0,00	33,33	0,00	0,00	0,00	0,00	66,67	66,67	0,00	0,00	0,00	0,00	0,00	0,00	0,00	0,00	0,00	66,67	66,67	33,33	0,00	0,00	0,00	0,00	0,00
149	confidentiality care dignity	3	92,84	50,00	1,00	99,00	3,00	66,67	66,67	0,00	0,00	0,00	0,00	0,00	0,00	0,00	0,00	0,00	0,00	0,00	0,00	0,00	0,00	0,00	33,33	0,00	0,00	0,00	0,00	0,00	66,67	66,67	0,00	0,00	0,00	0,00	0,00	0,00	0,00	0,00	0,00	0,00	0,00	0,00	0,00	0,00	0,00	0,00	0,00
150	rewarding helpful hard friendly fair	5	92,84	99,00	1,00	99,00	5,00	60,00	100,00	0,00	0,00	0,00	0,00	0,00	0,00	0,00	0,00	0,00	0,00	0,00	0,00	0,00	0,00	0,00	0,00	60,00	0,00	0,00	0,00	0,00	80,00	60,00	0,00	0,00	0,00	0,00	40,00	0,00	20,00	0,00	0,00	0,00	0,00	0,00	0,00	0,00	0,00	0,00	20,00
151	boring steady long	3	92,84	50,00	98,01	1,00	3,00	0,00	66,67	0,00	0,00	0,00	0,00	0,00	0,00	0,00	0,00	0,00	0,00	0,00	0,00	0,00	0,00	0,00	0,00	33,33	0,00	0,00	0,00	0,00	33,33	0,00	33,33	0,00	0,00	0,00	0,00	0,00	0,00	0,00	0,00	0,00	0,00	0,00	0,00	0,00	0,00	0,00	0,00
152	money convenience people	3	92,84	99,00	1,00	25,77	3,00	33,33	66,67	0,00	0,00	0,00	0,00	0,00	0,00	0,00	0,00	0,00	0,00	0,00	0,00	0,00	0,00	0,00	0,00	0,00	0,00	0,00	0,00	0,00	0,00	0,00	0,00	0,00	0,00	0,00	33,33	0,00	0,00	0,00	0,00	0,00	0,00	0,00	0,00	0,00	0,00	0,00	0,00
153	challenging creative involving satisfying engaging	5	92,84	99,00	1,00	99,00	5,00	100,00	100,00	0,00	0,00	0,00	0,00	0,00	0,00	0,00	0,00	0,00	0,00	0,00	0,00	0,00	0,00	0,00	0,00	20,00	0,00	0,00	0,00	0,00	80,00	80,00	0,00	0,00	0,00	0,00	40,00	0,00	0,00	0,00	0,00	20,00	0,00	20,00	0,00	0,00	0,00	0,00	0,00
154	boring repetitive time consuming quiet rigorous	6	92,84	50,00	98,01	1,00	6,00	50,00	66,67	0,00	0,00	0,00	0,00	0,00	0,00	0,00	0,00	0,00	0,00	0,00	0,00	0,00	0,00	0,00	0,00	33,33	0,00	0,00	0,00	0,00	16,67	0,00	16,67	0,00	0,00	0,00	0,00	0,00	0,00	0,00	0,00	0,00	0,00	0,00	0,00	0,00	0,00	0,00	16,67
155	unhappy overworked overwhelmed disappointed battle	5	92,84	50,00	1,00	1,00	5,00	80,00	100,00	0,00	0,00	0,00	0,00	0,00	0,00	0,00	0,00	0,00	0,00	0,00	0,00	0,00	0,00	0,00	0,00	20,00	0,00	0,00	0,00	0,00	80,00	0,00	80,00	20,00	20,00	60,00	0,00	0,00	0,00	0,00	0,00	0,00	0,00	0,00	0,00	0,00	0,00	0,00	0,00
156	playful relaxed joyful	3	92,84	50,00	1,00	99,00	3,00	66,67	100,00	0,00	0,00	0,00	0,00	0,00	0,00	0,00	0,00	0,00	0,00	0,00	0,00	0,00	0,00	0,00	0,00	33,33	0,00	0,00	0,00	0,00	100,00	100,00	0,00	0,00	0,00	0,00	0,00	0,00	0,00	0,00	0,00	0,00	0,00	0,00	0,00	0,00	0,00	0,00	0,00
157	supportive helpful caring	3	92,84	99,00	1,00	99,00	3,00	66,67	100,00	0,00	0,00	0,00	0,00	0,00	0,00	0,00	0,00	0,00	0,00	0,00	0,00	0,00	0,00	0,00	0,00	100,00	0,00	0,00	0,00	0,00	100,00	100,00	0,00	0,00	0,00	0,00	33,33	0,00	0,00	0,00	0,00	0,00	0,00	0,00	0,00	0,00	0,00	0,00	0,00
158	busy thankful happy	3	92,84	50,00	98,01	99,00	3,00	33,33	100,00	0,00	0,00	0,00	0,00	0,00	0,00	0,00	0,00	0,00	0,00	0,00	0,00	0,00	0,00	0,00	0,00	100,00	0,00	0,00	0,00	0,00	66,67	66,67	0,00	0,00	0,00	0,00	0,00	0,00	0,00	0,00	0,00	0,00	0,00	0,00	0,00	0,00	0,00	0,00	0,00
159	enjoyable exciting fun grafting	4	92,84	50,00	1,00	99,00	4,00	75,00	75,00	0,00	0,00	0,00	0,00	0,00	0,00	0,00	0,00	0,00	0,00	0,00	0,00	0,00	0,00	0,00	0,00	50,00	0,00	0,00	0,00	0,00	75,00	75,00	0,00	0,00	0,00	0,00	0,00	0,00	0,00	0,00	0,00	0,00	0,00	0,00	0,00	0,00	0,00	0,00	0,00
160	interesting varied satisfying	3	92,84	50,00	1,00	99,00	3,00	66,67	100,00	0,00	0,00	0,00	0,00	0,00	0,00	0,00	0,00	0,00	0,00	0,00	0,00	0,00	0,00	0,00	0,00	33,33	0,00	0,00	0,00	0,00	66,67	66,67	0,00	0,00	0,00	0,00	0,00	0,00	0,00	0,00	0,00	0,00	0,00	0,00	0,00	0,00	0,00	0,00	0,00
161	technical challenging in depth	4	99,00	50,00	99,00	99,00	4,00	50,00	75,00	25,00	0,00	0,00	0,00	0,00	0,00	0,00	0,00	0,00	0,00	25,00	0,00	0,00	0,00	0,00	0,00	0,00	0,00	0,00	0,00	0,00	25,00	25,00	0,00	0,00	0,00	0,00	0,00	0,00	0,00	0,00	0,00	0,00	0,00	0,00	0,00	0,00	0,00	0,00	0,00
162	team work give good customer service support others	8	71,61	89,42	7,84	99,00	8,00	37,50	100,00	12,50	12,50	0,00	0,00	0,00	0,00	0,00	0,00	12,50	0,00	0,00	0,00	0,00	0,00	0,00	25,00	0,00	0,00	0,00	0,00	0,00	25,00	25,00	0,00	0,00	0,00	0,00	25,00	0,00	0,00	0,00	0,00	12,50	0,00	0,00	0,00	0,00	0,00	12,50	0,00
163	rewarding submersive interesting	3	92,84	50,00	1,00	99,00	3,00	100,00	66,67	0,00	0,00	0,00	0,00	0,00	0,00	0,00	0,00	0,00	0,00	0,00	0,00	0,00	0,00	0,00	0,00	0,00	0,00	0,00	0,00	0,00	66,67	66,67	0,00	0,00	0,00	0,00	0,00	0,00	0,00	0,00	0,00	0,00	0,00	0,00	0,00	0,00	0,00	0,00	0,00
164	confusion happy flexible	3	92,84	50,00	1,00	99,00	3,00	66,67	100,00	0,00	0,00	0,00	0,00	0,00	0,00	0,00	0,00	0,00	0,00	0,00	0,00	0,00	0,00	0,00	0,00	33,33	0,00	0,00	0,00	0,00	66,67	66,67	0,00	0,00	0,00	0,00	0,00	0,00	0,00	0,00	0,00	33,33	0,00	0,00	0,00	33,33	0,00	0,00	33,33
165	busy interesting fun engaging	4	92,84	99,00	74,76	99,00	4,00	50,00	100,00	0,00	0,00	0,00	0,00	0,00	0,00	0,00	0,00	0,00	0,00	0,00	0,00	0,00	0,00	0,00	0,00	50,00	0,00	0,00	0,00	0,00	75,00	75,00	0,00	0,00	0,00	0,00	25,00	0,00	0,00	0,00	0,00	0,00	0,00	0,00	0,00	0,00	0,00	0,00	0,00
166	busy varied professional active challenging	5	92,84	50,00	43,37	99,00	5,00	40,00	100,00	0,00	0,00	0,00	0,00	0,00	0,00	0,00	0,00	0,00	0,00	0,00	0,00	0,00	0,00	0,00	0,00	60,00	0,00	0,00	0,00	0,00	40,00	40,00	0,00	0,00	0,00	0,00	0,00	0,00	0,00	0,00	0,00	0,00	0,00	0,00	0,00	0,00	0,00	0,00	0,00
167	boring dull repetitive	3	92,84	50,00	98,01	1,00	3,00	33,33	100,00	0,00	0,00	0,00	0,00	0,00	0,00	0,00	0,00	0,00	0,00	0,00	0,00	0,00	0,00	0,00	0,00	66,67	0,00	0,00	0,00	0,00	66,67	0,00	66,67	0,00	0,00	33,33	0,00	0,00	0,00	0,00	0,00	0,00	0,00	0,00	0,00	0,00	0,00	0,00	0,00
168	fun enjoyable busy	3	92,84	50,00	98,01	99,00	3,00	33,33	100,00	0,00	0,00	0,00	0,00	0,00	0,00	0,00	0,00	0,00	0,00	0,00	0,00	0,00	0,00	0,00	0,00	66,67	0,00	0,00	0,00	0,00	66,67	66,67	0,00	0,00	0,00	0,00	0,00	0,00	0,00	0,00	0,00	0,00	0,00	0,00	0,00	0,00	0,00	0,00	0,00
169	boring dull changing innotive playful	5	92,84	50,00	43,37	1,00	5,00	60,00	80,00	0,00	0,00	0,00	0,00	0,00	0,00	0,00	0,00	0,00	0,00	0,00	0,00	0,00	0,00	0,00	0,00	60,00	0,00	0,00	0,00	0,00	60,00	20,00	40,00	0,00	0,00	20,00	0,00	0,00	0,00	0,00	0,00	20,00	0,00	20,00	0,00	0,00	0,00	0,00	0,00
170	technical precise depending committed	4	92,84	50,00	1,00	25,77	4,00	100,00	75,00	0,00	0,00	0,00	0,00	0,00	0,00	0,00	0,00	0,00	0,00	0,00	0,00	0,00	0,00	0,00	0,00	0,00	0,00	0,00	0,00	0,00	0,00	0,00	0,00	0,00	0,00	0,00	0,00	0,00	0,00	0,00	0,00	75,00	0,00	25,00	0,00	25,00	50,00	0,00	0,00
171	tiring exhausting stressful busy challenging	5	92,84	50,00	43,37	1,00	5,00	60,00	100,00	0,00	0,00	0,00	0,00	0,00	0,00	0,00	0,00	0,00	0,00	0,00	0,00	0,00	0,00	0,00	0,00	40,00	0,00	0,00	0,00	0,00	60,00	20,00	40,00	20,00	0,00	0,00	0,00	0,00	0,00	0,00	0,00	0,00	0,00	0,00	0,00	0,00	0,00	0,00	0,00
172	demanding pressured worthwhile constrained busy	5	92,84	50,00	43,37	25,77	5,00	80,00	80,00	0,00	0,00	0,00	0,00	0,00	0,00	0,00	0,00	0,00	0,00	0,00	0,00	0,00	0,00	0,00	0,00	40,00	0,00	0,00	0,00	0,00	40,00	20,00	20,00	20,00	0,00	0,00	0,00	0,00	0,00	0,00	0,00	0,00	0,00	0,00	0,00	0,00	0,00	0,00	0,00
173	stressful thankless boring	3	92,84	50,00	1,00	1,00	3,00	66,67	66,67	0,00	0,00	0,00	0,00	0,00	0,00	0,00	0,00	0,00	0,00	0,00	0,00	0,00	0,00	0,00	0,00	33,33	0,00	0,00	0,00	0,00	66,67	0,00	66,67	33,33	0,00	0,00	0,00	0,00	0,00	0,00	0,00	0,00	0,00	0,00	0,00	0,00	0,00	0,00	0,00
174	routine mundane boring	3	92,84	50,00	1,00	1,00	3,00	66,67	33,33	0,00	0,00	0,00	0,00	0,00	0,00	0,00	0,00	0,00	0,00	0,00	0,00	0,00	0,00	0,00	0,00	33,33	0,00	0,00	0,00	0,00	33,33	0,00	33,33	0,00	0,00	0,00	0,00	0,00	0,00	0,00	0,00	0,00	0,00	0,00	0,00	0,00	0,00	0,00	0,00
175	good helping social needed pain	5	92,84	99,00	1,00	99,00	5,00	20,00	100,00	0,00	0,00	0,00	0,00	0,00	0,00	0,00	0,00	0,00	0,00	0,00	0,00	0,00	0,00	0,00	20,00	0,00	0,00	0,00	0,00	0,00	60,00	40,00	20,00	0,00	0,00	0,00	40,00	0,00	0,00	0,00	0,00	20,00	0,00	0,00	20,00	0,00	0,00	0,00	20,00
176	hard work tiring fun enjoyment challenging	6	92,84	50,00	1,00	99,00	6,00	33,33	100,00	0,00	0,00	0,00	0,00	0,00	0,00	0,00	0,00	0,00	0,00	0,00	0,00	0,00	0,00	0,00	0,00	50,00	0,00	0,00	0,00	0,00	50,00	50,00	0,00	0,00	0,00	0,00	0,00	0,00	0,00	0,00	0,00	0,00	0,00	0,00	0,00	0,00	0,00	0,00	16,67
177	satisfying varied interesting enjoyable	4	92,84	50,00	1,00	99,00	4,00	75,00	100,00	0,00	0,00	0,00	0,00	0,00	0,00	0,00	0,00	0,00	0,00	0,00	0,00	0,00	0,00	0,00	0,00	25,00	0,00	0,00	0,00	0,00	75,00	75,00	0,00	0,00	0,00	0,00	0,00	0,00	0,00	0,00	0,00	0,00	0,00	0,00	0,00	0,00	0,00	0,00	0,00
178	happy rewarding accomplished smiling helping	5	92,84	97,69	1,00	99,00	5,00	80,00	100,00	0,00	0,00	0,00	0,00	0,00	0,00	0,00	0,00	0,00	0,00	0,00	0,00	0,00	0,00	0,00	0,00	20,00	0,00	0,00	0,00	0,00	80,00	80,00	0,00	0,00	0,00	0,00	20,00	0,00	0,00	0,00	0,00	0,00	0,00	0,00	0,00	0,00	0,00	0,00	0,00
179	busy tiring social engaging easy	5	92,84	99,00	43,37	99,00	5,00	20,00	100,00	0,00	0,00	0,00	0,00	0,00	0,00	0,00	0,00	0,00	0,00	0,00	0,00	0,00	0,00	0,00	0,00	60,00	0,00	0,00	0,00	0,00	40,00	40,00	0,00	0,00	0,00	0,00	40,00	0,00	0,00	0,00	0,00	0,00	0,00	0,00	0,00	0,00	0,00	0,00	0,00
180	boring dull tiresome	3	92,84	50,00	1,00	1,00	3,00	33,33	66,67	0,00	0,00	0,00	0,00	0,00	0,00	0,00	0,00	0,00	0,00	0,00	0,00	0,00	0,00	0,00	0,00	66,67	0,00	0,00	0,00	0,00	66,67	0,00	66,67	0,00	0,00	33,33	0,00	0,00	0,00	0,00	0,00	0,00	0,00	0,00	0,00	0,00	0,00	0,00	0,00
181	unsafe busy chaos loud	4	92,84	50,00	74,76	1,00	4,00	0,00	75,00	0,00	0,00	0,00	0,00	0,00	0,00	0,00	0,00	0,00	0,00	0,00	0,00	0,00	0,00	0,00	0,00	50,00	0,00	0,00	0,00	0,00	25,00	0,00	25,00	0,00	0,00	0,00	0,00	0,00	0,00	0,00	0,00	0,00	0,00	0,00	0,00	0,00	0,00	0,00	25,00
182	cautious cooperative different	3	92,84	1,00	98,01	25,77	3,00	100,00	100,00	0,00	0,00	0,00	0,00	0,00	0,00	0,00	0,00	0,00	0,00	0,00	0,00	0,00	0,00	0,00	0,00	33,33	33,33	0,00	0,00	0,00	0,00	0,00	0,00	0,00	0,00	0,00	0,00	0,00	0,00	0,00	0,00	33,33	0,00	0,00	0,00	0,00	0,00	33,33	0,00
183	rewarding tiring difficult to escape from worthwhile original	8	99,00	50,00	7,84	99,00	8,00	50,00	100,00	25,00	0,00	0,00	0,00	0,00	0,00	0,00	0,00	0,00	0,00	25,00	0,00	0,00	0,00	0,00	0,00	50,00	0,00	0,00	0,00	0,00	50,00	37,50	12,50	0,00	0,00	0,00	0,00	0,00	0,00	0,00	0,00	0,00	0,00	0,00	0,00	0,00	0,00	0,00	0,00
184	different worthwhile stressful enjoyable essential	5	92,84	2,31	43,37	99,00	5,00	100,00	100,00	0,00	0,00	0,00	0,00	0,00	0,00	0,00	0,00	0,00	0,00	0,00	0,00	0,00	0,00	0,00	0,00	60,00	20,00	0,00	0,00	0,00	60,00	40,00	20,00	20,00	0,00	0,00	0,00	0,00	0,00	0,00	0,00	40,00	0,00	0,00	0,00	0,00	20,00	20,00	0,00
185	stressful difficult uncomfortable	3	92,84	50,00	1,00	1,00	3,00	100,00	100,00	0,00	0,00	0,00	0,00	0,00	0,00	0,00	0,00	0,00	0,00	0,00	0,00	0,00	0,00	0,00	0,00	33,33	0,00	0,00	0,00	0,00	100,00	0,00	100,00	66,67	0,00	0,00	0,00	0,00	0,00	0,00	0,00	0,00	0,00	0,00	0,00	0,00	0,00	0,00	0,00
186	nice kind fun	3	92,84	50,00	1,00	99,00	3,00	0,00	100,00	0,00	0,00	0,00	0,00	0,00	0,00	0,00	0,00	0,00	0,00	0,00	0,00	0,00	0,00	0,00	0,00	66,67	0,00	0,00	0,00	0,00	100,00	100,00	0,00	0,00	0,00	0,00	0,00	0,00	0,00	0,00	0,00	0,00	0,00	0,00	0,00	0,00	0,00	0,00	0,00
187	challenging diverse relentless	3	92,84	50,00	1,00	99,00	3,00	100,00	33,33	0,00	0,00	0,00	0,00	0,00	0,00	0,00	0,00	0,00	0,00	0,00	0,00	0,00	0,00	0,00	0,00	0,00	0,00	0,00	0,00	0,00	33,33	33,33	0,00	0,00	0,00	0,00	0,00	0,00	0,00	0,00	0,00	0,00	0,00	0,00	0,00	0,00	0,00	0,00	0,00
188	work money people happy sad	5	92,84	97,69	1,00	25,77	5,00	0,00	100,00	0,00	0,00	0,00	0,00	0,00	0,00	0,00	0,00	0,00	0,00	0,00	0,00	0,00	0,00	0,00	0,00	40,00	0,00	0,00	0,00	0,00	40,00	20,00	20,00	0,00	0,00	20,00	20,00	0,00	0,00	0,00	0,00	0,00	0,00	0,00	0,00	0,00	0,00	0,00	0,00
189	stressful tiring boring	3	92,84	50,00	1,00	1,00	3,00	33,33	100,00	0,00	0,00	0,00	0,00	0,00	0,00	0,00	0,00	0,00	0,00	0,00	0,00	0,00	0,00	0,00	0,00	66,67	0,00	0,00	0,00	0,00	66,67	0,00	66,67	33,33	0,00	0,00	0,00	0,00	0,00	0,00	0,00	0,00	0,00	0,00	0,00	0,00	0,00	0,00	0,00
190	interesting challenging variety stressful annoying	5	92,84	50,00	1,00	25,77	5,00	100,00	100,00	0,00	0,00	0,00	0,00	0,00	0,00	0,00	0,00	0,00	0,00	0,00	0,00	0,00	0,00	0,00	0,00	40,00	20,00	0,00	0,00	20,00	80,00	40,00	40,00	20,00	20,00	0,00	0,00	0,00	0,00	0,00	0,00	0,00	0,00	0,00	0,00	0,00	0,00	0,00	0,00
191	repetitive interesting important don't know don't know	7	1,00	1,00	99,00	99,00	7,00	42,86	100,00	28,57	0,00	0,00	0,00	0,00	0,00	0,00	0,00	0,00	0,00	0,00	28,57	0,00	0,00	28,57	57,14	0,00	0,00	0,00	0,00	0,00	28,57	28,57	0,00	0,00	0,00	0,00	0,00	0,00	0,00	0,00	0,00	28,57	28,57	0,00	0,00	0,00	0,00	0,00	0,00
192	time safety accuracy fun work	5	92,84	50,00	43,37	99,00	5,00	20,00	100,00	0,00	0,00	0,00	0,00	0,00	0,00	0,00	0,00	0,00	0,00	0,00	0,00	0,00	0,00	0,00	0,00	20,00	0,00	0,00	0,00	0,00	40,00	40,00	0,00	0,00	0,00	0,00	0,00	0,00	0,00	0,00	0,00	20,00	0,00	0,00	0,00	0,00	20,00	0,00	0,00
193	fun energetic creative different	4	92,84	1,00	74,76	99,00	4,00	75,00	100,00	0,00	0,00	0,00	0,00	0,00	0,00	0,00	0,00	0,00	0,00	0,00	0,00	0,00	0,00	0,00	0,00	75,00	25,00	0,00	0,00	0,00	75,00	75,00	0,00	0,00	0,00	0,00	0,00	0,00	0,00	0,00	0,00	50,00	0,00	25,00	0,00	0,00	0,00	25,00	0,00
194	customer care helping the team giving 100%	7	99,00	99,00	1,00	99,00	7,00	28,57	85,71	14,29	0,00	0,00	0,00	0,00	0,00	0,00	0,00	0,00	14,29	0,00	0,00	0,00	0,00	0,00	28,57	0,00	0,00	0,00	14,29	0,00	42,86	42,86	0,00	0,00	0,00	0,00	42,86	0,00	0,00	0,00	0,00	0,00	0,00	0,00	0,00	0,00	0,00	0,00	0,00
195	boring monotone busy easy unchallenging	5	92,84	50,00	43,37	25,77	5,00	40,00	60,00	0,00	0,00	0,00	0,00	0,00	0,00	0,00	0,00	0,00	0,00	0,00	0,00	0,00	0,00	0,00	0,00	60,00	0,00	0,00	0,00	0,00	40,00	20,00	20,00	0,00	0,00	0,00	0,00	0,00	0,00	0,00	0,00	0,00	0,00	0,00	0,00	0,00	0,00	0,00	0,00
196	dirty dusty hard	3	92,84	50,00	1,00	25,77	3,00	0,00	66,67	0,00	0,00	0,00	0,00	0,00	0,00	0,00	0,00	0,00	0,00	0,00	0,00	0,00	0,00	0,00	0,00	66,67	0,00	0,00	0,00	0,00	0,00	0,00	0,00	0,00	0,00	0,00	0,00	0,00	0,00	0,00	0,00	0,00	0,00	0,00	0,00	0,00	0,00	0,00	33,33
197	simple required enthusiastic retail	4	92,84	50,00	1,00	99,00	4,00	50,00	100,00	0,00	0,00	0,00	0,00	0,00	0,00	0,00	0,00	0,00	0,00	0,00	0,00	0,00	0,00	0,00	0,00	25,00	0,00	0,00	0,00	0,00	25,00	25,00	0,00	0,00	0,00	0,00	0,00	0,00	0,00	0,00	0,00	0,00	0,00	0,00	0,00	0,00	0,00	0,00	0,00
198	worthwhile important analytical	3	92,84	50,00	98,01	99,00	3,00	100,00	100,00	0,00	0,00	0,00	0,00	0,00	0,00	0,00	0,00	0,00	0,00	0,00	0,00	0,00	0,00	0,00	0,00	33,33	0,00	0,00	0,00	0,00	66,67	66,67	0,00	0,00	0,00	0,00	0,00	0,00	0,00	0,00	0,00	33,33	33,33	0,00	0,00	0,00	0,00	0,00	0,00
199	necessary okay boring unstressful calm	5	92,84	50,00	1,00	99,00	5,00	40,00	80,00	0,00	0,00	0,00	0,00	0,00	0,00	0,00	0,00	0,00	0,00	0,00	0,00	0,00	0,00	0,00	0,00	60,00	0,00	0,00	0,00	0,00	60,00	40,00	20,00	0,00	0,00	0,00	0,00	0,00	0,00	0,00	0,00	20,00	0,00	0,00	0,00	0,00	20,00	0,00	0,00
200	horrible worthless condescending	3	92,84	50,00	1,00	1,00	3,00	100,00	66,67	0,00	0,00	0,00	0,00	0,00	0,00	0,00	0,00	0,00	0,00	0,00	0,00	0,00	0,00	0,00	0,00	66,67	0,00	0,00	0,00	0,00	66,67	0,00	66,67	33,33	0,00	33,33	0,00	0,00	0,00	0,00	0,00	0,00	0,00	0,00	0,00	0,00	0,00	0,00	0,00
201	respect compassion compromise	3	92,84	99,00	1,00	99,00	3,00	100,00	100,00	0,00	0,00	0,00	0,00	0,00	0,00	0,00	0,00	0,00	0,00	0,00	0,00	0,00	0,00	0,00	0,00	0,00	0,00	0,00	0,00	0,00	66,67	66,67	0,00	0,00	0,00	0,00	33,33	0,00	0,00	0,00	0,00	0,00	0,00	0,00	0,00	0,00	0,00	0,00	0,00
202	important lifeline holistic woman centered baby	6	92,84	99,00	23,51	99,00	6,00	66,67	66,67	0,00	0,00	0,00	0,00	0,00	0,00	0,00	0,00	0,00	0,00	0,00	0,00	0,00	0,00	0,00	0,00	0,00	0,00	0,00	0,00	0,00	16,67	16,67	0,00	0,00	0,00	0,00	33,33	16,67	0,00	16,67	0,00	0,00	0,00	0,00	0,00	0,00	0,00	0,00	0,00
203	safe friendly interesting challenging productive	5	92,84	97,69	1,00	99,00	5,00	80,00	100,00	0,00	0,00	0,00	0,00	0,00	0,00	0,00	0,00	0,00	0,00	0,00	0,00	0,00	0,00	0,00	0,00	20,00	0,00	0,00	0,00	0,00	80,00	60,00	0,00	0,00	0,00	0,00	20,00	0,00	20,00	0,00	0,00	20,00	0,00	20,00	0,00	0,00	0,00	0,00	0,00
204	fast paced hard unappreciated	4	92,84	50,00	74,76	25,77	4,00	25,00	50,00	0,00	0,00	0,00	0,00	0,00	0,00	0,00	0,00	0,00	0,00	0,00	0,00	0,00	0,00	0,00	0,00	25,00	0,00	0,00	0,00	0,00	0,00	0,00	0,00	0,00	0,00	0,00	0,00	0,00	0,00	0,00	0,00	0,00	0,00	0,00	0,00	0,00	0,00	0,00	25,00
205	cool good happy hilarious complete	5	92,84	50,00	1,00	99,00	5,00	40,00	100,00	0,00	0,00	0,00	0,00	0,00	0,00	0,00	0,00	0,00	0,00	0,00	0,00	0,00	0,00	0,00	0,00	40,00	0,00	0,00	0,00	0,00	80,00	80,00	0,00	0,00	0,00	0,00	0,00	0,00	0,00	0,00	0,00	20,00	0,00	0,00	0,00	0,00	20,00	0,00	20,00
206	laborious unrewarding interesting dynamic demanding	5	92,84	50,00	1,00	99,00	5,00	100,00	60,00	0,00	0,00	0,00	0,00	0,00	0,00	0,00	0,00	0,00	0,00	0,00	0,00	0,00	0,00	0,00	0,00	0,00	0,00	0,00	0,00	0,00	20,00	20,00	0,00	0,00	0,00	0,00	0,00	0,00	0,00	0,00	0,00	0,00	0,00	0,00	0,00	0,00	0,00	0,00	0,00
207	fun laughter friendship teamwork	4	92,84	99,00	1,00	99,00	4,00	75,00	75,00	0,00	0,00	0,00	0,00	0,00	0,00	0,00	0,00	0,00	0,00	0,00	0,00	0,00	0,00	0,00	0,00	25,00	0,00	0,00	0,00	0,00	50,00	50,00	0,00	0,00	0,00	0,00	25,00	0,00	0,00	0,00	0,00	0,00	0,00	0,00	0,00	0,00	0,00	0,00	25,00
208	responsible niche skilled satisfying	4	92,84	50,00	1,00	99,00	4,00	75,00	75,00	0,00	0,00	0,00	0,00	0,00	0,00	0,00	0,00	0,00	0,00	0,00	0,00	0,00	0,00	0,00	0,00	0,00	0,00	0,00	0,00	0,00	25,00	25,00	0,00	0,00	0,00	0,00	0,00	0,00	0,00	0,00	0,00	0,00	0,00	0,00	0,00	0,00	0,00	0,00	0,00
209	interesting complicated regardful	3	92,84	50,00	98,01	99,00	3,00	100,00	66,67	0,00	0,00	0,00	0,00	0,00	0,00	0,00	0,00	0,00	0,00	0,00	0,00	0,00	0,00	0,00	0,00	33,33	0,00	0,00	0,00	0,00	33,33	33,33	0,00	0,00	0,00	0,00	0,00	0,00	0,00	0,00	0,00	33,33	33,33	0,00	0,00	0,00	0,00	0,00	0,00
210	engaging challenging rewarding	3	92,84	99,00	1,00	99,00	3,00	100,00	100,00	0,00	0,00	0,00	0,00	0,00	0,00	0,00	0,00	0,00	0,00	0,00	0,00	0,00	0,00	0,00	0,00	0,00	0,00	0,00	0,00	0,00	100,00	100,00	0,00	0,00	0,00	0,00	33,33	0,00	0,00	0,00	0,00	0,00	0,00	0,00	0,00	0,00	0,00	0,00	0,00
211	frustrating physical interesting mechanical	4	92,84	50,00	1,00	25,77	4,00	100,00	75,00	0,00	0,00	0,00	0,00	0,00	0,00	0,00	0,00	0,00	0,00	0,00	0,00	0,00	0,00	0,00	0,00	25,00	0,00	0,00	0,00	0,00	50,00	25,00	25,00	0,00	25,00	0,00	0,00	0,00	0,00	0,00	0,00	0,00	0,00	0,00	0,00	0,00	0,00	0,00	0,00
212	caring energetic playful	3	92,84	50,00	1,00	99,00	3,00	66,67	100,00	0,00	0,00	0,00	0,00	0,00	0,00	0,00	0,00	0,00	0,00	0,00	0,00	0,00	0,00	0,00	0,00	66,67	0,00	0,00	0,00	0,00	100,00	100,00	0,00	0,00	0,00	0,00	0,00	0,00	0,00	0,00	0,00	0,00	0,00	0,00	0,00	0,00	0,00	0,00	0,00
213	varied diverse interesting	3	92,84	50,00	1,00	99,00	3,00	66,67	66,67	0,00	0,00	0,00	0,00	0,00	0,00	0,00	0,00	0,00	0,00	0,00	0,00	0,00	0,00	0,00	0,00	33,33	0,00	0,00	0,00	0,00	33,33	33,33	0,00	0,00	0,00	0,00	0,00	0,00	0,00	0,00	0,00	0,00	0,00	0,00	0,00	0,00	0,00	0,00	0,00
214	disorganized monotonous simple dull easy	5	92,84	50,00	1,00	25,77	5,00	40,00	60,00	0,00	0,00	0,00	0,00	0,00	0,00	0,00	0,00	0,00	0,00	0,00	0,00	0,00	0,00	0,00	0,00	60,00	0,00	0,00	0,00	0,00	40,00	20,00	20,00	0,00	0,00	20,00	0,00	0,00	0,00	0,00	0,00	0,00	0,00	0,00	0,00	0,00	0,00	0,00	0,00
215	task supervising training coaching counseling	5	92,84	97,69	1,00	25,77	5,00	80,00	60,00	0,00	0,00	0,00	0,00	0,00	0,00	0,00	0,00	0,00	0,00	0,00	0,00	0,00	0,00	0,00	0,00	0,00	0,00	0,00	0,00	0,00	0,00	0,00	0,00	0,00	0,00	0,00	20,00	0,00	0,00	0,00	0,00	0,00	0,00	0,00	0,00	0,00	0,00	0,00	0,00
216	fun worthwhile interesting	3	92,84	50,00	1,00	99,00	3,00	66,67	100,00	0,00	0,00	0,00	0,00	0,00	0,00	0,00	0,00	0,00	0,00	0,00	0,00	0,00	0,00	0,00	0,00	66,67	0,00	0,00	0,00	0,00	100,00	100,00	0,00	0,00	0,00	0,00	0,00	0,00	0,00	0,00	0,00	0,00	0,00	0,00	0,00	0,00	0,00	0,00	0,00
217	worthwhile positive busy	3	92,84	50,00	98,01	99,00	3,00	66,67	100,00	0,00	0,00	0,00	0,00	0,00	0,00	0,00	0,00	0,00	0,00	0,00	0,00	0,00	0,00	0,00	0,00	100,00	0,00	0,00	0,00	0,00	66,67	66,67	0,00	0,00	0,00	0,00	0,00	0,00	0,00	0,00	0,00	33,33	0,00	0,00	0,00	0,00	33,33	0,00	0,00
218	complicated rigorous challenging multifaceted dull	5	92,84	50,00	43,37	25,77	5,00	80,00	60,00	0,00	0,00	0,00	0,00	0,00	0,00	0,00	0,00	0,00	0,00	0,00	0,00	0,00	0,00	0,00	0,00	40,00	0,00	0,00	0,00	0,00	40,00	20,00	20,00	0,00	0,00	20,00	0,00	0,00	0,00	0,00	0,00	20,00	20,00	0,00	0,00	0,00	0,00	0,00	0,00
219	team high large resourceful fresh	5	92,84	97,69	99,00	25,77	5,00	20,00	100,00	0,00	0,00	0,00	0,00	0,00	0,00	0,00	0,00	0,00	0,00	0,00	0,00	0,00	0,00	0,00	0,00	60,00	0,00	0,00	0,00	0,00	0,00	0,00	0,00	0,00	0,00	0,00	20,00	0,00	0,00	0,00	0,00	0,00	0,00	0,00	0,00	0,00	0,00	0,00	0,00
220	challenging difficult technical hard work interesting	6	92,84	50,00	1,00	99,00	6,00	66,67	83,33	0,00	0,00	0,00	0,00	0,00	0,00	0,00	0,00	0,00	0,00	0,00	0,00	0,00	0,00	0,00	0,00	33,33	0,00	0,00	0,00	0,00	50,00	33,33	16,67	0,00	0,00	0,00	0,00	0,00	0,00	0,00	0,00	0,00	0,00	0,00	0,00	0,00	0,00	0,00	16,67
221	complex consuming hard stressful demanding	5	92,84	50,00	43,37	1,00	5,00	80,00	80,00	0,00	0,00	0,00	0,00	0,00	0,00	0,00	0,00	0,00	0,00	0,00	0,00	0,00	0,00	0,00	0,00	40,00	0,00	0,00	0,00	0,00	20,00	0,00	20,00	20,00	0,00	0,00	0,00	0,00	0,00	0,00	0,00	20,00	20,00	0,00	0,00	0,00	0,00	0,00	20,00
222	rewarding stressful demanding	3	92,84	50,00	1,00	25,77	3,00	100,00	100,00	0,00	0,00	0,00	0,00	0,00	0,00	0,00	0,00	0,00	0,00	0,00	0,00	0,00	0,00	0,00	0,00	0,00	0,00	0,00	0,00	0,00	66,67	33,33	33,33	33,33	0,00	0,00	0,00	0,00	0,00	0,00	0,00	0,00	0,00	0,00	0,00	0,00	0,00	0,00	0,00
223	stable resourceful opportunity secure interesting	5	92,84	50,00	1,00	99,00	5,00	60,00	80,00	0,00	0,00	0,00	0,00	0,00	0,00	0,00	0,00	0,00	0,00	0,00	0,00	0,00	0,00	0,00	0,00	0,00	0,00	0,00	0,00	0,00	60,00	60,00	0,00	0,00	0,00	0,00	0,00	0,00	0,00	0,00	0,00	0,00	0,00	0,00	0,00	0,00	0,00	0,00	0,00
224	travelling supportive demanding memorize meaningful	5	92,84	50,00	99,00	99,00	5,00	100,00	80,00	0,00	0,00	0,00	0,00	0,00	0,00	0,00	0,00	0,00	0,00	0,00	0,00	0,00	0,00	0,00	0,00	20,00	0,00	0,00	0,00	0,00	20,00	20,00	0,00	0,00	0,00	0,00	0,00	0,00	0,00	0,00	0,00	40,00	40,00	0,00	0,00	0,00	0,00	0,00	0,00
225	stressful rewarding challenging creative friendly	5	92,84	97,69	1,00	99,00	5,00	100,00	100,00	0,00	0,00	0,00	0,00	0,00	0,00	0,00	0,00	0,00	0,00	0,00	0,00	0,00	0,00	0,00	0,00	20,00	0,00	0,00	0,00	0,00	100,00	60,00	20,00	20,00	0,00	0,00	20,00	0,00	20,00	0,00	0,00	20,00	0,00	20,00	0,00	0,00	0,00	0,00	0,00
226	important necessary rewarding	3	92,84	50,00	1,00	99,00	3,00	100,00	100,00	0,00	0,00	0,00	0,00	0,00	0,00	0,00	0,00	0,00	0,00	0,00	0,00	0,00	0,00	0,00	0,00	33,33	0,00	0,00	0,00	0,00	66,67	66,67	0,00	0,00	0,00	0,00	0,00	0,00	0,00	0,00	0,00	33,33	0,00	0,00	0,00	0,00	33,33	0,00	0,00
227	stressful tiring tough repetitive draining	5	92,84	50,00	43,37	1,00	5,00	60,00	80,00	0,00	0,00	0,00	0,00	0,00	0,00	0,00	0,00	0,00	0,00	0,00	0,00	0,00	0,00	0,00	0,00	40,00	0,00	0,00	0,00	0,00	40,00	0,00	20,00	20,00	0,00	0,00	0,00	0,00	0,00	0,00	0,00	0,00	0,00	0,00	0,00	0,00	0,00	0,00	0,00
228	busy important needed	3	92,84	50,00	1,00	99,00	3,00	33,33	100,00	0,00	0,00	0,00	0,00	0,00	0,00	0,00	0,00	0,00	0,00	0,00	0,00	0,00	0,00	0,00	33,33	33,33	0,00	0,00	0,00	0,00	33,33	33,33	0,00	0,00	0,00	0,00	0,00	0,00	0,00	0,00	0,00	33,33	0,00	0,00	33,33	0,00	0,00	0,00	0,00
229	complicated busy satisfying interesting tricky	5	92,84	50,00	99,00	99,00	5,00	60,00	100,00	0,00	0,00	0,00	0,00	0,00	0,00	0,00	0,00	0,00	0,00	0,00	0,00	0,00	0,00	0,00	0,00	60,00	0,00	0,00	0,00	0,00	60,00	40,00	20,00	0,00	20,00	0,00	0,00	0,00	0,00	0,00	0,00	40,00	40,00	0,00	0,00	0,00	0,00	0,00	0,00
230	process driven risk adverse self absorbed	6	92,84	95,20	23,51	1,00	6,00	50,00	66,67	0,00	0,00	0,00	0,00	0,00	0,00	0,00	0,00	0,00	0,00	0,00	0,00	0,00	0,00	0,00	0,00	0,00	0,00	0,00	0,00	0,00	33,33	0,00	33,33	16,67	0,00	0,00	16,67	0,00	0,00	0,00	0,00	0,00	0,00	0,00	0,00	0,00	0,00	0,00	0,00
231	intense tedious enjoyable noisy long	5	92,84	50,00	43,37	25,77	5,00	60,00	80,00	0,00	0,00	0,00	0,00	0,00	0,00	0,00	0,00	0,00	0,00	0,00	0,00	0,00	0,00	0,00	0,00	40,00	0,00	0,00	0,00	0,00	40,00	20,00	20,00	0,00	0,00	0,00	0,00	0,00	0,00	0,00	0,00	0,00	0,00	0,00	0,00	0,00	0,00	0,00	20,00
232	productive ambitious time consuming unstructured frustrating	6	92,84	50,00	23,51	1,00	6,00	83,33	66,67	0,00	0,00	0,00	0,00	0,00	0,00	0,00	0,00	0,00	0,00	0,00	0,00	0,00	0,00	0,00	0,00	16,67	0,00	0,00	0,00	0,00	16,67	0,00	16,67	0,00	16,67	0,00	0,00	0,00	0,00	0,00	0,00	16,67	0,00	16,67	0,00	0,00	0,00	0,00	0,00
233	exciting different fast computers excel	5	92,84	2,31	99,00	99,00	5,00	60,00	100,00	0,00	0,00	0,00	0,00	0,00	0,00	0,00	0,00	0,00	0,00	0,00	0,00	0,00	0,00	0,00	0,00	40,00	20,00	0,00	0,00	0,00	40,00	40,00	0,00	0,00	0,00	0,00	0,00	0,00	0,00	0,00	0,00	20,00	0,00	0,00	0,00	0,00	0,00	20,00	0,00
234	rewarding fulfilling exciting challenging inspiring	5	92,84	50,00	43,37	99,00	5,00	100,00	100,00	0,00	0,00	0,00	0,00	0,00	0,00	0,00	0,00	0,00	0,00	0,00	0,00	0,00	0,00	0,00	0,00	20,00	0,00	0,00	0,00	0,00	80,00	80,00	0,00	0,00	0,00	0,00	0,00	0,00	0,00	0,00	0,00	20,00	20,00	0,00	0,00	0,00	0,00	0,00	0,00
235	fun interesting rewarding	3	92,84	50,00	1,00	99,00	3,00	66,67	100,00	0,00	0,00	0,00	0,00	0,00	0,00	0,00	0,00	0,00	0,00	0,00	0,00	0,00	0,00	0,00	0,00	33,33	0,00	0,00	0,00	0,00	100,00	100,00	0,00	0,00	0,00	0,00	0,00	0,00	0,00	0,00	0,00	0,00	0,00	0,00	0,00	0,00	0,00	0,00	0,00
236	busy fast long dull boring	5	92,84	50,00	99,00	1,00	5,00	0,00	100,00	0,00	0,00	0,00	0,00	0,00	0,00	0,00	0,00	0,00	0,00	0,00	0,00	0,00	0,00	0,00	0,00	60,00	0,00	0,00	0,00	0,00	40,00	0,00	40,00	0,00	0,00	20,00	0,00	0,00	0,00	0,00	0,00	0,00	0,00	0,00	0,00	0,00	0,00	0,00	0,00
237	challenging engaging interesting collaborative useful	5	92,84	97,69	1,00	99,00	5,00	80,00	100,00	0,00	0,00	0,00	0,00	0,00	0,00	0,00	0,00	0,00	0,00	0,00	0,00	0,00	0,00	0,00	0,00	0,00	0,00	0,00	0,00	0,00	80,00	80,00	0,00	0,00	0,00	0,00	20,00	0,00	0,00	0,00	0,00	0,00	0,00	0,00	0,00	0,00	0,00	0,00	0,00
238	repetitive high concentration joking unorganized dangerous	6	92,84	50,00	99,00	25,77	6,00	66,67	83,33	0,00	0,00	0,00	0,00	0,00	0,00	0,00	0,00	0,00	0,00	0,00	0,00	0,00	0,00	0,00	0,00	33,33	0,00	0,00	0,00	0,00	33,33	16,67	16,67	0,00	0,00	0,00	0,00	0,00	0,00	0,00	0,00	16,67	16,67	0,00	0,00	0,00	0,00	0,00	0,00
239	to give the best care I can to ensure I support families I work with to act in a professional manner	21	99,00	31,71	37,24	99,00	21,00	14,29	85,71	52,38	14,29	14,29	14,29	0,00	0,00	0,00	0,00	0,00	9,52	23,81	4,76	0,00	0,00	0,00	14,29	4,76	4,76	0,00	0,00	0,00	14,29	14,29	0,00	0,00	0,00	0,00	9,52	4,76	0,00	0,00	0,00	0,00	0,00	0,00	0,00	0,00	0,00	0,00	0,00
240	feeling proud feeling happy achieving goals supportive team members love work	11	92,84	99,00	31,94	99,00	11,00	45,45	100,00	0,00	0,00	0,00	0,00	0,00	0,00	0,00	0,00	0,00	0,00	0,00	0,00	0,00	0,00	0,00	18,18	18,18	0,00	0,00	0,00	0,00	36,36	36,36	0,00	0,00	0,00	0,00	27,27	0,00	0,00	0,00	0,00	18,18	18,18	0,00	0,00	0,00	0,00	0,00	18,18
241	interesting helpful simple	3	92,84	99,00	1,00	99,00	3,00	66,67	100,00	0,00	0,00	0,00	0,00	0,00	0,00	0,00	0,00	0,00	0,00	0,00	0,00	0,00	0,00	0,00	0,00	66,67	0,00	0,00	0,00	0,00	66,67	66,67	0,00	0,00	0,00	0,00	33,33	0,00	0,00	0,00	0,00	0,00	0,00	0,00	0,00	0,00	0,00	0,00	0,00
242	challenging rewarding pressured consuming tiring	5	92,84	50,00	1,00	99,00	5,00	80,00	80,00	0,00	0,00	0,00	0,00	0,00	0,00	0,00	0,00	0,00	0,00	0,00	0,00	0,00	0,00	0,00	0,00	20,00	0,00	0,00	0,00	0,00	60,00	40,00	20,00	20,00	0,00	0,00	0,00	0,00	0,00	0,00	0,00	0,00	0,00	0,00	0,00	0,00	0,00	0,00	0,00
243	stress poor learning work team	5	92,84	97,69	43,37	1,00	5,00	20,00	100,00	0,00	0,00	0,00	0,00	0,00	0,00	0,00	0,00	0,00	0,00	0,00	0,00	0,00	0,00	0,00	20,00	20,00	0,00	0,00	0,00	0,00	40,00	0,00	40,00	20,00	0,00	0,00	20,00	0,00	0,00	0,00	0,00	20,00	20,00	0,00	0,00	0,00	0,00	0,00	0,00
244	proud of the work I do job satisfaction happy	9	92,84	13,32	4,97	99,00	9,00	11,11	100,00	44,44	11,11	11,11	11,11	0,00	0,00	0,00	0,00	0,00	11,11	11,11	11,11	0,00	0,00	0,00	11,11	11,11	0,00	0,00	0,00	0,00	33,33	33,33	0,00	0,00	0,00	0,00	0,00	0,00	0,00	0,00	0,00	0,00	0,00	0,00	0,00	0,00	0,00	0,00	0,00
245	happy energetic helpful amused	4	92,84	99,00	1,00	99,00	4,00	50,00	100,00	0,00	0,00	0,00	0,00	0,00	0,00	0,00	0,00	0,00	0,00	0,00	0,00	0,00	0,00	0,00	0,00	50,00	0,00	0,00	0,00	0,00	100,00	100,00	0,00	0,00	0,00	0,00	25,00	0,00	0,00	0,00	0,00	0,00	0,00	0,00	0,00	0,00	0,00	0,00	0,00
246	easy convenient comfortable	3	92,84	50,00	1,00	99,00	3,00	66,67	66,67	0,00	0,00	0,00	0,00	0,00	0,00	0,00	0,00	0,00	0,00	0,00	0,00	0,00	0,00	0,00	0,00	66,67	0,00	0,00	0,00	0,00	66,67	66,67	0,00	0,00	0,00	0,00	0,00	0,00	0,00	0,00	0,00	0,00	0,00	0,00	0,00	0,00	0,00	0,00	0,00
247	unfair challenging demanding time costly unmotivating	6	92,84	50,00	23,51	25,77	6,00	50,00	83,33	0,00	0,00	0,00	0,00	0,00	0,00	0,00	0,00	0,00	0,00	0,00	0,00	0,00	0,00	0,00	0,00	16,67	0,00	0,00	0,00	0,00	33,33	16,67	16,67	0,00	0,00	0,00	0,00	0,00	0,00	0,00	0,00	0,00	0,00	0,00	0,00	0,00	0,00	0,00	0,00
248	boring repetitive unappreciated bullshit useless	5	92,84	2,31	43,37	1,00	5,00	80,00	80,00	0,00	0,00	0,00	0,00	0,00	0,00	0,00	0,00	0,00	0,00	0,00	0,00	0,00	0,00	0,00	0,00	20,00	0,00	0,00	0,00	0,00	40,00	0,00	40,00	0,00	0,00	20,00	0,00	0,00	0,00	0,00	0,00	0,00	0,00	0,00	0,00	0,00	0,00	0,00	0,00
249	repetitive inspiring customer-facing entry level	6	92,84	50,00	99,00	99,00	6,00	50,00	66,67	0,00	0,00	0,00	0,00	0,00	0,00	0,00	0,00	0,00	0,00	0,00	0,00	0,00	0,00	0,00	0,00	0,00	0,00	0,00	0,00	0,00	16,67	16,67	0,00	0,00	0,00	0,00	0,00	0,00	0,00	0,00	0,00	16,67	16,67	0,00	0,00	0,00	0,00	0,00	0,00
250	challenging engaging demanding busy organized	5	92,84	97,69	43,37	99,00	5,00	80,00	100,00	0,00	0,00	0,00	0,00	0,00	0,00	0,00	0,00	0,00	0,00	0,00	0,00	0,00	0,00	0,00	0,00	40,00	0,00	0,00	0,00	0,00	40,00	40,00	0,00	0,00	0,00	0,00	20,00	0,00	0,00	0,00	0,00	0,00	0,00	0,00	0,00	0,00	0,00	0,00	0,00
251	new energetic fast pace	4	92,84	50,00	99,00	99,00	4,00	25,00	75,00	0,00	0,00	0,00	0,00	0,00	0,00	0,00	0,00	0,00	0,00	0,00	0,00	0,00	0,00	0,00	0,00	25,00	0,00	0,00	0,00	0,00	25,00	25,00	0,00	0,00	0,00	0,00	0,00	0,00	0,00	0,00	0,00	0,00	0,00	0,00	0,00	0,00	0,00	0,00	0,00
252	engaged busy thoughtful stimulated trusted	5	92,84	99,00	43,37	99,00	5,00	80,00	100,00	0,00	0,00	0,00	0,00	0,00	0,00	0,00	0,00	0,00	0,00	0,00	0,00	0,00	0,00	0,00	20,00	40,00	0,00	0,00	0,00	0,00	60,00	60,00	0,00	0,00	0,00	0,00	40,00	0,00	0,00	0,00	0,00	20,00	0,00	20,00	0,00	0,00	0,00	0,00	20,00
253	monotonous stressful frustrating convenient	4	92,84	50,00	1,00	1,00	4,00	100,00	50,00	0,00	0,00	0,00	0,00	0,00	0,00	0,00	0,00	0,00	0,00	0,00	0,00	0,00	0,00	0,00	0,00	0,00	0,00	0,00	0,00	0,00	50,00	0,00	50,00	25,00	25,00	0,00	0,00	0,00	0,00	0,00	0,00	0,00	0,00	0,00	0,00	0,00	0,00	0,00	0,00
254	unfulfilling disorganized pointless unnecessary draining	5	92,84	50,00	1,00	25,77	5,00	100,00	20,00	0,00	0,00	0,00	0,00	0,00	0,00	0,00	0,00	0,00	0,00	0,00	0,00	0,00	0,00	0,00	0,00	20,00	0,00	0,00	0,00	0,00	0,00	0,00	0,00	0,00	0,00	0,00	0,00	0,00	0,00	0,00	0,00	0,00	0,00	0,00	0,00	0,00	0,00	0,00	0,00
255	rewarding exhausting meaningful	3	92,84	50,00	98,01	25,77	3,00	100,00	100,00	0,00	0,00	0,00	0,00	0,00	0,00	0,00	0,00	0,00	0,00	0,00	0,00	0,00	0,00	0,00	0,00	0,00	0,00	0,00	0,00	0,00	66,67	33,33	33,33	0,00	0,00	0,00	0,00	0,00	0,00	0,00	0,00	33,33	33,33	0,00	0,00	0,00	0,00	0,00	0,00
256	long variable stressful fine challenging	5	92,84	50,00	43,37	99,00	5,00	60,00	100,00	0,00	0,00	0,00	0,00	0,00	0,00	0,00	0,00	0,00	0,00	0,00	0,00	0,00	0,00	0,00	0,00	20,00	0,00	0,00	0,00	0,00	60,00	40,00	20,00	20,00	0,00	0,00	0,00	0,00	0,00	0,00	0,00	20,00	0,00	0,00	0,00	20,00	0,00	0,00	0,00
257	creative special caring	3	92,84	50,00	1,00	99,00	3,00	66,67	100,00	0,00	0,00	0,00	0,00	0,00	0,00	0,00	0,00	0,00	0,00	0,00	0,00	0,00	0,00	0,00	0,00	100,00	0,00	0,00	0,00	0,00	100,00	100,00	0,00	0,00	0,00	0,00	0,00	0,00	0,00	0,00	0,00	33,33	0,00	33,33	0,00	0,00	0,00	0,00	0,00
258	long hours mental tiring rewarding	5	92,84	50,00	99,00	99,00	5,00	20,00	100,00	0,00	0,00	0,00	0,00	0,00	0,00	0,00	0,00	0,00	0,00	0,00	0,00	0,00	0,00	0,00	0,00	40,00	0,00	0,00	0,00	0,00	20,00	20,00	0,00	0,00	0,00	0,00	0,00	0,00	0,00	0,00	0,00	0,00	0,00	0,00	0,00	0,00	0,00	0,00	0,00
259	fulfilling meaningful happy	3	92,84	50,00	98,01	99,00	3,00	66,67	100,00	0,00	0,00	0,00	0,00	0,00	0,00	0,00	0,00	0,00	0,00	0,00	0,00	0,00	0,00	0,00	0,00	33,33	0,00	0,00	0,00	0,00	33,33	33,33	0,00	0,00	0,00	0,00	0,00	0,00	0,00	0,00	0,00	33,33	33,33	0,00	0,00	0,00	0,00	0,00	0,00
260	interesting thought provoking freedom	4	92,84	50,00	74,76	99,00	4,00	100,00	100,00	0,00	0,00	0,00	0,00	0,00	0,00	0,00	0,00	0,00	0,00	0,00	0,00	0,00	0,00	0,00	25,00	0,00	0,00	0,00	0,00	0,00	50,00	50,00	0,00	0,00	0,00	0,00	0,00	0,00	0,00	0,00	0,00	50,00	25,00	25,00	0,00	0,00	0,00	0,00	0,00
261	helpful noble educational unusual cutting edge	6	92,84	95,20	1,00	99,00	6,00	66,67	66,67	0,00	0,00	0,00	0,00	0,00	0,00	0,00	0,00	0,00	0,00	0,00	0,00	0,00	0,00	0,00	0,00	33,33	0,00	0,00	0,00	0,00	16,67	16,67	0,00	0,00	0,00	0,00	16,67	0,00	0,00	0,00	0,00	16,67	0,00	0,00	16,67	0,00	0,00	0,00	16,67
262	helpful participate more enjoyment	4	92,84	99,00	1,00	99,00	4,00	75,00	100,00	0,00	0,00	0,00	0,00	0,00	0,00	0,00	0,00	0,00	0,00	0,00	0,00	0,00	0,00	0,00	0,00	50,00	25,00	0,00	0,00	25,00	50,00	50,00	0,00	0,00	0,00	0,00	50,00	0,00	0,00	0,00	0,00	0,00	0,00	0,00	0,00	0,00	0,00	0,00	0,00
263	worthwhile meaningful complicated	3	92,84	50,00	99,00	99,00	3,00	100,00	100,00	0,00	0,00	0,00	0,00	0,00	0,00	0,00	0,00	0,00	0,00	0,00	0,00	0,00	0,00	0,00	0,00	66,67	0,00	0,00	0,00	0,00	33,33	33,33	0,00	0,00	0,00	0,00	0,00	0,00	0,00	0,00	0,00	66,67	66,67	0,00	0,00	0,00	0,00	0,00	0,00
264	positive difference caring feeling conscience	5	92,84	2,31	99,00	99,00	5,00	80,00	80,00	0,00	0,00	0,00	0,00	0,00	0,00	0,00	0,00	0,00	0,00	0,00	0,00	0,00	0,00	0,00	20,00	60,00	20,00	0,00	0,00	0,00	40,00	40,00	0,00	0,00	0,00	0,00	0,00	0,00	0,00	0,00	0,00	60,00	20,00	0,00	0,00	0,00	20,00	20,00	20,00
265	huge workload underpaid unappreciated no ladder money only thing that matters	11	12,85	18,16	2,40	25,77	11,00	36,36	63,64	36,36	18,18	0,00	0,00	0,00	0,00	0,00	0,00	18,18	0,00	0,00	0,00	9,09	0,00	9,09	0,00	0,00	0,00	0,00	0,00	0,00	0,00	0,00	0,00	0,00	0,00	0,00	0,00	0,00	0,00	0,00	0,00	0,00	0,00	0,00	0,00	0,00	0,00	0,00	0,00
266	draining difficult dry overwhelming	4	92,84	50,00	1,00	1,00	4,00	75,00	75,00	0,00	0,00	0,00	0,00	0,00	0,00	0,00	0,00	0,00	0,00	0,00	0,00	0,00	0,00	0,00	0,00	50,00	0,00	0,00	0,00	0,00	50,00	0,00	50,00	25,00	0,00	25,00	0,00	0,00	0,00	0,00	0,00	0,00	0,00	0,00	0,00	0,00	0,00	0,00	25,00
267	repetitive tiring stressful	3	92,84	50,00	98,01	1,00	3,00	66,67	100,00	0,00	0,00	0,00	0,00	0,00	0,00	0,00	0,00	0,00	0,00	0,00	0,00	0,00	0,00	0,00	0,00	33,33	0,00	0,00	0,00	0,00	33,33	0,00	33,33	33,33	0,00	0,00	0,00	0,00	0,00	0,00	0,00	0,00	0,00	0,00	0,00	0,00	0,00	0,00	0,00
268	rewarding interesting diverse	3	92,84	50,00	1,00	99,00	3,00	100,00	66,67	0,00	0,00	0,00	0,00	0,00	0,00	0,00	0,00	0,00	0,00	0,00	0,00	0,00	0,00	0,00	0,00	0,00	0,00	0,00	0,00	0,00	66,67	66,67	0,00	0,00	0,00	0,00	0,00	0,00	0,00	0,00	0,00	0,00	0,00	0,00	0,00	0,00	0,00	0,00	0,00
269	demanding important life changing hard challenging	6	92,84	50,00	23,51	99,00	6,00	66,67	100,00	0,00	0,00	0,00	0,00	0,00	0,00	0,00	0,00	0,00	0,00	0,00	0,00	0,00	0,00	0,00	0,00	16,67	0,00	0,00	0,00	0,00	33,33	33,33	0,00	0,00	0,00	0,00	0,00	0,00	0,00	0,00	0,00	16,67	0,00	16,67	0,00	0,00	0,00	0,00	16,67
270	tiring rewarding stressful upsetting unsettled	5	92,84	50,00	1,00	1,00	5,00	80,00	100,00	0,00	0,00	0,00	0,00	0,00	0,00	0,00	0,00	0,00	0,00	0,00	0,00	0,00	0,00	0,00	0,00	40,00	0,00	0,00	0,00	0,00	80,00	20,00	60,00	60,00	0,00	0,00	0,00	0,00	0,00	0,00	0,00	20,00	0,00	0,00	0,00	20,00	0,00	0,00	0,00
271	flexible interesting rewarding	3	92,84	50,00	1,00	99,00	3,00	100,00	100,00	0,00	0,00	0,00	0,00	0,00	0,00	0,00	0,00	0,00	0,00	0,00	0,00	0,00	0,00	0,00	0,00	0,00	0,00	0,00	0,00	0,00	100,00	100,00	0,00	0,00	0,00	0,00	0,00	0,00	0,00	0,00	0,00	0,00	0,00	0,00	0,00	0,00	0,00	0,00	33,33
272	fulfilling active worthwhile	3	92,84	50,00	1,00	99,00	3,00	66,67	100,00	0,00	0,00	0,00	0,00	0,00	0,00	0,00	0,00	0,00	0,00	0,00	0,00	0,00	0,00	0,00	0,00	66,67	0,00	0,00	0,00	0,00	66,67	66,67	0,00	0,00	0,00	0,00	0,00	0,00	0,00	0,00	0,00	0,00	0,00	0,00	0,00	0,00	0,00	0,00	0,00
273	stressful eventful busy	3	92,84	50,00	98,01	1,00	3,00	66,67	66,67	0,00	0,00	0,00	0,00	0,00	0,00	0,00	0,00	0,00	0,00	0,00	0,00	0,00	0,00	0,00	0,00	33,33	0,00	0,00	0,00	0,00	33,33	0,00	33,33	33,33	0,00	0,00	0,00	0,00	0,00	0,00	0,00	0,00	0,00	0,00	0,00	0,00	0,00	0,00	0,00
274	stuck anxious depressed unvalued sad	5	92,84	50,00	43,37	1,00	5,00	60,00	80,00	0,00	0,00	0,00	0,00	0,00	0,00	0,00	0,00	0,00	0,00	0,00	0,00	0,00	0,00	0,00	20,00	40,00	0,00	0,00	0,00	0,00	60,00	0,00	60,00	20,00	0,00	40,00	0,00	0,00	0,00	0,00	0,00	0,00	0,00	0,00	0,00	0,00	0,00	0,00	0,00
275	satisfaction happiness money	3	92,84	50,00	1,00	99,00	3,00	66,67	100,00	0,00	0,00	0,00	0,00	0,00	0,00	0,00	0,00	0,00	0,00	0,00	0,00	0,00	0,00	0,00	0,00	0,00	0,00	0,00	0,00	0,00	66,67	66,67	0,00	0,00	0,00	0,00	0,00	0,00	0,00	0,00	0,00	0,00	0,00	0,00	0,00	0,00	0,00	0,00	0,00
276	difficult fulfilling emotional tough adaptable	5	92,84	50,00	1,00	1,00	5,00	80,00	80,00	0,00	0,00	0,00	0,00	0,00	0,00	0,00	0,00	0,00	0,00	0,00	0,00	0,00	0,00	0,00	0,00	60,00	0,00	0,00	0,00	0,00	60,00	0,00	40,00	0,00	0,00	0,00	0,00	0,00	0,00	0,00	0,00	0,00	0,00	0,00	0,00	0,00	0,00	0,00	0,00
277	tiring frustrating repetitive stressful no fun	6	60,80	4,80	23,51	1,00	6,00	50,00	100,00	16,67	0,00	0,00	0,00	0,00	0,00	0,00	0,00	0,00	0,00	0,00	0,00	0,00	0,00	16,67	0,00	33,33	0,00	0,00	0,00	0,00	50,00	16,67	33,33	16,67	16,67	0,00	0,00	0,00	0,00	0,00	0,00	0,00	0,00	0,00	0,00	0,00	0,00	0,00	0,00
278	frustrating inefficient chaotic boring busy	5	92,84	50,00	43,37	1,00	5,00	60,00	60,00	0,00	0,00	0,00	0,00	0,00	0,00	0,00	0,00	0,00	0,00	0,00	0,00	0,00	0,00	0,00	0,00	40,00	0,00	0,00	0,00	0,00	40,00	0,00	40,00	0,00	20,00	0,00	0,00	0,00	0,00	0,00	0,00	0,00	0,00	0,00	0,00	0,00	0,00	0,00	0,00
279	careful good communication hardworking	4	92,84	99,00	1,00	99,00	4,00	75,00	100,00	0,00	0,00	0,00	0,00	0,00	0,00	0,00	0,00	0,00	0,00	0,00	0,00	0,00	0,00	0,00	0,00	0,00	0,00	0,00	0,00	0,00	25,00	25,00	0,00	0,00	0,00	0,00	25,00	0,00	0,00	0,00	0,00	0,00	0,00	0,00	0,00	0,00	0,00	0,00	0,00
280	mundane tiring uninspiring chore compulsory	5	92,84	50,00	1,00	25,77	5,00	60,00	40,00	0,00	0,00	0,00	0,00	0,00	0,00	0,00	0,00	0,00	0,00	0,00	0,00	0,00	0,00	0,00	0,00	20,00	0,00	0,00	0,00	0,00	0,00	0,00	0,00	0,00	0,00	0,00	0,00	0,00	0,00	0,00	0,00	0,00	0,00	0,00	0,00	0,00	0,00	0,00	0,00
281	helping empathy teamwork satisfied busy	5	92,84	99,00	43,37	99,00	5,00	80,00	100,00	0,00	0,00	0,00	0,00	0,00	0,00	0,00	0,00	0,00	0,00	0,00	0,00	0,00	0,00	0,00	0,00	20,00	0,00	0,00	0,00	0,00	40,00	40,00	0,00	0,00	0,00	0,00	40,00	0,00	0,00	0,00	0,00	0,00	0,00	0,00	0,00	0,00	0,00	0,00	0,00
282	awesome rewarding interesting challenging	4	92,84	50,00	1,00	99,00	4,00	100,00	100,00	0,00	0,00	0,00	0,00	0,00	0,00	0,00	0,00	0,00	0,00	0,00	0,00	0,00	0,00	0,00	0,00	25,00	0,00	0,00	0,00	0,00	100,00	100,00	0,00	0,00	0,00	0,00	0,00	0,00	0,00	0,00	0,00	0,00	0,00	0,00	0,00	0,00	0,00	0,00	0,00
283	dispiriting depressing boring	3	92,84	50,00	1,00	1,00	3,00	66,67	66,67	0,00	0,00	0,00	0,00	0,00	0,00	0,00	0,00	0,00	0,00	0,00	0,00	0,00	0,00	0,00	0,00	33,33	0,00	0,00	0,00	0,00	66,67	0,00	66,67	0,00	0,00	33,33	0,00	0,00	0,00	0,00	0,00	0,00	0,00	0,00	0,00	0,00	0,00	0,00	0,00
284	happy satisfying caring	3	92,84	50,00	1,00	99,00	3,00	33,33	100,00	0,00	0,00	0,00	0,00	0,00	0,00	0,00	0,00	0,00	0,00	0,00	0,00	0,00	0,00	0,00	0,00	66,67	0,00	0,00	0,00	0,00	100,00	100,00	0,00	0,00	0,00	0,00	0,00	0,00	0,00	0,00	0,00	0,00	0,00	0,00	0,00	0,00	0,00	0,00	0,00
285	exhausting demanding underpaying unrewarding capitalism	5	92,84	50,00	1,00	1,00	5,00	100,00	40,00	0,00	0,00	0,00	0,00	0,00	0,00	0,00	0,00	0,00	0,00	0,00	0,00	0,00	0,00	0,00	0,00	0,00	0,00	0,00	0,00	0,00	20,00	0,00	20,00	0,00	0,00	0,00	0,00	0,00	0,00	0,00	0,00	0,00	0,00	0,00	0,00	0,00	0,00	0,00	0,00
286	inspiring worthwhile exciting challenging rewarding	5	92,84	50,00	43,37	99,00	5,00	100,00	100,00	0,00	0,00	0,00	0,00	0,00	0,00	0,00	0,00	0,00	0,00	0,00	0,00	0,00	0,00	0,00	0,00	40,00	0,00	0,00	0,00	0,00	100,00	100,00	0,00	0,00	0,00	0,00	0,00	0,00	0,00	0,00	0,00	20,00	20,00	0,00	0,00	0,00	0,00	0,00	0,00
287	care trust honest	3	92,84	99,00	1,00	99,00	3,00	0,00	100,00	0,00	0,00	0,00	0,00	0,00	0,00	0,00	0,00	0,00	0,00	0,00	0,00	0,00	0,00	0,00	33,33	33,33	0,00	0,00	0,00	0,00	100,00	100,00	0,00	0,00	0,00	0,00	33,33	0,00	0,00	0,00	0,00	0,00	0,00	0,00	0,00	0,00	0,00	0,00	0,00
288	fulfilling challenging rewarding happy progress	5	92,84	50,00	1,00	99,00	5,00	80,00	100,00	0,00	0,00	0,00	0,00	0,00	0,00	0,00	0,00	0,00	0,00	0,00	0,00	0,00	0,00	0,00	0,00	20,00	0,00	0,00	0,00	0,00	60,00	60,00	0,00	0,00	0,00	0,00	0,00	0,00	0,00	0,00	0,00	0,00	0,00	0,00	0,00	0,00	0,00	0,00	0,00
289	challenging rewarding inspiring developing difficult	5	92,84	50,00	43,37	99,00	5,00	100,00	100,00	0,00	0,00	0,00	0,00	0,00	0,00	0,00	0,00	0,00	0,00	0,00	0,00	0,00	0,00	0,00	0,00	20,00	0,00	0,00	0,00	0,00	80,00	60,00	20,00	0,00	0,00	0,00	0,00	0,00	0,00	0,00	0,00	20,00	20,00	0,00	0,00	0,00	0,00	0,00	0,00
290	repetitive stressful tiring pressurized unfulfilling	5	92,84	50,00	43,37	1,00	5,00	80,00	80,00	0,00	0,00	0,00	0,00	0,00	0,00	0,00	0,00	0,00	0,00	0,00	0,00	0,00	0,00	0,00	0,00	20,00	0,00	0,00	0,00	0,00	40,00	0,00	40,00	40,00	0,00	0,00	0,00	0,00	0,00	0,00	0,00	0,00	0,00	0,00	0,00	0,00	0,00	0,00	0,00
291	rewarding complex relaxing	3	92,84	50,00	98,01	99,00	3,00	100,00	100,00	0,00	0,00	0,00	0,00	0,00	0,00	0,00	0,00	0,00	0,00	0,00	0,00	0,00	0,00	0,00	0,00	33,33	0,00	0,00	0,00	0,00	66,67	66,67	0,00	0,00	0,00	0,00	0,00	0,00	0,00	0,00	0,00	33,33	33,33	0,00	0,00	0,00	0,00	0,00	0,00
292	challenging rewarding hectic useful supporting	5	92,84	50,00	1,00	99,00	5,00	60,00	80,00	0,00	0,00	0,00	0,00	0,00	0,00	0,00	0,00	0,00	0,00	0,00	0,00	0,00	0,00	0,00	0,00	0,00	0,00	0,00	0,00	0,00	80,00	80,00	0,00	0,00	0,00	0,00	0,00	0,00	0,00	0,00	0,00	0,00	0,00	0,00	0,00	0,00	0,00	0,00	0,00
293	boring unfulfilling spontaneous varied social	5	92,84	97,69	1,00	1,00	5,00	40,00	60,00	0,00	0,00	0,00	0,00	0,00	0,00	0,00	0,00	0,00	0,00	0,00	0,00	0,00	0,00	0,00	0,00	40,00	0,00	0,00	0,00	0,00	20,00	0,00	20,00	0,00	0,00	0,00	20,00	0,00	0,00	0,00	0,00	0,00	0,00	0,00	0,00	0,00	0,00	0,00	0,00
294	repetitive mundane boring	3	92,84	50,00	98,01	1,00	3,00	66,67	66,67	0,00	0,00	0,00	0,00	0,00	0,00	0,00	0,00	0,00	0,00	0,00	0,00	0,00	0,00	0,00	0,00	33,33	0,00	0,00	0,00	0,00	33,33	0,00	33,33	0,00	0,00	0,00	0,00	0,00	0,00	0,00	0,00	0,00	0,00	0,00	0,00	0,00	0,00	0,00	0,00
295	flexible rewarding intensive	3	92,84	50,00	1,00	99,00	3,00	100,00	66,67	0,00	0,00	0,00	0,00	0,00	0,00	0,00	0,00	0,00	0,00	0,00	0,00	0,00	0,00	0,00	0,00	0,00	0,00	0,00	0,00	0,00	66,67	66,67	0,00	0,00	0,00	0,00	0,00	0,00	0,00	0,00	0,00	0,00	0,00	0,00	0,00	0,00	0,00	0,00	33,33
296	frustrating corporate quantity driven disappointing	5	92,84	50,00	43,37	1,00	5,00	80,00	80,00	0,00	0,00	0,00	0,00	0,00	0,00	0,00	0,00	0,00	0,00	0,00	0,00	0,00	0,00	0,00	0,00	0,00	0,00	0,00	0,00	0,00	40,00	0,00	40,00	0,00	20,00	20,00	0,00	0,00	0,00	0,00	0,00	0,00	0,00	0,00	0,00	0,00	0,00	0,00	0,00
297	boring repetitive mundane un-creative unsupported	6	92,84	50,00	23,51	25,77	6,00	66,67	50,00	0,00	0,00	0,00	0,00	0,00	0,00	0,00	0,00	0,00	0,00	0,00	0,00	0,00	0,00	0,00	0,00	33,33	0,00	0,00	0,00	0,00	33,33	16,67	16,67	0,00	0,00	0,00	0,00	0,00	0,00	0,00	0,00	16,67	0,00	16,67	0,00	0,00	0,00	0,00	0,00
298	challenging satisfying enjoyable	3	92,84	50,00	1,00	99,00	3,00	100,00	100,00	0,00	0,00	0,00	0,00	0,00	0,00	0,00	0,00	0,00	0,00	0,00	0,00	0,00	0,00	0,00	0,00	0,00	0,00	0,00	0,00	0,00	100,00	100,00	0,00	0,00	0,00	0,00	0,00	0,00	0,00	0,00	0,00	0,00	0,00	0,00	0,00	0,00	0,00	0,00	0,00
299	boring tedious heavy tiring	4	92,84	50,00	1,00	1,00	4,00	25,00	100,00	0,00	0,00	0,00	0,00	0,00	0,00	0,00	0,00	0,00	0,00	0,00	0,00	0,00	0,00	0,00	0,00	100,00	0,00	0,00	0,00	0,00	50,00	0,00	50,00	0,00	0,00	0,00	0,00	0,00	0,00	0,00	0,00	0,00	0,00	0,00	0,00	0,00	0,00	0,00	25,00
300	innovative interesting hard work	4	92,84	50,00	1,00	99,00	4,00	50,00	75,00	0,00	0,00	0,00	0,00	0,00	0,00	0,00	0,00	0,00	0,00	0,00	0,00	0,00	0,00	0,00	0,00	25,00	0,00	0,00	0,00	0,00	25,00	25,00	0,00	0,00	0,00	0,00	0,00	0,00	0,00	0,00	0,00	0,00	0,00	0,00	0,00	0,00	0,00	0,00	25,00
301	busy worthwhile content friendly supportive	5	92,84	97,69	43,37	99,00	5,00	80,00	80,00	0,00	0,00	0,00	0,00	0,00	0,00	0,00	0,00	0,00	0,00	0,00	0,00	0,00	0,00	0,00	0,00	60,00	0,00	0,00	0,00	0,00	60,00	40,00	0,00	0,00	0,00	0,00	20,00	0,00	20,00	0,00	0,00	0,00	0,00	0,00	0,00	0,00	0,00	0,00	0,00
302	boring easy relaxed stale simple	5	92,84	50,00	1,00	25,77	5,00	20,00	100,00	0,00	0,00	0,00	0,00	0,00	0,00	0,00	0,00	0,00	0,00	0,00	0,00	0,00	0,00	0,00	0,00	60,00	0,00	0,00	0,00	0,00	80,00	40,00	40,00	0,00	0,00	0,00	0,00	0,00	0,00	0,00	0,00	0,00	0,00	0,00	0,00	0,00	0,00	0,00	0,00
303	good fine better	3	92,84	50,00	1,00	99,00	3,00	0,00	100,00	0,00	0,00	0,00	0,00	0,00	0,00	0,00	0,00	0,00	0,00	0,00	0,00	0,00	0,00	0,00	0,00	66,67	33,33	0,00	0,00	0,00	100,00	100,00	0,00	0,00	0,00	0,00	0,00	0,00	0,00	0,00	0,00	0,00	0,00	0,00	0,00	0,00	0,00	0,00	0,00
304	enjoyable physical hard	3	92,84	50,00	1,00	99,00	3,00	66,67	100,00	0,00	0,00	0,00	0,00	0,00	0,00	0,00	0,00	0,00	0,00	0,00	0,00	0,00	0,00	0,00	0,00	66,67	0,00	0,00	0,00	0,00	33,33	33,33	0,00	0,00	0,00	0,00	0,00	0,00	0,00	0,00	0,00	0,00	0,00	0,00	0,00	0,00	0,00	0,00	33,33
305	fast quick easy short low paying	6	92,84	50,00	99,00	25,77	6,00	0,00	100,00	0,00	0,00	0,00	0,00	0,00	0,00	0,00	0,00	0,00	0,00	0,00	0,00	0,00	0,00	0,00	0,00	33,33	0,00	0,00	0,00	0,00	33,33	16,67	16,67	0,00	0,00	16,67	0,00	0,00	0,00	0,00	0,00	0,00	0,00	0,00	0,00	0,00	0,00	0,00	0,00
306	responsibility dedication problems temporary	4	92,84	50,00	1,00	1,00	4,00	100,00	75,00	0,00	0,00	0,00	0,00	0,00	0,00	0,00	0,00	0,00	0,00	0,00	0,00	0,00	0,00	0,00	0,00	0,00	0,00	0,00	0,00	0,00	25,00	0,00	25,00	0,00	0,00	0,00	0,00	0,00	0,00	0,00	0,00	50,00	0,00	0,00	25,00	25,00	0,00	0,00	0,00
307	stressful undervalued unappreciated miserable fearful	5	92,84	50,00	1,00	1,00	5,00	100,00	60,00	0,00	0,00	0,00	0,00	0,00	0,00	0,00	0,00	0,00	0,00	0,00	0,00	0,00	0,00	0,00	0,00	0,00	0,00	0,00	0,00	0,00	60,00	0,00	60,00	60,00	0,00	20,00	0,00	0,00	0,00	0,00	0,00	0,00	0,00	0,00	0,00	0,00	0,00	0,00	0,00
308	enjoyable comical amusing joyous inspirational	5	92,84	50,00	43,37	99,00	5,00	80,00	100,00	0,00	0,00	0,00	0,00	0,00	0,00	0,00	0,00	0,00	0,00	0,00	0,00	0,00	0,00	0,00	0,00	0,00	0,00	0,00	0,00	0,00	80,00	80,00	0,00	0,00	0,00	0,00	0,00	0,00	0,00	0,00	0,00	20,00	20,00	0,00	0,00	0,00	0,00	0,00	0,00
309	motivated assertiveness optimism integrity generous	5	92,84	97,69	43,37	99,00	5,00	100,00	60,00	0,00	0,00	0,00	0,00	0,00	0,00	0,00	0,00	0,00	0,00	0,00	0,00	0,00	0,00	0,00	0,00	0,00	0,00	0,00	0,00	0,00	40,00	40,00	0,00	0,00	0,00	0,00	20,00	0,00	0,00	0,00	0,00	20,00	20,00	20,00	0,00	0,00	0,00	0,00	0,00
310	educational happy relaxed	3	92,84	50,00	1,00	99,00	3,00	66,67	100,00	0,00	0,00	0,00	0,00	0,00	0,00	0,00	0,00	0,00	0,00	0,00	0,00	0,00	0,00	0,00	0,00	66,67	0,00	0,00	0,00	0,00	66,67	66,67	0,00	0,00	0,00	0,00	0,00	0,00	0,00	0,00	0,00	0,00	0,00	0,00	0,00	0,00	0,00	0,00	0,00
311	educational interesting fun	3	92,84	50,00	1,00	99,00	3,00	66,67	100,00	0,00	0,00	0,00	0,00	0,00	0,00	0,00	0,00	0,00	0,00	0,00	0,00	0,00	0,00	0,00	0,00	66,67	0,00	0,00	0,00	0,00	66,67	66,67	0,00	0,00	0,00	0,00	0,00	0,00	0,00	0,00	0,00	0,00	0,00	0,00	0,00	0,00	0,00	0,00	0,00
312	picking packing personal order transport shipping	6	92,84	95,20	98,01	25,77	6,00	83,33	66,67	0,00	0,00	0,00	0,00	0,00	0,00	0,00	0,00	0,00	0,00	0,00	0,00	0,00	0,00	0,00	16,67	16,67	0,00	0,00	0,00	0,00	16,67	0,00	0,00	0,00	0,00	0,00	16,67	0,00	0,00	0,00	0,00	16,67	0,00	16,67	0,00	0,00	0,00	0,00	0,00
313	boring slow easy undervalued repetitive	5	92,84	50,00	99,00	25,77	5,00	40,00	80,00	0,00	0,00	0,00	0,00	0,00	0,00	0,00	0,00	0,00	0,00	0,00	0,00	0,00	0,00	0,00	0,00	60,00	0,00	0,00	0,00	0,00	40,00	20,00	20,00	0,00	0,00	0,00	0,00	0,00	0,00	0,00	0,00	0,00	0,00	0,00	0,00	0,00	0,00	0,00	0,00
314	rewarding challenging serious supportive busy	5	92,84	50,00	43,37	99,00	5,00	80,00	100,00	0,00	0,00	0,00	0,00	0,00	0,00	0,00	0,00	0,00	0,00	0,00	0,00	0,00	0,00	0,00	0,00	60,00	0,00	0,00	0,00	0,00	80,00	60,00	20,00	0,00	0,00	0,00	0,00	0,00	0,00	0,00	0,00	0,00	0,00	0,00	0,00	0,00	0,00	0,00	0,00
315	fulfilling demanding challenging	3	92,84	50,00	1,00	99,00	3,00	100,00	100,00	0,00	0,00	0,00	0,00	0,00	0,00	0,00	0,00	0,00	0,00	0,00	0,00	0,00	0,00	0,00	0,00	0,00	0,00	0,00	0,00	0,00	33,33	33,33	0,00	0,00	0,00	0,00	0,00	0,00	0,00	0,00	0,00	0,00	0,00	0,00	0,00	0,00	0,00	0,00	0,00
316	fun enjoyable tiring hard rewarding	5	92,84	50,00	1,00	99,00	5,00	40,00	100,00	0,00	0,00	0,00	0,00	0,00	0,00	0,00	0,00	0,00	0,00	0,00	0,00	0,00	0,00	0,00	0,00	60,00	0,00	0,00	0,00	0,00	60,00	60,00	0,00	0,00	0,00	0,00	0,00	0,00	0,00	0,00	0,00	0,00	0,00	0,00	0,00	0,00	0,00	0,00	20,00
317	hard kind loving children family	5	92,84	99,00	1,00	99,00	5,00	20,00	100,00	0,00	0,00	0,00	0,00	0,00	0,00	0,00	0,00	0,00	0,00	0,00	0,00	0,00	0,00	0,00	0,00	20,00	0,00	0,00	0,00	0,00	40,00	40,00	0,00	0,00	0,00	0,00	60,00	20,00	0,00	0,00	0,00	0,00	0,00	0,00	0,00	0,00	0,00	0,00	20,00
318	complex skilled demanding responsible important	5	92,84	50,00	43,37	99,00	5,00	100,00	100,00	0,00	0,00	0,00	0,00	0,00	0,00	0,00	0,00	0,00	0,00	0,00	0,00	0,00	0,00	0,00	0,00	20,00	0,00	0,00	0,00	0,00	20,00	20,00	0,00	0,00	0,00	0,00	0,00	0,00	0,00	0,00	0,00	20,00	20,00	0,00	0,00	0,00	0,00	0,00	0,00
319	comfortable long-term well paid international energy	7	67,14	50,00	99,00	99,00	7,00	28,57	100,00	14,29	0,00	0,00	0,00	0,00	0,00	0,00	0,00	0,00	0,00	0,00	0,00	14,29	0,00	0,00	14,29	14,29	0,00	0,00	0,00	0,00	42,86	42,86	0,00	0,00	0,00	0,00	0,00	0,00	0,00	0,00	0,00	0,00	0,00	0,00	0,00	0,00	0,00	0,00	0,00
320	caring compassion hopefulness excitement	4	92,84	99,00	1,00	99,00	4,00	75,00	75,00	0,00	0,00	0,00	0,00	0,00	0,00	0,00	0,00	0,00	0,00	0,00	0,00	0,00	0,00	0,00	0,00	25,00	0,00	0,00	0,00	0,00	75,00	75,00	0,00	0,00	0,00	0,00	25,00	0,00	0,00	0,00	0,00	0,00	0,00	0,00	0,00	0,00	0,00	0,00	0,00
321	work creative fun different chilled	5	92,84	2,31	43,37	99,00	5,00	60,00	80,00	0,00	0,00	0,00	0,00	0,00	0,00	0,00	0,00	0,00	0,00	0,00	0,00	0,00	0,00	0,00	0,00	60,00	20,00	0,00	0,00	0,00	40,00	40,00	0,00	0,00	0,00	0,00	0,00	0,00	0,00	0,00	0,00	40,00	0,00	20,00	0,00	0,00	0,00	20,00	0,00
322	hard rewarding challenging changing innovative	5	92,84	50,00	43,37	99,00	5,00	80,00	80,00	0,00	0,00	0,00	0,00	0,00	0,00	0,00	0,00	0,00	0,00	0,00	0,00	0,00	0,00	0,00	0,00	20,00	0,00	0,00	0,00	0,00	40,00	40,00	0,00	0,00	0,00	0,00	0,00	0,00	0,00	0,00	0,00	20,00	0,00	20,00	0,00	0,00	0,00	0,00	20,00
323	strong active tired positive perfect	5	92,84	50,00	1,00	99,00	5,00	40,00	100,00	0,00	0,00	0,00	0,00	0,00	0,00	0,00	0,00	0,00	0,00	0,00	0,00	0,00	0,00	0,00	0,00	100,00	0,00	0,00	0,00	0,00	80,00	80,00	0,00	0,00	0,00	0,00	0,00	0,00	0,00	0,00	0,00	40,00	0,00	0,00	0,00	0,00	40,00	0,00	0,00
324	tiring competitive challenging	3	92,84	50,00	1,00	99,00	3,00	66,67	100,00	0,00	0,00	0,00	0,00	0,00	0,00	0,00	0,00	0,00	0,00	0,00	0,00	0,00	0,00	0,00	0,00	33,33	0,00	0,00	0,00	0,00	33,33	33,33	0,00	0,00	0,00	0,00	0,00	0,00	0,00	0,00	0,00	0,00	0,00	0,00	0,00	0,00	0,00	0,00	0,00
325	monotonous thankless entertaining	3	92,84	50,00	1,00	99,00	3,00	100,00	33,33	0,00	0,00	0,00	0,00	0,00	0,00	0,00	0,00	0,00	0,00	0,00	0,00	0,00	0,00	0,00	0,00	0,00	0,00	0,00	0,00	0,00	33,33	33,33	0,00	0,00	0,00	0,00	0,00	0,00	0,00	0,00	0,00	0,00	0,00	0,00	0,00	0,00	0,00	0,00	0,00
326	interesting passionate helping inspiring fun	5	92,84	97,69	43,37	99,00	5,00	80,00	100,00	0,00	0,00	0,00	0,00	0,00	0,00	0,00	0,00	0,00	0,00	0,00	0,00	0,00	0,00	0,00	0,00	20,00	0,00	0,00	0,00	0,00	100,00	100,00	0,00	0,00	0,00	0,00	20,00	0,00	0,00	0,00	0,00	20,00	20,00	0,00	0,00	0,00	0,00	0,00	0,00
327	fun good quality pleasant happy	5	92,84	50,00	1,00	99,00	5,00	40,00	80,00	0,00	0,00	0,00	0,00	0,00	0,00	0,00	0,00	0,00	0,00	0,00	0,00	0,00	0,00	0,00	0,00	40,00	0,00	0,00	0,00	0,00	80,00	80,00	0,00	0,00	0,00	0,00	0,00	0,00	0,00	0,00	0,00	0,00	0,00	0,00	0,00	0,00	0,00	0,00	0,00
328	good satisfying enjoyable flexible	4	92,84	50,00	1,00	99,00	4,00	75,00	100,00	0,00	0,00	0,00	0,00	0,00	0,00	0,00	0,00	0,00	0,00	0,00	0,00	0,00	0,00	0,00	0,00	0,00	0,00	0,00	0,00	0,00	100,00	100,00	0,00	0,00	0,00	0,00	0,00	0,00	0,00	0,00	0,00	0,00	0,00	0,00	0,00	0,00	0,00	0,00	25,00
329	stressful tiring dangerous	3	92,84	50,00	1,00	1,00	3,00	66,67	100,00	0,00	0,00	0,00	0,00	0,00	0,00	0,00	0,00	0,00	0,00	0,00	0,00	0,00	0,00	0,00	0,00	66,67	0,00	0,00	0,00	0,00	66,67	0,00	66,67	33,33	0,00	0,00	0,00	0,00	0,00	0,00	0,00	0,00	0,00	0,00	0,00	0,00	0,00	0,00	0,00
330	rewarding busy time consuming career life-choice	7	92,84	50,00	99,00	99,00	7,00	28,57	85,71	0,00	0,00	0,00	0,00	0,00	0,00	0,00	0,00	0,00	0,00	0,00	0,00	0,00	0,00	0,00	0,00	14,29	0,00	0,00	0,00	0,00	14,29	14,29	0,00	0,00	0,00	0,00	0,00	0,00	0,00	0,00	0,00	14,29	14,29	0,00	0,00	0,00	0,00	0,00	0,00
331	busy balanced support variety	4	92,84	50,00	74,76	99,00	4,00	75,00	75,00	0,00	0,00	0,00	0,00	0,00	0,00	0,00	0,00	0,00	0,00	0,00	0,00	0,00	0,00	0,00	25,00	50,00	25,00	0,00	0,00	25,00	25,00	25,00	0,00	0,00	0,00	0,00	0,00	0,00	0,00	0,00	0,00	0,00	0,00	0,00	0,00	0,00	0,00	0,00	0,00
332	busy tiring stressful long hard	5	92,84	50,00	99,00	1,00	5,00	20,00	100,00	0,00	0,00	0,00	0,00	0,00	0,00	0,00	0,00	0,00	0,00	0,00	0,00	0,00	0,00	0,00	0,00	60,00	0,00	0,00	0,00	0,00	20,00	0,00	20,00	20,00	0,00	0,00	0,00	0,00	0,00	0,00	0,00	0,00	0,00	0,00	0,00	0,00	0,00	0,00	20,00
333	demanding busy fast multi-tasking rewarding	6	92,84	50,00	98,01	99,00	6,00	50,00	66,67	0,00	0,00	0,00	0,00	0,00	0,00	0,00	0,00	0,00	0,00	0,00	0,00	0,00	0,00	0,00	0,00	16,67	0,00	0,00	0,00	0,00	16,67	16,67	0,00	0,00	0,00	0,00	0,00	0,00	0,00	0,00	0,00	0,00	0,00	0,00	0,00	0,00	0,00	0,00	0,00
334	fun cheap hard	3	92,84	50,00	1,00	99,00	3,00	0,00	100,00	0,00	0,00	0,00	0,00	0,00	0,00	0,00	0,00	0,00	0,00	0,00	0,00	0,00	0,00	0,00	0,00	66,67	0,00	0,00	0,00	0,00	33,33	33,33	0,00	0,00	0,00	0,00	0,00	0,00	0,00	0,00	0,00	0,00	0,00	0,00	0,00	0,00	0,00	0,00	33,33
335	wasting time boring necessary cult like not worth it	9	74,89	1,38	58,07	1,00	9,00	22,22	77,78	33,33	11,11	0,00	0,00	0,00	0,00	0,00	0,00	11,11	0,00	11,11	0,00	0,00	0,00	11,11	0,00	22,22	11,11	0,00	0,00	0,00	11,11	0,00	11,11	0,00	0,00	0,00	0,00	0,00	0,00	0,00	0,00	22,22	0,00	0,00	0,00	0,00	11,11	11,11	0,00
336	important under appreciated valuable advisory personalized	6	99,00	95,20	98,01	99,00	6,00	83,33	83,33	16,67	0,00	0,00	0,00	0,00	0,00	0,00	0,00	0,00	0,00	16,67	0,00	0,00	0,00	0,00	0,00	0,00	0,00	0,00	0,00	0,00	50,00	50,00	0,00	0,00	0,00	0,00	16,67	0,00	0,00	0,00	0,00	16,67	16,67	0,00	0,00	0,00	0,00	0,00	0,00
337	fun fulfilling exciting happy eventful	5	92,84	50,00	1,00	99,00	5,00	60,00	80,00	0,00	0,00	0,00	0,00	0,00	0,00	0,00	0,00	0,00	0,00	0,00	0,00	0,00	0,00	0,00	0,00	60,00	0,00	0,00	0,00	0,00	60,00	60,00	0,00	0,00	0,00	0,00	0,00	0,00	0,00	0,00	0,00	0,00	0,00	0,00	0,00	0,00	0,00	0,00	0,00
338	helpful frustrated fine tired bored	5	92,84	97,69	1,00	25,77	5,00	40,00	100,00	0,00	0,00	0,00	0,00	0,00	0,00	0,00	0,00	0,00	0,00	0,00	0,00	0,00	0,00	0,00	0,00	60,00	0,00	0,00	0,00	0,00	80,00	40,00	40,00	0,00	20,00	0,00	20,00	0,00	0,00	0,00	0,00	0,00	0,00	0,00	0,00	0,00	0,00	0,00	0,00
339	get shelves filled customer service clean as you go	9	74,89	98,62	58,07	25,77	9,00	33,33	88,89	22,22	11,11	11,11	0,00	0,00	11,11	0,00	0,00	0,00	0,00	11,11	0,00	0,00	11,11	0,00	22,22	22,22	11,11	0,00	0,00	0,00	0,00	0,00	0,00	0,00	0,00	0,00	11,11	0,00	0,00	0,00	0,00	0,00	0,00	0,00	0,00	0,00	0,00	0,00	0,00
340	fair loyal enjoyable	3	92,84	50,00	1,00	99,00	3,00	33,33	100,00	0,00	0,00	0,00	0,00	0,00	0,00	0,00	0,00	0,00	0,00	0,00	0,00	0,00	0,00	0,00	0,00	66,67	0,00	0,00	0,00	0,00	100,00	100,00	0,00	0,00	0,00	0,00	0,00	0,00	0,00	0,00	0,00	0,00	0,00	0,00	0,00	0,00	0,00	0,00	0,00
341	interesting different varied fun busy	5	92,84	2,31	99,00	99,00	5,00	40,00	100,00	0,00	0,00	0,00	0,00	0,00	0,00	0,00	0,00	0,00	0,00	0,00	0,00	0,00	0,00	0,00	0,00	80,00	20,00	0,00	0,00	0,00	40,00	40,00	0,00	0,00	0,00	0,00	0,00	0,00	0,00	0,00	0,00	20,00	0,00	0,00	0,00	0,00	0,00	20,00	0,00
342	busy stressful in-depth fast paced sociable	7	99,00	92,33	99,00	25,77	7,00	28,57	85,71	14,29	0,00	0,00	0,00	0,00	0,00	0,00	0,00	0,00	0,00	14,29	0,00	0,00	0,00	0,00	0,00	28,57	0,00	0,00	0,00	0,00	28,57	14,29	14,29	14,29	0,00	0,00	14,29	0,00	0,00	0,00	0,00	0,00	0,00	0,00	0,00	0,00	0,00	0,00	0,00
343	helping others learning fun	4	37,39	50,00	99,00	99,00	4,00	50,00	100,00	25,00	25,00	0,00	0,00	0,00	0,00	0,00	0,00	25,00	0,00	0,00	0,00	0,00	0,00	0,00	25,00	25,00	0,00	0,00	0,00	0,00	50,00	50,00	0,00	0,00	0,00	0,00	25,00	0,00	0,00	0,00	0,00	50,00	25,00	0,00	0,00	0,00	0,00	25,00	0,00
344	happy inspirational supportive	3	92,84	50,00	98,01	99,00	3,00	66,67	100,00	0,00	0,00	0,00	0,00	0,00	0,00	0,00	0,00	0,00	0,00	0,00	0,00	0,00	0,00	0,00	0,00	66,67	0,00	0,00	0,00	0,00	100,00	100,00	0,00	0,00	0,00	0,00	0,00	0,00	0,00	0,00	0,00	33,33	33,33	0,00	0,00	0,00	0,00	0,00	0,00
345	happiness rewarding useful needed	4	92,84	50,00	1,00	99,00	4,00	50,00	100,00	0,00	0,00	0,00	0,00	0,00	0,00	0,00	0,00	0,00	0,00	0,00	0,00	0,00	0,00	0,00	25,00	0,00	0,00	0,00	0,00	0,00	75,00	75,00	0,00	0,00	0,00	0,00	0,00	0,00	0,00	0,00	0,00	25,00	0,00	0,00	25,00	0,00	0,00	0,00	0,00
346	important time consuming collaborative	4	92,84	50,00	74,76	99,00	4,00	75,00	75,00	0,00	0,00	0,00	0,00	0,00	0,00	0,00	0,00	0,00	0,00	0,00	0,00	0,00	0,00	0,00	0,00	0,00	0,00	0,00	0,00	0,00	25,00	25,00	0,00	0,00	0,00	0,00	0,00	0,00	0,00	0,00	0,00	0,00	0,00	0,00	0,00	0,00	0,00	0,00	0,00
347	provoking challenging rewarding complimentary	4	92,84	99,00	1,00	99,00	4,00	100,00	100,00	0,00	0,00	0,00	0,00	0,00	0,00	0,00	0,00	0,00	0,00	0,00	0,00	0,00	0,00	0,00	0,00	0,00	0,00	0,00	0,00	0,00	75,00	75,00	0,00	0,00	0,00	0,00	25,00	0,00	0,00	0,00	0,00	25,00	0,00	25,00	0,00	0,00	0,00	0,00	0,00
348	productive helpful important varied challenging	5	92,84	97,69	1,00	99,00	5,00	80,00	100,00	0,00	0,00	0,00	0,00	0,00	0,00	0,00	0,00	0,00	0,00	0,00	0,00	0,00	0,00	0,00	0,00	40,00	0,00	0,00	0,00	0,00	60,00	60,00	0,00	0,00	0,00	0,00	20,00	0,00	0,00	0,00	0,00	20,00	0,00	20,00	0,00	0,00	0,00	0,00	0,00
349	waiting for my promotion waiting to move to a different location possibility of becoming part time	16	99,00	10,58	99,00	25,77	16,00	43,75	100,00	43,75	6,25	6,25	6,25	0,00	0,00	0,00	0,00	0,00	6,25	25,00	6,25	0,00	0,00	0,00	25,00	6,25	6,25	0,00	0,00	6,25	0,00	0,00	0,00	0,00	0,00	0,00	0,00	0,00	0,00	0,00	0,00	18,75	6,25	0,00	0,00	6,25	0,00	6,25	0,00
350	fun rewarding helpful fulfilling great	5	92,84	97,69	1,00	99,00	5,00	60,00	100,00	0,00	0,00	0,00	0,00	0,00	0,00	0,00	0,00	0,00	0,00	0,00	0,00	0,00	0,00	0,00	0,00	60,00	0,00	0,00	0,00	0,00	80,00	80,00	0,00	0,00	0,00	0,00	20,00	0,00	0,00	0,00	0,00	0,00	0,00	0,00	0,00	0,00	0,00	0,00	0,00
351	boring relaxed unchallenging frustrating easy	5	92,84	50,00	1,00	25,77	5,00	60,00	80,00	0,00	0,00	0,00	0,00	0,00	0,00	0,00	0,00	0,00	0,00	0,00	0,00	0,00	0,00	0,00	0,00	40,00	0,00	0,00	0,00	0,00	80,00	40,00	40,00	0,00	20,00	0,00	0,00	0,00	0,00	0,00	0,00	0,00	0,00	0,00	0,00	0,00	0,00	0,00	0,00
352	prestigious tedious smart stagnant	4	92,84	50,00	1,00	25,77	4,00	75,00	75,00	0,00	0,00	0,00	0,00	0,00	0,00	0,00	0,00	0,00	0,00	0,00	0,00	0,00	0,00	0,00	0,00	50,00	0,00	0,00	0,00	0,00	50,00	25,00	25,00	0,00	0,00	0,00	0,00	0,00	0,00	0,00	0,00	0,00	0,00	0,00	0,00	0,00	0,00	0,00	0,00
353	active rewarding demanding relaxed frustrating	5	92,84	50,00	1,00	99,00	5,00	80,00	100,00	0,00	0,00	0,00	0,00	0,00	0,00	0,00	0,00	0,00	0,00	0,00	0,00	0,00	0,00	0,00	0,00	20,00	0,00	0,00	0,00	0,00	80,00	60,00	20,00	0,00	20,00	0,00	0,00	0,00	0,00	0,00	0,00	0,00	0,00	0,00	0,00	0,00	0,00	0,00	0,00
354	dread hate shame disrespected boredom	5	92,84	50,00	1,00	1,00	5,00	40,00	80,00	0,00	0,00	0,00	0,00	0,00	0,00	0,00	0,00	0,00	0,00	0,00	0,00	0,00	0,00	0,00	20,00	0,00	0,00	0,00	0,00	0,00	80,00	0,00	80,00	40,00	20,00	0,00	0,00	0,00	0,00	0,00	0,00	0,00	0,00	0,00	0,00	0,00	0,00	0,00	0,00
355	caring helping someone to talk to happy tiring	8	99,00	99,00	1,00	99,00	8,00	25,00	100,00	37,50	12,50	0,00	0,00	0,00	0,00	0,00	0,00	12,50	0,00	25,00	0,00	0,00	0,00	0,00	0,00	37,50	0,00	0,00	0,00	0,00	37,50	37,50	0,00	0,00	0,00	0,00	37,50	0,00	0,00	0,00	0,00	12,50	0,00	0,00	0,00	12,50	0,00	0,00	0,00
356	fulfilling challenging interesting changing long	5	92,84	50,00	99,00	99,00	5,00	80,00	100,00	0,00	0,00	0,00	0,00	0,00	0,00	0,00	0,00	0,00	0,00	0,00	0,00	0,00	0,00	0,00	0,00	0,00	0,00	0,00	0,00	0,00	40,00	40,00	0,00	0,00	0,00	0,00	0,00	0,00	0,00	0,00	0,00	20,00	0,00	20,00	0,00	0,00	0,00	0,00	0,00
357	important stimulating mental hard busy	5	92,84	50,00	43,37	99,00	5,00	40,00	100,00	0,00	0,00	0,00	0,00	0,00	0,00	0,00	0,00	0,00	0,00	0,00	0,00	0,00	0,00	0,00	0,00	60,00	0,00	0,00	0,00	0,00	20,00	20,00	0,00	0,00	0,00	0,00	0,00	0,00	0,00	0,00	0,00	20,00	0,00	20,00	0,00	0,00	0,00	0,00	40,00
358	rewarding frustrating unnecessary	3	92,84	50,00	1,00	25,77	3,00	100,00	66,67	0,00	0,00	0,00	0,00	0,00	0,00	0,00	0,00	0,00	0,00	0,00	0,00	0,00	0,00	0,00	0,00	0,00	0,00	0,00	0,00	0,00	66,67	33,33	33,33	0,00	33,33	0,00	0,00	0,00	0,00	0,00	0,00	0,00	0,00	0,00	0,00	0,00	0,00	0,00	0,00
359	adequate fair tedious uninspiring okay	5	92,84	50,00	1,00	99,00	5,00	60,00	80,00	0,00	0,00	0,00	0,00	0,00	0,00	0,00	0,00	0,00	0,00	0,00	0,00	0,00	0,00	0,00	0,00	40,00	0,00	0,00	0,00	0,00	60,00	40,00	20,00	0,00	0,00	0,00	0,00	0,00	0,00	0,00	0,00	0,00	0,00	0,00	0,00	0,00	0,00	0,00	0,00
360	hard confrontational difficult impossible sad	5	92,84	50,00	1,00	1,00	5,00	60,00	100,00	0,00	0,00	0,00	0,00	0,00	0,00	0,00	0,00	0,00	0,00	0,00	0,00	0,00	0,00	0,00	0,00	80,00	0,00	0,00	0,00	0,00	60,00	0,00	60,00	0,00	20,00	20,00	0,00	0,00	0,00	0,00	0,00	20,00	0,00	0,00	20,00	0,00	0,00	0,00	20,00
361	compassionate empathetic integral challenging underappreciated	5	92,84	97,69	1,00	99,00	5,00	100,00	60,00	0,00	0,00	0,00	0,00	0,00	0,00	0,00	0,00	0,00	0,00	0,00	0,00	0,00	0,00	0,00	0,00	0,00	0,00	0,00	0,00	0,00	40,00	40,00	0,00	0,00	0,00	0,00	20,00	0,00	0,00	0,00	0,00	0,00	0,00	0,00	0,00	0,00	0,00	0,00	0,00
362	outdated inefficient boring waste of time too rigid	8	92,84	50,00	7,84	1,00	8,00	25,00	62,50	25,00	0,00	0,00	0,00	0,00	0,00	0,00	0,00	0,00	0,00	12,50	0,00	12,50	0,00	0,00	0,00	25,00	0,00	0,00	0,00	0,00	25,00	0,00	25,00	12,50	0,00	0,00	0,00	0,00	0,00	0,00	0,00	0,00	0,00	0,00	0,00	0,00	0,00	0,00	0,00
363	creative satisfying hectic frustrating stimulating	5	92,84	50,00	1,00	99,00	5,00	80,00	80,00	0,00	0,00	0,00	0,00	0,00	0,00	0,00	0,00	0,00	0,00	0,00	0,00	0,00	0,00	0,00	0,00	20,00	0,00	0,00	0,00	0,00	60,00	40,00	20,00	0,00	20,00	0,00	0,00	0,00	0,00	0,00	0,00	40,00	0,00	40,00	0,00	0,00	0,00	0,00	20,00
364	fulfilling inspiring rewarding fun good	5	92,84	50,00	43,37	99,00	5,00	60,00	100,00	0,00	0,00	0,00	0,00	0,00	0,00	0,00	0,00	0,00	0,00	0,00	0,00	0,00	0,00	0,00	0,00	20,00	0,00	0,00	0,00	0,00	80,00	80,00	0,00	0,00	0,00	0,00	0,00	0,00	0,00	0,00	0,00	20,00	20,00	0,00	0,00	0,00	0,00	0,00	0,00
365	easy fun laid-back rewarding	5	51,43	50,00	43,37	99,00	5,00	20,00	100,00	20,00	0,00	0,00	0,00	0,00	0,00	0,00	0,00	0,00	0,00	0,00	0,00	20,00	0,00	0,00	20,00	40,00	0,00	0,00	0,00	0,00	60,00	60,00	0,00	0,00	0,00	0,00	0,00	0,00	0,00	0,00	0,00	0,00	0,00	0,00	0,00	0,00	0,00	0,00	0,00
366	boring thankless depressing undervalued put on I hated my	9	74,89	1,38	99,00	1,00	9,00	33,33	77,78	33,33	22,22	22,22	22,22	0,00	0,00	0,00	0,00	0,00	0,00	11,11	0,00	0,00	0,00	0,00	22,22	11,11	0,00	0,00	0,00	0,00	33,33	0,00	33,33	0,00	11,11	11,11	0,00	0,00	0,00	0,00	0,00	0,00	0,00	0,00	0,00	0,00	0,00	0,00	0,00
367	frustrating stressful funny cyclical rewarding	5	92,84	50,00	1,00	25,77	5,00	80,00	80,00	0,00	0,00	0,00	0,00	0,00	0,00	0,00	0,00	0,00	0,00	0,00	0,00	0,00	0,00	0,00	0,00	20,00	0,00	0,00	0,00	0,00	80,00	40,00	40,00	20,00	20,00	0,00	0,00	0,00	0,00	0,00	0,00	0,00	0,00	0,00	0,00	0,00	0,00	0,00	0,00
368	fulfilling meaningful useful	3	92,84	50,00	98,01	99,00	3,00	66,67	100,00	0,00	0,00	0,00	0,00	0,00	0,00	0,00	0,00	0,00	0,00	0,00	0,00	0,00	0,00	0,00	0,00	0,00	0,00	0,00	0,00	0,00	33,33	33,33	0,00	0,00	0,00	0,00	0,00	0,00	0,00	0,00	0,00	33,33	33,33	0,00	0,00	0,00	0,00	0,00	0,00
369	boring monotonous same	3	92,84	50,00	1,00	1,00	3,00	33,33	66,67	0,00	0,00	0,00	0,00	0,00	0,00	0,00	0,00	0,00	0,00	0,00	0,00	0,00	0,00	0,00	0,00	66,67	33,33	0,00	0,00	0,00	33,33	0,00	33,33	0,00	0,00	0,00	0,00	0,00	0,00	0,00	0,00	0,00	0,00	0,00	0,00	0,00	0,00	0,00	0,00
370	tired helping judged impossible children	5	92,84	99,00	1,00	99,00	5,00	60,00	100,00	0,00	0,00	0,00	0,00	0,00	0,00	0,00	0,00	0,00	0,00	0,00	0,00	0,00	0,00	0,00	0,00	40,00	0,00	0,00	0,00	0,00	20,00	20,00	0,00	0,00	0,00	0,00	40,00	0,00	0,00	0,00	0,00	20,00	0,00	0,00	20,00	0,00	0,00	0,00	0,00
371	challenging exciting rewarding	3	92,84	50,00	1,00	99,00	3,00	100,00	100,00	0,00	0,00	0,00	0,00	0,00	0,00	0,00	0,00	0,00	0,00	0,00	0,00	0,00	0,00	0,00	0,00	33,33	0,00	0,00	0,00	0,00	100,00	100,00	0,00	0,00	0,00	0,00	0,00	0,00	0,00	0,00	0,00	0,00	0,00	0,00	0,00	0,00	0,00	0,00	0,00
372	happy quiet easy	3	92,84	50,00	1,00	99,00	3,00	0,00	100,00	0,00	0,00	0,00	0,00	0,00	0,00	0,00	0,00	0,00	0,00	0,00	0,00	0,00	0,00	0,00	0,00	100,00	0,00	0,00	0,00	0,00	66,67	66,67	0,00	0,00	0,00	0,00	0,00	0,00	0,00	0,00	0,00	0,00	0,00	0,00	0,00	0,00	0,00	0,00	33,33
373	rewarding helpful caring	3	92,84	99,00	1,00	99,00	3,00	66,67	100,00	0,00	0,00	0,00	0,00	0,00	0,00	0,00	0,00	0,00	0,00	0,00	0,00	0,00	0,00	0,00	0,00	66,67	0,00	0,00	0,00	0,00	100,00	100,00	0,00	0,00	0,00	0,00	33,33	0,00	0,00	0,00	0,00	0,00	0,00	0,00	0,00	0,00	0,00	0,00	0,00
374	varied rewarding successful stressful inspiring	5	92,84	50,00	43,37	99,00	5,00	80,00	100,00	0,00	0,00	0,00	0,00	0,00	0,00	0,00	0,00	0,00	0,00	0,00	0,00	0,00	0,00	0,00	0,00	40,00	0,00	0,00	0,00	0,00	80,00	60,00	20,00	20,00	0,00	0,00	0,00	0,00	0,00	0,00	0,00	20,00	20,00	0,00	0,00	0,00	0,00	0,00	0,00
375	intense exhausting amusing busy worthwhile	5	92,84	50,00	43,37	99,00	5,00	80,00	80,00	0,00	0,00	0,00	0,00	0,00	0,00	0,00	0,00	0,00	0,00	0,00	0,00	0,00	0,00	0,00	0,00	40,00	0,00	0,00	0,00	0,00	60,00	40,00	20,00	0,00	0,00	0,00	0,00	0,00	0,00	0,00	0,00	0,00	0,00	0,00	0,00	0,00	0,00	0,00	0,00
376	hard work mentally challenging important	5	92,84	50,00	1,00	99,00	5,00	60,00	80,00	0,00	0,00	0,00	0,00	0,00	0,00	0,00	0,00	0,00	0,00	0,00	0,00	0,00	0,00	0,00	0,00	20,00	0,00	0,00	0,00	0,00	40,00	40,00	0,00	0,00	0,00	0,00	0,00	0,00	0,00	0,00	0,00	0,00	0,00	0,00	0,00	0,00	0,00	0,00	20,00
377	important worthy tedious restricted	4	92,84	50,00	1,00	25,77	4,00	75,00	50,00	0,00	0,00	0,00	0,00	0,00	0,00	0,00	0,00	0,00	0,00	0,00	0,00	0,00	0,00	0,00	0,00	25,00	0,00	0,00	0,00	0,00	50,00	25,00	25,00	0,00	0,00	0,00	0,00	0,00	0,00	0,00	0,00	0,00	0,00	0,00	0,00	0,00	0,00	0,00	0,00
378	rewarding exhausting underpaid relentless	4	92,84	50,00	1,00	25,77	4,00	100,00	75,00	0,00	0,00	0,00	0,00	0,00	0,00	0,00	0,00	0,00	0,00	0,00	0,00	0,00	0,00	0,00	0,00	0,00	0,00	0,00	0,00	0,00	50,00	25,00	25,00	0,00	0,00	0,00	0,00	0,00	0,00	0,00	0,00	0,00	0,00	0,00	0,00	0,00	0,00	0,00	0,00
379	inspiring motivating fun	3	92,84	50,00	99,00	99,00	3,00	66,67	100,00	0,00	0,00	0,00	0,00	0,00	0,00	0,00	0,00	0,00	0,00	0,00	0,00	0,00	0,00	0,00	0,00	33,33	0,00	0,00	0,00	0,00	66,67	66,67	0,00	0,00	0,00	0,00	0,00	0,00	0,00	0,00	0,00	66,67	66,67	33,33	0,00	0,00	0,00	0,00	0,00
380	stressful irrelevant boring slow ever changing	6	60,80	50,00	99,00	1,00	6,00	50,00	83,33	16,67	0,00	0,00	0,00	0,00	0,00	0,00	0,00	0,00	0,00	0,00	0,00	16,67	0,00	0,00	0,00	33,33	0,00	0,00	0,00	0,00	33,33	0,00	33,33	16,67	0,00	0,00	0,00	0,00	0,00	0,00	0,00	33,33	0,00	16,67	0,00	0,00	16,67	0,00	0,00
381	clean job work active team	5	92,84	97,69	1,00	99,00	5,00	0,00	100,00	0,00	0,00	0,00	0,00	0,00	0,00	0,00	0,00	0,00	0,00	0,00	0,00	0,00	0,00	0,00	0,00	40,00	0,00	0,00	0,00	0,00	20,00	20,00	0,00	0,00	0,00	0,00	20,00	0,00	0,00	0,00	0,00	0,00	0,00	0,00	0,00	0,00	0,00	0,00	0,00
382	satisfying frustrating divisive repetitive	4	92,84	50,00	74,76	25,77	4,00	100,00	75,00	0,00	0,00	0,00	0,00	0,00	0,00	0,00	0,00	0,00	0,00	0,00	0,00	0,00	0,00	0,00	0,00	0,00	0,00	0,00	0,00	0,00	50,00	25,00	25,00	0,00	25,00	0,00	0,00	0,00	0,00	0,00	0,00	0,00	0,00	0,00	0,00	0,00	0,00	0,00	0,00
383	interesting rewarding challenging	3	92,84	50,00	1,00	99,00	3,00	100,00	100,00	0,00	0,00	0,00	0,00	0,00	0,00	0,00	0,00	0,00	0,00	0,00	0,00	0,00	0,00	0,00	0,00	0,00	0,00	0,00	0,00	0,00	100,00	100,00	0,00	0,00	0,00	0,00	0,00	0,00	0,00	0,00	0,00	0,00	0,00	0,00	0,00	0,00	0,00	0,00	0,00
384	stressful busy hard	3	92,84	50,00	98,01	1,00	3,00	33,33	100,00	0,00	0,00	0,00	0,00	0,00	0,00	0,00	0,00	0,00	0,00	0,00	0,00	0,00	0,00	0,00	0,00	66,67	0,00	0,00	0,00	0,00	33,33	0,00	33,33	33,33	0,00	0,00	0,00	0,00	0,00	0,00	0,00	0,00	0,00	0,00	0,00	0,00	0,00	0,00	33,33
385	challenging rewarding well-respected	4	37,39	50,00	1,00	99,00	4,00	75,00	100,00	25,00	0,00	0,00	0,00	0,00	0,00	0,00	0,00	0,00	0,00	0,00	0,00	25,00	0,00	0,00	0,00	0,00	0,00	0,00	0,00	0,00	100,00	100,00	0,00	0,00	0,00	0,00	0,00	0,00	0,00	0,00	0,00	0,00	0,00	0,00	0,00	0,00	0,00	0,00	0,00
386	boring under stimulating frustrating	4	99,00	50,00	74,76	1,00	4,00	50,00	100,00	25,00	0,00	0,00	0,00	0,00	0,00	0,00	0,00	0,00	0,00	25,00	0,00	0,00	0,00	0,00	0,00	25,00	0,00	0,00	0,00	0,00	50,00	0,00	50,00	0,00	25,00	0,00	0,00	0,00	0,00	0,00	0,00	25,00	0,00	25,00	0,00	0,00	0,00	0,00	25,00
387	good shifts ok money good holiday good maternity pay	9	92,84	86,68	1,00	99,00	9,00	22,22	88,89	0,00	0,00	0,00	0,00	0,00	0,00	0,00	0,00	0,00	0,00	0,00	0,00	0,00	0,00	0,00	0,00	0,00	0,00	0,00	0,00	0,00	44,44	44,44	0,00	0,00	0,00	0,00	11,11	11,11	0,00	11,11	0,00	0,00	0,00	0,00	0,00	0,00	0,00	0,00	0,00
388	boring monotonous pressured	3	92,84	50,00	1,00	1,00	3,00	66,67	66,67	0,00	0,00	0,00	0,00	0,00	0,00	0,00	0,00	0,00	0,00	0,00	0,00	0,00	0,00	0,00	0,00	33,33	0,00	0,00	0,00	0,00	66,67	0,00	66,67	33,33	0,00	0,00	0,00	0,00	0,00	0,00	0,00	0,00	0,00	0,00	0,00	0,00	0,00	0,00	0,00
389	traumatic risky protection exciting demanding	5	92,84	50,00	1,00	1,00	5,00	80,00	100,00	0,00	0,00	0,00	0,00	0,00	0,00	0,00	0,00	0,00	0,00	0,00	0,00	0,00	0,00	0,00	0,00	20,00	0,00	0,00	0,00	0,00	60,00	20,00	40,00	20,00	0,00	0,00	0,00	0,00	0,00	0,00	0,00	0,00	0,00	0,00	0,00	0,00	0,00	0,00	0,00
390	skillful intense team working organized	5	92,84	97,69	1,00	25,77	5,00	80,00	80,00	0,00	0,00	0,00	0,00	0,00	0,00	0,00	0,00	0,00	0,00	0,00	0,00	0,00	0,00	0,00	20,00	20,00	0,00	0,00	0,00	0,00	0,00	0,00	0,00	0,00	0,00	0,00	20,00	0,00	0,00	0,00	0,00	0,00	0,00	0,00	0,00	0,00	0,00	0,00	0,00
391	technical involved compassionate	3	92,84	99,00	1,00	99,00	3,00	100,00	66,67	0,00	0,00	0,00	0,00	0,00	0,00	0,00	0,00	0,00	0,00	0,00	0,00	0,00	0,00	0,00	0,00	0,00	0,00	0,00	0,00	0,00	33,33	33,33	0,00	0,00	0,00	0,00	66,67	0,00	0,00	0,00	0,00	0,00	0,00	0,00	0,00	0,00	0,00	0,00	0,00
392	boring pointless no direction	4	37,39	1,00	74,76	1,00	4,00	50,00	100,00	25,00	0,00	0,00	0,00	0,00	0,00	0,00	0,00	0,00	0,00	0,00	0,00	0,00	0,00	25,00	0,00	50,00	0,00	0,00	0,00	0,00	25,00	0,00	25,00	0,00	0,00	0,00	0,00	0,00	0,00	0,00	0,00	0,00	0,00	0,00	0,00	0,00	0,00	0,00	0,00
393	cerebral challenging fun ongoing overwhelming	5	92,84	50,00	1,00	99,00	5,00	80,00	60,00	0,00	0,00	0,00	0,00	0,00	0,00	0,00	0,00	0,00	0,00	0,00	0,00	0,00	0,00	0,00	0,00	20,00	0,00	0,00	0,00	0,00	60,00	40,00	20,00	20,00	0,00	20,00	0,00	0,00	0,00	0,00	0,00	0,00	0,00	0,00	0,00	0,00	0,00	0,00	0,00
394	stressful busy overworked unappreciated tired	5	92,84	50,00	43,37	1,00	5,00	60,00	80,00	0,00	0,00	0,00	0,00	0,00	0,00	0,00	0,00	0,00	0,00	0,00	0,00	0,00	0,00	0,00	0,00	60,00	0,00	0,00	0,00	0,00	20,00	0,00	20,00	20,00	0,00	0,00	0,00	0,00	0,00	0,00	0,00	0,00	0,00	0,00	0,00	0,00	0,00	0,00	0,00
395	busy rewarding fast pace emotional eventful	6	92,84	50,00	98,01	25,77	6,00	50,00	66,67	0,00	0,00	0,00	0,00	0,00	0,00	0,00	0,00	0,00	0,00	0,00	0,00	0,00	0,00	0,00	0,00	33,33	0,00	0,00	0,00	0,00	33,33	16,67	16,67	0,00	0,00	0,00	0,00	0,00	0,00	0,00	0,00	0,00	0,00	0,00	0,00	0,00	0,00	0,00	0,00
396	secure diverse challenging mountainous rewarding	5	92,84	50,00	1,00	99,00	5,00	80,00	60,00	0,00	0,00	0,00	0,00	0,00	0,00	0,00	0,00	0,00	0,00	0,00	0,00	0,00	0,00	0,00	0,00	0,00	0,00	0,00	0,00	0,00	60,00	60,00	0,00	0,00	0,00	0,00	0,00	0,00	0,00	0,00	0,00	0,00	0,00	0,00	0,00	0,00	0,00	0,00	0,00
397	hateful stressful annoying	3	92,84	50,00	1,00	1,00	3,00	100,00	100,00	0,00	0,00	0,00	0,00	0,00	0,00	0,00	0,00	0,00	0,00	0,00	0,00	0,00	0,00	0,00	0,00	33,33	0,00	0,00	0,00	0,00	100,00	0,00	100,00	33,33	66,67	0,00	0,00	0,00	0,00	0,00	0,00	0,00	0,00	0,00	0,00	0,00	0,00	0,00	0,00
398	pride fulfilling changing challenging exhausting	5	92,84	50,00	43,37	99,00	5,00	80,00	100,00	0,00	0,00	0,00	0,00	0,00	0,00	0,00	0,00	0,00	0,00	0,00	0,00	0,00	0,00	0,00	0,00	0,00	0,00	0,00	0,00	0,00	60,00	40,00	20,00	0,00	0,00	0,00	0,00	0,00	0,00	0,00	0,00	20,00	0,00	20,00	0,00	0,00	0,00	0,00	0,00
399	depressing mechanical overwhelming exhausting wasteful	5	92,84	50,00	1,00	1,00	5,00	100,00	60,00	0,00	0,00	0,00	0,00	0,00	0,00	0,00	0,00	0,00	0,00	0,00	0,00	0,00	0,00	0,00	0,00	0,00	0,00	0,00	0,00	0,00	60,00	0,00	60,00	20,00	0,00	40,00	0,00	0,00	0,00	0,00	0,00	0,00	0,00	0,00	0,00	0,00	0,00	0,00	0,00
400	rewarding demanding worthwhile exhausting	4	92,84	50,00	1,00	99,00	4,00	100,00	100,00	0,00	0,00	0,00	0,00	0,00	0,00	0,00	0,00	0,00	0,00	0,00	0,00	0,00	0,00	0,00	0,00	25,00	0,00	0,00	0,00	0,00	75,00	50,00	25,00	0,00	0,00	0,00	0,00	0,00	0,00	0,00	0,00	0,00	0,00	0,00	0,00	0,00	0,00	0,00	0,00
401	fun exciting interesting	3	92,84	50,00	1,00	99,00	3,00	66,67	100,00	0,00	0,00	0,00	0,00	0,00	0,00	0,00	0,00	0,00	0,00	0,00	0,00	0,00	0,00	0,00	0,00	66,67	0,00	0,00	0,00	0,00	100,00	100,00	0,00	0,00	0,00	0,00	0,00	0,00	0,00	0,00	0,00	0,00	0,00	0,00	0,00	0,00	0,00	0,00	0,00
402	busy rewarding worthwhile unmanageable	4	92,84	50,00	74,76	99,00	4,00	75,00	75,00	0,00	0,00	0,00	0,00	0,00	0,00	0,00	0,00	0,00	0,00	0,00	0,00	0,00	0,00	0,00	0,00	50,00	0,00	0,00	0,00	0,00	50,00	50,00	0,00	0,00	0,00	0,00	0,00	0,00	0,00	0,00	0,00	0,00	0,00	0,00	0,00	0,00	0,00	0,00	0,00
403	hard work exciting dangerous	4	92,84	50,00	1,00	25,77	4,00	50,00	100,00	0,00	0,00	0,00	0,00	0,00	0,00	0,00	0,00	0,00	0,00	0,00	0,00	0,00	0,00	0,00	0,00	75,00	0,00	0,00	0,00	0,00	50,00	25,00	25,00	0,00	0,00	0,00	0,00	0,00	0,00	0,00	0,00	0,00	0,00	0,00	0,00	0,00	0,00	0,00	25,00
404	unfair dislike unclean disorganized	4	92,84	50,00	1,00	1,00	4,00	75,00	50,00	0,00	0,00	0,00	0,00	0,00	0,00	0,00	0,00	0,00	0,00	0,00	0,00	0,00	0,00	0,00	25,00	25,00	0,00	0,00	0,00	0,00	50,00	0,00	50,00	0,00	0,00	0,00	0,00	0,00	0,00	0,00	0,00	0,00	0,00	0,00	0,00	0,00	0,00	0,00	0,00
405	busy quick quiet	3	92,84	50,00	99,00	25,77	3,00	0,00	100,00	0,00	0,00	0,00	0,00	0,00	0,00	0,00	0,00	0,00	0,00	0,00	0,00	0,00	0,00	0,00	0,00	66,67	0,00	0,00	0,00	0,00	0,00	0,00	0,00	0,00	0,00	0,00	0,00	0,00	0,00	0,00	0,00	0,00	0,00	0,00	0,00	0,00	0,00	0,00	33,33
406	satisfying frustrating pride worthy challenging	5	92,84	50,00	1,00	99,00	5,00	60,00	80,00	0,00	0,00	0,00	0,00	0,00	0,00	0,00	0,00	0,00	0,00	0,00	0,00	0,00	0,00	0,00	0,00	0,00	0,00	0,00	0,00	0,00	80,00	60,00	20,00	0,00	20,00	0,00	0,00	0,00	0,00	0,00	0,00	0,00	0,00	0,00	0,00	0,00	0,00	0,00	0,00
407	free relaxed fun calming dynamic	5	92,84	50,00	1,00	99,00	5,00	60,00	80,00	0,00	0,00	0,00	0,00	0,00	0,00	0,00	0,00	0,00	0,00	0,00	0,00	0,00	0,00	0,00	0,00	40,00	0,00	0,00	0,00	0,00	80,00	80,00	0,00	0,00	0,00	0,00	0,00	0,00	0,00	0,00	0,00	0,00	0,00	0,00	0,00	0,00	0,00	0,00	0,00
408	interesting hard varied fun stressful	5	92,84	50,00	1,00	99,00	5,00	40,00	100,00	0,00	0,00	0,00	0,00	0,00	0,00	0,00	0,00	0,00	0,00	0,00	0,00	0,00	0,00	0,00	0,00	60,00	0,00	0,00	0,00	0,00	60,00	40,00	20,00	20,00	0,00	0,00	0,00	0,00	0,00	0,00	0,00	0,00	0,00	0,00	0,00	0,00	0,00	0,00	20,00
409	challenging entertaining interesting satisfying	4	92,84	50,00	1,00	99,00	4,00	100,00	100,00	0,00	0,00	0,00	0,00	0,00	0,00	0,00	0,00	0,00	0,00	0,00	0,00	0,00	0,00	0,00	0,00	0,00	0,00	0,00	0,00	0,00	100,00	100,00	0,00	0,00	0,00	0,00	0,00	0,00	0,00	0,00	0,00	0,00	0,00	0,00	0,00	0,00	0,00	0,00	0,00
410	none none none none none	5	1,00	1,00	1,00	25,77	5,00	0,00	100,00	100,00	0,00	0,00	0,00	0,00	0,00	0,00	0,00	0,00	0,00	0,00	0,00	0,00	0,00	100,00	0,00	0,00	0,00	0,00	0,00	100,00	0,00	0,00	0,00	0,00	0,00	0,00	0,00	0,00	0,00	0,00	0,00	0,00	0,00	0,00	0,00	0,00	0,00	0,00	0,00
411	exciting boring interesting	3	92,84	50,00	1,00	99,00	3,00	66,67	100,00	0,00	0,00	0,00	0,00	0,00	0,00	0,00	0,00	0,00	0,00	0,00	0,00	0,00	0,00	0,00	0,00	66,67	0,00	0,00	0,00	0,00	100,00	66,67	33,33	0,00	0,00	0,00	0,00	0,00	0,00	0,00	0,00	0,00	0,00	0,00	0,00	0,00	0,00	0,00	0,00
412	tedious boring uninspiring	3	92,84	50,00	1,00	1,00	3,00	66,67	66,67	0,00	0,00	0,00	0,00	0,00	0,00	0,00	0,00	0,00	0,00	0,00	0,00	0,00	0,00	0,00	0,00	66,67	0,00	0,00	0,00	0,00	66,67	0,00	66,67	0,00	0,00	0,00	0,00	0,00	0,00	0,00	0,00	0,00	0,00	0,00	0,00	0,00	0,00	0,00	0,00
413	comfortable easy stable unfulfilling	4	92,84	50,00	1,00	99,00	4,00	50,00	50,00	0,00	0,00	0,00	0,00	0,00	0,00	0,00	0,00	0,00	0,00	0,00	0,00	0,00	0,00	0,00	0,00	50,00	0,00	0,00	0,00	0,00	50,00	50,00	0,00	0,00	0,00	0,00	0,00	0,00	0,00	0,00	0,00	0,00	0,00	0,00	0,00	0,00	0,00	0,00	0,00
414	busy tiring exhausting under appreciated annoying	6	99,00	50,00	99,00	1,00	6,00	50,00	100,00	16,67	0,00	0,00	0,00	0,00	0,00	0,00	0,00	0,00	0,00	16,67	0,00	0,00	0,00	0,00	0,00	50,00	0,00	0,00	0,00	0,00	50,00	16,67	33,33	0,00	16,67	0,00	0,00	0,00	0,00	0,00	0,00	16,67	16,67	0,00	0,00	0,00	0,00	0,00	0,00
415	boring difficult confusing hard dumb	5	92,84	2,31	1,00	1,00	5,00	40,00	100,00	0,00	0,00	0,00	0,00	0,00	0,00	0,00	0,00	0,00	0,00	0,00	0,00	0,00	0,00	0,00	0,00	80,00	0,00	0,00	0,00	0,00	80,00	0,00	80,00	20,00	20,00	0,00	0,00	0,00	0,00	0,00	0,00	20,00	0,00	0,00	0,00	20,00	0,00	0,00	20,00
416	technical steady redundant	3	92,84	50,00	1,00	25,77	3,00	66,67	0,00	0,00	0,00	0,00	0,00	0,00	0,00	0,00	0,00	0,00	0,00	0,00	0,00	0,00	0,00	0,00	0,00	0,00	0,00	0,00	0,00	0,00	0,00	0,00	0,00	0,00	0,00	0,00	0,00	0,00	0,00	0,00	0,00	0,00	0,00	0,00	0,00	0,00	0,00	0,00	0,00
417	manageable helpful stable	3	92,84	99,00	1,00	99,00	3,00	66,67	66,67	0,00	0,00	0,00	0,00	0,00	0,00	0,00	0,00	0,00	0,00	0,00	0,00	0,00	0,00	0,00	0,00	33,33	0,00	0,00	0,00	0,00	33,33	33,33	0,00	0,00	0,00	0,00	33,33	0,00	0,00	0,00	0,00	0,00	0,00	0,00	0,00	0,00	0,00	0,00	0,00
418	fulfilling busy dreamy good successful	5	92,84	50,00	43,37	99,00	5,00	40,00	100,00	0,00	0,00	0,00	0,00	0,00	0,00	0,00	0,00	0,00	0,00	0,00	0,00	0,00	0,00	0,00	0,00	40,00	0,00	0,00	0,00	0,00	40,00	40,00	0,00	0,00	0,00	0,00	0,00	0,00	0,00	0,00	0,00	0,00	0,00	0,00	0,00	0,00	0,00	0,00	0,00
419	stressful difficult relentless	3	92,84	50,00	1,00	1,00	3,00	100,00	66,67	0,00	0,00	0,00	0,00	0,00	0,00	0,00	0,00	0,00	0,00	0,00	0,00	0,00	0,00	0,00	0,00	33,33	0,00	0,00	0,00	0,00	66,67	0,00	66,67	33,33	0,00	0,00	0,00	0,00	0,00	0,00	0,00	0,00	0,00	0,00	0,00	0,00	0,00	0,00	0,00
420	engaging rewarding interesting easy	4	92,84	99,00	1,00	99,00	4,00	75,00	100,00	0,00	0,00	0,00	0,00	0,00	0,00	0,00	0,00	0,00	0,00	0,00	0,00	0,00	0,00	0,00	0,00	25,00	0,00	0,00	0,00	0,00	100,00	100,00	0,00	0,00	0,00	0,00	25,00	0,00	0,00	0,00	0,00	0,00	0,00	0,00	0,00	0,00	0,00	0,00	0,00
421	challenging varying never boring inspiring aspiring	6	17,96	4,80	98,01	99,00	6,00	66,67	83,33	16,67	0,00	0,00	0,00	0,00	0,00	0,00	0,00	0,00	0,00	0,00	0,00	16,67	0,00	16,67	0,00	16,67	0,00	0,00	0,00	0,00	50,00	33,33	16,67	0,00	0,00	0,00	0,00	0,00	0,00	0,00	0,00	33,33	16,67	0,00	0,00	0,00	16,67	0,00	0,00
422	hard work challenging interesting tiring	5	92,84	50,00	1,00	99,00	5,00	40,00	100,00	0,00	0,00	0,00	0,00	0,00	0,00	0,00	0,00	0,00	0,00	0,00	0,00	0,00	0,00	0,00	0,00	40,00	0,00	0,00	0,00	0,00	40,00	40,00	0,00	0,00	0,00	0,00	0,00	0,00	0,00	0,00	0,00	0,00	0,00	0,00	0,00	0,00	0,00	0,00	20,00
423	helpful different caring	3	92,84	50,00	98,01	99,00	3,00	66,67	100,00	0,00	0,00	0,00	0,00	0,00	0,00	0,00	0,00	0,00	0,00	0,00	0,00	0,00	0,00	0,00	0,00	100,00	33,33	0,00	0,00	0,00	66,67	66,67	0,00	0,00	0,00	0,00	33,33	0,00	0,00	0,00	0,00	33,33	0,00	0,00	0,00	0,00	0,00	33,33	0,00
424	boring repetitive overloaded	3	92,84	50,00	98,01	1,00	3,00	66,67	66,67	0,00	0,00	0,00	0,00	0,00	0,00	0,00	0,00	0,00	0,00	0,00	0,00	0,00	0,00	0,00	0,00	33,33	0,00	0,00	0,00	0,00	33,33	0,00	33,33	0,00	0,00	0,00	0,00	0,00	0,00	0,00	0,00	0,00	0,00	0,00	0,00	0,00	0,00	0,00	0,00
425	engaging important challenging worthwhile good	5	92,84	97,69	1,00	99,00	5,00	80,00	100,00	0,00	0,00	0,00	0,00	0,00	0,00	0,00	0,00	0,00	0,00	0,00	0,00	0,00	0,00	0,00	0,00	20,00	0,00	0,00	0,00	0,00	100,00	100,00	0,00	0,00	0,00	0,00	20,00	0,00	0,00	0,00	0,00	0,00	0,00	0,00	0,00	0,00	0,00	0,00	0,00
426	trying unfair over working repetitive tiring	6	99,00	50,00	98,01	1,00	6,00	33,33	100,00	16,67	0,00	0,00	0,00	0,00	0,00	0,00	0,00	0,00	0,00	16,67	0,00	0,00	0,00	0,00	33,33	33,33	0,00	0,00	0,00	0,00	16,67	0,00	16,67	0,00	0,00	0,00	0,00	0,00	0,00	0,00	0,00	16,67	0,00	0,00	0,00	16,67	0,00	0,00	0,00
427	worthwhile challenging rewarding varied stimulating	5	92,84	50,00	1,00	99,00	5,00	80,00	100,00	0,00	0,00	0,00	0,00	0,00	0,00	0,00	0,00	0,00	0,00	0,00	0,00	0,00	0,00	0,00	0,00	40,00	0,00	0,00	0,00	0,00	60,00	60,00	0,00	0,00	0,00	0,00	0,00	0,00	0,00	0,00	0,00	20,00	0,00	20,00	0,00	0,00	0,00	0,00	20,00
428	secure unsatisfying depressing	3	92,84	50,00	1,00	25,77	3,00	66,67	66,67	0,00	0,00	0,00	0,00	0,00	0,00	0,00	0,00	0,00	0,00	0,00	0,00	0,00	0,00	0,00	0,00	0,00	0,00	0,00	0,00	0,00	66,67	33,33	33,33	0,00	0,00	33,33	0,00	0,00	0,00	0,00	0,00	0,00	0,00	0,00	0,00	0,00	0,00	0,00	0,00
429	long hours good team good monthly wage	7	92,84	92,33	99,00	99,00	7,00	14,29	100,00	0,00	0,00	0,00	0,00	0,00	0,00	0,00	0,00	0,00	0,00	0,00	0,00	0,00	0,00	0,00	0,00	0,00	0,00	0,00	0,00	0,00	28,57	28,57	0,00	0,00	0,00	0,00	14,29	0,00	0,00	0,00	0,00	0,00	0,00	0,00	0,00	0,00	0,00	0,00	0,00
430	hard stress tiring long hours weird times	7	92,84	50,00	99,00	1,00	7,00	0,00	100,00	0,00	0,00	0,00	0,00	0,00	0,00	0,00	0,00	0,00	0,00	0,00	0,00	0,00	0,00	0,00	0,00	42,86	0,00	0,00	0,00	0,00	28,57	0,00	28,57	14,29	0,00	0,00	0,00	0,00	0,00	0,00	0,00	0,00	0,00	0,00	0,00	0,00	0,00	0,00	14,29
431	exciting unique rewarding satisfying enjoyable	5	92,84	50,00	1,00	99,00	5,00	80,00	100,00	0,00	0,00	0,00	0,00	0,00	0,00	0,00	0,00	0,00	0,00	0,00	0,00	0,00	0,00	0,00	0,00	40,00	20,00	0,00	0,00	0,00	80,00	80,00	0,00	0,00	0,00	0,00	0,00	0,00	0,00	0,00	0,00	0,00	0,00	0,00	0,00	0,00	0,00	0,00	0,00
432	busy chaotic fun	3	92,84	50,00	98,01	99,00	3,00	33,33	66,67	0,00	0,00	0,00	0,00	0,00	0,00	0,00	0,00	0,00	0,00	0,00	0,00	0,00	0,00	0,00	0,00	66,67	0,00	0,00	0,00	0,00	33,33	33,33	0,00	0,00	0,00	0,00	0,00	0,00	0,00	0,00	0,00	0,00	0,00	0,00	0,00	0,00	0,00	0,00	0,00
433	boring relentless responsible	3	92,84	50,00	1,00	1,00	3,00	66,67	66,67	0,00	0,00	0,00	0,00	0,00	0,00	0,00	0,00	0,00	0,00	0,00	0,00	0,00	0,00	0,00	0,00	33,33	0,00	0,00	0,00	0,00	33,33	0,00	33,33	0,00	0,00	0,00	0,00	0,00	0,00	0,00	0,00	0,00	0,00	0,00	0,00	0,00	0,00	0,00	0,00
434	challenging important slow engaging tedious	5	92,84	97,69	43,37	99,00	5,00	80,00	100,00	0,00	0,00	0,00	0,00	0,00	0,00	0,00	0,00	0,00	0,00	0,00	0,00	0,00	0,00	0,00	0,00	40,00	0,00	0,00	0,00	0,00	80,00	60,00	20,00	0,00	0,00	0,00	20,00	0,00	0,00	0,00	0,00	0,00	0,00	0,00	0,00	0,00	0,00	0,00	0,00
435	long slow copious	3	92,84	50,00	99,00	25,77	3,00	33,33	66,67	0,00	0,00	0,00	0,00	0,00	0,00	0,00	0,00	0,00	0,00	0,00	0,00	0,00	0,00	0,00	0,00	33,33	0,00	0,00	0,00	0,00	0,00	0,00	0,00	0,00	0,00	0,00	0,00	0,00	0,00	0,00	0,00	0,00	0,00	0,00	0,00	0,00	0,00	0,00	0,00
436	boring repetitive dull	3	92,84	50,00	98,01	1,00	3,00	33,33	100,00	0,00	0,00	0,00	0,00	0,00	0,00	0,00	0,00	0,00	0,00	0,00	0,00	0,00	0,00	0,00	0,00	66,67	0,00	0,00	0,00	0,00	66,67	0,00	66,67	0,00	0,00	33,33	0,00	0,00	0,00	0,00	0,00	0,00	0,00	0,00	0,00	0,00	0,00	0,00	0,00
437	fun happy busy varied chaos	5	92,84	50,00	43,37	99,00	5,00	0,00	80,00	0,00	0,00	0,00	0,00	0,00	0,00	0,00	0,00	0,00	0,00	0,00	0,00	0,00	0,00	0,00	0,00	80,00	0,00	0,00	0,00	0,00	40,00	40,00	0,00	0,00	0,00	0,00	0,00	0,00	0,00	0,00	0,00	0,00	0,00	0,00	0,00	0,00	0,00	0,00	0,00
438	rewarding important helpful	3	92,84	99,00	1,00	99,00	3,00	100,00	100,00	0,00	0,00	0,00	0,00	0,00	0,00	0,00	0,00	0,00	0,00	0,00	0,00	0,00	0,00	0,00	0,00	33,33	0,00	0,00	0,00	0,00	100,00	100,00	0,00	0,00	0,00	0,00	33,33	0,00	0,00	0,00	0,00	0,00	0,00	0,00	0,00	0,00	0,00	0,00	0,00
439	fulfilling respectable skilled inspiring	4	92,84	50,00	74,76	99,00	4,00	100,00	75,00	0,00	0,00	0,00	0,00	0,00	0,00	0,00	0,00	0,00	0,00	0,00	0,00	0,00	0,00	0,00	0,00	0,00	0,00	0,00	0,00	0,00	25,00	25,00	0,00	0,00	0,00	0,00	0,00	0,00	0,00	0,00	0,00	25,00	25,00	0,00	0,00	0,00	0,00	0,00	0,00
440	challenging fun educative teaching	4	92,84	50,00	1,00	99,00	4,00	75,00	75,00	0,00	0,00	0,00	0,00	0,00	0,00	0,00	0,00	0,00	0,00	0,00	0,00	0,00	0,00	0,00	0,00	25,00	0,00	0,00	0,00	0,00	50,00	50,00	0,00	0,00	0,00	0,00	0,00	0,00	0,00	0,00	0,00	0,00	0,00	0,00	0,00	0,00	0,00	0,00	0,00
441	stimulating varied impactful satisfying engaging	5	92,84	97,69	1,00	99,00	5,00	80,00	80,00	0,00	0,00	0,00	0,00	0,00	0,00	0,00	0,00	0,00	0,00	0,00	0,00	0,00	0,00	0,00	0,00	20,00	0,00	0,00	0,00	0,00	40,00	40,00	0,00	0,00	0,00	0,00	20,00	0,00	0,00	0,00	0,00	20,00	0,00	20,00	0,00	0,00	0,00	0,00	20,00
442	busy complex important worthwhile	4	92,84	50,00	99,00	99,00	4,00	75,00	100,00	0,00	0,00	0,00	0,00	0,00	0,00	0,00	0,00	0,00	0,00	0,00	0,00	0,00	0,00	0,00	0,00	75,00	0,00	0,00	0,00	0,00	50,00	50,00	0,00	0,00	0,00	0,00	0,00	0,00	0,00	0,00	0,00	25,00	25,00	0,00	0,00	0,00	0,00	0,00	0,00
443	fulfilling energizing important happy comfortable	5	92,84	50,00	1,00	99,00	5,00	80,00	100,00	0,00	0,00	0,00	0,00	0,00	0,00	0,00	0,00	0,00	0,00	0,00	0,00	0,00	0,00	0,00	0,00	40,00	0,00	0,00	0,00	0,00	80,00	80,00	0,00	0,00	0,00	0,00	0,00	0,00	0,00	0,00	0,00	0,00	0,00	0,00	0,00	0,00	0,00	0,00	0,00
444	money get it done when is my next week off	10	1,80	15,86	99,00	25,77	10,00	0,00	100,00	60,00	20,00	10,00	10,00	0,00	0,00	0,00	0,00	10,00	0,00	10,00	20,00	10,00	10,00	0,00	30,00	10,00	0,00	10,00	0,00	0,00	0,00	0,00	0,00	0,00	0,00	0,00	0,00	0,00	0,00	0,00	0,00	0,00	0,00	0,00	0,00	0,00	0,00	0,00	0,00
445	rewarding happy proud whole fun	5	92,84	50,00	1,00	99,00	5,00	20,00	100,00	0,00	0,00	0,00	0,00	0,00	0,00	0,00	0,00	0,00	0,00	0,00	0,00	0,00	0,00	0,00	0,00	40,00	0,00	0,00	0,00	20,00	80,00	80,00	0,00	0,00	0,00	0,00	0,00	0,00	0,00	0,00	0,00	0,00	0,00	0,00	0,00	0,00	0,00	0,00	0,00
446	tiring intense complicated	3	92,84	50,00	98,01	25,77	3,00	66,67	66,67	0,00	0,00	0,00	0,00	0,00	0,00	0,00	0,00	0,00	0,00	0,00	0,00	0,00	0,00	0,00	0,00	66,67	0,00	0,00	0,00	0,00	0,00	0,00	0,00	0,00	0,00	0,00	0,00	0,00	0,00	0,00	0,00	33,33	33,33	0,00	0,00	0,00	0,00	0,00	0,00
447	satisfying encouraging proud invigorating respectful	5	92,84	97,69	1,00	99,00	5,00	80,00	100,00	0,00	0,00	0,00	0,00	0,00	0,00	0,00	0,00	0,00	0,00	0,00	0,00	0,00	0,00	0,00	0,00	20,00	0,00	0,00	0,00	0,00	100,00	100,00	0,00	0,00	0,00	0,00	20,00	0,00	0,00	0,00	0,00	0,00	0,00	0,00	0,00	0,00	0,00	0,00	0,00
448	community organized in demand family unity	6	99,00	99,00	23,51	25,77	6,00	33,33	83,33	16,67	0,00	0,00	0,00	0,00	0,00	0,00	0,00	0,00	0,00	16,67	0,00	0,00	0,00	0,00	0,00	16,67	0,00	0,00	0,00	0,00	0,00	0,00	0,00	0,00	0,00	0,00	33,33	16,67	0,00	0,00	0,00	0,00	0,00	0,00	0,00	0,00	0,00	0,00	0,00
449	organization management people training	4	92,84	99,00	1,00	25,77	4,00	75,00	75,00	0,00	0,00	0,00	0,00	0,00	0,00	0,00	0,00	0,00	0,00	0,00	0,00	0,00	0,00	0,00	0,00	0,00	0,00	0,00	0,00	0,00	0,00	0,00	0,00	0,00	0,00	0,00	25,00	0,00	0,00	0,00	0,00	0,00	0,00	0,00	0,00	0,00	0,00	0,00	0,00
450	rewarding interesting helpful fruitful stressful	5	92,84	97,69	1,00	99,00	5,00	100,00	100,00	0,00	0,00	0,00	0,00	0,00	0,00	0,00	0,00	0,00	0,00	0,00	0,00	0,00	0,00	0,00	0,00	20,00	0,00	0,00	0,00	0,00	80,00	60,00	20,00	20,00	0,00	0,00	20,00	0,00	0,00	0,00	0,00	0,00	0,00	0,00	0,00	0,00	0,00	0,00	20,00
451	administrative local municipal family-feel means to an end	9	99,00	86,68	99,00	25,77	9,00	22,22	88,89	22,22	0,00	0,00	0,00	0,00	0,00	0,00	0,00	0,00	11,11	11,11	0,00	0,00	0,00	0,00	22,22	0,00	0,00	0,00	0,00	0,00	0,00	0,00	0,00	0,00	0,00	0,00	11,11	11,11	0,00	0,00	0,00	22,22	22,22	0,00	0,00	0,00	0,00	0,00	11,11
452	draining frantic difficult	3	92,84	50,00	1,00	1,00	3,00	100,00	66,67	0,00	0,00	0,00	0,00	0,00	0,00	0,00	0,00	0,00	0,00	0,00	0,00	0,00	0,00	0,00	0,00	33,33	0,00	0,00	0,00	0,00	66,67	0,00	66,67	33,33	0,00	0,00	0,00	0,00	0,00	0,00	0,00	0,00	0,00	0,00	0,00	0,00	0,00	0,00	0,00
453	supportive enthusiastic satisfying stressful productive	5	92,84	50,00	1,00	99,00	5,00	100,00	100,00	0,00	0,00	0,00	0,00	0,00	0,00	0,00	0,00	0,00	0,00	0,00	0,00	0,00	0,00	0,00	0,00	20,00	0,00	0,00	0,00	0,00	80,00	60,00	20,00	20,00	0,00	0,00	0,00	0,00	0,00	0,00	0,00	20,00	0,00	20,00	0,00	0,00	0,00	0,00	0,00
454	satisfying worthy interesting	3	92,84	50,00	1,00	99,00	3,00	66,67	66,67	0,00	0,00	0,00	0,00	0,00	0,00	0,00	0,00	0,00	0,00	0,00	0,00	0,00	0,00	0,00	0,00	0,00	0,00	0,00	0,00	0,00	66,67	66,67	0,00	0,00	0,00	0,00	0,00	0,00	0,00	0,00	0,00	0,00	0,00	0,00	0,00	0,00	0,00	0,00	0,00
455	repetitive boring friendly happy	4	92,84	99,00	74,76	25,77	4,00	50,00	100,00	0,00	0,00	0,00	0,00	0,00	0,00	0,00	0,00	0,00	0,00	0,00	0,00	0,00	0,00	0,00	0,00	50,00	0,00	0,00	0,00	0,00	75,00	25,00	25,00	0,00	0,00	0,00	25,00	0,00	25,00	0,00	0,00	0,00	0,00	0,00	0,00	0,00	0,00	0,00	0,00
456	fun unique enjoyable	3	92,84	50,00	1,00	99,00	3,00	33,33	100,00	0,00	0,00	0,00	0,00	0,00	0,00	0,00	0,00	0,00	0,00	0,00	0,00	0,00	0,00	0,00	0,00	66,67	33,33	0,00	0,00	0,00	66,67	66,67	0,00	0,00	0,00	0,00	0,00	0,00	0,00	0,00	0,00	0,00	0,00	0,00	0,00	0,00	0,00	0,00	0,00
457	boring working slogging repetitive laboring	5	92,84	50,00	43,37	1,00	5,00	80,00	80,00	0,00	0,00	0,00	0,00	0,00	0,00	0,00	0,00	0,00	0,00	0,00	0,00	0,00	0,00	0,00	20,00	20,00	0,00	0,00	0,00	0,00	20,00	0,00	20,00	0,00	0,00	0,00	0,00	0,00	0,00	0,00	0,00	0,00	0,00	0,00	0,00	0,00	0,00	0,00	0,00
458	fulfilling proud worthwhile rewarding	4	92,84	50,00	1,00	99,00	4,00	75,00	100,00	0,00	0,00	0,00	0,00	0,00	0,00	0,00	0,00	0,00	0,00	0,00	0,00	0,00	0,00	0,00	0,00	25,00	0,00	0,00	0,00	0,00	75,00	75,00	0,00	0,00	0,00	0,00	0,00	0,00	0,00	0,00	0,00	0,00	0,00	0,00	0,00	0,00	0,00	0,00	0,00
459	well good good well nice	5	8,19	50,00	1,00	99,00	5,00	0,00	100,00	40,00	0,00	0,00	0,00	0,00	0,00	0,00	0,00	0,00	0,00	0,00	0,00	40,00	0,00	0,00	0,00	20,00	0,00	0,00	0,00	0,00	100,00	100,00	0,00	0,00	0,00	0,00	0,00	0,00	0,00	0,00	0,00	0,00	0,00	0,00	0,00	0,00	0,00	0,00	0,00
460	enjoyable fun energetic educating interesting	5	92,84	50,00	1,00	99,00	5,00	80,00	80,00	0,00	0,00	0,00	0,00	0,00	0,00	0,00	0,00	0,00	0,00	0,00	0,00	0,00	0,00	0,00	0,00	20,00	0,00	0,00	0,00	0,00	80,00	80,00	0,00	0,00	0,00	0,00	0,00	0,00	0,00	0,00	0,00	0,00	0,00	0,00	0,00	0,00	0,00	0,00	0,00
461	tiring challenging enjoyable	3	92,84	50,00	1,00	99,00	3,00	66,67	100,00	0,00	0,00	0,00	0,00	0,00	0,00	0,00	0,00	0,00	0,00	0,00	0,00	0,00	0,00	0,00	0,00	33,33	0,00	0,00	0,00	0,00	66,67	66,67	0,00	0,00	0,00	0,00	0,00	0,00	0,00	0,00	0,00	0,00	0,00	0,00	0,00	0,00	0,00	0,00	0,00
462	manipulative evil abusive dishonest wicked	5	92,84	50,00	1,00	1,00	5,00	60,00	80,00	0,00	0,00	0,00	0,00	0,00	0,00	0,00	0,00	0,00	0,00	0,00	0,00	0,00	0,00	0,00	0,00	40,00	0,00	0,00	0,00	0,00	60,00	0,00	60,00	0,00	40,00	0,00	0,00	0,00	0,00	0,00	0,00	20,00	0,00	20,00	0,00	0,00	0,00	0,00	0,00
463	important variable complicated technical hard	5	92,84	50,00	43,37	99,00	5,00	80,00	80,00	0,00	0,00	0,00	0,00	0,00	0,00	0,00	0,00	0,00	0,00	0,00	0,00	0,00	0,00	0,00	0,00	40,00	0,00	0,00	0,00	0,00	20,00	20,00	0,00	0,00	0,00	0,00	0,00	0,00	0,00	0,00	0,00	40,00	20,00	0,00	0,00	20,00	0,00	0,00	20,00
464	boring limited tedious reactive stressful	5	92,84	50,00	1,00	1,00	5,00	80,00	100,00	0,00	0,00	0,00	0,00	0,00	0,00	0,00	0,00	0,00	0,00	0,00	0,00	0,00	0,00	0,00	0,00	40,00	0,00	0,00	0,00	0,00	60,00	0,00	60,00	20,00	0,00	0,00	0,00	0,00	0,00	0,00	0,00	20,00	0,00	20,00	0,00	0,00	0,00	0,00	0,00
465	repetitive boring frustrating	3	92,84	50,00	98,01	1,00	3,00	66,67	100,00	0,00	0,00	0,00	0,00	0,00	0,00	0,00	0,00	0,00	0,00	0,00	0,00	0,00	0,00	0,00	0,00	33,33	0,00	0,00	0,00	0,00	66,67	0,00	66,67	0,00	33,33	0,00	0,00	0,00	0,00	0,00	0,00	0,00	0,00	0,00	0,00	0,00	0,00	0,00	0,00
466	bored annoying pass non none	5	51,43	2,31	43,37	1,00	5,00	20,00	80,00	20,00	0,00	0,00	0,00	0,00	0,00	0,00	0,00	0,00	0,00	0,00	0,00	0,00	0,00	20,00	20,00	20,00	0,00	0,00	0,00	20,00	40,00	0,00	40,00	0,00	20,00	0,00	0,00	0,00	0,00	0,00	0,00	0,00	0,00	0,00	0,00	0,00	0,00	0,00	0,00
467	bored unrewarding tedious	3	92,84	50,00	1,00	1,00	3,00	66,67	66,67	0,00	0,00	0,00	0,00	0,00	0,00	0,00	0,00	0,00	0,00	0,00	0,00	0,00	0,00	0,00	0,00	33,33	0,00	0,00	0,00	0,00	66,67	0,00	66,67	0,00	0,00	0,00	0,00	0,00	0,00	0,00	0,00	0,00	0,00	0,00	0,00	0,00	0,00	0,00	0,00
468	research oriented rewarding underpaid exclusive competitive	6	92,84	50,00	1,00	99,00	6,00	100,00	66,67	0,00	0,00	0,00	0,00	0,00	0,00	0,00	0,00	0,00	0,00	0,00	0,00	0,00	0,00	0,00	0,00	0,00	0,00	0,00	0,00	0,00	16,67	16,67	0,00	0,00	0,00	0,00	0,00	0,00	0,00	0,00	0,00	0,00	0,00	0,00	0,00	0,00	0,00	0,00	0,00
469	valuable service well paid dedication complex	6	60,80	50,00	23,51	99,00	6,00	66,67	83,33	16,67	0,00	0,00	0,00	0,00	0,00	0,00	0,00	0,00	0,00	0,00	0,00	16,67	0,00	0,00	16,67	16,67	0,00	0,00	0,00	0,00	33,33	33,33	0,00	0,00	0,00	0,00	0,00	0,00	0,00	0,00	0,00	16,67	16,67	0,00	0,00	0,00	0,00	0,00	0,00
470	frustrating challenging unpredictable	3	92,84	50,00	1,00	25,77	3,00	100,00	66,67	0,00	0,00	0,00	0,00	0,00	0,00	0,00	0,00	0,00	0,00	0,00	0,00	0,00	0,00	0,00	0,00	0,00	0,00	0,00	0,00	0,00	66,67	33,33	33,33	0,00	33,33	0,00	0,00	0,00	0,00	0,00	0,00	0,00	0,00	0,00	0,00	0,00	0,00	0,00	0,00
471	boring repetitive tiring	3	92,84	50,00	98,01	1,00	3,00	33,33	100,00	0,00	0,00	0,00	0,00	0,00	0,00	0,00	0,00	0,00	0,00	0,00	0,00	0,00	0,00	0,00	0,00	66,67	0,00	0,00	0,00	0,00	33,33	0,00	33,33	0,00	0,00	0,00	0,00	0,00	0,00	0,00	0,00	0,00	0,00	0,00	0,00	0,00	0,00	0,00	0,00
472	fun happy hard good quiet	5	92,84	50,00	1,00	99,00	5,00	0,00	100,00	0,00	0,00	0,00	0,00	0,00	0,00	0,00	0,00	0,00	0,00	0,00	0,00	0,00	0,00	0,00	0,00	80,00	0,00	0,00	0,00	0,00	60,00	60,00	0,00	0,00	0,00	0,00	0,00	0,00	0,00	0,00	0,00	0,00	0,00	0,00	0,00	0,00	0,00	0,00	40,00
473	committed excellent best kind caring	5	92,84	50,00	1,00	99,00	5,00	40,00	100,00	0,00	0,00	0,00	0,00	0,00	0,00	0,00	0,00	0,00	0,00	0,00	0,00	0,00	0,00	0,00	0,00	40,00	20,00	0,00	0,00	0,00	80,00	80,00	0,00	0,00	0,00	0,00	0,00	0,00	0,00	0,00	0,00	20,00	0,00	0,00	0,00	0,00	20,00	0,00	0,00
474	interesting challenging rewarding frustrating	4	92,84	50,00	1,00	99,00	4,00	100,00	100,00	0,00	0,00	0,00	0,00	0,00	0,00	0,00	0,00	0,00	0,00	0,00	0,00	0,00	0,00	0,00	0,00	0,00	0,00	0,00	0,00	0,00	100,00	75,00	25,00	0,00	25,00	0,00	0,00	0,00	0,00	0,00	0,00	0,00	0,00	0,00	0,00	0,00	0,00	0,00	0,00
475	technical rewarding interesting challenging hard	5	92,84	50,00	1,00	99,00	5,00	80,00	80,00	0,00	0,00	0,00	0,00	0,00	0,00	0,00	0,00	0,00	0,00	0,00	0,00	0,00	0,00	0,00	0,00	20,00	0,00	0,00	0,00	0,00	60,00	60,00	0,00	0,00	0,00	0,00	0,00	0,00	0,00	0,00	0,00	0,00	0,00	0,00	0,00	0,00	0,00	0,00	20,00
476	interactive rigid communicative formal procedural	5	92,84	99,00	1,00	1,00	5,00	60,00	80,00	0,00	0,00	0,00	0,00	0,00	0,00	0,00	0,00	0,00	0,00	0,00	0,00	0,00	0,00	0,00	0,00	20,00	0,00	0,00	0,00	0,00	20,00	0,00	20,00	20,00	0,00	0,00	60,00	0,00	0,00	0,00	0,00	0,00	0,00	0,00	0,00	0,00	0,00	0,00	0,00
477	busy predictable boring repetitive time consuming	6	92,84	50,00	99,00	1,00	6,00	50,00	83,33	0,00	0,00	0,00	0,00	0,00	0,00	0,00	0,00	0,00	0,00	0,00	0,00	0,00	0,00	0,00	0,00	33,33	0,00	0,00	0,00	0,00	16,67	0,00	16,67	0,00	0,00	0,00	0,00	0,00	0,00	0,00	0,00	0,00	0,00	0,00	0,00	0,00	0,00	0,00	0,00
478	rewarding caring achievable	3	92,84	50,00	1,00	99,00	3,00	66,67	100,00	0,00	0,00	0,00	0,00	0,00	0,00	0,00	0,00	0,00	0,00	0,00	0,00	0,00	0,00	0,00	0,00	33,33	0,00	0,00	0,00	0,00	66,67	66,67	0,00	0,00	0,00	0,00	0,00	0,00	0,00	0,00	0,00	0,00	0,00	0,00	0,00	0,00	0,00	0,00	0,00
479	secure convenient rewarding	3	92,84	50,00	1,00	99,00	3,00	66,67	66,67	0,00	0,00	0,00	0,00	0,00	0,00	0,00	0,00	0,00	0,00	0,00	0,00	0,00	0,00	0,00	0,00	0,00	0,00	0,00	0,00	0,00	66,67	66,67	0,00	0,00	0,00	0,00	0,00	0,00	0,00	0,00	0,00	0,00	0,00	0,00	0,00	0,00	0,00	0,00	0,00
480	repetitive tiring frustrating comical slow	5	92,84	50,00	99,00	1,00	5,00	60,00	100,00	0,00	0,00	0,00	0,00	0,00	0,00	0,00	0,00	0,00	0,00	0,00	0,00	0,00	0,00	0,00	0,00	40,00	0,00	0,00	0,00	0,00	20,00	0,00	20,00	0,00	20,00	0,00	0,00	0,00	0,00	0,00	0,00	0,00	0,00	0,00	0,00	0,00	0,00	0,00	0,00
481	repetitive diverse relaxing stimulating consuming	5	92,84	50,00	43,37	99,00	5,00	100,00	60,00	0,00	0,00	0,00	0,00	0,00	0,00	0,00	0,00	0,00	0,00	0,00	0,00	0,00	0,00	0,00	0,00	0,00	0,00	0,00	0,00	0,00	20,00	20,00	0,00	0,00	0,00	0,00	0,00	0,00	0,00	0,00	0,00	20,00	0,00	20,00	0,00	0,00	0,00	0,00	20,00
482	mundane normal same	3	92,84	50,00	1,00	25,77	3,00	33,33	66,67	0,00	0,00	0,00	0,00	0,00	0,00	0,00	0,00	0,00	0,00	0,00	0,00	0,00	0,00	0,00	0,00	66,67	33,33	0,00	0,00	0,00	0,00	0,00	0,00	0,00	0,00	0,00	0,00	0,00	0,00	0,00	0,00	0,00	0,00	0,00	0,00	0,00	0,00	0,00	0,00
483	inspiring active collaborative challenge rewarding	5	92,84	50,00	43,37	99,00	5,00	80,00	100,00	0,00	0,00	0,00	0,00	0,00	0,00	0,00	0,00	0,00	0,00	0,00	0,00	0,00	0,00	0,00	0,00	20,00	0,00	0,00	0,00	0,00	80,00	80,00	0,00	0,00	0,00	0,00	0,00	0,00	0,00	0,00	0,00	20,00	20,00	0,00	0,00	0,00	0,00	0,00	0,00
484	demanding rewarding stressful repetitive different	5	92,84	2,31	99,00	25,77	5,00	100,00	100,00	0,00	0,00	0,00	0,00	0,00	0,00	0,00	0,00	0,00	0,00	0,00	0,00	0,00	0,00	0,00	0,00	20,00	20,00	0,00	0,00	0,00	40,00	20,00	20,00	20,00	0,00	0,00	0,00	0,00	0,00	0,00	0,00	20,00	0,00	0,00	0,00	0,00	0,00	20,00	0,00
485	wages work colleagues staff friends	5	92,84	99,00	1,00	25,77	5,00	40,00	100,00	0,00	0,00	0,00	0,00	0,00	0,00	0,00	0,00	0,00	0,00	0,00	0,00	0,00	0,00	0,00	0,00	0,00	0,00	0,00	0,00	0,00	0,00	0,00	0,00	0,00	0,00	0,00	40,00	0,00	40,00	0,00	0,00	0,00	0,00	0,00	0,00	0,00	0,00	0,00	0,00
486	fun pleasure rewarding challenging motivating	5	92,84	50,00	43,37	99,00	5,00	80,00	100,00	0,00	0,00	0,00	0,00	0,00	0,00	0,00	0,00	0,00	0,00	0,00	0,00	0,00	0,00	0,00	0,00	20,00	0,00	0,00	0,00	0,00	80,00	80,00	0,00	0,00	0,00	0,00	0,00	0,00	0,00	0,00	0,00	20,00	20,00	20,00	0,00	0,00	0,00	0,00	0,00
487	productive significant exciting variable friendly	5	92,84	97,69	1,00	99,00	5,00	100,00	80,00	0,00	0,00	0,00	0,00	0,00	0,00	0,00	0,00	0,00	0,00	0,00	0,00	0,00	0,00	0,00	0,00	20,00	0,00	0,00	0,00	0,00	40,00	20,00	0,00	0,00	0,00	0,00	20,00	0,00	20,00	0,00	0,00	40,00	0,00	20,00	0,00	20,00	0,00	0,00	0,00
488	worthwhile positive soul satisfying sad life changing	7	92,84	50,00	13,15	99,00	7,00	57,14	100,00	0,00	0,00	0,00	0,00	0,00	0,00	0,00	0,00	0,00	0,00	0,00	0,00	0,00	0,00	0,00	0,00	42,86	0,00	0,00	0,00	0,00	57,14	42,86	14,29	0,00	0,00	14,29	0,00	0,00	0,00	0,00	0,00	28,57	0,00	14,29	0,00	0,00	14,29	0,00	0,00
489	open mixed general inconsistent placated	5	92,84	50,00	99,00	25,77	5,00	60,00	60,00	0,00	0,00	0,00	0,00	0,00	0,00	0,00	0,00	0,00	0,00	0,00	0,00	0,00	0,00	0,00	20,00	40,00	0,00	0,00	0,00	0,00	0,00	0,00	0,00	0,00	0,00	0,00	0,00	0,00	0,00	0,00	0,00	0,00	0,00	0,00	0,00	0,00	0,00	0,00	0,00
490	n/a n/a n/as n/a n/a	10	99,00	50,00	1,00	25,77	10,00	0,00	50,00	50,00	0,00	0,00	0,00	0,00	0,00	0,00	0,00	0,00	40,00	10,00	0,00	0,00	10,00	0,00	0,00	10,00	10,00	0,00	0,00	0,00	0,00	0,00	0,00	0,00	0,00	0,00	0,00	0,00	0,00	0,00	0,00	0,00	0,00	0,00	0,00	0,00	0,00	0,00	0,00
491	exciting accountability self-sufficient	4	92,84	99,00	1,00	99,00	4,00	75,00	75,00	0,00	0,00	0,00	0,00	0,00	0,00	0,00	0,00	0,00	0,00	0,00	0,00	0,00	0,00	0,00	0,00	25,00	0,00	0,00	0,00	0,00	25,00	25,00	0,00	0,00	0,00	0,00	25,00	0,00	0,00	0,00	0,00	0,00	0,00	0,00	0,00	0,00	0,00	0,00	0,00
492	challenging interesting necessary	3	92,84	50,00	1,00	99,00	3,00	100,00	100,00	0,00	0,00	0,00	0,00	0,00	0,00	0,00	0,00	0,00	0,00	0,00	0,00	0,00	0,00	0,00	0,00	33,33	0,00	0,00	0,00	0,00	66,67	66,67	0,00	0,00	0,00	0,00	0,00	0,00	0,00	0,00	0,00	33,33	0,00	0,00	0,00	0,00	33,33	0,00	0,00
493	friendly fast stressful	3	92,84	99,00	98,01	1,00	3,00	66,67	100,00	0,00	0,00	0,00	0,00	0,00	0,00	0,00	0,00	0,00	0,00	0,00	0,00	0,00	0,00	0,00	0,00	0,00	0,00	0,00	0,00	0,00	66,67	0,00	33,33	33,33	0,00	0,00	33,33	0,00	33,33	0,00	0,00	0,00	0,00	0,00	0,00	0,00	0,00	0,00	0,00
494	fun cool paying rich nice	5	92,84	50,00	1,00	99,00	5,00	0,00	100,00	0,00	0,00	0,00	0,00	0,00	0,00	0,00	0,00	0,00	0,00	0,00	0,00	0,00	0,00	0,00	0,00	80,00	0,00	0,00	0,00	0,00	80,00	80,00	0,00	0,00	0,00	0,00	0,00	0,00	0,00	0,00	0,00	0,00	0,00	0,00	0,00	0,00	0,00	0,00	20,00
495	rewarding challenging fun stressful upstream	5	92,84	50,00	1,00	99,00	5,00	80,00	80,00	0,00	0,00	0,00	0,00	0,00	0,00	0,00	0,00	0,00	0,00	0,00	0,00	0,00	0,00	0,00	0,00	20,00	0,00	0,00	0,00	0,00	80,00	60,00	20,00	20,00	0,00	0,00	0,00	0,00	0,00	0,00	0,00	0,00	0,00	0,00	0,00	0,00	0,00	0,00	0,00
496	positive empowering people-focused helpful	5	92,84	99,00	1,00	99,00	5,00	80,00	60,00	0,00	0,00	0,00	0,00	0,00	0,00	0,00	0,00	0,00	0,00	0,00	0,00	0,00	0,00	0,00	0,00	40,00	0,00	0,00	0,00	0,00	40,00	40,00	0,00	0,00	0,00	0,00	40,00	0,00	0,00	0,00	0,00	20,00	0,00	0,00	0,00	0,00	20,00	0,00	0,00
497	predictable neutral essential	3	92,84	50,00	1,00	25,77	3,00	100,00	66,67	0,00	0,00	0,00	0,00	0,00	0,00	0,00	0,00	0,00	0,00	0,00	0,00	0,00	0,00	0,00	0,00	33,33	0,00	0,00	0,00	0,00	0,00	0,00	0,00	0,00	0,00	0,00	0,00	0,00	0,00	0,00	0,00	33,33	0,00	0,00	0,00	0,00	33,33	0,00	0,00
498	caring professional tidy clean organized	5	92,84	50,00	1,00	99,00	5,00	40,00	80,00	0,00	0,00	0,00	0,00	0,00	0,00	0,00	0,00	0,00	0,00	0,00	0,00	0,00	0,00	0,00	0,00	60,00	0,00	0,00	0,00	0,00	20,00	20,00	0,00	0,00	0,00	0,00	0,00	0,00	0,00	0,00	0,00	0,00	0,00	0,00	0,00	0,00	0,00	0,00	0,00
499	hard stressful rewarding	3	92,84	50,00	1,00	25,77	3,00	66,67	100,00	0,00	0,00	0,00	0,00	0,00	0,00	0,00	0,00	0,00	0,00	0,00	0,00	0,00	0,00	0,00	0,00	33,33	0,00	0,00	0,00	0,00	66,67	33,33	33,33	33,33	0,00	0,00	0,00	0,00	0,00	0,00	0,00	0,00	0,00	0,00	0,00	0,00	0,00	0,00	33,33
500	interested intense moving	3	92,84	50,00	98,01	99,00	3,00	66,67	66,67	0,00	0,00	0,00	0,00	0,00	0,00	0,00	0,00	0,00	0,00	0,00	0,00	0,00	0,00	0,00	33,33	0,00	0,00	0,00	0,00	0,00	33,33	33,33	0,00	0,00	0,00	0,00	0,00	0,00	0,00	0,00	0,00	0,00	0,00	0,00	0,00	0,00	0,00	0,00	0,00
501	busy important services provide	4	92,84	99,00	74,76	99,00	4,00	75,00	100,00	0,00	0,00	0,00	0,00	0,00	0,00	0,00	0,00	0,00	0,00	0,00	0,00	0,00	0,00	0,00	0,00	25,00	0,00	0,00	0,00	0,00	25,00	25,00	0,00	0,00	0,00	0,00	25,00	0,00	0,00	0,00	0,00	0,00	0,00	0,00	0,00	0,00	0,00	0,00	0,00
502	strong fast paced positive love health	6	92,84	95,20	23,51	99,00	6,00	16,67	83,33	0,00	0,00	0,00	0,00	0,00	0,00	0,00	0,00	0,00	0,00	0,00	0,00	0,00	0,00	0,00	0,00	33,33	0,00	0,00	0,00	0,00	50,00	50,00	0,00	0,00	0,00	0,00	16,67	0,00	0,00	0,00	0,00	16,67	0,00	0,00	0,00	0,00	16,67	0,00	0,00
503	worthwhile appreciated fulfilling demanding stressful	5	92,84	50,00	43,37	99,00	5,00	100,00	100,00	0,00	0,00	0,00	0,00	0,00	0,00	0,00	0,00	0,00	0,00	0,00	0,00	0,00	0,00	0,00	0,00	20,00	0,00	0,00	0,00	0,00	60,00	40,00	20,00	20,00	0,00	0,00	0,00	0,00	0,00	0,00	0,00	20,00	20,00	0,00	0,00	0,00	0,00	0,00	0,00
504	I like my job this job is very well when I working then my mind is fresh good job I love my job	23	1,00	1,56	98,89	99,00	23,00	4,35	95,65	56,52	30,43	26,09	26,09	0,00	0,00	0,00	0,00	4,35	0,00	0,00	8,70	13,04	8,70	0,00	17,39	4,35	0,00	4,35	0,00	0,00	17,39	17,39	0,00	0,00	0,00	0,00	4,35	0,00	0,00	0,00	0,00	0,00	0,00	0,00	0,00	0,00	0,00	0,00	0,00
505	rewarding empathic fulfilling	3	92,84	50,00	1,00	99,00	3,00	100,00	100,00	0,00	0,00	0,00	0,00	0,00	0,00	0,00	0,00	0,00	0,00	0,00	0,00	0,00	0,00	0,00	0,00	0,00	0,00	0,00	0,00	0,00	33,33	33,33	0,00	0,00	0,00	0,00	0,00	0,00	0,00	0,00	0,00	0,00	0,00	0,00	0,00	0,00	0,00	0,00	0,00
506	interesting important stressful engaging pressured	5	92,84	97,69	1,00	99,00	5,00	100,00	100,00	0,00	0,00	0,00	0,00	0,00	0,00	0,00	0,00	0,00	0,00	0,00	0,00	0,00	0,00	0,00	0,00	0,00	0,00	0,00	0,00	0,00	100,00	60,00	40,00	40,00	0,00	0,00	20,00	0,00	0,00	0,00	0,00	0,00	0,00	0,00	0,00	0,00	0,00	0,00	0,00
507	valued useful challenging interesting complex	5	92,84	50,00	43,37	99,00	5,00	60,00	100,00	0,00	0,00	0,00	0,00	0,00	0,00	0,00	0,00	0,00	0,00	0,00	0,00	0,00	0,00	0,00	0,00	20,00	0,00	0,00	0,00	0,00	80,00	80,00	0,00	0,00	0,00	0,00	0,00	0,00	0,00	0,00	0,00	20,00	20,00	0,00	0,00	0,00	0,00	0,00	0,00
508	interesting challenging has some boring parts ok for now not stable	11	56,58	3,48	31,94	99,00	11,00	18,18	81,82	36,36	0,00	0,00	0,00	0,00	0,00	0,00	0,00	0,00	0,00	9,09	9,09	9,09	0,00	9,09	9,09	9,09	0,00	0,00	0,00	9,09	36,36	27,27	9,09	0,00	0,00	0,00	0,00	0,00	0,00	0,00	0,00	18,18	0,00	0,00	0,00	9,09	0,00	9,09	0,00
509	busy fulfilling interesting nice team	5	92,84	97,69	43,37	99,00	5,00	40,00	100,00	0,00	0,00	0,00	0,00	0,00	0,00	0,00	0,00	0,00	0,00	0,00	0,00	0,00	0,00	0,00	0,00	40,00	0,00	0,00	0,00	0,00	40,00	40,00	0,00	0,00	0,00	0,00	20,00	0,00	0,00	0,00	0,00	0,00	0,00	0,00	0,00	0,00	0,00	0,00	0,00
510	stressful anxious worrying	3	92,84	50,00	1,00	1,00	3,00	100,00	100,00	0,00	0,00	0,00	0,00	0,00	0,00	0,00	0,00	0,00	0,00	0,00	0,00	0,00	0,00	0,00	33,33	33,33	0,00	0,00	0,00	0,00	100,00	0,00	100,00	100,00	0,00	0,00	0,00	0,00	0,00	0,00	0,00	0,00	0,00	0,00	0,00	0,00	0,00	0,00	0,00
511	strenuous tiring repetitive difficult	4	92,84	50,00	74,76	1,00	4,00	75,00	75,00	0,00	0,00	0,00	0,00	0,00	0,00	0,00	0,00	0,00	0,00	0,00	0,00	0,00	0,00	0,00	0,00	50,00	0,00	0,00	0,00	0,00	25,00	0,00	25,00	0,00	0,00	0,00	0,00	0,00	0,00	0,00	0,00	0,00	0,00	0,00	0,00	0,00	0,00	0,00	0,00
512	enjoyable demanding engaging	3	92,84	99,00	1,00	99,00	3,00	100,00	100,00	0,00	0,00	0,00	0,00	0,00	0,00	0,00	0,00	0,00	0,00	0,00	0,00	0,00	0,00	0,00	0,00	0,00	0,00	0,00	0,00	0,00	66,67	66,67	0,00	0,00	0,00	0,00	33,33	0,00	0,00	0,00	0,00	0,00	0,00	0,00	0,00	0,00	0,00	0,00	0,00
513	exciting fun doing entertaining tired	5	51,43	50,00	1,00	99,00	5,00	40,00	100,00	20,00	0,00	0,00	0,00	0,00	0,00	0,00	0,00	0,00	0,00	0,00	20,00	0,00	0,00	0,00	20,00	60,00	0,00	0,00	0,00	0,00	60,00	60,00	0,00	0,00	0,00	0,00	0,00	0,00	0,00	0,00	0,00	0,00	0,00	0,00	0,00	0,00	0,00	0,00	0,00
514	easy varied pointless	3	92,84	50,00	1,00	99,00	3,00	33,33	100,00	0,00	0,00	0,00	0,00	0,00	0,00	0,00	0,00	0,00	0,00	0,00	0,00	0,00	0,00	0,00	0,00	100,00	0,00	0,00	0,00	0,00	33,33	33,33	0,00	0,00	0,00	0,00	0,00	0,00	0,00	0,00	0,00	0,00	0,00	0,00	0,00	0,00	0,00	0,00	0,00
515	interesting challenging regulated	3	92,84	50,00	1,00	99,00	3,00	100,00	100,00	0,00	0,00	0,00	0,00	0,00	0,00	0,00	0,00	0,00	0,00	0,00	0,00	0,00	0,00	0,00	0,00	0,00	0,00	0,00	0,00	0,00	66,67	66,67	0,00	0,00	0,00	0,00	0,00	0,00	0,00	0,00	0,00	0,00	0,00	0,00	0,00	0,00	0,00	0,00	0,00
516	not sure not sure not sure	6	1,80	1,00	99,00	99,00	6,00	0,00	100,00	50,00	0,00	0,00	0,00	0,00	0,00	0,00	0,00	0,00	0,00	0,00	0,00	0,00	0,00	50,00	0,00	0,00	0,00	0,00	0,00	0,00	50,00	50,00	0,00	0,00	0,00	0,00	0,00	0,00	0,00	0,00	0,00	100,00	0,00	0,00	0,00	0,00	50,00	50,00	0,00
517	challenging communication frustration varied interesting	5	92,84	97,69	1,00	99,00	5,00	80,00	100,00	0,00	0,00	0,00	0,00	0,00	0,00	0,00	0,00	0,00	0,00	0,00	0,00	0,00	0,00	0,00	0,00	20,00	0,00	0,00	0,00	0,00	60,00	40,00	20,00	0,00	20,00	0,00	20,00	0,00	0,00	0,00	0,00	0,00	0,00	0,00	0,00	0,00	0,00	0,00	0,00
518	physical mental rewarding ambition trustworthy	5	92,84	50,00	1,00	99,00	5,00	80,00	100,00	0,00	0,00	0,00	0,00	0,00	0,00	0,00	0,00	0,00	0,00	0,00	0,00	0,00	0,00	0,00	0,00	40,00	0,00	0,00	0,00	0,00	40,00	40,00	0,00	0,00	0,00	0,00	0,00	0,00	0,00	0,00	0,00	0,00	0,00	0,00	0,00	0,00	0,00	0,00	0,00
519	tiring unfair hard depressing friendly	5	92,84	97,69	1,00	1,00	5,00	40,00	100,00	0,00	0,00	0,00	0,00	0,00	0,00	0,00	0,00	0,00	0,00	0,00	0,00	0,00	0,00	0,00	0,00	60,00	0,00	0,00	0,00	0,00	60,00	0,00	40,00	0,00	0,00	20,00	20,00	0,00	20,00	0,00	0,00	0,00	0,00	0,00	0,00	0,00	0,00	0,00	20,00
520	interesting motivational different	3	92,84	1,00	99,00	99,00	3,00	100,00	100,00	0,00	0,00	0,00	0,00	0,00	0,00	0,00	0,00	0,00	0,00	0,00	0,00	0,00	0,00	0,00	0,00	33,33	33,33	0,00	0,00	0,00	33,33	33,33	0,00	0,00	0,00	0,00	0,00	0,00	0,00	0,00	0,00	66,67	33,33	33,33	0,00	0,00	0,00	33,33	0,00
521	time quality competition care cooperation	5	92,84	50,00	43,37	99,00	5,00	60,00	80,00	0,00	0,00	0,00	0,00	0,00	0,00	0,00	0,00	0,00	0,00	0,00	0,00	0,00	0,00	0,00	20,00	0,00	0,00	0,00	0,00	0,00	20,00	20,00	0,00	0,00	0,00	0,00	0,00	0,00	0,00	0,00	0,00	0,00	0,00	0,00	0,00	0,00	0,00	0,00	0,00
522	challenging different fast paced lively supportive	6	92,84	4,80	98,01	99,00	6,00	50,00	83,33	0,00	0,00	0,00	0,00	0,00	0,00	0,00	0,00	0,00	0,00	0,00	0,00	0,00	0,00	0,00	0,00	33,33	16,67	0,00	0,00	0,00	50,00	50,00	0,00	0,00	0,00	0,00	0,00	0,00	0,00	0,00	0,00	16,67	0,00	0,00	0,00	0,00	0,00	16,67	0,00
523	exciting flexible respected valued varied	5	92,84	50,00	1,00	99,00	5,00	60,00	100,00	0,00	0,00	0,00	0,00	0,00	0,00	0,00	0,00	0,00	0,00	0,00	0,00	0,00	0,00	0,00	0,00	40,00	0,00	0,00	0,00	0,00	80,00	80,00	0,00	0,00	0,00	0,00	0,00	0,00	0,00	0,00	0,00	0,00	0,00	0,00	0,00	0,00	0,00	0,00	20,00
524	stressful demanding responsibility change	4	92,84	50,00	74,76	1,00	4,00	75,00	100,00	0,00	0,00	0,00	0,00	0,00	0,00	0,00	0,00	0,00	0,00	0,00	0,00	0,00	0,00	0,00	0,00	0,00	0,00	0,00	0,00	0,00	25,00	0,00	25,00	25,00	0,00	0,00	0,00	0,00	0,00	0,00	0,00	25,00	0,00	25,00	0,00	0,00	0,00	0,00	0,00
525	being on time help as much as I can learn more about the role work better within the team	19	96,69	85,38	81,22	97,58	19,00	0,00	100,00	52,63	5,26	5,26	5,26	0,00	0,00	0,00	0,00	0,00	10,53	26,32	10,53	5,26	10,53	0,00	10,53	21,05	21,05	0,00	0,00	10,53	5,26	5,26	0,00	0,00	0,00	0,00	15,79	0,00	0,00	0,00	0,00	5,26	5,26	0,00	0,00	0,00	0,00	0,00	0,00
526	rewarding happy engaging pleasurable great	5	92,84	97,69	1,00	99,00	5,00	60,00	100,00	0,00	0,00	0,00	0,00	0,00	0,00	0,00	0,00	0,00	0,00	0,00	0,00	0,00	0,00	0,00	0,00	40,00	0,00	0,00	0,00	0,00	100,00	100,00	0,00	0,00	0,00	0,00	20,00	0,00	0,00	0,00	0,00	0,00	0,00	0,00	0,00	0,00	0,00	0,00	0,00
527	busy stressful scrutinized	3	92,84	50,00	98,01	1,00	3,00	66,67	66,67	0,00	0,00	0,00	0,00	0,00	0,00	0,00	0,00	0,00	0,00	0,00	0,00	0,00	0,00	0,00	0,00	33,33	0,00	0,00	0,00	0,00	33,33	0,00	33,33	33,33	0,00	0,00	0,00	0,00	0,00	0,00	0,00	0,00	0,00	0,00	0,00	0,00	0,00	0,00	0,00
528	rewarding important varied	3	92,84	50,00	1,00	99,00	3,00	66,67	100,00	0,00	0,00	0,00	0,00	0,00	0,00	0,00	0,00	0,00	0,00	0,00	0,00	0,00	0,00	0,00	0,00	33,33	0,00	0,00	0,00	0,00	66,67	66,67	0,00	0,00	0,00	0,00	0,00	0,00	0,00	0,00	0,00	0,00	0,00	0,00	0,00	0,00	0,00	0,00	0,00
529	relaxed interesting repetitive	3	92,84	50,00	98,01	99,00	3,00	100,00	100,00	0,00	0,00	0,00	0,00	0,00	0,00	0,00	0,00	0,00	0,00	0,00	0,00	0,00	0,00	0,00	0,00	0,00	0,00	0,00	0,00	0,00	66,67	66,67	0,00	0,00	0,00	0,00	0,00	0,00	0,00	0,00	0,00	0,00	0,00	0,00	0,00	0,00	0,00	0,00	0,00
530	crap cold sore tedious boring	5	92,84	2,31	1,00	1,00	5,00	20,00	100,00	0,00	0,00	0,00	0,00	0,00	0,00	0,00	0,00	0,00	0,00	0,00	0,00	0,00	0,00	0,00	0,00	80,00	0,00	0,00	0,00	0,00	60,00	0,00	60,00	0,00	20,00	0,00	0,00	0,00	0,00	0,00	0,00	0,00	0,00	0,00	0,00	0,00	0,00	0,00	20,00
531	challenging diverse political	3	92,84	50,00	1,00	99,00	3,00	100,00	66,67	0,00	0,00	0,00	0,00	0,00	0,00	0,00	0,00	0,00	0,00	0,00	0,00	0,00	0,00	0,00	0,00	33,33	0,00	0,00	0,00	0,00	33,33	33,33	0,00	0,00	0,00	0,00	0,00	0,00	0,00	0,00	0,00	0,00	0,00	0,00	0,00	0,00	0,00	0,00	0,00
532	rewarding learning togetherness	3	92,84	50,00	98,01	99,00	3,00	100,00	100,00	0,00	0,00	0,00	0,00	0,00	0,00	0,00	0,00	0,00	0,00	0,00	0,00	0,00	0,00	0,00	33,33	0,00	0,00	0,00	0,00	0,00	33,33	33,33	0,00	0,00	0,00	0,00	0,00	0,00	0,00	0,00	0,00	33,33	33,33	0,00	0,00	0,00	0,00	0,00	0,00
533	repetitive taxing boring	3	92,84	50,00	98,01	1,00	3,00	33,33	100,00	0,00	0,00	0,00	0,00	0,00	0,00	0,00	0,00	0,00	0,00	0,00	0,00	0,00	0,00	0,00	0,00	33,33	0,00	0,00	0,00	0,00	33,33	0,00	33,33	0,00	0,00	0,00	0,00	0,00	0,00	0,00	0,00	0,00	0,00	0,00	0,00	0,00	0,00	0,00	0,00
534	demoralizing tiring difficult frustrating	4	92,84	50,00	1,00	1,00	4,00	75,00	75,00	0,00	0,00	0,00	0,00	0,00	0,00	0,00	0,00	0,00	0,00	0,00	0,00	0,00	0,00	0,00	0,00	50,00	0,00	0,00	0,00	0,00	50,00	0,00	50,00	0,00	25,00	0,00	0,00	0,00	0,00	0,00	0,00	0,00	0,00	0,00	0,00	0,00	0,00	0,00	0,00
535	fulfilling happy confident ambitious easy-going	6	92,84	50,00	23,51	99,00	6,00	50,00	100,00	0,00	0,00	0,00	0,00	0,00	0,00	0,00	0,00	0,00	0,00	0,00	0,00	0,00	0,00	0,00	16,67	50,00	0,00	0,00	0,00	0,00	50,00	50,00	0,00	0,00	0,00	0,00	0,00	0,00	0,00	0,00	0,00	16,67	0,00	0,00	0,00	0,00	16,67	0,00	0,00
536	official responsible secure	3	92,84	50,00	1,00	99,00	3,00	66,67	100,00	0,00	0,00	0,00	0,00	0,00	0,00	0,00	0,00	0,00	0,00	0,00	0,00	0,00	0,00	0,00	0,00	0,00	0,00	0,00	0,00	0,00	33,33	33,33	0,00	0,00	0,00	0,00	0,00	0,00	0,00	0,00	0,00	0,00	0,00	0,00	0,00	0,00	0,00	0,00	0,00
537	stressful challenging intense	3	92,84	50,00	1,00	25,77	3,00	100,00	66,67	0,00	0,00	0,00	0,00	0,00	0,00	0,00	0,00	0,00	0,00	0,00	0,00	0,00	0,00	0,00	0,00	0,00	0,00	0,00	0,00	0,00	66,67	33,33	33,33	33,33	0,00	0,00	0,00	0,00	0,00	0,00	0,00	0,00	0,00	0,00	0,00	0,00	0,00	0,00	0,00
538	useful easy straight forward	4	92,84	50,00	99,00	99,00	4,00	50,00	100,00	0,00	0,00	0,00	0,00	0,00	0,00	0,00	0,00	0,00	0,00	0,00	0,00	0,00	0,00	0,00	0,00	50,00	0,00	0,00	0,00	0,00	50,00	50,00	0,00	0,00	0,00	0,00	0,00	0,00	0,00	0,00	0,00	0,00	0,00	0,00	0,00	0,00	0,00	0,00	0,00
539	caring compassion intense worth while rewarding	6	60,80	95,20	23,51	99,00	6,00	50,00	83,33	16,67	0,00	0,00	0,00	0,00	0,00	0,00	0,00	0,00	0,00	0,00	0,00	0,00	16,67	0,00	0,00	16,67	0,00	0,00	0,00	0,00	50,00	50,00	0,00	0,00	0,00	0,00	16,67	0,00	0,00	0,00	0,00	0,00	0,00	0,00	0,00	0,00	0,00	0,00	0,00
540	stimulating active important necessary enjoyable	5	92,84	50,00	1,00	99,00	5,00	80,00	100,00	0,00	0,00	0,00	0,00	0,00	0,00	0,00	0,00	0,00	0,00	0,00	0,00	0,00	0,00	0,00	0,00	40,00	0,00	0,00	0,00	0,00	60,00	60,00	0,00	0,00	0,00	0,00	0,00	0,00	0,00	0,00	0,00	40,00	0,00	20,00	0,00	0,00	20,00	0,00	20,00
541	hours location staff	3	92,84	50,00	99,00	25,77	3,00	33,33	100,00	0,00	0,00	0,00	0,00	0,00	0,00	0,00	0,00	0,00	0,00	0,00	0,00	0,00	0,00	0,00	0,00	0,00	0,00	0,00	0,00	0,00	0,00	0,00	0,00	0,00	0,00	0,00	0,00	0,00	0,00	0,00	0,00	0,00	0,00	0,00	0,00	0,00	0,00	0,00	0,00
542	exciting variant challenging	3	92,84	50,00	1,00	99,00	3,00	100,00	66,67	0,00	0,00	0,00	0,00	0,00	0,00	0,00	0,00	0,00	0,00	0,00	0,00	0,00	0,00	0,00	0,00	33,33	0,00	0,00	0,00	0,00	66,67	66,67	0,00	0,00	0,00	0,00	0,00	0,00	0,00	0,00	0,00	0,00	0,00	0,00	0,00	0,00	0,00	0,00	0,00
543	busy varied exceptional pressured negative	5	51,43	2,31	43,37	1,00	5,00	60,00	80,00	20,00	0,00	0,00	0,00	0,00	0,00	0,00	0,00	0,00	0,00	0,00	0,00	0,00	0,00	20,00	0,00	40,00	0,00	0,00	0,00	0,00	20,00	0,00	20,00	20,00	0,00	0,00	0,00	0,00	0,00	0,00	0,00	0,00	0,00	0,00	0,00	0,00	0,00	0,00	0,00
544	rare amazing clean efficient easy	5	92,84	50,00	1,00	99,00	5,00	40,00	100,00	0,00	0,00	0,00	0,00	0,00	0,00	0,00	0,00	0,00	0,00	0,00	0,00	0,00	0,00	0,00	0,00	80,00	0,00	0,00	0,00	0,00	40,00	40,00	0,00	0,00	0,00	0,00	0,00	0,00	0,00	0,00	0,00	0,00	0,00	0,00	0,00	0,00	0,00	0,00	0,00
545	my job is very well I like my job all time feeling cool I love my job also very happy	20	1,00	2,31	99,00	99,00	20,00	5,00	100,00	50,00	25,00	25,00	25,00	0,00	0,00	0,00	0,00	0,00	0,00	0,00	5,00	20,00	5,00	0,00	15,00	10,00	0,00	0,00	0,00	5,00	25,00	25,00	0,00	0,00	0,00	0,00	5,00	0,00	0,00	0,00	0,00	10,00	5,00	0,00	0,00	0,00	5,00	0,00	10,00
546	tiring fun enjoyable boring	4	92,84	50,00	1,00	99,00	4,00	25,00	100,00	0,00	0,00	0,00	0,00	0,00	0,00	0,00	0,00	0,00	0,00	0,00	0,00	0,00	0,00	0,00	0,00	75,00	0,00	0,00	0,00	0,00	75,00	50,00	25,00	0,00	0,00	0,00	0,00	0,00	0,00	0,00	0,00	0,00	0,00	0,00	0,00	0,00	0,00	0,00	0,00
547	hard work rewarding stressful sad compassion	6	92,84	95,20	1,00	25,77	6,00	50,00	100,00	0,00	0,00	0,00	0,00	0,00	0,00	0,00	0,00	0,00	0,00	0,00	0,00	0,00	0,00	0,00	0,00	33,33	0,00	0,00	0,00	0,00	66,67	33,33	33,33	16,67	0,00	16,67	16,67	0,00	0,00	0,00	0,00	0,00	0,00	0,00	0,00	0,00	0,00	0,00	16,67
548	interesting busy social communicative	4	92,84	99,00	74,76	99,00	4,00	50,00	100,00	0,00	0,00	0,00	0,00	0,00	0,00	0,00	0,00	0,00	0,00	0,00	0,00	0,00	0,00	0,00	0,00	25,00	0,00	0,00	0,00	0,00	25,00	25,00	0,00	0,00	0,00	0,00	50,00	0,00	0,00	0,00	0,00	0,00	0,00	0,00	0,00	0,00	0,00	0,00	0,00
549	important complex rigorous time consuming enjoyable	6	92,84	50,00	98,01	99,00	6,00	83,33	66,67	0,00	0,00	0,00	0,00	0,00	0,00	0,00	0,00	0,00	0,00	0,00	0,00	0,00	0,00	0,00	0,00	16,67	0,00	0,00	0,00	0,00	33,33	33,33	0,00	0,00	0,00	0,00	0,00	0,00	0,00	0,00	0,00	16,67	16,67	0,00	0,00	0,00	0,00	0,00	0,00
550	focused laborious intensive	3	92,84	50,00	1,00	25,77	3,00	100,00	33,33	0,00	0,00	0,00	0,00	0,00	0,00	0,00	0,00	0,00	0,00	0,00	0,00	0,00	0,00	0,00	0,00	0,00	0,00	0,00	0,00	0,00	0,00	0,00	0,00	0,00	0,00	0,00	0,00	0,00	0,00	0,00	0,00	0,00	0,00	0,00	0,00	0,00	0,00	0,00	0,00
551	rewarding fulfilling positive inspiring challenging	5	92,84	50,00	43,37	99,00	5,00	100,00	100,00	0,00	0,00	0,00	0,00	0,00	0,00	0,00	0,00	0,00	0,00	0,00	0,00	0,00	0,00	0,00	0,00	20,00	0,00	0,00	0,00	0,00	80,00	80,00	0,00	0,00	0,00	0,00	0,00	0,00	0,00	0,00	0,00	40,00	20,00	0,00	0,00	0,00	20,00	0,00	0,00
552	enjoyable deadline driven customer focused collaborative supportive	7	92,84	50,00	13,15	99,00	7,00	85,71	85,71	0,00	0,00	0,00	0,00	0,00	0,00	0,00	0,00	0,00	0,00	0,00	0,00	0,00	0,00	0,00	0,00	14,29	0,00	0,00	0,00	0,00	28,57	28,57	0,00	0,00	0,00	0,00	0,00	0,00	0,00	0,00	0,00	0,00	0,00	0,00	0,00	0,00	0,00	0,00	0,00
553	money time childcare	3	92,84	50,00	98,01	25,77	3,00	33,33	66,67	0,00	0,00	0,00	0,00	0,00	0,00	0,00	0,00	0,00	0,00	0,00	0,00	0,00	0,00	0,00	0,00	0,00	0,00	0,00	0,00	0,00	0,00	0,00	0,00	0,00	0,00	0,00	0,00	0,00	0,00	0,00	0,00	0,00	0,00	0,00	0,00	0,00	0,00	0,00	0,00
554	interesting fast busy diverse challenging	5	92,84	50,00	99,00	99,00	5,00	60,00	80,00	0,00	0,00	0,00	0,00	0,00	0,00	0,00	0,00	0,00	0,00	0,00	0,00	0,00	0,00	0,00	0,00	20,00	0,00	0,00	0,00	0,00	40,00	40,00	0,00	0,00	0,00	0,00	0,00	0,00	0,00	0,00	0,00	0,00	0,00	0,00	0,00	0,00	0,00	0,00	0,00
555	stressful complex never ending time consuming	6	17,96	4,80	99,00	1,00	6,00	50,00	83,33	16,67	0,00	0,00	0,00	0,00	0,00	0,00	0,00	0,00	0,00	0,00	0,00	16,67	0,00	16,67	0,00	16,67	0,00	0,00	0,00	0,00	16,67	0,00	16,67	16,67	0,00	0,00	0,00	0,00	0,00	0,00	0,00	33,33	16,67	0,00	0,00	0,00	16,67	0,00	0,00
556	satisfying repetitive rewarding	3	92,84	50,00	98,01	99,00	3,00	100,00	100,00	0,00	0,00	0,00	0,00	0,00	0,00	0,00	0,00	0,00	0,00	0,00	0,00	0,00	0,00	0,00	0,00	0,00	0,00	0,00	0,00	0,00	66,67	66,67	0,00	0,00	0,00	0,00	0,00	0,00	0,00	0,00	0,00	0,00	0,00	0,00	0,00	0,00	0,00	0,00	0,00
557	essential interesting involving	3	92,84	99,00	1,00	99,00	3,00	100,00	100,00	0,00	0,00	0,00	0,00	0,00	0,00	0,00	0,00	0,00	0,00	0,00	0,00	0,00	0,00	0,00	0,00	33,33	0,00	0,00	0,00	0,00	33,33	33,33	0,00	0,00	0,00	0,00	33,33	0,00	0,00	0,00	0,00	33,33	0,00	0,00	0,00	0,00	33,33	0,00	0,00
558	hard exhausting consuming demanding challenging	5	92,84	50,00	1,00	25,77	5,00	80,00	80,00	0,00	0,00	0,00	0,00	0,00	0,00	0,00	0,00	0,00	0,00	0,00	0,00	0,00	0,00	0,00	0,00	20,00	0,00	0,00	0,00	0,00	40,00	20,00	20,00	0,00	0,00	0,00	0,00	0,00	0,00	0,00	0,00	0,00	0,00	0,00	0,00	0,00	0,00	0,00	20,00
559	exciting happy environment friendly	4	92,84	99,00	74,76	99,00	4,00	75,00	100,00	0,00	0,00	0,00	0,00	0,00	0,00	0,00	0,00	0,00	0,00	0,00	0,00	0,00	0,00	0,00	0,00	50,00	0,00	0,00	0,00	0,00	75,00	50,00	0,00	0,00	0,00	0,00	25,00	0,00	25,00	0,00	0,00	0,00	0,00	0,00	0,00	0,00	0,00	0,00	0,00
560	secure fun innovative intensive client-oriented	6	92,84	50,00	1,00	99,00	6,00	50,00	50,00	0,00	0,00	0,00	0,00	0,00	0,00	0,00	0,00	0,00	0,00	0,00	0,00	0,00	0,00	0,00	0,00	16,67	0,00	0,00	0,00	0,00	33,33	33,33	0,00	0,00	0,00	0,00	0,00	0,00	0,00	0,00	0,00	0,00	0,00	0,00	0,00	0,00	0,00	0,00	0,00
561	encouraging fun energizing	3	92,84	99,00	1,00	99,00	3,00	66,67	100,00	0,00	0,00	0,00	0,00	0,00	0,00	0,00	0,00	0,00	0,00	0,00	0,00	0,00	0,00	0,00	0,00	33,33	0,00	0,00	0,00	0,00	100,00	100,00	0,00	0,00	0,00	0,00	33,33	0,00	0,00	0,00	0,00	0,00	0,00	0,00	0,00	0,00	0,00	0,00	0,00
562	anxious time-consuming friends salary average	6	92,84	95,20	23,51	1,00	6,00	66,67	83,33	0,00	0,00	0,00	0,00	0,00	0,00	0,00	0,00	0,00	0,00	0,00	0,00	0,00	0,00	0,00	0,00	33,33	0,00	0,00	0,00	16,67	16,67	0,00	16,67	16,67	0,00	0,00	16,67	0,00	16,67	0,00	0,00	0,00	0,00	0,00	0,00	0,00	0,00	0,00	0,00
563	flexible diverse work-life balance	5	92,84	50,00	1,00	99,00	5,00	60,00	60,00	0,00	0,00	0,00	0,00	0,00	0,00	0,00	0,00	0,00	0,00	0,00	0,00	0,00	0,00	0,00	0,00	0,00	0,00	0,00	0,00	0,00	20,00	20,00	0,00	0,00	0,00	0,00	0,00	0,00	0,00	0,00	0,00	0,00	0,00	0,00	0,00	0,00	0,00	0,00	20,00
564	hard tiring long busy complicated	5	92,84	50,00	99,00	25,77	5,00	20,00	100,00	0,00	0,00	0,00	0,00	0,00	0,00	0,00	0,00	0,00	0,00	0,00	0,00	0,00	0,00	0,00	0,00	80,00	0,00	0,00	0,00	0,00	0,00	0,00	0,00	0,00	0,00	0,00	0,00	0,00	0,00	0,00	0,00	20,00	20,00	0,00	0,00	0,00	0,00	0,00	20,00
565	undemanding irrelevant easy redundant	4	92,84	50,00	1,00	99,00	4,00	75,00	25,00	0,00	0,00	0,00	0,00	0,00	0,00	0,00	0,00	0,00	0,00	0,00	0,00	0,00	0,00	0,00	0,00	25,00	0,00	0,00	0,00	0,00	25,00	25,00	0,00	0,00	0,00	0,00	0,00	0,00	0,00	0,00	0,00	0,00	0,00	0,00	0,00	0,00	0,00	0,00	0,00
566	busy peaceful prolonged mindless kind	5	92,84	50,00	43,37	99,00	5,00	60,00	60,00	0,00	0,00	0,00	0,00	0,00	0,00	0,00	0,00	0,00	0,00	0,00	0,00	0,00	0,00	0,00	0,00	40,00	0,00	0,00	0,00	0,00	40,00	40,00	0,00	0,00	0,00	0,00	0,00	0,00	0,00	0,00	0,00	0,00	0,00	0,00	0,00	0,00	0,00	0,00	0,00
567	untrusted unappreciated overworked unlike mistreated	5	99,00	2,31	43,37	25,77	5,00	80,00	40,00	20,00	0,00	0,00	0,00	0,00	0,00	0,00	0,00	0,00	0,00	20,00	0,00	0,00	0,00	0,00	0,00	20,00	0,00	0,00	0,00	0,00	0,00	0,00	0,00	0,00	0,00	0,00	0,00	0,00	0,00	0,00	0,00	20,00	0,00	0,00	0,00	0,00	0,00	20,00	0,00
568	fast paced methodical familiar cheerful enjoyable	6	92,84	50,00	23,51	99,00	6,00	66,67	66,67	0,00	0,00	0,00	0,00	0,00	0,00	0,00	0,00	0,00	0,00	0,00	0,00	0,00	0,00	0,00	0,00	33,33	0,00	0,00	0,00	0,00	33,33	33,33	0,00	0,00	0,00	0,00	0,00	0,00	0,00	0,00	0,00	0,00	0,00	0,00	0,00	0,00	0,00	0,00	0,00
569	stressful busy responsible time consuming focused	6	92,84	50,00	98,01	1,00	6,00	66,67	66,67	0,00	0,00	0,00	0,00	0,00	0,00	0,00	0,00	0,00	0,00	0,00	0,00	0,00	0,00	0,00	0,00	16,67	0,00	0,00	0,00	0,00	16,67	0,00	16,67	16,67	0,00	0,00	0,00	0,00	0,00	0,00	0,00	0,00	0,00	0,00	0,00	0,00	0,00	0,00	0,00
570	long hours giggles busy tires smiles	6	92,84	50,00	99,00	99,00	6,00	16,67	83,33	0,00	0,00	0,00	0,00	0,00	0,00	0,00	0,00	0,00	0,00	0,00	0,00	0,00	0,00	0,00	0,00	16,67	0,00	0,00	0,00	0,00	33,33	33,33	0,00	0,00	0,00	0,00	0,00	0,00	0,00	0,00	0,00	0,00	0,00	0,00	0,00	0,00	0,00	0,00	0,00
571	fun tiring interactive challenging caring	5	92,84	97,69	1,00	99,00	5,00	40,00	100,00	0,00	0,00	0,00	0,00	0,00	0,00	0,00	0,00	0,00	0,00	0,00	0,00	0,00	0,00	0,00	0,00	60,00	0,00	0,00	0,00	0,00	60,00	60,00	0,00	0,00	0,00	0,00	20,00	0,00	0,00	0,00	0,00	0,00	0,00	0,00	0,00	0,00	0,00	0,00	0,00
572	tiring hard stressful enjoyable happy	5	92,84	50,00	1,00	99,00	5,00	40,00	100,00	0,00	0,00	0,00	0,00	0,00	0,00	0,00	0,00	0,00	0,00	0,00	0,00	0,00	0,00	0,00	0,00	60,00	0,00	0,00	0,00	0,00	60,00	40,00	20,00	20,00	0,00	0,00	0,00	0,00	0,00	0,00	0,00	0,00	0,00	0,00	0,00	0,00	0,00	0,00	20,00
573	ambitious confident easy going honest loyal	6	92,84	50,00	23,51	99,00	6,00	33,33	100,00	0,00	0,00	0,00	0,00	0,00	0,00	0,00	0,00	0,00	0,00	0,00	0,00	0,00	0,00	0,00	16,67	66,67	0,00	0,00	0,00	0,00	66,67	66,67	0,00	0,00	0,00	0,00	0,00	0,00	0,00	0,00	0,00	16,67	0,00	0,00	0,00	0,00	16,67	0,00	0,00
574	boring hot tiring	3	92,84	50,00	1,00	1,00	3,00	0,00	100,00	0,00	0,00	0,00	0,00	0,00	0,00	0,00	0,00	0,00	0,00	0,00	0,00	0,00	0,00	0,00	0,00	100,00	0,00	0,00	0,00	0,00	33,33	0,00	33,33	0,00	0,00	0,00	0,00	0,00	0,00	0,00	0,00	0,00	0,00	0,00	0,00	0,00	0,00	0,00	33,33
575	misleading busy cliques rude discrimination	5	92,84	97,69	43,37	1,00	5,00	60,00	80,00	0,00	0,00	0,00	0,00	0,00	0,00	0,00	0,00	0,00	0,00	0,00	0,00	0,00	0,00	0,00	0,00	40,00	0,00	0,00	0,00	0,00	20,00	0,00	20,00	0,00	20,00	0,00	20,00	0,00	20,00	0,00	0,00	20,00	0,00	20,00	0,00	0,00	0,00	0,00	0,00
576	interesting helpful stressful	3	92,84	99,00	1,00	99,00	3,00	100,00	100,00	0,00	0,00	0,00	0,00	0,00	0,00	0,00	0,00	0,00	0,00	0,00	0,00	0,00	0,00	0,00	0,00	33,33	0,00	0,00	0,00	0,00	100,00	66,67	33,33	33,33	0,00	0,00	33,33	0,00	0,00	0,00	0,00	0,00	0,00	0,00	0,00	0,00	0,00	0,00	0,00
577	easy fun repetitive deadlines proud	5	92,84	50,00	43,37	99,00	5,00	40,00	100,00	0,00	0,00	0,00	0,00	0,00	0,00	0,00	0,00	0,00	0,00	0,00	0,00	0,00	0,00	0,00	0,00	40,00	0,00	0,00	0,00	0,00	60,00	60,00	0,00	0,00	0,00	0,00	0,00	0,00	0,00	0,00	0,00	0,00	0,00	0,00	0,00	0,00	0,00	0,00	0,00
578	interesting inspiring motivating educational needed	5	92,84	50,00	43,37	99,00	5,00	80,00	100,00	0,00	0,00	0,00	0,00	0,00	0,00	0,00	0,00	0,00	0,00	0,00	0,00	0,00	0,00	0,00	20,00	20,00	0,00	0,00	0,00	0,00	40,00	40,00	0,00	0,00	0,00	0,00	0,00	0,00	0,00	0,00	0,00	60,00	40,00	20,00	20,00	0,00	0,00	0,00	0,00
579	opportunity development underpaid exciting interesting	5	92,84	50,00	1,00	99,00	5,00	100,00	100,00	0,00	0,00	0,00	0,00	0,00	0,00	0,00	0,00	0,00	0,00	0,00	0,00	0,00	0,00	0,00	0,00	20,00	0,00	0,00	0,00	0,00	60,00	60,00	0,00	0,00	0,00	0,00	0,00	0,00	0,00	0,00	0,00	0,00	0,00	0,00	0,00	0,00	0,00	0,00	0,00
580	lousy wasteful worthless stupid untenable	5	92,84	50,00	1,00	1,00	5,00	60,00	60,00	0,00	0,00	0,00	0,00	0,00	0,00	0,00	0,00	0,00	0,00	0,00	0,00	0,00	0,00	0,00	0,00	40,00	0,00	0,00	0,00	0,00	60,00	0,00	60,00	0,00	20,00	20,00	0,00	0,00	0,00	0,00	0,00	0,00	0,00	0,00	0,00	0,00	0,00	0,00	0,00
581	worthwhile challenging varied intense	4	92,84	50,00	1,00	99,00	4,00	75,00	75,00	0,00	0,00	0,00	0,00	0,00	0,00	0,00	0,00	0,00	0,00	0,00	0,00	0,00	0,00	0,00	0,00	50,00	0,00	0,00	0,00	0,00	50,00	50,00	0,00	0,00	0,00	0,00	0,00	0,00	0,00	0,00	0,00	0,00	0,00	0,00	0,00	0,00	0,00	0,00	0,00
582	boring dull long	3	92,84	50,00	98,01	1,00	3,00	0,00	100,00	0,00	0,00	0,00	0,00	0,00	0,00	0,00	0,00	0,00	0,00	0,00	0,00	0,00	0,00	0,00	0,00	66,67	0,00	0,00	0,00	0,00	66,67	0,00	66,67	0,00	0,00	33,33	0,00	0,00	0,00	0,00	0,00	0,00	0,00	0,00	0,00	0,00	0,00	0,00	0,00
583	rubbish un professional joke	4	92,84	50,00	1,00	99,00	4,00	50,00	50,00	0,00	0,00	0,00	0,00	0,00	0,00	0,00	0,00	0,00	0,00	0,00	0,00	0,00	0,00	0,00	0,00	0,00	0,00	0,00	0,00	0,00	25,00	25,00	0,00	0,00	0,00	0,00	0,00	0,00	0,00	0,00	0,00	0,00	0,00	0,00	0,00	0,00	0,00	0,00	0,00
584	necessary tedious overbearing competitive unfair	5	92,84	50,00	1,00	1,00	5,00	80,00	80,00	0,00	0,00	0,00	0,00	0,00	0,00	0,00	0,00	0,00	0,00	0,00	0,00	0,00	0,00	0,00	0,00	60,00	0,00	0,00	0,00	0,00	40,00	0,00	40,00	0,00	0,00	0,00	0,00	0,00	0,00	0,00	0,00	20,00	0,00	0,00	0,00	0,00	20,00	0,00	0,00
585	good different baking	3	92,84	1,00	98,01	99,00	3,00	33,33	100,00	0,00	0,00	0,00	0,00	0,00	0,00	0,00	0,00	0,00	0,00	0,00	0,00	0,00	0,00	0,00	0,00	33,33	33,33	0,00	0,00	0,00	33,33	33,33	0,00	0,00	0,00	0,00	0,00	0,00	0,00	0,00	0,00	33,33	0,00	0,00	0,00	0,00	0,00	33,33	0,00
586	busy repetitive slow boring dull	5	92,84	50,00	99,00	1,00	5,00	20,00	100,00	0,00	0,00	0,00	0,00	0,00	0,00	0,00	0,00	0,00	0,00	0,00	0,00	0,00	0,00	0,00	0,00	80,00	0,00	0,00	0,00	0,00	40,00	0,00	40,00	0,00	0,00	20,00	0,00	0,00	0,00	0,00	0,00	0,00	0,00	0,00	0,00	0,00	0,00	0,00	0,00
587	tiring demanding funny stressful difficult	5	92,84	50,00	1,00	1,00	5,00	60,00	100,00	0,00	0,00	0,00	0,00	0,00	0,00	0,00	0,00	0,00	0,00	0,00	0,00	0,00	0,00	0,00	0,00	60,00	0,00	0,00	0,00	0,00	60,00	20,00	40,00	20,00	0,00	0,00	0,00	0,00	0,00	0,00	0,00	0,00	0,00	0,00	0,00	0,00	0,00	0,00	0,00
588	privileged rewarding stressful busy	4	92,84	50,00	74,76	99,00	4,00	75,00	100,00	0,00	0,00	0,00	0,00	0,00	0,00	0,00	0,00	0,00	0,00	0,00	0,00	0,00	0,00	0,00	0,00	25,00	0,00	0,00	0,00	0,00	75,00	50,00	25,00	25,00	0,00	0,00	0,00	0,00	0,00	0,00	0,00	0,00	0,00	0,00	0,00	0,00	0,00	0,00	0,00
589	busy different hard fun stressful	5	92,84	2,31	99,00	25,77	5,00	40,00	100,00	0,00	0,00	0,00	0,00	0,00	0,00	0,00	0,00	0,00	0,00	0,00	0,00	0,00	0,00	0,00	0,00	80,00	20,00	0,00	0,00	0,00	40,00	20,00	20,00	20,00	0,00	0,00	0,00	0,00	0,00	0,00	0,00	20,00	0,00	0,00	0,00	0,00	0,00	20,00	20,00
590	supervisor helper friend	3	92,84	99,00	1,00	99,00	3,00	33,33	100,00	0,00	0,00	0,00	0,00	0,00	0,00	0,00	0,00	0,00	0,00	0,00	0,00	0,00	0,00	0,00	0,00	0,00	0,00	0,00	0,00	0,00	33,33	33,33	0,00	0,00	0,00	0,00	66,67	0,00	33,33	0,00	0,00	0,00	0,00	0,00	0,00	0,00	0,00	0,00	0,00
591	tiring energetic consuming	3	92,84	50,00	1,00	99,00	3,00	66,67	66,67	0,00	0,00	0,00	0,00	0,00	0,00	0,00	0,00	0,00	0,00	0,00	0,00	0,00	0,00	0,00	0,00	33,33	0,00	0,00	0,00	0,00	33,33	33,33	0,00	0,00	0,00	0,00	0,00	0,00	0,00	0,00	0,00	0,00	0,00	0,00	0,00	0,00	0,00	0,00	0,00
592	knowledgeable caring and helping trustworthy	5	51,43	97,69	43,37	99,00	5,00	60,00	100,00	20,00	0,00	0,00	0,00	0,00	0,00	0,00	0,00	0,00	0,00	0,00	0,00	0,00	20,00	0,00	0,00	20,00	0,00	0,00	0,00	0,00	60,00	60,00	0,00	0,00	0,00	0,00	20,00	0,00	0,00	0,00	0,00	20,00	20,00	0,00	0,00	0,00	0,00	0,00	0,00
593	tedious repetitive uninspiring disappointing	4	92,84	50,00	74,76	1,00	4,00	100,00	75,00	0,00	0,00	0,00	0,00	0,00	0,00	0,00	0,00	0,00	0,00	0,00	0,00	0,00	0,00	0,00	0,00	25,00	0,00	0,00	0,00	0,00	50,00	0,00	50,00	0,00	0,00	25,00	0,00	0,00	0,00	0,00	0,00	0,00	0,00	0,00	0,00	0,00	0,00	0,00	0,00
594	tough draining exciting inspiring rewarding	5	92,84	50,00	43,37	99,00	5,00	80,00	80,00	0,00	0,00	0,00	0,00	0,00	0,00	0,00	0,00	0,00	0,00	0,00	0,00	0,00	0,00	0,00	0,00	40,00	0,00	0,00	0,00	0,00	80,00	60,00	0,00	0,00	0,00	0,00	0,00	0,00	0,00	0,00	0,00	20,00	20,00	0,00	0,00	0,00	0,00	0,00	0,00
595	fulfilling worthwhile leading responsible enjoyment	5	92,84	50,00	43,37	99,00	5,00	100,00	100,00	0,00	0,00	0,00	0,00	0,00	0,00	0,00	0,00	0,00	0,00	0,00	0,00	0,00	0,00	0,00	0,00	20,00	0,00	0,00	0,00	0,00	40,00	40,00	0,00	0,00	0,00	0,00	0,00	0,00	0,00	0,00	0,00	20,00	0,00	20,00	0,00	0,00	0,00	0,00	0,00
596	interesting positive realistic continuation boring	5	92,84	50,00	1,00	99,00	5,00	80,00	60,00	0,00	0,00	0,00	0,00	0,00	0,00	0,00	0,00	0,00	0,00	0,00	0,00	0,00	0,00	0,00	0,00	40,00	0,00	0,00	0,00	0,00	60,00	40,00	20,00	0,00	0,00	0,00	0,00	0,00	0,00	0,00	0,00	20,00	0,00	0,00	0,00	0,00	20,00	0,00	0,00
597	respectful easy interesting peaceful comfortable	5	92,84	50,00	1,00	99,00	5,00	80,00	100,00	0,00	0,00	0,00	0,00	0,00	0,00	0,00	0,00	0,00	0,00	0,00	0,00	0,00	0,00	0,00	0,00	80,00	0,00	0,00	0,00	0,00	100,00	100,00	0,00	0,00	0,00	0,00	0,00	0,00	0,00	0,00	0,00	0,00	0,00	0,00	0,00	0,00	0,00	0,00	0,00
598	challenging rewarding soul destroying life changing amazing	7	92,84	50,00	13,15	99,00	7,00	71,43	100,00	0,00	0,00	0,00	0,00	0,00	0,00	0,00	0,00	0,00	0,00	0,00	0,00	0,00	0,00	0,00	0,00	14,29	0,00	0,00	0,00	0,00	57,14	42,86	14,29	0,00	14,29	0,00	0,00	0,00	0,00	0,00	0,00	14,29	0,00	14,29	0,00	0,00	0,00	0,00	0,00
599	boring repetitive easy non threatening	5	92,84	50,00	43,37	1,00	5,00	40,00	80,00	0,00	0,00	0,00	0,00	0,00	0,00	0,00	0,00	0,00	0,00	0,00	0,00	0,00	0,00	0,00	0,00	40,00	0,00	0,00	0,00	0,00	60,00	20,00	40,00	20,00	20,00	0,00	0,00	0,00	0,00	0,00	0,00	0,00	0,00	0,00	0,00	0,00	0,00	0,00	0,00
600	tolerable necessary disappointing bullying social	5	92,84	97,69	1,00	1,00	5,00	80,00	60,00	0,00	0,00	0,00	0,00	0,00	0,00	0,00	0,00	0,00	0,00	0,00	0,00	0,00	0,00	0,00	0,00	20,00	0,00	0,00	0,00	0,00	20,00	0,00	20,00	0,00	0,00	20,00	20,00	0,00	0,00	0,00	0,00	20,00	0,00	0,00	0,00	0,00	20,00	0,00	0,00
601	fun suitable physical tiring unsecure	5	92,84	50,00	1,00	99,00	5,00	60,00	60,00	0,00	0,00	0,00	0,00	0,00	0,00	0,00	0,00	0,00	0,00	0,00	0,00	0,00	0,00	0,00	0,00	60,00	0,00	0,00	0,00	0,00	20,00	20,00	0,00	0,00	0,00	0,00	0,00	0,00	0,00	0,00	0,00	0,00	0,00	0,00	0,00	0,00	0,00	0,00	0,00
602	boring unstructured disorganized	3	92,84	50,00	1,00	1,00	3,00	66,67	33,33	0,00	0,00	0,00	0,00	0,00	0,00	0,00	0,00	0,00	0,00	0,00	0,00	0,00	0,00	0,00	0,00	33,33	0,00	0,00	0,00	0,00	33,33	0,00	33,33	0,00	0,00	0,00	0,00	0,00	0,00	0,00	0,00	0,00	0,00	0,00	0,00	0,00	0,00	0,00	0,00
603	different busy essential fun caring	5	92,84	2,31	99,00	99,00	5,00	40,00	100,00	0,00	0,00	0,00	0,00	0,00	0,00	0,00	0,00	0,00	0,00	0,00	0,00	0,00	0,00	0,00	0,00	100,00	20,00	0,00	0,00	0,00	40,00	40,00	0,00	0,00	0,00	0,00	0,00	0,00	0,00	0,00	0,00	40,00	0,00	0,00	0,00	0,00	20,00	20,00	0,00
604	caring interesting challenging specialist dangerous	5	92,84	50,00	1,00	99,00	5,00	80,00	80,00	0,00	0,00	0,00	0,00	0,00	0,00	0,00	0,00	0,00	0,00	0,00	0,00	0,00	0,00	0,00	0,00	40,00	0,00	0,00	0,00	0,00	80,00	60,00	20,00	0,00	0,00	0,00	0,00	0,00	0,00	0,00	0,00	0,00	0,00	0,00	0,00	0,00	0,00	0,00	0,00
605	simple complex demanding important high pressure	6	92,84	50,00	98,01	25,77	6,00	66,67	100,00	0,00	0,00	0,00	0,00	0,00	0,00	0,00	0,00	0,00	0,00	0,00	0,00	0,00	0,00	0,00	0,00	50,00	0,00	0,00	0,00	0,00	33,33	16,67	16,67	16,67	0,00	0,00	0,00	0,00	0,00	0,00	0,00	16,67	16,67	0,00	0,00	0,00	0,00	0,00	0,00
606	boring underpaid undervalued exploitative uncaring	5	92,84	50,00	1,00	1,00	5,00	80,00	40,00	0,00	0,00	0,00	0,00	0,00	0,00	0,00	0,00	0,00	0,00	0,00	0,00	0,00	0,00	0,00	0,00	20,00	0,00	0,00	0,00	0,00	20,00	0,00	20,00	0,00	0,00	0,00	0,00	0,00	0,00	0,00	0,00	0,00	0,00	0,00	0,00	0,00	0,00	0,00	0,00
607	repetitive routine office sedentary dependant	5	92,84	50,00	43,37	25,77	5,00	80,00	40,00	0,00	0,00	0,00	0,00	0,00	0,00	0,00	0,00	0,00	0,00	0,00	0,00	0,00	0,00	0,00	0,00	0,00	0,00	0,00	0,00	0,00	0,00	0,00	0,00	0,00	0,00	0,00	0,00	0,00	0,00	0,00	0,00	0,00	0,00	0,00	0,00	0,00	0,00	0,00	0,00
608	busy demanding variable	3	92,84	50,00	98,01	25,77	3,00	66,67	100,00	0,00	0,00	0,00	0,00	0,00	0,00	0,00	0,00	0,00	0,00	0,00	0,00	0,00	0,00	0,00	0,00	33,33	0,00	0,00	0,00	0,00	0,00	0,00	0,00	0,00	0,00	0,00	0,00	0,00	0,00	0,00	0,00	33,33	0,00	0,00	0,00	33,33	0,00	0,00	0,00
609	busy happy stressful friendly organized	5	92,84	97,69	43,37	25,77	5,00	60,00	100,00	0,00	0,00	0,00	0,00	0,00	0,00	0,00	0,00	0,00	0,00	0,00	0,00	0,00	0,00	0,00	0,00	60,00	0,00	0,00	0,00	0,00	60,00	20,00	20,00	20,00	0,00	0,00	20,00	0,00	20,00	0,00	0,00	0,00	0,00	0,00	0,00	0,00	0,00	0,00	0,00
610	flexible important challenging	3	92,84	50,00	1,00	99,00	3,00	100,00	100,00	0,00	0,00	0,00	0,00	0,00	0,00	0,00	0,00	0,00	0,00	0,00	0,00	0,00	0,00	0,00	0,00	0,00	0,00	0,00	0,00	0,00	100,00	100,00	0,00	0,00	0,00	0,00	0,00	0,00	0,00	0,00	0,00	0,00	0,00	0,00	0,00	0,00	0,00	0,00	33,33
611	great hard enjoyable rewarding different	5	92,84	2,31	43,37	99,00	5,00	60,00	100,00	0,00	0,00	0,00	0,00	0,00	0,00	0,00	0,00	0,00	0,00	0,00	0,00	0,00	0,00	0,00	0,00	60,00	20,00	0,00	0,00	0,00	60,00	60,00	0,00	0,00	0,00	0,00	0,00	0,00	0,00	0,00	0,00	20,00	0,00	0,00	0,00	0,00	0,00	20,00	20,00
612	rewarding progressive caring exciting interesting	5	92,84	50,00	1,00	99,00	5,00	80,00	80,00	0,00	0,00	0,00	0,00	0,00	0,00	0,00	0,00	0,00	0,00	0,00	0,00	0,00	0,00	0,00	0,00	40,00	0,00	0,00	0,00	0,00	80,00	80,00	0,00	0,00	0,00	0,00	0,00	0,00	0,00	0,00	0,00	0,00	0,00	0,00	0,00	0,00	0,00	0,00	0,00
613	providing a service helping people enjoyment	6	99,00	99,00	1,00	99,00	6,00	66,67	100,00	16,67	0,00	0,00	0,00	0,00	0,00	0,00	0,00	0,00	16,67	0,00	0,00	0,00	0,00	0,00	0,00	0,00	0,00	0,00	0,00	0,00	33,33	33,33	0,00	0,00	0,00	0,00	50,00	0,00	0,00	0,00	0,00	0,00	0,00	0,00	0,00	0,00	0,00	0,00	0,00
614	fulfilling supportive meaningful tiring fun	5	92,84	50,00	43,37	99,00	5,00	60,00	100,00	0,00	0,00	0,00	0,00	0,00	0,00	0,00	0,00	0,00	0,00	0,00	0,00	0,00	0,00	0,00	0,00	60,00	0,00	0,00	0,00	0,00	40,00	40,00	0,00	0,00	0,00	0,00	0,00	0,00	0,00	0,00	0,00	20,00	20,00	0,00	0,00	0,00	0,00	0,00	0,00
615	repetitive boring heavy lifting	4	92,84	50,00	74,76	1,00	4,00	50,00	75,00	0,00	0,00	0,00	0,00	0,00	0,00	0,00	0,00	0,00	0,00	0,00	0,00	0,00	0,00	0,00	0,00	50,00	0,00	0,00	0,00	0,00	25,00	0,00	25,00	0,00	0,00	0,00	0,00	0,00	0,00	0,00	0,00	0,00	0,00	0,00	0,00	0,00	0,00	0,00	25,00
616	busy hard sensitive rewarding	4	92,84	50,00	74,76	99,00	4,00	50,00	100,00	0,00	0,00	0,00	0,00	0,00	0,00	0,00	0,00	0,00	0,00	0,00	0,00	0,00	0,00	0,00	0,00	75,00	0,00	0,00	0,00	0,00	25,00	25,00	0,00	0,00	0,00	0,00	0,00	0,00	0,00	0,00	0,00	0,00	0,00	0,00	0,00	0,00	0,00	0,00	25,00
617	team easy quick shift maintenance	5	92,84	97,69	43,37	99,00	5,00	20,00	60,00	0,00	0,00	0,00	0,00	0,00	0,00	0,00	0,00	0,00	0,00	0,00	0,00	0,00	0,00	0,00	0,00	20,00	0,00	0,00	0,00	0,00	20,00	20,00	0,00	0,00	0,00	0,00	20,00	0,00	0,00	0,00	0,00	0,00	0,00	0,00	0,00	0,00	0,00	0,00	0,00
618	nice fun enjoyable friendly pleasant	5	92,84	97,69	1,00	99,00	5,00	60,00	100,00	0,00	0,00	0,00	0,00	0,00	0,00	0,00	0,00	0,00	0,00	0,00	0,00	0,00	0,00	0,00	0,00	40,00	0,00	0,00	0,00	0,00	100,00	80,00	0,00	0,00	0,00	0,00	20,00	0,00	20,00	0,00	0,00	0,00	0,00	0,00	0,00	0,00	0,00	0,00	0,00
619	fulfilling different scientific	3	92,84	1,00	98,01	25,77	3,00	100,00	100,00	0,00	0,00	0,00	0,00	0,00	0,00	0,00	0,00	0,00	0,00	0,00	0,00	0,00	0,00	0,00	0,00	33,33	33,33	0,00	0,00	0,00	0,00	0,00	0,00	0,00	0,00	0,00	0,00	0,00	0,00	0,00	0,00	33,33	0,00	0,00	0,00	0,00	0,00	33,33	0,00
620	grateful hectic bad management inefficient meaningful	6	92,84	50,00	23,51	25,77	6,00	66,67	66,67	0,00	0,00	0,00	0,00	0,00	0,00	0,00	0,00	0,00	0,00	0,00	0,00	0,00	0,00	0,00	0,00	0,00	0,00	0,00	0,00	0,00	33,33	16,67	16,67	0,00	0,00	0,00	0,00	0,00	0,00	0,00	0,00	16,67	16,67	0,00	0,00	0,00	0,00	0,00	0,00
621	fast long interesting old fruitful	5	92,84	50,00	99,00	99,00	5,00	40,00	100,00	0,00	0,00	0,00	0,00	0,00	0,00	0,00	0,00	0,00	0,00	0,00	0,00	0,00	0,00	0,00	0,00	0,00	0,00	0,00	0,00	0,00	20,00	20,00	0,00	0,00	0,00	0,00	0,00	0,00	0,00	0,00	0,00	0,00	0,00	0,00	0,00	0,00	0,00	0,00	20,00
622	interesting eventful normality average money	5	92,84	50,00	1,00	99,00	5,00	80,00	60,00	0,00	0,00	0,00	0,00	0,00	0,00	0,00	0,00	0,00	0,00	0,00	0,00	0,00	0,00	0,00	0,00	20,00	0,00	0,00	0,00	20,00	20,00	20,00	0,00	0,00	0,00	0,00	0,00	0,00	0,00	0,00	0,00	0,00	0,00	0,00	0,00	0,00	0,00	0,00	0,00
623	stressful friendly tiring miserable chatty	5	92,84	99,00	1,00	1,00	5,00	60,00	100,00	0,00	0,00	0,00	0,00	0,00	0,00	0,00	0,00	0,00	0,00	0,00	0,00	0,00	0,00	0,00	0,00	20,00	0,00	0,00	0,00	0,00	60,00	0,00	40,00	40,00	0,00	20,00	40,00	0,00	20,00	0,00	0,00	0,00	0,00	0,00	0,00	0,00	0,00	0,00	0,00
624	mundane repetitive easy	3	92,84	50,00	98,01	99,00	3,00	66,67	66,67	0,00	0,00	0,00	0,00	0,00	0,00	0,00	0,00	0,00	0,00	0,00	0,00	0,00	0,00	0,00	0,00	33,33	0,00	0,00	0,00	0,00	33,33	33,33	0,00	0,00	0,00	0,00	0,00	0,00	0,00	0,00	0,00	0,00	0,00	0,00	0,00	0,00	0,00	0,00	0,00
625	busy interesting important cool challenging	5	92,84	50,00	43,37	99,00	5,00	60,00	100,00	0,00	0,00	0,00	0,00	0,00	0,00	0,00	0,00	0,00	0,00	0,00	0,00	0,00	0,00	0,00	0,00	40,00	0,00	0,00	0,00	0,00	80,00	80,00	0,00	0,00	0,00	0,00	0,00	0,00	0,00	0,00	0,00	0,00	0,00	0,00	0,00	0,00	0,00	0,00	20,00
626	boring simple predictable	3	92,84	50,00	1,00	1,00	3,00	33,33	100,00	0,00	0,00	0,00	0,00	0,00	0,00	0,00	0,00	0,00	0,00	0,00	0,00	0,00	0,00	0,00	0,00	66,67	0,00	0,00	0,00	0,00	33,33	0,00	33,33	0,00	0,00	0,00	0,00	0,00	0,00	0,00	0,00	0,00	0,00	0,00	0,00	0,00	0,00	0,00	0,00
627	customer service help others timekeeping	5	51,43	50,00	99,00	25,77	5,00	60,00	100,00	20,00	20,00	0,00	0,00	0,00	0,00	0,00	0,00	20,00	0,00	0,00	0,00	0,00	0,00	0,00	0,00	0,00	0,00	0,00	0,00	0,00	0,00	0,00	0,00	0,00	0,00	0,00	20,00	0,00	0,00	0,00	0,00	20,00	0,00	0,00	0,00	0,00	0,00	20,00	0,00
628	rewarding challenging purposeful hard thankless	5	92,84	50,00	1,00	99,00	5,00	80,00	80,00	0,00	0,00	0,00	0,00	0,00	0,00	0,00	0,00	0,00	0,00	0,00	0,00	0,00	0,00	0,00	0,00	20,00	0,00	0,00	0,00	0,00	40,00	40,00	0,00	0,00	0,00	0,00	0,00	0,00	0,00	0,00	0,00	20,00	0,00	20,00	0,00	0,00	0,00	0,00	20,00
629	constant mediocre stressful treadmill	4	92,84	50,00	74,76	1,00	4,00	100,00	75,00	0,00	0,00	0,00	0,00	0,00	0,00	0,00	0,00	0,00	0,00	0,00	0,00	0,00	0,00	0,00	0,00	0,00	0,00	0,00	0,00	0,00	25,00	0,00	25,00	25,00	0,00	0,00	0,00	0,00	0,00	0,00	0,00	0,00	0,00	0,00	0,00	0,00	0,00	0,00	0,00
630	fun hard motivational	3	92,84	50,00	98,01	99,00	3,00	33,33	100,00	0,00	0,00	0,00	0,00	0,00	0,00	0,00	0,00	0,00	0,00	0,00	0,00	0,00	0,00	0,00	0,00	66,67	0,00	0,00	0,00	0,00	33,33	33,33	0,00	0,00	0,00	0,00	0,00	0,00	0,00	0,00	0,00	33,33	33,33	33,33	0,00	0,00	0,00	0,00	33,33
631	freedom autonomous interesting routine mundane	5	92,84	50,00	1,00	99,00	5,00	100,00	40,00	0,00	0,00	0,00	0,00	0,00	0,00	0,00	0,00	0,00	0,00	0,00	0,00	0,00	0,00	0,00	0,00	0,00	0,00	0,00	0,00	0,00	40,00	40,00	0,00	0,00	0,00	0,00	0,00	0,00	0,00	0,00	0,00	0,00	0,00	0,00	0,00	0,00	0,00	0,00	0,00
632	busy changing important social worthwhile	5	92,84	97,69	99,00	99,00	5,00	60,00	100,00	0,00	0,00	0,00	0,00	0,00	0,00	0,00	0,00	0,00	0,00	0,00	0,00	0,00	0,00	0,00	0,00	40,00	0,00	0,00	0,00	0,00	40,00	40,00	0,00	0,00	0,00	0,00	20,00	0,00	0,00	0,00	0,00	20,00	0,00	20,00	0,00	0,00	0,00	0,00	0,00
633	values dull comfortable complicated technical	5	92,84	50,00	43,37	99,00	5,00	60,00	80,00	0,00	0,00	0,00	0,00	0,00	0,00	0,00	0,00	0,00	0,00	0,00	0,00	0,00	0,00	0,00	0,00	60,00	0,00	0,00	0,00	0,00	60,00	40,00	20,00	0,00	0,00	20,00	0,00	0,00	0,00	0,00	0,00	20,00	20,00	0,00	0,00	0,00	0,00	0,00	0,00
634	important fun challenging	3	92,84	50,00	1,00	99,00	3,00	66,67	100,00	0,00	0,00	0,00	0,00	0,00	0,00	0,00	0,00	0,00	0,00	0,00	0,00	0,00	0,00	0,00	0,00	33,33	0,00	0,00	0,00	0,00	100,00	100,00	0,00	0,00	0,00	0,00	0,00	0,00	0,00	0,00	0,00	0,00	0,00	0,00	0,00	0,00	0,00	0,00	0,00
635	hard fun outgoing	3	92,84	50,00	1,00	99,00	3,00	33,33	100,00	0,00	0,00	0,00	0,00	0,00	0,00	0,00	0,00	0,00	0,00	0,00	0,00	0,00	0,00	0,00	0,00	100,00	0,00	0,00	0,00	0,00	66,67	66,67	0,00	0,00	0,00	0,00	0,00	0,00	0,00	0,00	0,00	0,00	0,00	0,00	0,00	0,00	0,00	0,00	33,33
636	busy working hard non stop on the go	8	99,00	50,00	99,00	25,77	8,00	12,50	87,50	25,00	0,00	0,00	0,00	0,00	0,00	0,00	0,00	0,00	12,50	12,50	0,00	0,00	0,00	0,00	25,00	25,00	0,00	0,00	0,00	0,00	0,00	0,00	0,00	0,00	0,00	0,00	0,00	0,00	0,00	0,00	0,00	0,00	0,00	0,00	0,00	0,00	0,00	0,00	12,50
637	educate learn patience youth unlearn	5	92,84	50,00	99,00	25,77	5,00	60,00	40,00	0,00	0,00	0,00	0,00	0,00	0,00	0,00	0,00	0,00	0,00	0,00	0,00	0,00	0,00	0,00	20,00	0,00	0,00	0,00	0,00	0,00	0,00	0,00	0,00	0,00	0,00	0,00	0,00	0,00	0,00	0,00	0,00	20,00	20,00	0,00	0,00	0,00	0,00	0,00	0,00
638	stress tiring repetitive data hungry rewarding	6	92,84	50,00	23,51	25,77	6,00	33,33	83,33	0,00	0,00	0,00	0,00	0,00	0,00	0,00	0,00	0,00	0,00	0,00	0,00	0,00	0,00	0,00	0,00	16,67	0,00	0,00	0,00	0,00	33,33	16,67	16,67	16,67	0,00	0,00	0,00	0,00	0,00	0,00	0,00	0,00	0,00	0,00	0,00	0,00	0,00	0,00	0,00
639	unsatisfied draining alarming	3	92,84	50,00	1,00	1,00	3,00	100,00	33,33	0,00	0,00	0,00	0,00	0,00	0,00	0,00	0,00	0,00	0,00	0,00	0,00	0,00	0,00	0,00	0,00	0,00	0,00	0,00	0,00	0,00	33,33	0,00	33,33	33,33	0,00	0,00	0,00	0,00	0,00	0,00	0,00	0,00	0,00	0,00	0,00	0,00	0,00	0,00	0,00
640	exhausting thankless relentless	3	92,84	50,00	1,00	1,00	3,00	100,00	33,33	0,00	0,00	0,00	0,00	0,00	0,00	0,00	0,00	0,00	0,00	0,00	0,00	0,00	0,00	0,00	0,00	0,00	0,00	0,00	0,00	0,00	33,33	0,00	33,33	0,00	0,00	0,00	0,00	0,00	0,00	0,00	0,00	0,00	0,00	0,00	0,00	0,00	0,00	0,00	0,00
641	well paid seedy lucrative	4	37,39	50,00	1,00	99,00	4,00	25,00	50,00	25,00	0,00	0,00	0,00	0,00	0,00	0,00	0,00	0,00	0,00	0,00	0,00	25,00	0,00	0,00	25,00	0,00	0,00	0,00	0,00	0,00	25,00	25,00	0,00	0,00	0,00	0,00	0,00	0,00	0,00	0,00	0,00	0,00	0,00	0,00	0,00	0,00	0,00	0,00	0,00
642	tiring underpaid hard	3	92,84	50,00	1,00	25,77	3,00	33,33	100,00	0,00	0,00	0,00	0,00	0,00	0,00	0,00	0,00	0,00	0,00	0,00	0,00	0,00	0,00	0,00	0,00	66,67	0,00	0,00	0,00	0,00	0,00	0,00	0,00	0,00	0,00	0,00	0,00	0,00	0,00	0,00	0,00	0,00	0,00	0,00	0,00	0,00	0,00	0,00	33,33
643	emails students business grading happy	5	92,84	97,69	1,00	99,00	5,00	60,00	100,00	0,00	0,00	0,00	0,00	0,00	0,00	0,00	0,00	0,00	0,00	0,00	0,00	0,00	0,00	0,00	0,00	20,00	0,00	0,00	0,00	0,00	20,00	20,00	0,00	0,00	0,00	0,00	20,00	0,00	0,00	0,00	0,00	0,00	0,00	0,00	0,00	0,00	0,00	0,00	0,00
644	dull repetitive tolerable	3	92,84	50,00	98,01	1,00	3,00	66,67	66,67	0,00	0,00	0,00	0,00	0,00	0,00	0,00	0,00	0,00	0,00	0,00	0,00	0,00	0,00	0,00	0,00	33,33	0,00	0,00	0,00	0,00	33,33	0,00	33,33	0,00	0,00	33,33	0,00	0,00	0,00	0,00	0,00	0,00	0,00	0,00	0,00	0,00	0,00	0,00	0,00
645	worthwhile rewarding fun serious important	5	92,84	50,00	1,00	99,00	5,00	80,00	100,00	0,00	0,00	0,00	0,00	0,00	0,00	0,00	0,00	0,00	0,00	0,00	0,00	0,00	0,00	0,00	0,00	60,00	0,00	0,00	0,00	0,00	100,00	80,00	20,00	0,00	0,00	0,00	0,00	0,00	0,00	0,00	0,00	0,00	0,00	0,00	0,00	0,00	0,00	0,00	0,00
646	tedious time consuming rewarding	4	92,84	50,00	74,76	25,77	4,00	75,00	75,00	0,00	0,00	0,00	0,00	0,00	0,00	0,00	0,00	0,00	0,00	0,00	0,00	0,00	0,00	0,00	0,00	25,00	0,00	0,00	0,00	0,00	50,00	25,00	25,00	0,00	0,00	0,00	0,00	0,00	0,00	0,00	0,00	0,00	0,00	0,00	0,00	0,00	0,00	0,00	0,00
647	caring for others helping motivation	5	92,84	50,00	99,00	99,00	5,00	40,00	100,00	40,00	20,00	0,00	0,00	0,00	0,00	0,00	0,00	20,00	0,00	20,00	0,00	0,00	0,00	0,00	0,00	20,00	0,00	0,00	0,00	0,00	40,00	40,00	0,00	0,00	0,00	0,00	20,00	0,00	0,00	0,00	0,00	40,00	20,00	20,00	0,00	0,00	0,00	20,00	0,00
648	challenging fun tiring exciting fast paced	6	92,84	50,00	23,51	99,00	6,00	33,33	83,33	0,00	0,00	0,00	0,00	0,00	0,00	0,00	0,00	0,00	0,00	0,00	0,00	0,00	0,00	0,00	0,00	50,00	0,00	0,00	0,00	0,00	50,00	50,00	0,00	0,00	0,00	0,00	0,00	0,00	0,00	0,00	0,00	0,00	0,00	0,00	0,00	0,00	0,00	0,00	0,00
649	easy pleasant nice	3	92,84	50,00	1,00	99,00	3,00	33,33	100,00	0,00	0,00	0,00	0,00	0,00	0,00	0,00	0,00	0,00	0,00	0,00	0,00	0,00	0,00	0,00	0,00	66,67	0,00	0,00	0,00	0,00	100,00	100,00	0,00	0,00	0,00	0,00	0,00	0,00	0,00	0,00	0,00	0,00	0,00	0,00	0,00	0,00	0,00	0,00	0,00
650	interesting enjoyable varied	3	92,84	50,00	1,00	99,00	3,00	66,67	100,00	0,00	0,00	0,00	0,00	0,00	0,00	0,00	0,00	0,00	0,00	0,00	0,00	0,00	0,00	0,00	0,00	33,33	0,00	0,00	0,00	0,00	66,67	66,67	0,00	0,00	0,00	0,00	0,00	0,00	0,00	0,00	0,00	0,00	0,00	0,00	0,00	0,00	0,00	0,00	0,00
651	disengaged parked vacant	3	92,84	50,00	1,00	25,77	3,00	33,33	0,00	0,00	0,00	0,00	0,00	0,00	0,00	0,00	0,00	0,00	0,00	0,00	0,00	0,00	0,00	0,00	0,00	0,00	0,00	0,00	0,00	0,00	0,00	0,00	0,00	0,00	0,00	0,00	0,00	0,00	0,00	0,00	0,00	0,00	0,00	0,00	0,00	0,00	0,00	0,00	0,00
652	stimulating exciting rewarding intense senior	5	92,84	50,00	43,37	99,00	5,00	80,00	80,00	0,00	0,00	0,00	0,00	0,00	0,00	0,00	0,00	0,00	0,00	0,00	0,00	0,00	0,00	0,00	0,00	20,00	0,00	0,00	0,00	0,00	40,00	40,00	0,00	0,00	0,00	0,00	0,00	0,00	0,00	0,00	0,00	20,00	0,00	20,00	0,00	0,00	0,00	0,00	20,00
653	engaging practical creative technical challenging	5	92,84	97,69	1,00	99,00	5,00	100,00	80,00	0,00	0,00	0,00	0,00	0,00	0,00	0,00	0,00	0,00	0,00	0,00	0,00	0,00	0,00	0,00	0,00	40,00	0,00	0,00	0,00	0,00	60,00	60,00	0,00	0,00	0,00	0,00	20,00	0,00	0,00	0,00	0,00	20,00	0,00	20,00	0,00	0,00	0,00	0,00	0,00
654	tiring alright long	3	92,84	50,00	98,01	99,00	3,00	33,33	100,00	0,00	0,00	0,00	0,00	0,00	0,00	0,00	0,00	0,00	0,00	0,00	0,00	0,00	0,00	0,00	0,00	33,33	0,00	0,00	0,00	0,00	33,33	33,33	0,00	0,00	0,00	0,00	0,00	0,00	0,00	0,00	0,00	0,00	0,00	0,00	0,00	0,00	0,00	0,00	0,00
655	hard challenging worthy	3	92,84	50,00	1,00	99,00	3,00	33,33	66,67	0,00	0,00	0,00	0,00	0,00	0,00	0,00	0,00	0,00	0,00	0,00	0,00	0,00	0,00	0,00	0,00	33,33	0,00	0,00	0,00	0,00	33,33	33,33	0,00	0,00	0,00	0,00	0,00	0,00	0,00	0,00	0,00	0,00	0,00	0,00	0,00	0,00	0,00	0,00	33,33
656	important repetitive time consuming	4	92,84	50,00	99,00	99,00	4,00	75,00	75,00	0,00	0,00	0,00	0,00	0,00	0,00	0,00	0,00	0,00	0,00	0,00	0,00	0,00	0,00	0,00	0,00	0,00	0,00	0,00	0,00	0,00	25,00	25,00	0,00	0,00	0,00	0,00	0,00	0,00	0,00	0,00	0,00	0,00	0,00	0,00	0,00	0,00	0,00	0,00	0,00
657	challenging rewarding frustrating run	4	92,84	50,00	74,76	99,00	4,00	75,00	100,00	0,00	0,00	0,00	0,00	0,00	0,00	0,00	0,00	0,00	0,00	0,00	0,00	0,00	0,00	0,00	25,00	0,00	0,00	0,00	0,00	0,00	75,00	50,00	25,00	0,00	25,00	0,00	0,00	0,00	0,00	0,00	0,00	0,00	0,00	0,00	0,00	0,00	0,00	0,00	0,00
658	long boring dull na na	5	92,84	50,00	43,37	1,00	5,00	0,00	60,00	0,00	0,00	0,00	0,00	0,00	0,00	0,00	0,00	0,00	0,00	0,00	0,00	0,00	0,00	0,00	0,00	40,00	0,00	0,00	0,00	0,00	40,00	0,00	40,00	0,00	0,00	20,00	0,00	0,00	0,00	0,00	0,00	0,00	0,00	0,00	0,00	0,00	0,00	0,00	0,00
659	caring dynamic exhausting exciting repetitive	5	92,84	50,00	43,37	99,00	5,00	80,00	80,00	0,00	0,00	0,00	0,00	0,00	0,00	0,00	0,00	0,00	0,00	0,00	0,00	0,00	0,00	0,00	0,00	40,00	0,00	0,00	0,00	0,00	60,00	40,00	20,00	0,00	0,00	0,00	0,00	0,00	0,00	0,00	0,00	0,00	0,00	0,00	0,00	0,00	0,00	0,00	0,00
660	necessary performance repetitive	3	92,84	50,00	98,01	25,77	3,00	100,00	100,00	0,00	0,00	0,00	0,00	0,00	0,00	0,00	0,00	0,00	0,00	0,00	0,00	0,00	0,00	0,00	0,00	33,33	0,00	0,00	0,00	0,00	0,00	0,00	0,00	0,00	0,00	0,00	0,00	0,00	0,00	0,00	0,00	33,33	0,00	0,00	0,00	0,00	33,33	0,00	0,00
661	busy variable skilled knowledgeable helpful	5	92,84	97,69	99,00	99,00	5,00	80,00	100,00	0,00	0,00	0,00	0,00	0,00	0,00	0,00	0,00	0,00	0,00	0,00	0,00	0,00	0,00	0,00	0,00	40,00	0,00	0,00	0,00	0,00	20,00	20,00	0,00	0,00	0,00	0,00	20,00	0,00	0,00	0,00	0,00	40,00	20,00	0,00	0,00	20,00	0,00	0,00	0,00
662	busy tiring engaging uncomplicated long	5	92,84	97,69	99,00	99,00	5,00	40,00	80,00	0,00	0,00	0,00	0,00	0,00	0,00	0,00	0,00	0,00	0,00	0,00	0,00	0,00	0,00	0,00	0,00	40,00	0,00	0,00	0,00	0,00	20,00	20,00	0,00	0,00	0,00	0,00	20,00	0,00	0,00	0,00	0,00	0,00	0,00	0,00	0,00	0,00	0,00	0,00	0,00
663	fast paced tiring challenging scary exciting	6	92,84	50,00	23,51	99,00	6,00	33,33	83,33	0,00	0,00	0,00	0,00	0,00	0,00	0,00	0,00	0,00	0,00	0,00	0,00	0,00	0,00	0,00	0,00	50,00	0,00	0,00	0,00	0,00	50,00	33,33	16,67	16,67	0,00	0,00	0,00	0,00	0,00	0,00	0,00	0,00	0,00	0,00	0,00	0,00	0,00	0,00	0,00
664	interesting varied challenging funny worthwhile	5	92,84	50,00	1,00	99,00	5,00	60,00	100,00	0,00	0,00	0,00	0,00	0,00	0,00	0,00	0,00	0,00	0,00	0,00	0,00	0,00	0,00	0,00	0,00	60,00	0,00	0,00	0,00	0,00	80,00	80,00	0,00	0,00	0,00	0,00	0,00	0,00	0,00	0,00	0,00	0,00	0,00	0,00	0,00	0,00	0,00	0,00	0,00
665	creative exhausting difficult cumbersome	4	92,84	50,00	1,00	1,00	4,00	100,00	75,00	0,00	0,00	0,00	0,00	0,00	0,00	0,00	0,00	0,00	0,00	0,00	0,00	0,00	0,00	0,00	0,00	50,00	0,00	0,00	0,00	0,00	75,00	25,00	50,00	0,00	0,00	0,00	0,00	0,00	0,00	0,00	0,00	25,00	0,00	25,00	0,00	0,00	0,00	0,00	0,00
666	varied enjoyable pressurized	3	92,84	50,00	1,00	25,77	3,00	66,67	100,00	0,00	0,00	0,00	0,00	0,00	0,00	0,00	0,00	0,00	0,00	0,00	0,00	0,00	0,00	0,00	0,00	33,33	0,00	0,00	0,00	0,00	66,67	33,33	33,33	33,33	0,00	0,00	0,00	0,00	0,00	0,00	0,00	0,00	0,00	0,00	0,00	0,00	0,00	0,00	0,00
667	exciting developing inspiring tiring innovative	5	92,84	50,00	43,37	99,00	5,00	80,00	80,00	0,00	0,00	0,00	0,00	0,00	0,00	0,00	0,00	0,00	0,00	0,00	0,00	0,00	0,00	0,00	0,00	40,00	0,00	0,00	0,00	0,00	40,00	40,00	0,00	0,00	0,00	0,00	0,00	0,00	0,00	0,00	0,00	20,00	20,00	0,00	0,00	0,00	0,00	0,00	0,00
668	big worldwide fashionable on trend pleased	6	99,00	50,00	98,01	99,00	6,00	50,00	50,00	16,67	0,00	0,00	0,00	0,00	0,00	0,00	0,00	0,00	0,00	16,67	0,00	0,00	0,00	0,00	0,00	16,67	0,00	0,00	0,00	0,00	16,67	16,67	0,00	0,00	0,00	0,00	0,00	0,00	0,00	0,00	0,00	0,00	0,00	0,00	0,00	0,00	0,00	0,00	0,00
669	boring frustrating dead-end	4	92,84	50,00	74,76	1,00	4,00	25,00	100,00	0,00	0,00	0,00	0,00	0,00	0,00	0,00	0,00	0,00	0,00	0,00	0,00	0,00	0,00	0,00	0,00	25,00	0,00	0,00	0,00	0,00	50,00	0,00	50,00	0,00	25,00	0,00	0,00	0,00	0,00	0,00	0,00	0,00	0,00	0,00	0,00	0,00	0,00	0,00	0,00
670	fair safe loyal	3	92,84	50,00	1,00	99,00	3,00	0,00	100,00	0,00	0,00	0,00	0,00	0,00	0,00	0,00	0,00	0,00	0,00	0,00	0,00	0,00	0,00	0,00	0,00	100,00	0,00	0,00	0,00	0,00	100,00	100,00	0,00	0,00	0,00	0,00	0,00	0,00	0,00	0,00	0,00	0,00	0,00	0,00	0,00	0,00	0,00	0,00	0,00
671	creative relaxed comfortable meaningful impactful	5	92,84	50,00	43,37	99,00	5,00	100,00	80,00	0,00	0,00	0,00	0,00	0,00	0,00	0,00	0,00	0,00	0,00	0,00	0,00	0,00	0,00	0,00	0,00	40,00	0,00	0,00	0,00	0,00	60,00	60,00	0,00	0,00	0,00	0,00	0,00	0,00	0,00	0,00	0,00	40,00	20,00	20,00	0,00	0,00	0,00	0,00	0,00
672	responsibility fun tiring unappreciated	4	92,84	50,00	1,00	99,00	4,00	50,00	75,00	0,00	0,00	0,00	0,00	0,00	0,00	0,00	0,00	0,00	0,00	0,00	0,00	0,00	0,00	0,00	0,00	50,00	0,00	0,00	0,00	0,00	25,00	25,00	0,00	0,00	0,00	0,00	0,00	0,00	0,00	0,00	0,00	0,00	0,00	0,00	0,00	0,00	0,00	0,00	0,00
673	draining frustrating stimulating stressful	4	92,84	50,00	1,00	1,00	4,00	100,00	75,00	0,00	0,00	0,00	0,00	0,00	0,00	0,00	0,00	0,00	0,00	0,00	0,00	0,00	0,00	0,00	0,00	0,00	0,00	0,00	0,00	0,00	50,00	0,00	50,00	25,00	25,00	0,00	0,00	0,00	0,00	0,00	0,00	25,00	0,00	25,00	0,00	0,00	0,00	0,00	25,00
674	rewarding tiring nerve wracking proud thankful	6	92,84	50,00	1,00	99,00	6,00	50,00	83,33	0,00	0,00	0,00	0,00	0,00	0,00	0,00	0,00	0,00	0,00	0,00	0,00	0,00	0,00	0,00	0,00	33,33	0,00	0,00	0,00	0,00	50,00	50,00	0,00	0,00	0,00	0,00	0,00	0,00	0,00	0,00	0,00	0,00	0,00	0,00	0,00	0,00	0,00	0,00	0,00
675	life changing valuable artistic	4	92,84	50,00	74,76	99,00	4,00	75,00	100,00	0,00	0,00	0,00	0,00	0,00	0,00	0,00	0,00	0,00	0,00	0,00	0,00	0,00	0,00	0,00	0,00	25,00	0,00	0,00	0,00	0,00	25,00	25,00	0,00	0,00	0,00	0,00	0,00	0,00	0,00	0,00	0,00	25,00	0,00	25,00	0,00	0,00	0,00	0,00	0,00
676	interesting challenging rewarding motivating change	5	92,84	50,00	99,00	99,00	5,00	80,00	100,00	0,00	0,00	0,00	0,00	0,00	0,00	0,00	0,00	0,00	0,00	0,00	0,00	0,00	0,00	0,00	0,00	0,00	0,00	0,00	0,00	0,00	60,00	60,00	0,00	0,00	0,00	0,00	0,00	0,00	0,00	0,00	0,00	40,00	20,00	40,00	0,00	0,00	0,00	0,00	0,00
677	work chore boring unhappy slow	5	92,84	50,00	43,37	1,00	5,00	20,00	100,00	0,00	0,00	0,00	0,00	0,00	0,00	0,00	0,00	0,00	0,00	0,00	0,00	0,00	0,00	0,00	0,00	40,00	0,00	0,00	0,00	0,00	40,00	0,00	40,00	0,00	0,00	20,00	0,00	0,00	0,00	0,00	0,00	0,00	0,00	0,00	0,00	0,00	0,00	0,00	0,00
678	inspiring fulfilling critical	3	92,84	50,00	98,01	25,77	3,00	100,00	100,00	0,00	0,00	0,00	0,00	0,00	0,00	0,00	0,00	0,00	0,00	0,00	0,00	0,00	0,00	0,00	0,00	0,00	0,00	0,00	0,00	0,00	66,67	33,33	33,33	0,00	33,33	0,00	0,00	0,00	0,00	0,00	0,00	33,33	33,33	0,00	0,00	0,00	0,00	0,00	0,00
679	caring attentive child protection	4	92,84	99,00	74,76	99,00	4,00	50,00	100,00	0,00	0,00	0,00	0,00	0,00	0,00	0,00	0,00	0,00	0,00	0,00	0,00	0,00	0,00	0,00	0,00	25,00	0,00	0,00	0,00	0,00	25,00	25,00	0,00	0,00	0,00	0,00	25,00	0,00	0,00	0,00	0,00	25,00	25,00	0,00	0,00	0,00	0,00	0,00	0,00
680	fun interesting stressful tiring hard work	6	92,84	50,00	1,00	99,00	6,00	33,33	100,00	0,00	0,00	0,00	0,00	0,00	0,00	0,00	0,00	0,00	0,00	0,00	0,00	0,00	0,00	0,00	0,00	50,00	0,00	0,00	0,00	0,00	50,00	33,33	16,67	16,67	0,00	0,00	0,00	0,00	0,00	0,00	0,00	0,00	0,00	0,00	0,00	0,00	0,00	0,00	16,67
681	hard stressful ok busy inefficient	5	92,84	50,00	43,37	25,77	5,00	40,00	80,00	0,00	0,00	0,00	0,00	0,00	0,00	0,00	0,00	0,00	0,00	0,00	0,00	0,00	0,00	0,00	0,00	40,00	0,00	0,00	0,00	0,00	40,00	20,00	20,00	20,00	0,00	0,00	0,00	0,00	0,00	0,00	0,00	0,00	0,00	0,00	0,00	0,00	0,00	0,00	20,00
682	stressful busy pressure	3	92,84	50,00	98,01	1,00	3,00	66,67	100,00	0,00	0,00	0,00	0,00	0,00	0,00	0,00	0,00	0,00	0,00	0,00	0,00	0,00	0,00	0,00	0,00	33,33	0,00	0,00	0,00	0,00	66,67	0,00	66,67	66,67	0,00	0,00	0,00	0,00	0,00	0,00	0,00	0,00	0,00	0,00	0,00	0,00	0,00	0,00	0,00
683	satisfying rewarding busy	3	92,84	50,00	98,01	99,00	3,00	66,67	100,00	0,00	0,00	0,00	0,00	0,00	0,00	0,00	0,00	0,00	0,00	0,00	0,00	0,00	0,00	0,00	0,00	33,33	0,00	0,00	0,00	0,00	66,67	66,67	0,00	0,00	0,00	0,00	0,00	0,00	0,00	0,00	0,00	0,00	0,00	0,00	0,00	0,00	0,00	0,00	0,00
684	pressure busy responsible supportive proud	5	92,84	50,00	43,37	99,00	5,00	60,00	100,00	0,00	0,00	0,00	0,00	0,00	0,00	0,00	0,00	0,00	0,00	0,00	0,00	0,00	0,00	0,00	0,00	40,00	0,00	0,00	0,00	0,00	60,00	40,00	20,00	20,00	0,00	0,00	0,00	0,00	0,00	0,00	0,00	0,00	0,00	0,00	0,00	0,00	0,00	0,00	0,00
685	challenging useful important thought provoking friendly	6	92,84	95,20	23,51	99,00	6,00	83,33	100,00	0,00	0,00	0,00	0,00	0,00	0,00	0,00	0,00	0,00	0,00	0,00	0,00	0,00	0,00	0,00	16,67	0,00	0,00	0,00	0,00	0,00	66,67	50,00	0,00	0,00	0,00	0,00	16,67	0,00	16,67	0,00	0,00	33,33	16,67	16,67	0,00	0,00	0,00	0,00	0,00
686	challenging fun rewarding	3	92,84	50,00	1,00	99,00	3,00	66,67	100,00	0,00	0,00	0,00	0,00	0,00	0,00	0,00	0,00	0,00	0,00	0,00	0,00	0,00	0,00	0,00	0,00	33,33	0,00	0,00	0,00	0,00	100,00	100,00	0,00	0,00	0,00	0,00	0,00	0,00	0,00	0,00	0,00	0,00	0,00	0,00	0,00	0,00	0,00	0,00	0,00
687	varied basic simple	3	92,84	50,00	1,00	25,77	3,00	0,00	100,00	0,00	0,00	0,00	0,00	0,00	0,00	0,00	0,00	0,00	0,00	0,00	0,00	0,00	0,00	0,00	0,00	100,00	0,00	0,00	0,00	0,00	0,00	0,00	0,00	0,00	0,00	0,00	0,00	0,00	0,00	0,00	0,00	0,00	0,00	0,00	0,00	0,00	0,00	0,00	0,00
688	pleasant repetitive logical	3	92,84	50,00	99,00	99,00	3,00	100,00	100,00	0,00	0,00	0,00	0,00	0,00	0,00	0,00	0,00	0,00	0,00	0,00	0,00	0,00	0,00	0,00	0,00	0,00	0,00	0,00	0,00	0,00	33,33	33,33	0,00	0,00	0,00	0,00	0,00	0,00	0,00	0,00	0,00	33,33	33,33	0,00	0,00	0,00	0,00	0,00	0,00
689	stressful demanding rewarding beneficial lonely	5	92,84	50,00	1,00	25,77	5,00	80,00	100,00	0,00	0,00	0,00	0,00	0,00	0,00	0,00	0,00	0,00	0,00	0,00	0,00	0,00	0,00	0,00	0,00	0,00	0,00	0,00	0,00	0,00	80,00	40,00	40,00	20,00	0,00	20,00	0,00	0,00	0,00	0,00	0,00	0,00	0,00	0,00	0,00	0,00	0,00	0,00	0,00
690	bully disability discrimination oppressive not open to agreement abusive	9	92,84	1,38	58,07	25,77	9,00	55,56	66,67	22,22	0,00	0,00	0,00	0,00	0,00	0,00	0,00	0,00	0,00	11,11	0,00	0,00	0,00	11,11	11,11	0,00	0,00	0,00	0,00	0,00	22,22	11,11	11,11	0,00	11,11	0,00	0,00	0,00	0,00	0,00	0,00	11,11	0,00	0,00	0,00	0,00	0,00	11,11	0,00
691	stressful competitive fast-paced	4	92,84	50,00	74,76	1,00	4,00	50,00	75,00	0,00	0,00	0,00	0,00	0,00	0,00	0,00	0,00	0,00	0,00	0,00	0,00	0,00	0,00	0,00	0,00	0,00	0,00	0,00	0,00	0,00	25,00	0,00	25,00	25,00	0,00	0,00	0,00	0,00	0,00	0,00	0,00	0,00	0,00	0,00	0,00	0,00	0,00	0,00	0,00
692	boring monotonous unfair hard stressful	5	92,84	50,00	1,00	1,00	5,00	40,00	80,00	0,00	0,00	0,00	0,00	0,00	0,00	0,00	0,00	0,00	0,00	0,00	0,00	0,00	0,00	0,00	0,00	60,00	0,00	0,00	0,00	0,00	60,00	0,00	60,00	20,00	0,00	0,00	0,00	0,00	0,00	0,00	0,00	0,00	0,00	0,00	0,00	0,00	0,00	0,00	20,00
693	fulfillment ease testing shows all sides learning all different things in life	12	92,84	20,24	98,01	99,00	12,00	33,33	100,00	16,67	8,33	0,00	0,00	0,00	0,00	0,00	0,00	8,33	0,00	8,33	0,00	0,00	0,00	0,00	16,67	8,33	8,33	0,00	0,00	16,67	8,33	8,33	0,00	0,00	0,00	0,00	0,00	0,00	0,00	0,00	0,00	33,33	8,33	0,00	0,00	0,00	16,67	8,33	8,33
694	tiring long stressful worrying unsafe	5	92,84	50,00	43,37	1,00	5,00	40,00	100,00	0,00	0,00	0,00	0,00	0,00	0,00	0,00	0,00	0,00	0,00	0,00	0,00	0,00	0,00	0,00	20,00	40,00	0,00	0,00	0,00	0,00	60,00	0,00	60,00	40,00	0,00	0,00	0,00	0,00	0,00	0,00	0,00	0,00	0,00	0,00	0,00	0,00	0,00	0,00	0,00
695	customer service quality knowledge	4	92,84	50,00	74,76	25,77	4,00	100,00	75,00	0,00	0,00	0,00	0,00	0,00	0,00	0,00	0,00	0,00	0,00	0,00	0,00	0,00	0,00	0,00	0,00	0,00	0,00	0,00	0,00	0,00	0,00	0,00	0,00	0,00	0,00	0,00	0,00	0,00	0,00	0,00	0,00	25,00	25,00	0,00	0,00	0,00	0,00	0,00	0,00
696	social customer-centered hectic busy time-pressured	7	92,84	92,33	99,00	1,00	7,00	42,86	85,71	0,00	0,00	0,00	0,00	0,00	0,00	0,00	0,00	0,00	0,00	0,00	0,00	0,00	0,00	0,00	0,00	14,29	0,00	0,00	0,00	0,00	14,29	0,00	14,29	14,29	0,00	0,00	14,29	0,00	0,00	0,00	0,00	0,00	0,00	0,00	0,00	0,00	0,00	0,00	0,00
697	intense physical compassionate taxing	4	92,84	99,00	1,00	99,00	4,00	75,00	75,00	0,00	0,00	0,00	0,00	0,00	0,00	0,00	0,00	0,00	0,00	0,00	0,00	0,00	0,00	0,00	0,00	25,00	0,00	0,00	0,00	0,00	25,00	25,00	0,00	0,00	0,00	0,00	25,00	0,00	0,00	0,00	0,00	0,00	0,00	0,00	0,00	0,00	0,00	0,00	0,00
698	friendly busy interactive	3	92,84	99,00	98,01	25,77	3,00	66,67	100,00	0,00	0,00	0,00	0,00	0,00	0,00	0,00	0,00	0,00	0,00	0,00	0,00	0,00	0,00	0,00	0,00	33,33	0,00	0,00	0,00	0,00	33,33	0,00	0,00	0,00	0,00	0,00	66,67	0,00	33,33	0,00	0,00	0,00	0,00	0,00	0,00	0,00	0,00	0,00	0,00
699	nice helpful creative new fit	5	92,84	97,69	99,00	99,00	5,00	40,00	100,00	0,00	0,00	0,00	0,00	0,00	0,00	0,00	0,00	0,00	0,00	0,00	0,00	0,00	0,00	0,00	0,00	80,00	0,00	0,00	0,00	0,00	60,00	60,00	0,00	0,00	0,00	0,00	20,00	0,00	0,00	0,00	0,00	20,00	0,00	20,00	0,00	0,00	0,00	0,00	0,00
700	overworked underpaid underappreciated content tired	5	92,84	50,00	1,00	25,77	5,00	80,00	60,00	0,00	0,00	0,00	0,00	0,00	0,00	0,00	0,00	0,00	0,00	0,00	0,00	0,00	0,00	0,00	0,00	40,00	0,00	0,00	0,00	0,00	0,00	0,00	0,00	0,00	0,00	0,00	0,00	0,00	0,00	0,00	0,00	0,00	0,00	0,00	0,00	0,00	0,00	0,00	0,00
701	clean busy hot non stop rushed	6	92,84	50,00	99,00	25,77	6,00	0,00	83,33	0,00	0,00	0,00	0,00	0,00	0,00	0,00	0,00	0,00	0,00	0,00	0,00	0,00	0,00	0,00	0,00	50,00	0,00	0,00	0,00	0,00	0,00	0,00	0,00	0,00	0,00	0,00	0,00	0,00	0,00	0,00	0,00	0,00	0,00	0,00	0,00	0,00	0,00	0,00	16,67
702	helpful integral valued	3	92,84	99,00	1,00	99,00	3,00	66,67	66,67	0,00	0,00	0,00	0,00	0,00	0,00	0,00	0,00	0,00	0,00	0,00	0,00	0,00	0,00	0,00	0,00	33,33	0,00	0,00	0,00	0,00	66,67	66,67	0,00	0,00	0,00	0,00	33,33	0,00	0,00	0,00	0,00	0,00	0,00	0,00	0,00	0,00	0,00	0,00	0,00
703	tiring mentally challenging keeps you on your toes	8	71,61	99,00	7,84	99,00	8,00	25,00	87,50	37,50	25,00	25,00	0,00	0,00	25,00	0,00	0,00	0,00	0,00	12,50	0,00	0,00	0,00	0,00	12,50	12,50	0,00	0,00	0,00	0,00	12,50	12,50	0,00	0,00	0,00	0,00	25,00	0,00	0,00	0,00	0,00	0,00	0,00	0,00	0,00	0,00	0,00	0,00	0,00
704	boring mundane dull uninspiring mediocre	5	92,84	50,00	1,00	1,00	5,00	60,00	60,00	0,00	0,00	0,00	0,00	0,00	0,00	0,00	0,00	0,00	0,00	0,00	0,00	0,00	0,00	0,00	0,00	40,00	0,00	0,00	0,00	0,00	40,00	0,00	40,00	0,00	0,00	20,00	0,00	0,00	0,00	0,00	0,00	0,00	0,00	0,00	0,00	0,00	0,00	0,00	0,00
705	busy challenging varied	3	92,84	50,00	98,01	99,00	3,00	33,33	100,00	0,00	0,00	0,00	0,00	0,00	0,00	0,00	0,00	0,00	0,00	0,00	0,00	0,00	0,00	0,00	0,00	66,67	0,00	0,00	0,00	0,00	33,33	33,33	0,00	0,00	0,00	0,00	0,00	0,00	0,00	0,00	0,00	0,00	0,00	0,00	0,00	0,00	0,00	0,00	0,00
706	progress help assist share knowledge	5	92,84	99,00	43,37	99,00	5,00	40,00	80,00	0,00	0,00	0,00	0,00	0,00	0,00	0,00	0,00	0,00	0,00	0,00	0,00	0,00	0,00	0,00	0,00	0,00	0,00	0,00	0,00	0,00	20,00	20,00	0,00	0,00	0,00	0,00	40,00	0,00	0,00	0,00	0,00	20,00	20,00	0,00	0,00	0,00	0,00	0,00	0,00
707	supervise look after patients look after staff support lead	9	99,00	50,00	98,01	99,00	9,00	33,33	88,89	22,22	0,00	0,00	0,00	0,00	0,00	0,00	0,00	0,00	0,00	22,22	0,00	0,00	0,00	0,00	33,33	22,22	22,22	0,00	0,00	0,00	11,11	11,11	0,00	0,00	0,00	0,00	0,00	0,00	0,00	0,00	0,00	11,11	0,00	11,11	0,00	0,00	0,00	0,00	22,22
708	stimulating exciting important	3	92,84	50,00	1,00	99,00	3,00	100,00	100,00	0,00	0,00	0,00	0,00	0,00	0,00	0,00	0,00	0,00	0,00	0,00	0,00	0,00	0,00	0,00	0,00	33,33	0,00	0,00	0,00	0,00	66,67	66,67	0,00	0,00	0,00	0,00	0,00	0,00	0,00	0,00	0,00	33,33	0,00	33,33	0,00	0,00	0,00	0,00	33,33
709	interesting rewarding flexible independent busy	5	92,84	50,00	43,37	99,00	5,00	80,00	100,00	0,00	0,00	0,00	0,00	0,00	0,00	0,00	0,00	0,00	0,00	0,00	0,00	0,00	0,00	0,00	0,00	20,00	0,00	0,00	0,00	0,00	60,00	60,00	0,00	0,00	0,00	0,00	0,00	0,00	0,00	0,00	0,00	20,00	0,00	20,00	0,00	0,00	0,00	0,00	20,00
710	inspiring worthwhile stressful demanding fun	5	92,84	50,00	43,37	99,00	5,00	80,00	100,00	0,00	0,00	0,00	0,00	0,00	0,00	0,00	0,00	0,00	0,00	0,00	0,00	0,00	0,00	0,00	0,00	40,00	0,00	0,00	0,00	0,00	80,00	60,00	20,00	20,00	0,00	0,00	0,00	0,00	0,00	0,00	0,00	20,00	20,00	0,00	0,00	0,00	0,00	0,00	0,00
711	supportive rewarding helpful informative learning	5	92,84	97,69	99,00	99,00	5,00	100,00	100,00	0,00	0,00	0,00	0,00	0,00	0,00	0,00	0,00	0,00	0,00	0,00	0,00	0,00	0,00	0,00	20,00	40,00	0,00	0,00	0,00	0,00	60,00	60,00	0,00	0,00	0,00	0,00	20,00	0,00	0,00	0,00	0,00	40,00	40,00	0,00	0,00	0,00	0,00	0,00	0,00
712	team enthusiasm communication	3	92,84	99,00	1,00	99,00	3,00	66,67	100,00	0,00	0,00	0,00	0,00	0,00	0,00	0,00	0,00	0,00	0,00	0,00	0,00	0,00	0,00	0,00	0,00	0,00	0,00	0,00	0,00	0,00	33,33	33,33	0,00	0,00	0,00	0,00	66,67	0,00	0,00	0,00	0,00	0,00	0,00	0,00	0,00	0,00	0,00	0,00	0,00
713	fun simple creative unique interesting	5	92,84	50,00	1,00	99,00	5,00	40,00	100,00	0,00	0,00	0,00	0,00	0,00	0,00	0,00	0,00	0,00	0,00	0,00	0,00	0,00	0,00	0,00	0,00	80,00	20,00	0,00	0,00	0,00	60,00	60,00	0,00	0,00	0,00	0,00	0,00	0,00	0,00	0,00	0,00	20,00	0,00	20,00	0,00	0,00	0,00	0,00	0,00
714	social professional respected	3	92,84	99,00	1,00	99,00	3,00	66,67	100,00	0,00	0,00	0,00	0,00	0,00	0,00	0,00	0,00	0,00	0,00	0,00	0,00	0,00	0,00	0,00	0,00	0,00	0,00	0,00	0,00	0,00	33,33	33,33	0,00	0,00	0,00	0,00	33,33	0,00	0,00	0,00	0,00	0,00	0,00	0,00	0,00	0,00	0,00	0,00	0,00
715	boring tedious time waste	4	92,84	50,00	74,76	1,00	4,00	25,00	75,00	0,00	0,00	0,00	0,00	0,00	0,00	0,00	0,00	0,00	0,00	0,00	0,00	0,00	0,00	0,00	0,00	50,00	0,00	0,00	0,00	0,00	50,00	0,00	50,00	0,00	0,00	0,00	0,00	0,00	0,00	0,00	0,00	0,00	0,00	0,00	0,00	0,00	0,00	0,00	0,00
716	varied interesting unpredictable worthwhile unique	5	92,84	50,00	1,00	99,00	5,00	60,00	80,00	0,00	0,00	0,00	0,00	0,00	0,00	0,00	0,00	0,00	0,00	0,00	0,00	0,00	0,00	0,00	0,00	60,00	20,00	0,00	0,00	0,00	40,00	40,00	0,00	0,00	0,00	0,00	0,00	0,00	0,00	0,00	0,00	0,00	0,00	0,00	0,00	0,00	0,00	0,00	0,00
717	conscious necessary important dependant	4	92,84	50,00	74,76	99,00	4,00	100,00	75,00	0,00	0,00	0,00	0,00	0,00	0,00	0,00	0,00	0,00	0,00	0,00	0,00	0,00	0,00	0,00	0,00	25,00	0,00	0,00	0,00	0,00	25,00	25,00	0,00	0,00	0,00	0,00	0,00	0,00	0,00	0,00	0,00	50,00	25,00	0,00	0,00	0,00	25,00	0,00	0,00
718	easy repetitive boring tiring dull	5	92,84	50,00	43,37	1,00	5,00	20,00	100,00	0,00	0,00	0,00	0,00	0,00	0,00	0,00	0,00	0,00	0,00	0,00	0,00	0,00	0,00	0,00	0,00	80,00	0,00	0,00	0,00	0,00	60,00	20,00	40,00	0,00	0,00	20,00	0,00	0,00	0,00	0,00	0,00	0,00	0,00	0,00	0,00	0,00	0,00	0,00	0,00
719	boring busy stressful	3	92,84	50,00	98,01	1,00	3,00	33,33	100,00	0,00	0,00	0,00	0,00	0,00	0,00	0,00	0,00	0,00	0,00	0,00	0,00	0,00	0,00	0,00	0,00	66,67	0,00	0,00	0,00	0,00	66,67	0,00	66,67	33,33	0,00	0,00	0,00	0,00	0,00	0,00	0,00	0,00	0,00	0,00	0,00	0,00	0,00	0,00	0,00
720	rewarding challenging diverse	3	92,84	50,00	1,00	99,00	3,00	100,00	66,67	0,00	0,00	0,00	0,00	0,00	0,00	0,00	0,00	0,00	0,00	0,00	0,00	0,00	0,00	0,00	0,00	0,00	0,00	0,00	0,00	0,00	66,67	66,67	0,00	0,00	0,00	0,00	0,00	0,00	0,00	0,00	0,00	0,00	0,00	0,00	0,00	0,00	0,00	0,00	0,00
721	hard stressful ambitious	3	92,84	50,00	1,00	1,00	3,00	66,67	100,00	0,00	0,00	0,00	0,00	0,00	0,00	0,00	0,00	0,00	0,00	0,00	0,00	0,00	0,00	0,00	0,00	66,67	0,00	0,00	0,00	0,00	33,33	0,00	33,33	33,33	0,00	0,00	0,00	0,00	0,00	0,00	0,00	0,00	0,00	0,00	0,00	0,00	0,00	0,00	33,33
722	interesting challenging worthwhile	3	92,84	50,00	1,00	99,00	3,00	100,00	100,00	0,00	0,00	0,00	0,00	0,00	0,00	0,00	0,00	0,00	0,00	0,00	0,00	0,00	0,00	0,00	0,00	33,33	0,00	0,00	0,00	0,00	100,00	100,00	0,00	0,00	0,00	0,00	0,00	0,00	0,00	0,00	0,00	0,00	0,00	0,00	0,00	0,00	0,00	0,00	0,00
723	enjoyable worthwhile rewarding friendly caring	5	92,84	97,69	1,00	99,00	5,00	80,00	100,00	0,00	0,00	0,00	0,00	0,00	0,00	0,00	0,00	0,00	0,00	0,00	0,00	0,00	0,00	0,00	0,00	40,00	0,00	0,00	0,00	0,00	100,00	80,00	0,00	0,00	0,00	0,00	20,00	0,00	20,00	0,00	0,00	0,00	0,00	0,00	0,00	0,00	0,00	0,00	0,00
724	engaging enjoyable interesting	3	92,84	99,00	1,00	99,00	3,00	100,00	100,00	0,00	0,00	0,00	0,00	0,00	0,00	0,00	0,00	0,00	0,00	0,00	0,00	0,00	0,00	0,00	0,00	0,00	0,00	0,00	0,00	0,00	100,00	100,00	0,00	0,00	0,00	0,00	33,33	0,00	0,00	0,00	0,00	0,00	0,00	0,00	0,00	0,00	0,00	0,00	0,00
725	tiring thankless irritating demeaning important	5	92,84	50,00	1,00	1,00	5,00	80,00	80,00	0,00	0,00	0,00	0,00	0,00	0,00	0,00	0,00	0,00	0,00	0,00	0,00	0,00	0,00	0,00	0,00	20,00	0,00	0,00	0,00	0,00	60,00	20,00	40,00	20,00	0,00	0,00	0,00	0,00	0,00	0,00	0,00	0,00	0,00	0,00	0,00	0,00	0,00	0,00	0,00
726	exciting interesting stimulating	3	92,84	50,00	1,00	99,00	3,00	100,00	100,00	0,00	0,00	0,00	0,00	0,00	0,00	0,00	0,00	0,00	0,00	0,00	0,00	0,00	0,00	0,00	0,00	33,33	0,00	0,00	0,00	0,00	66,67	66,67	0,00	0,00	0,00	0,00	0,00	0,00	0,00	0,00	0,00	33,33	0,00	33,33	0,00	0,00	0,00	0,00	33,33
727	busy stressful exhausting awkward rushed	5	92,84	97,69	99,00	1,00	5,00	60,00	100,00	0,00	0,00	0,00	0,00	0,00	0,00	0,00	0,00	0,00	0,00	0,00	0,00	0,00	0,00	0,00	0,00	20,00	0,00	0,00	0,00	0,00	60,00	0,00	60,00	40,00	0,00	0,00	20,00	0,00	0,00	0,00	0,00	0,00	0,00	0,00	0,00	0,00	0,00	0,00	0,00
728	challenging different interesting varied unusual	5	92,84	2,31	1,00	99,00	5,00	80,00	100,00	0,00	0,00	0,00	0,00	0,00	0,00	0,00	0,00	0,00	0,00	0,00	0,00	0,00	0,00	0,00	0,00	40,00	20,00	0,00	0,00	0,00	40,00	40,00	0,00	0,00	0,00	0,00	0,00	0,00	0,00	0,00	0,00	40,00	0,00	0,00	20,00	0,00	0,00	20,00	0,00
729	boring steady average	3	92,84	50,00	1,00	1,00	3,00	33,33	66,67	0,00	0,00	0,00	0,00	0,00	0,00	0,00	0,00	0,00	0,00	0,00	0,00	0,00	0,00	0,00	0,00	66,67	0,00	0,00	0,00	33,33	33,33	0,00	33,33	0,00	0,00	0,00	0,00	0,00	0,00	0,00	0,00	0,00	0,00	0,00	0,00	0,00	0,00	0,00	0,00
730	warehouse picking trucks safety	4	92,84	50,00	74,76	99,00	4,00	50,00	75,00	0,00	0,00	0,00	0,00	0,00	0,00	0,00	0,00	0,00	0,00	0,00	0,00	0,00	0,00	0,00	25,00	0,00	0,00	0,00	0,00	0,00	25,00	25,00	0,00	0,00	0,00	0,00	0,00	0,00	0,00	0,00	0,00	25,00	0,00	25,00	0,00	0,00	0,00	0,00	0,00
731	rewarding interesting prestigious involving challenging	5	92,84	97,69	1,00	99,00	5,00	100,00	100,00	0,00	0,00	0,00	0,00	0,00	0,00	0,00	0,00	0,00	0,00	0,00	0,00	0,00	0,00	0,00	0,00	0,00	0,00	0,00	0,00	0,00	60,00	60,00	0,00	0,00	0,00	0,00	20,00	0,00	0,00	0,00	0,00	0,00	0,00	0,00	0,00	0,00	0,00	0,00	0,00
732	repetitive useful valued	3	92,84	50,00	98,01	99,00	3,00	33,33	100,00	0,00	0,00	0,00	0,00	0,00	0,00	0,00	0,00	0,00	0,00	0,00	0,00	0,00	0,00	0,00	0,00	0,00	0,00	0,00	0,00	0,00	66,67	66,67	0,00	0,00	0,00	0,00	0,00	0,00	0,00	0,00	0,00	0,00	0,00	0,00	0,00	0,00	0,00	0,00	0,00
733	boring repetitive loud noisy bright	5	92,84	50,00	43,37	25,77	5,00	20,00	100,00	0,00	0,00	0,00	0,00	0,00	0,00	0,00	0,00	0,00	0,00	0,00	0,00	0,00	0,00	0,00	0,00	40,00	0,00	0,00	0,00	0,00	40,00	20,00	20,00	0,00	0,00	0,00	0,00	0,00	0,00	0,00	0,00	0,00	0,00	0,00	0,00	0,00	0,00	0,00	60,00
734	rubbish tiresome repetitive boring slavery	5	92,84	50,00	43,37	1,00	5,00	80,00	60,00	0,00	0,00	0,00	0,00	0,00	0,00	0,00	0,00	0,00	0,00	0,00	0,00	0,00	0,00	0,00	0,00	20,00	0,00	0,00	0,00	0,00	20,00	0,00	20,00	0,00	0,00	0,00	0,00	0,00	0,00	0,00	0,00	0,00	0,00	0,00	0,00	0,00	0,00	0,00	0,00
735	mundane secure can change	4	37,39	50,00	74,76	99,00	4,00	25,00	75,00	25,00	0,00	0,00	0,00	0,00	0,00	0,00	0,00	0,00	0,00	0,00	25,00	0,00	0,00	0,00	0,00	0,00	0,00	0,00	0,00	0,00	25,00	25,00	0,00	0,00	0,00	0,00	0,00	0,00	0,00	0,00	0,00	25,00	0,00	25,00	0,00	0,00	0,00	0,00	0,00
736	tiring boring uncomfortable	3	92,84	50,00	1,00	1,00	3,00	33,33	100,00	0,00	0,00	0,00	0,00	0,00	0,00	0,00	0,00	0,00	0,00	0,00	0,00	0,00	0,00	0,00	0,00	66,67	0,00	0,00	0,00	0,00	66,67	0,00	66,67	33,33	0,00	0,00	0,00	0,00	0,00	0,00	0,00	0,00	0,00	0,00	0,00	0,00	0,00	0,00	0,00
737	supportive unbalanced thankless	3	92,84	50,00	1,00	99,00	3,00	100,00	33,33	0,00	0,00	0,00	0,00	0,00	0,00	0,00	0,00	0,00	0,00	0,00	0,00	0,00	0,00	0,00	0,00	33,33	0,00	0,00	0,00	0,00	33,33	33,33	0,00	0,00	0,00	0,00	0,00	0,00	0,00	0,00	0,00	0,00	0,00	0,00	0,00	0,00	0,00	0,00	0,00
738	fulfilling interesting tedious improvable low-paying	6	92,84	50,00	23,51	1,00	6,00	66,67	83,33	0,00	0,00	0,00	0,00	0,00	0,00	0,00	0,00	0,00	0,00	0,00	0,00	0,00	0,00	0,00	0,00	16,67	0,00	0,00	0,00	0,00	50,00	16,67	33,33	0,00	0,00	16,67	0,00	0,00	0,00	0,00	0,00	0,00	0,00	0,00	0,00	0,00	0,00	0,00	0,00
739	busy stressful worthwhile full filing	5	92,84	50,00	99,00	25,77	5,00	40,00	80,00	0,00	0,00	0,00	0,00	0,00	0,00	0,00	0,00	0,00	0,00	0,00	0,00	0,00	0,00	0,00	0,00	60,00	0,00	0,00	0,00	0,00	40,00	20,00	20,00	20,00	0,00	0,00	0,00	0,00	0,00	0,00	0,00	0,00	0,00	0,00	0,00	0,00	0,00	0,00	0,00
740	challenging innovative fast-paced	4	92,84	50,00	74,76	99,00	4,00	50,00	50,00	0,00	0,00	0,00	0,00	0,00	0,00	0,00	0,00	0,00	0,00	0,00	0,00	0,00	0,00	0,00	0,00	0,00	0,00	0,00	0,00	0,00	25,00	25,00	0,00	0,00	0,00	0,00	0,00	0,00	0,00	0,00	0,00	0,00	0,00	0,00	0,00	0,00	0,00	0,00	0,00
741	busy small team satisfying	4	92,84	99,00	99,00	99,00	4,00	25,00	100,00	0,00	0,00	0,00	0,00	0,00	0,00	0,00	0,00	0,00	0,00	0,00	0,00	0,00	0,00	0,00	0,00	50,00	0,00	0,00	0,00	0,00	25,00	25,00	0,00	0,00	0,00	0,00	25,00	0,00	0,00	0,00	0,00	0,00	0,00	0,00	0,00	0,00	0,00	0,00	0,00
742	varied interesting busy vibrant sociable	5	92,84	97,69	43,37	99,00	5,00	60,00	80,00	0,00	0,00	0,00	0,00	0,00	0,00	0,00	0,00	0,00	0,00	0,00	0,00	0,00	0,00	0,00	0,00	60,00	0,00	0,00	0,00	0,00	40,00	40,00	0,00	0,00	0,00	0,00	20,00	0,00	0,00	0,00	0,00	0,00	0,00	0,00	0,00	0,00	0,00	0,00	0,00
743	happy important successful friendly	4	92,84	99,00	1,00	99,00	4,00	75,00	100,00	0,00	0,00	0,00	0,00	0,00	0,00	0,00	0,00	0,00	0,00	0,00	0,00	0,00	0,00	0,00	0,00	50,00	0,00	0,00	0,00	0,00	100,00	75,00	0,00	0,00	0,00	0,00	25,00	0,00	25,00	0,00	0,00	0,00	0,00	0,00	0,00	0,00	0,00	0,00	0,00
744	important worthwhile essential tiring satisfying	5	92,84	50,00	1,00	99,00	5,00	80,00	100,00	0,00	0,00	0,00	0,00	0,00	0,00	0,00	0,00	0,00	0,00	0,00	0,00	0,00	0,00	0,00	0,00	60,00	0,00	0,00	0,00	0,00	60,00	60,00	0,00	0,00	0,00	0,00	0,00	0,00	0,00	0,00	0,00	20,00	0,00	0,00	0,00	0,00	20,00	0,00	0,00
745	important serious pressured flexible fulfilling	5	92,84	50,00	1,00	25,77	5,00	100,00	100,00	0,00	0,00	0,00	0,00	0,00	0,00	0,00	0,00	0,00	0,00	0,00	0,00	0,00	0,00	0,00	0,00	20,00	0,00	0,00	0,00	0,00	80,00	40,00	40,00	20,00	0,00	0,00	0,00	0,00	0,00	0,00	0,00	0,00	0,00	0,00	0,00	0,00	0,00	0,00	20,00
746	empathetic professional compassionate efficient responsible	5	92,84	97,69	1,00	99,00	5,00	100,00	100,00	0,00	0,00	0,00	0,00	0,00	0,00	0,00	0,00	0,00	0,00	0,00	0,00	0,00	0,00	0,00	0,00	0,00	0,00	0,00	0,00	0,00	20,00	20,00	0,00	0,00	0,00	0,00	20,00	0,00	0,00	0,00	0,00	0,00	0,00	0,00	0,00	0,00	0,00	0,00	0,00
747	fulfilling happy valued accomplished interesting	5	92,84	50,00	1,00	99,00	5,00	60,00	100,00	0,00	0,00	0,00	0,00	0,00	0,00	0,00	0,00	0,00	0,00	0,00	0,00	0,00	0,00	0,00	0,00	20,00	0,00	0,00	0,00	0,00	60,00	60,00	0,00	0,00	0,00	0,00	0,00	0,00	0,00	0,00	0,00	0,00	0,00	0,00	0,00	0,00	0,00	0,00	0,00
748	challenging varied engaging inspiring enjoyable	5	92,84	97,69	43,37	99,00	5,00	80,00	100,00	0,00	0,00	0,00	0,00	0,00	0,00	0,00	0,00	0,00	0,00	0,00	0,00	0,00	0,00	0,00	0,00	20,00	0,00	0,00	0,00	0,00	80,00	80,00	0,00	0,00	0,00	0,00	20,00	0,00	0,00	0,00	0,00	20,00	20,00	0,00	0,00	0,00	0,00	0,00	0,00
749	busy intense immersive fast-paced	5	92,84	50,00	99,00	25,77	5,00	40,00	40,00	0,00	0,00	0,00	0,00	0,00	0,00	0,00	0,00	0,00	0,00	0,00	0,00	0,00	0,00	0,00	0,00	20,00	0,00	0,00	0,00	0,00	0,00	0,00	0,00	0,00	0,00	0,00	0,00	0,00	0,00	0,00	0,00	0,00	0,00	0,00	0,00	0,00	0,00	0,00	0,00
750	caring stressful overworked dedicated tiring	5	92,84	50,00	1,00	25,77	5,00	60,00	100,00	0,00	0,00	0,00	0,00	0,00	0,00	0,00	0,00	0,00	0,00	0,00	0,00	0,00	0,00	0,00	0,00	80,00	0,00	0,00	0,00	0,00	40,00	20,00	20,00	20,00	0,00	0,00	0,00	0,00	0,00	0,00	0,00	0,00	0,00	0,00	0,00	0,00	0,00	0,00	0,00
751	busy achievable substantial	3	92,84	50,00	98,01	25,77	3,00	66,67	66,67	0,00	0,00	0,00	0,00	0,00	0,00	0,00	0,00	0,00	0,00	0,00	0,00	0,00	0,00	0,00	0,00	33,33	0,00	0,00	0,00	0,00	0,00	0,00	0,00	0,00	0,00	0,00	0,00	0,00	0,00	0,00	0,00	0,00	0,00	0,00	0,00	0,00	0,00	0,00	0,00
752	undervalued interesting individual	3	92,84	99,00	1,00	99,00	3,00	100,00	66,67	0,00	0,00	0,00	0,00	0,00	0,00	0,00	0,00	0,00	0,00	0,00	0,00	0,00	0,00	0,00	0,00	0,00	0,00	0,00	0,00	0,00	33,33	33,33	0,00	0,00	0,00	0,00	33,33	0,00	0,00	0,00	0,00	0,00	0,00	0,00	0,00	0,00	0,00	0,00	0,00
753	rewarding fulfilling useful	3	92,84	50,00	1,00	99,00	3,00	66,67	100,00	0,00	0,00	0,00	0,00	0,00	0,00	0,00	0,00	0,00	0,00	0,00	0,00	0,00	0,00	0,00	0,00	0,00	0,00	0,00	0,00	0,00	66,67	66,67	0,00	0,00	0,00	0,00	0,00	0,00	0,00	0,00	0,00	0,00	0,00	0,00	0,00	0,00	0,00	0,00	0,00
754	repetitive dull boring interesting	4	92,84	50,00	74,76	1,00	4,00	50,00	100,00	0,00	0,00	0,00	0,00	0,00	0,00	0,00	0,00	0,00	0,00	0,00	0,00	0,00	0,00	0,00	0,00	50,00	0,00	0,00	0,00	0,00	75,00	25,00	50,00	0,00	0,00	25,00	0,00	0,00	0,00	0,00	0,00	0,00	0,00	0,00	0,00	0,00	0,00	0,00	0,00
755	content worthwhile fun positive happy	5	92,84	50,00	1,00	99,00	5,00	60,00	80,00	0,00	0,00	0,00	0,00	0,00	0,00	0,00	0,00	0,00	0,00	0,00	0,00	0,00	0,00	0,00	0,00	80,00	0,00	0,00	0,00	0,00	80,00	80,00	0,00	0,00	0,00	0,00	0,00	0,00	0,00	0,00	0,00	20,00	0,00	0,00	0,00	0,00	20,00	0,00	0,00
756	customer services one job at the time relax on time initiative	11	99,00	50,00	99,00	99,00	11,00	27,27	100,00	27,27	0,00	0,00	0,00	0,00	0,00	0,00	0,00	0,00	9,09	18,18	0,00	0,00	0,00	0,00	0,00	0,00	0,00	0,00	9,09	0,00	9,09	9,09	0,00	0,00	0,00	0,00	0,00	0,00	0,00	0,00	0,00	9,09	0,00	9,09	0,00	0,00	0,00	0,00	0,00
757	repetitive negotiation friendly conflict fun	5	92,84	99,00	43,37	99,00	5,00	80,00	80,00	0,00	0,00	0,00	0,00	0,00	0,00	0,00	0,00	0,00	0,00	0,00	0,00	0,00	0,00	0,00	0,00	20,00	0,00	0,00	0,00	0,00	40,00	20,00	0,00	0,00	0,00	0,00	40,00	0,00	20,00	0,00	0,00	0,00	0,00	0,00	0,00	0,00	0,00	0,00	0,00
758	cheap hollow quick quiet	4	92,84	50,00	74,76	25,77	4,00	0,00	75,00	0,00	0,00	0,00	0,00	0,00	0,00	0,00	0,00	0,00	0,00	0,00	0,00	0,00	0,00	0,00	0,00	25,00	0,00	0,00	0,00	0,00	0,00	0,00	0,00	0,00	0,00	0,00	0,00	0,00	0,00	0,00	0,00	0,00	0,00	0,00	0,00	0,00	0,00	0,00	25,00
759	repetitive slow unfilled	3	92,84	50,00	99,00	25,77	3,00	66,67	66,67	0,00	0,00	0,00	0,00	0,00	0,00	0,00	0,00	0,00	0,00	0,00	0,00	0,00	0,00	0,00	0,00	33,33	0,00	0,00	0,00	0,00	0,00	0,00	0,00	0,00	0,00	0,00	0,00	0,00	0,00	0,00	0,00	0,00	0,00	0,00	0,00	0,00	0,00	0,00	0,00
760	hard rewarding consuming values ethics	5	92,84	50,00	1,00	99,00	5,00	40,00	60,00	0,00	0,00	0,00	0,00	0,00	0,00	0,00	0,00	0,00	0,00	0,00	0,00	0,00	0,00	0,00	0,00	20,00	0,00	0,00	0,00	0,00	40,00	40,00	0,00	0,00	0,00	0,00	0,00	0,00	0,00	0,00	0,00	0,00	0,00	0,00	0,00	0,00	0,00	0,00	20,00
761	hot tedious long boring tired	5	92,84	50,00	43,37	1,00	5,00	20,00	100,00	0,00	0,00	0,00	0,00	0,00	0,00	0,00	0,00	0,00	0,00	0,00	0,00	0,00	0,00	0,00	0,00	80,00	0,00	0,00	0,00	0,00	40,00	0,00	40,00	0,00	0,00	0,00	0,00	0,00	0,00	0,00	0,00	0,00	0,00	0,00	0,00	0,00	0,00	0,00	20,00
762	thorough detailed interesting	3	92,84	50,00	1,00	99,00	3,00	100,00	33,33	0,00	0,00	0,00	0,00	0,00	0,00	0,00	0,00	0,00	0,00	0,00	0,00	0,00	0,00	0,00	0,00	0,00	0,00	0,00	0,00	0,00	33,33	33,33	0,00	0,00	0,00	0,00	0,00	0,00	0,00	0,00	0,00	0,00	0,00	0,00	0,00	0,00	0,00	0,00	0,00
763	demanding chaotic fulfilling interesting caring	5	92,84	50,00	1,00	99,00	5,00	80,00	80,00	0,00	0,00	0,00	0,00	0,00	0,00	0,00	0,00	0,00	0,00	0,00	0,00	0,00	0,00	0,00	0,00	20,00	0,00	0,00	0,00	0,00	40,00	40,00	0,00	0,00	0,00	0,00	0,00	0,00	0,00	0,00	0,00	0,00	0,00	0,00	0,00	0,00	0,00	0,00	0,00
764	I enjoy helping my patients I would like to work less days I feel sad when a patient dies	19	33,88	5,73	96,09	99,00	19,00	21,05	89,47	42,11	21,05	21,05	21,05	0,00	0,00	0,00	0,00	0,00	5,26	5,26	5,26	5,26	5,26	0,00	15,79	10,53	5,26	5,26	0,00	5,26	21,05	15,79	5,26	0,00	0,00	5,26	5,26	0,00	0,00	0,00	0,00	10,53	5,26	0,00	5,26	0,00	0,00	0,00	5,26
765	challenging versatile demanding important	4	92,84	50,00	1,00	99,00	4,00	100,00	75,00	0,00	0,00	0,00	0,00	0,00	0,00	0,00	0,00	0,00	0,00	0,00	0,00	0,00	0,00	0,00	0,00	0,00	0,00	0,00	0,00	0,00	50,00	50,00	0,00	0,00	0,00	0,00	0,00	0,00	0,00	0,00	0,00	0,00	0,00	0,00	0,00	0,00	0,00	0,00	0,00
766	rewarding frustrating varied fun	4	92,84	50,00	1,00	99,00	4,00	50,00	100,00	0,00	0,00	0,00	0,00	0,00	0,00	0,00	0,00	0,00	0,00	0,00	0,00	0,00	0,00	0,00	0,00	50,00	0,00	0,00	0,00	0,00	75,00	50,00	25,00	0,00	25,00	0,00	0,00	0,00	0,00	0,00	0,00	0,00	0,00	0,00	0,00	0,00	0,00	0,00	0,00
767	easy valuable responsible time-pressured friendly	6	92,84	95,20	23,51	99,00	6,00	66,67	100,00	0,00	0,00	0,00	0,00	0,00	0,00	0,00	0,00	0,00	0,00	0,00	0,00	0,00	0,00	0,00	0,00	16,67	0,00	0,00	0,00	0,00	66,67	33,33	16,67	16,67	0,00	0,00	16,67	0,00	16,67	0,00	0,00	0,00	0,00	0,00	0,00	0,00	0,00	0,00	0,00
768	caring hard work patience	4	92,84	50,00	1,00	99,00	4,00	25,00	75,00	0,00	0,00	0,00	0,00	0,00	0,00	0,00	0,00	0,00	0,00	0,00	0,00	0,00	0,00	0,00	0,00	50,00	0,00	0,00	0,00	0,00	25,00	25,00	0,00	0,00	0,00	0,00	0,00	0,00	0,00	0,00	0,00	0,00	0,00	0,00	0,00	0,00	0,00	0,00	25,00
769	rewarding stressful complex varied supportive	5	92,84	50,00	43,37	99,00	5,00	80,00	100,00	0,00	0,00	0,00	0,00	0,00	0,00	0,00	0,00	0,00	0,00	0,00	0,00	0,00	0,00	0,00	0,00	60,00	0,00	0,00	0,00	0,00	60,00	40,00	20,00	20,00	0,00	0,00	0,00	0,00	0,00	0,00	0,00	20,00	20,00	0,00	0,00	0,00	0,00	0,00	0,00
770	demanding stressful dangerous vital life-changing	6	92,84	50,00	23,51	1,00	6,00	66,67	100,00	0,00	0,00	0,00	0,00	0,00	0,00	0,00	0,00	0,00	0,00	0,00	0,00	0,00	0,00	0,00	0,00	16,67	0,00	0,00	0,00	0,00	50,00	16,67	33,33	16,67	0,00	0,00	0,00	0,00	0,00	0,00	0,00	16,67	0,00	16,67	0,00	0,00	0,00	0,00	0,00
771	good pay easy fast different new	6	92,84	4,80	99,00	99,00	6,00	16,67	100,00	0,00	0,00	0,00	0,00	0,00	0,00	0,00	0,00	0,00	0,00	0,00	0,00	0,00	0,00	0,00	0,00	50,00	16,67	0,00	0,00	0,00	33,33	33,33	0,00	0,00	0,00	0,00	0,00	0,00	0,00	0,00	0,00	16,67	0,00	0,00	0,00	0,00	0,00	16,67	0,00
772	rewarding satisfying interesting challenging	4	92,84	50,00	1,00	99,00	4,00	100,00	100,00	0,00	0,00	0,00	0,00	0,00	0,00	0,00	0,00	0,00	0,00	0,00	0,00	0,00	0,00	0,00	0,00	0,00	0,00	0,00	0,00	0,00	100,00	100,00	0,00	0,00	0,00	0,00	0,00	0,00	0,00	0,00	0,00	0,00	0,00	0,00	0,00	0,00	0,00	0,00	0,00
773	annoyed bored frustrated uninterested unsatisfied	5	92,84	50,00	1,00	1,00	5,00	80,00	60,00	0,00	0,00	0,00	0,00	0,00	0,00	0,00	0,00	0,00	0,00	0,00	0,00	0,00	0,00	0,00	0,00	0,00	0,00	0,00	0,00	0,00	60,00	0,00	60,00	0,00	40,00	0,00	0,00	0,00	0,00	0,00	0,00	0,00	0,00	0,00	0,00	0,00	0,00	0,00	0,00
774	drive skill fast quick cool	5	92,84	50,00	99,00	99,00	5,00	0,00	100,00	0,00	0,00	0,00	0,00	0,00	0,00	0,00	0,00	0,00	0,00	0,00	0,00	0,00	0,00	0,00	0,00	20,00	0,00	0,00	0,00	0,00	20,00	20,00	0,00	0,00	0,00	0,00	0,00	0,00	0,00	0,00	0,00	0,00	0,00	0,00	0,00	0,00	0,00	0,00	20,00
775	tiring difficult consuming	3	92,84	50,00	1,00	1,00	3,00	66,67	66,67	0,00	0,00	0,00	0,00	0,00	0,00	0,00	0,00	0,00	0,00	0,00	0,00	0,00	0,00	0,00	0,00	66,67	0,00	0,00	0,00	0,00	33,33	0,00	33,33	0,00	0,00	0,00	0,00	0,00	0,00	0,00	0,00	0,00	0,00	0,00	0,00	0,00	0,00	0,00	0,00
776	rewarding international interesting	3	92,84	50,00	98,01	99,00	3,00	100,00	100,00	0,00	0,00	0,00	0,00	0,00	0,00	0,00	0,00	0,00	0,00	0,00	0,00	0,00	0,00	0,00	0,00	0,00	0,00	0,00	0,00	0,00	66,67	66,67	0,00	0,00	0,00	0,00	0,00	0,00	0,00	0,00	0,00	0,00	0,00	0,00	0,00	0,00	0,00	0,00	0,00
777	intense important tiring frustrating busy	5	92,84	50,00	43,37	25,77	5,00	60,00	80,00	0,00	0,00	0,00	0,00	0,00	0,00	0,00	0,00	0,00	0,00	0,00	0,00	0,00	0,00	0,00	0,00	40,00	0,00	0,00	0,00	0,00	40,00	20,00	20,00	0,00	20,00	0,00	0,00	0,00	0,00	0,00	0,00	0,00	0,00	0,00	0,00	0,00	0,00	0,00	0,00
778	monotonous friendly team working coordinate organized	6	92,84	99,00	1,00	25,77	6,00	83,33	66,67	0,00	0,00	0,00	0,00	0,00	0,00	0,00	0,00	0,00	0,00	0,00	0,00	0,00	0,00	0,00	16,67	16,67	0,00	0,00	0,00	0,00	16,67	0,00	0,00	0,00	0,00	0,00	33,33	0,00	16,67	0,00	0,00	0,00	0,00	0,00	0,00	0,00	0,00	0,00	0,00
779	interesting important responsive fast-paced fun	6	92,84	50,00	23,51	99,00	6,00	50,00	66,67	0,00	0,00	0,00	0,00	0,00	0,00	0,00	0,00	0,00	0,00	0,00	0,00	0,00	0,00	0,00	0,00	16,67	0,00	0,00	0,00	0,00	50,00	50,00	0,00	0,00	0,00	0,00	0,00	0,00	0,00	0,00	0,00	0,00	0,00	0,00	0,00	0,00	0,00	0,00	0,00
780	complex demanding helpful rewarding tiring	5	92,84	97,69	43,37	99,00	5,00	80,00	100,00	0,00	0,00	0,00	0,00	0,00	0,00	0,00	0,00	0,00	0,00	0,00	0,00	0,00	0,00	0,00	0,00	60,00	0,00	0,00	0,00	0,00	40,00	40,00	0,00	0,00	0,00	0,00	20,00	0,00	0,00	0,00	0,00	20,00	20,00	0,00	0,00	0,00	0,00	0,00	0,00
781	relaxed flexible casual easy unimportant	5	92,84	50,00	1,00	99,00	5,00	60,00	100,00	0,00	0,00	0,00	0,00	0,00	0,00	0,00	0,00	0,00	0,00	0,00	0,00	0,00	0,00	0,00	0,00	40,00	0,00	0,00	0,00	0,00	100,00	60,00	20,00	0,00	0,00	20,00	0,00	0,00	0,00	0,00	0,00	0,00	0,00	0,00	0,00	0,00	0,00	0,00	20,00
782	repetitive dull unchallenging busy boring	5	92,84	50,00	99,00	1,00	5,00	40,00	80,00	0,00	0,00	0,00	0,00	0,00	0,00	0,00	0,00	0,00	0,00	0,00	0,00	0,00	0,00	0,00	0,00	60,00	0,00	0,00	0,00	0,00	40,00	0,00	40,00	0,00	0,00	20,00	0,00	0,00	0,00	0,00	0,00	0,00	0,00	0,00	0,00	0,00	0,00	0,00	0,00
783	fulfilling responsible burn out	4	99,00	50,00	74,76	25,77	4,00	50,00	100,00	25,00	0,00	0,00	0,00	0,00	0,00	0,00	0,00	0,00	0,00	25,00	0,00	0,00	0,00	0,00	0,00	0,00	0,00	0,00	0,00	0,00	0,00	0,00	0,00	0,00	0,00	0,00	0,00	0,00	0,00	0,00	0,00	0,00	0,00	0,00	0,00	0,00	0,00	0,00	25,00
784	fast paced lively exhausting interactive mental	6	92,84	95,20	23,51	25,77	6,00	33,33	83,33	0,00	0,00	0,00	0,00	0,00	0,00	0,00	0,00	0,00	0,00	0,00	0,00	0,00	0,00	0,00	0,00	16,67	0,00	0,00	0,00	0,00	33,33	16,67	16,67	0,00	0,00	0,00	16,67	0,00	0,00	0,00	0,00	0,00	0,00	0,00	0,00	0,00	0,00	0,00	0,00
785	humbling empowering frustrating uplifting privileged	5	92,84	50,00	1,00	25,77	5,00	100,00	40,00	0,00	0,00	0,00	0,00	0,00	0,00	0,00	0,00	0,00	0,00	0,00	0,00	0,00	0,00	0,00	0,00	0,00	0,00	0,00	0,00	0,00	40,00	20,00	20,00	0,00	20,00	0,00	0,00	0,00	0,00	0,00	0,00	0,00	0,00	0,00	0,00	0,00	0,00	0,00	0,00
786	interesting happy inspiring	3	92,84	50,00	98,01	99,00	3,00	66,67	100,00	0,00	0,00	0,00	0,00	0,00	0,00	0,00	0,00	0,00	0,00	0,00	0,00	0,00	0,00	0,00	0,00	33,33	0,00	0,00	0,00	0,00	100,00	100,00	0,00	0,00	0,00	0,00	0,00	0,00	0,00	0,00	0,00	33,33	33,33	0,00	0,00	0,00	0,00	0,00	0,00
787	mundane pressure workload	3	92,84	50,00	1,00	1,00	3,00	100,00	33,33	0,00	0,00	0,00	0,00	0,00	0,00	0,00	0,00	0,00	0,00	0,00	0,00	0,00	0,00	0,00	0,00	0,00	0,00	0,00	0,00	0,00	33,33	0,00	33,33	33,33	0,00	0,00	0,00	0,00	0,00	0,00	0,00	0,00	0,00	0,00	0,00	0,00	0,00	0,00	0,00
788	work money bills cash funds	5	92,84	50,00	1,00	25,77	5,00	0,00	100,00	0,00	0,00	0,00	0,00	0,00	0,00	0,00	0,00	0,00	0,00	0,00	0,00	0,00	0,00	0,00	0,00	0,00	0,00	0,00	0,00	0,00	0,00	0,00	0,00	0,00	0,00	0,00	0,00	0,00	0,00	0,00	0,00	0,00	0,00	0,00	0,00	0,00	0,00	0,00	0,00
789	complex serious responsible important	4	92,84	50,00	74,76	25,77	4,00	100,00	100,00	0,00	0,00	0,00	0,00	0,00	0,00	0,00	0,00	0,00	0,00	0,00	0,00	0,00	0,00	0,00	0,00	50,00	0,00	0,00	0,00	0,00	50,00	25,00	25,00	0,00	0,00	0,00	0,00	0,00	0,00	0,00	0,00	25,00	25,00	0,00	0,00	0,00	0,00	0,00	0,00
790	important valuable relaxed easy varied	5	92,84	50,00	1,00	99,00	5,00	60,00	100,00	0,00	0,00	0,00	0,00	0,00	0,00	0,00	0,00	0,00	0,00	0,00	0,00	0,00	0,00	0,00	0,00	40,00	0,00	0,00	0,00	0,00	80,00	80,00	0,00	0,00	0,00	0,00	0,00	0,00	0,00	0,00	0,00	0,00	0,00	0,00	0,00	0,00	0,00	0,00	0,00
791	taxing complicated stressful rewarding demanding	5	92,84	50,00	43,37	25,77	5,00	80,00	100,00	0,00	0,00	0,00	0,00	0,00	0,00	0,00	0,00	0,00	0,00	0,00	0,00	0,00	0,00	0,00	0,00	20,00	0,00	0,00	0,00	0,00	40,00	20,00	20,00	20,00	0,00	0,00	0,00	0,00	0,00	0,00	0,00	20,00	20,00	0,00	0,00	0,00	0,00	0,00	0,00
792	variable operations strategic developmental innovative	5	92,84	50,00	1,00	25,77	5,00	100,00	80,00	0,00	0,00	0,00	0,00	0,00	0,00	0,00	0,00	0,00	0,00	0,00	0,00	0,00	0,00	0,00	0,00	0,00	0,00	0,00	0,00	0,00	0,00	0,00	0,00	0,00	0,00	0,00	0,00	0,00	0,00	0,00	0,00	20,00	0,00	0,00	0,00	20,00	0,00	0,00	0,00
793	boring stressful depressing easy complicated	5	92,84	50,00	43,37	1,00	5,00	60,00	100,00	0,00	0,00	0,00	0,00	0,00	0,00	0,00	0,00	0,00	0,00	0,00	0,00	0,00	0,00	0,00	0,00	60,00	0,00	0,00	0,00	0,00	80,00	20,00	60,00	20,00	0,00	20,00	0,00	0,00	0,00	0,00	0,00	20,00	20,00	0,00	0,00	0,00	0,00	0,00	0,00
794	professional investigator firm balanced	4	92,84	50,00	1,00	25,77	4,00	75,00	50,00	0,00	0,00	0,00	0,00	0,00	0,00	0,00	0,00	0,00	0,00	0,00	0,00	0,00	0,00	0,00	0,00	0,00	0,00	0,00	0,00	0,00	0,00	0,00	0,00	0,00	0,00	0,00	0,00	0,00	0,00	0,00	0,00	0,00	0,00	0,00	0,00	0,00	0,00	0,00	0,00
795	engaging challenging educational fulfilling varied	5	92,84	97,69	1,00	99,00	5,00	80,00	100,00	0,00	0,00	0,00	0,00	0,00	0,00	0,00	0,00	0,00	0,00	0,00	0,00	0,00	0,00	0,00	0,00	40,00	0,00	0,00	0,00	0,00	40,00	40,00	0,00	0,00	0,00	0,00	20,00	0,00	0,00	0,00	0,00	0,00	0,00	0,00	0,00	0,00	0,00	0,00	0,00
796	hard frustrating tiring privileged inspiring	5	92,84	50,00	43,37	99,00	5,00	60,00	100,00	0,00	0,00	0,00	0,00	0,00	0,00	0,00	0,00	0,00	0,00	0,00	0,00	0,00	0,00	0,00	0,00	40,00	0,00	0,00	0,00	0,00	60,00	40,00	20,00	0,00	20,00	0,00	0,00	0,00	0,00	0,00	0,00	20,00	20,00	0,00	0,00	0,00	0,00	0,00	20,00
797	undivided united satisfying	3	92,84	50,00	1,00	99,00	3,00	66,67	33,33	0,00	0,00	0,00	0,00	0,00	0,00	0,00	0,00	0,00	0,00	0,00	0,00	0,00	0,00	0,00	0,00	0,00	0,00	0,00	0,00	0,00	33,33	33,33	0,00	0,00	0,00	0,00	0,00	0,00	0,00	0,00	0,00	0,00	0,00	0,00	0,00	0,00	0,00	0,00	0,00
798	rewarding whole satisfied unique good	5	92,84	50,00	1,00	99,00	5,00	40,00	100,00	0,00	0,00	0,00	0,00	0,00	0,00	0,00	0,00	0,00	0,00	0,00	0,00	0,00	0,00	0,00	0,00	20,00	20,00	0,00	0,00	20,00	60,00	60,00	0,00	0,00	0,00	0,00	0,00	0,00	0,00	0,00	0,00	0,00	0,00	0,00	0,00	0,00	0,00	0,00	0,00
799	fun exciting flexible	3	92,84	50,00	1,00	99,00	3,00	66,67	100,00	0,00	0,00	0,00	0,00	0,00	0,00	0,00	0,00	0,00	0,00	0,00	0,00	0,00	0,00	0,00	0,00	66,67	0,00	0,00	0,00	0,00	100,00	100,00	0,00	0,00	0,00	0,00	0,00	0,00	0,00	0,00	0,00	0,00	0,00	0,00	0,00	0,00	0,00	0,00	33,33
800	solid fun rough bumpy happy	5	92,84	50,00	1,00	99,00	5,00	0,00	60,00	0,00	0,00	0,00	0,00	0,00	0,00	0,00	0,00	0,00	0,00	0,00	0,00	0,00	0,00	0,00	0,00	60,00	0,00	0,00	0,00	0,00	40,00	40,00	0,00	0,00	0,00	0,00	0,00	0,00	0,00	0,00	0,00	0,00	0,00	0,00	0,00	0,00	0,00	0,00	20,00
801	complicated challenging different pedantic persistent	5	92,84	2,31	99,00	99,00	5,00	100,00	80,00	0,00	0,00	0,00	0,00	0,00	0,00	0,00	0,00	0,00	0,00	0,00	0,00	0,00	0,00	0,00	0,00	40,00	20,00	0,00	0,00	0,00	20,00	20,00	0,00	0,00	0,00	0,00	0,00	0,00	0,00	0,00	0,00	40,00	20,00	0,00	0,00	0,00	0,00	20,00	0,00
802	busy varied rewarding friendly social	5	92,84	99,00	43,37	99,00	5,00	40,00	100,00	0,00	0,00	0,00	0,00	0,00	0,00	0,00	0,00	0,00	0,00	0,00	0,00	0,00	0,00	0,00	0,00	40,00	0,00	0,00	0,00	0,00	40,00	20,00	0,00	0,00	0,00	0,00	40,00	0,00	20,00	0,00	0,00	0,00	0,00	0,00	0,00	0,00	0,00	0,00	0,00
803	tedious boring easy repetitious monotonous	5	92,84	50,00	43,37	1,00	5,00	60,00	80,00	0,00	0,00	0,00	0,00	0,00	0,00	0,00	0,00	0,00	0,00	0,00	0,00	0,00	0,00	0,00	0,00	60,00	0,00	0,00	0,00	0,00	60,00	20,00	40,00	0,00	0,00	0,00	0,00	0,00	0,00	0,00	0,00	0,00	0,00	0,00	0,00	0,00	0,00	0,00	0,00
804	service timely cleanliness respect confidentiality	5	92,84	50,00	43,37	99,00	5,00	80,00	60,00	0,00	0,00	0,00	0,00	0,00	0,00	0,00	0,00	0,00	0,00	0,00	0,00	0,00	0,00	0,00	0,00	0,00	0,00	0,00	0,00	0,00	20,00	20,00	0,00	0,00	0,00	0,00	0,00	0,00	0,00	0,00	0,00	0,00	0,00	0,00	0,00	0,00	0,00	0,00	0,00
805	great interesting difficult changeable	4	92,84	50,00	1,00	99,00	4,00	75,00	75,00	0,00	0,00	0,00	0,00	0,00	0,00	0,00	0,00	0,00	0,00	0,00	0,00	0,00	0,00	0,00	0,00	50,00	0,00	0,00	0,00	0,00	75,00	50,00	25,00	0,00	0,00	0,00	0,00	0,00	0,00	0,00	0,00	0,00	0,00	0,00	0,00	0,00	0,00	0,00	0,00
806	research driven varied hard-working fulfilling	6	92,84	50,00	23,51	25,77	6,00	50,00	100,00	0,00	0,00	0,00	0,00	0,00	0,00	0,00	0,00	0,00	0,00	0,00	0,00	0,00	0,00	0,00	16,67	33,33	0,00	0,00	0,00	0,00	0,00	0,00	0,00	0,00	0,00	0,00	0,00	0,00	0,00	0,00	0,00	0,00	0,00	0,00	0,00	0,00	0,00	0,00	16,67
807	challenging lively learning changing	4	92,84	50,00	99,00	99,00	4,00	75,00	100,00	0,00	0,00	0,00	0,00	0,00	0,00	0,00	0,00	0,00	0,00	0,00	0,00	0,00	0,00	0,00	25,00	0,00	0,00	0,00	0,00	0,00	50,00	50,00	0,00	0,00	0,00	0,00	0,00	0,00	0,00	0,00	0,00	50,00	25,00	25,00	0,00	0,00	0,00	0,00	0,00
808	boring repetitive brain-numbing	4	92,84	50,00	74,76	1,00	4,00	50,00	100,00	0,00	0,00	0,00	0,00	0,00	0,00	0,00	0,00	0,00	0,00	0,00	0,00	0,00	0,00	0,00	0,00	25,00	0,00	0,00	0,00	0,00	50,00	0,00	50,00	0,00	0,00	0,00	0,00	0,00	0,00	0,00	0,00	0,00	0,00	0,00	0,00	0,00	0,00	0,00	0,00
809	educational slow collaborative	3	92,84	50,00	98,01	25,77	3,00	66,67	100,00	0,00	0,00	0,00	0,00	0,00	0,00	0,00	0,00	0,00	0,00	0,00	0,00	0,00	0,00	0,00	0,00	66,67	0,00	0,00	0,00	0,00	0,00	0,00	0,00	0,00	0,00	0,00	0,00	0,00	0,00	0,00	0,00	0,00	0,00	0,00	0,00	0,00	0,00	0,00	0,00
810	boring draining angry	3	92,84	50,00	1,00	1,00	3,00	33,33	66,67	0,00	0,00	0,00	0,00	0,00	0,00	0,00	0,00	0,00	0,00	0,00	0,00	0,00	0,00	0,00	0,00	66,67	0,00	0,00	0,00	0,00	66,67	0,00	66,67	0,00	33,33	0,00	0,00	0,00	0,00	0,00	0,00	0,00	0,00	0,00	0,00	0,00	0,00	0,00	0,00
811	hard work disrespected overworked poorly paid fed up	8	99,00	50,00	7,84	1,00	8,00	25,00	87,50	12,50	0,00	0,00	0,00	0,00	0,00	0,00	0,00	0,00	0,00	12,50	0,00	0,00	0,00	0,00	25,00	25,00	0,00	0,00	0,00	0,00	12,50	0,00	12,50	0,00	0,00	0,00	0,00	0,00	0,00	0,00	0,00	0,00	0,00	0,00	0,00	0,00	0,00	0,00	12,50
812	happy busy occupied stressed helpful	5	92,84	97,69	43,37	99,00	5,00	60,00	80,00	0,00	0,00	0,00	0,00	0,00	0,00	0,00	0,00	0,00	0,00	0,00	0,00	0,00	0,00	0,00	0,00	60,00	0,00	0,00	0,00	0,00	60,00	40,00	20,00	20,00	0,00	0,00	20,00	0,00	0,00	0,00	0,00	0,00	0,00	0,00	0,00	0,00	0,00	0,00	0,00
813	responsible respectful important helpful	4	92,84	99,00	1,00	99,00	4,00	100,00	100,00	0,00	0,00	0,00	0,00	0,00	0,00	0,00	0,00	0,00	0,00	0,00	0,00	0,00	0,00	0,00	0,00	50,00	0,00	0,00	0,00	0,00	75,00	75,00	0,00	0,00	0,00	0,00	25,00	0,00	0,00	0,00	0,00	0,00	0,00	0,00	0,00	0,00	0,00	0,00	0,00
814	busy unsatisfied one-sided	4	92,84	50,00	74,76	25,77	4,00	25,00	50,00	0,00	0,00	0,00	0,00	0,00	0,00	0,00	0,00	0,00	0,00	0,00	0,00	0,00	0,00	0,00	0,00	25,00	0,00	0,00	25,00	0,00	0,00	0,00	0,00	0,00	0,00	0,00	0,00	0,00	0,00	0,00	0,00	0,00	0,00	0,00	0,00	0,00	0,00	0,00	0,00
815	complex rewarding interesting stressful fast-paced	6	92,84	50,00	98,01	99,00	6,00	66,67	83,33	0,00	0,00	0,00	0,00	0,00	0,00	0,00	0,00	0,00	0,00	0,00	0,00	0,00	0,00	0,00	0,00	16,67	0,00	0,00	0,00	0,00	50,00	33,33	16,67	16,67	0,00	0,00	0,00	0,00	0,00	0,00	0,00	16,67	16,67	0,00	0,00	0,00	0,00	0,00	0,00
816	full time honest reliable professional	5	92,84	50,00	99,00	99,00	5,00	40,00	80,00	0,00	0,00	0,00	0,00	0,00	0,00	0,00	0,00	0,00	0,00	0,00	0,00	0,00	0,00	0,00	0,00	40,00	0,00	0,00	0,00	0,00	20,00	20,00	0,00	0,00	0,00	0,00	0,00	0,00	0,00	0,00	0,00	0,00	0,00	0,00	0,00	0,00	0,00	0,00	0,00
817	easy lucrative frustrating local part-time	6	92,84	50,00	98,01	25,77	6,00	33,33	83,33	0,00	0,00	0,00	0,00	0,00	0,00	0,00	0,00	0,00	0,00	0,00	0,00	0,00	0,00	0,00	0,00	16,67	0,00	0,00	0,00	16,67	33,33	16,67	16,67	0,00	16,67	0,00	0,00	0,00	0,00	0,00	0,00	0,00	0,00	0,00	0,00	0,00	0,00	0,00	0,00
818	disorganized imbalanced change-averse	4	92,84	50,00	74,76	25,77	4,00	50,00	50,00	0,00	0,00	0,00	0,00	0,00	0,00	0,00	0,00	0,00	0,00	0,00	0,00	0,00	0,00	0,00	0,00	0,00	0,00	0,00	0,00	0,00	0,00	0,00	0,00	0,00	0,00	0,00	0,00	0,00	0,00	0,00	0,00	25,00	0,00	25,00	0,00	0,00	0,00	0,00	0,00
819	effective easy efficient	3	92,84	50,00	98,01	99,00	3,00	66,67	100,00	0,00	0,00	0,00	0,00	0,00	0,00	0,00	0,00	0,00	0,00	0,00	0,00	0,00	0,00	0,00	0,00	33,33	0,00	0,00	0,00	0,00	33,33	33,33	0,00	0,00	0,00	0,00	0,00	0,00	0,00	0,00	0,00	33,33	33,33	33,33	0,00	0,00	0,00	0,00	0,00
820	mundane quiet good team camaraderie	5	92,84	97,69	1,00	99,00	5,00	40,00	80,00	0,00	0,00	0,00	0,00	0,00	0,00	0,00	0,00	0,00	0,00	0,00	0,00	0,00	0,00	0,00	0,00	20,00	0,00	0,00	0,00	0,00	20,00	20,00	0,00	0,00	0,00	0,00	20,00	0,00	0,00	0,00	0,00	0,00	0,00	0,00	0,00	0,00	0,00	0,00	20,00
821	fun exhausting social	3	92,84	99,00	1,00	25,77	3,00	33,33	100,00	0,00	0,00	0,00	0,00	0,00	0,00	0,00	0,00	0,00	0,00	0,00	0,00	0,00	0,00	0,00	0,00	33,33	0,00	0,00	0,00	0,00	66,67	33,33	33,33	0,00	0,00	0,00	33,33	0,00	0,00	0,00	0,00	0,00	0,00	0,00	0,00	0,00	0,00	0,00	0,00
822	rewarding sometimes stressful varied	4	92,84	50,00	74,76	25,77	4,00	75,00	100,00	0,00	0,00	0,00	0,00	0,00	0,00	0,00	0,00	0,00	0,00	0,00	0,00	0,00	0,00	0,00	0,00	25,00	0,00	0,00	0,00	0,00	50,00	25,00	25,00	25,00	0,00	0,00	0,00	0,00	0,00	0,00	0,00	25,00	0,00	0,00	0,00	25,00	0,00	0,00	0,00
823	caring worthwhile needed compassionate relevant	5	92,84	97,69	1,00	99,00	5,00	60,00	100,00	0,00	0,00	0,00	0,00	0,00	0,00	0,00	0,00	0,00	0,00	0,00	0,00	0,00	0,00	0,00	20,00	60,00	0,00	0,00	0,00	0,00	60,00	60,00	0,00	0,00	0,00	0,00	20,00	0,00	0,00	0,00	0,00	20,00	0,00	0,00	20,00	0,00	0,00	0,00	0,00
824	boring tedious rewarding	3	92,84	50,00	1,00	1,00	3,00	66,67	100,00	0,00	0,00	0,00	0,00	0,00	0,00	0,00	0,00	0,00	0,00	0,00	0,00	0,00	0,00	0,00	0,00	66,67	0,00	0,00	0,00	0,00	100,00	33,33	66,67	0,00	0,00	0,00	0,00	0,00	0,00	0,00	0,00	0,00	0,00	0,00	0,00	0,00	0,00	0,00	0,00
825	complex busy draining pressurized frustrating	5	92,84	50,00	99,00	1,00	5,00	80,00	80,00	0,00	0,00	0,00	0,00	0,00	0,00	0,00	0,00	0,00	0,00	0,00	0,00	0,00	0,00	0,00	0,00	40,00	0,00	0,00	0,00	0,00	40,00	0,00	40,00	20,00	20,00	0,00	0,00	0,00	0,00	0,00	0,00	20,00	20,00	0,00	0,00	0,00	0,00	0,00	0,00
826	satisfying challenging mundane	3	92,84	50,00	1,00	99,00	3,00	100,00	66,67	0,00	0,00	0,00	0,00	0,00	0,00	0,00	0,00	0,00	0,00	0,00	0,00	0,00	0,00	0,00	0,00	0,00	0,00	0,00	0,00	0,00	66,67	66,67	0,00	0,00	0,00	0,00	0,00	0,00	0,00	0,00	0,00	0,00	0,00	0,00	0,00	0,00	0,00	0,00	0,00
827	service-oriented challenging manageable	4	92,84	50,00	1,00	99,00	4,00	100,00	75,00	0,00	0,00	0,00	0,00	0,00	0,00	0,00	0,00	0,00	0,00	0,00	0,00	0,00	0,00	0,00	0,00	0,00	0,00	0,00	0,00	0,00	25,00	25,00	0,00	0,00	0,00	0,00	0,00	0,00	0,00	0,00	0,00	0,00	0,00	0,00	0,00	0,00	0,00	0,00	0,00
828	under paid not appreciated untruthful overworked no respect	8	71,61	1,00	99,00	99,00	8,00	50,00	87,50	37,50	0,00	0,00	0,00	0,00	0,00	0,00	0,00	0,00	0,00	12,50	0,00	0,00	0,00	25,00	12,50	12,50	0,00	0,00	0,00	0,00	25,00	25,00	0,00	0,00	0,00	0,00	0,00	0,00	0,00	0,00	0,00	25,00	12,50	0,00	0,00	0,00	0,00	12,50	0,00
829	okay stressful satisfying	3	92,84	50,00	1,00	99,00	3,00	66,67	100,00	0,00	0,00	0,00	0,00	0,00	0,00	0,00	0,00	0,00	0,00	0,00	0,00	0,00	0,00	0,00	0,00	0,00	0,00	0,00	0,00	0,00	100,00	66,67	33,33	33,33	0,00	0,00	0,00	0,00	0,00	0,00	0,00	0,00	0,00	0,00	0,00	0,00	0,00	0,00	0,00
830	compassionate ambitious diligent empathetic impartial	5	92,84	97,69	1,00	99,00	5,00	100,00	80,00	0,00	0,00	0,00	0,00	0,00	0,00	0,00	0,00	0,00	0,00	0,00	0,00	0,00	0,00	0,00	0,00	20,00	0,00	0,00	0,00	0,00	20,00	20,00	0,00	0,00	0,00	0,00	20,00	0,00	0,00	0,00	0,00	0,00	0,00	0,00	0,00	0,00	0,00	0,00	0,00
831	chaotic rewarding frustrating fulfilling changing	5	92,84	50,00	43,37	25,77	5,00	100,00	80,00	0,00	0,00	0,00	0,00	0,00	0,00	0,00	0,00	0,00	0,00	0,00	0,00	0,00	0,00	0,00	0,00	0,00	0,00	0,00	0,00	0,00	40,00	20,00	20,00	0,00	20,00	0,00	0,00	0,00	0,00	0,00	0,00	20,00	0,00	20,00	0,00	0,00	0,00	0,00	0,00
832	nice flexible engaging too easy not challenging	7	28,22	7,67	13,15	99,00	7,00	42,86	100,00	28,57	0,00	0,00	0,00	0,00	0,00	0,00	0,00	0,00	0,00	0,00	0,00	14,29	0,00	14,29	0,00	28,57	0,00	0,00	0,00	0,00	71,43	71,43	0,00	0,00	0,00	0,00	14,29	0,00	0,00	0,00	0,00	14,29	0,00	0,00	0,00	0,00	0,00	14,29	14,29
833	productivity fun progress fairness equality	5	92,84	50,00	1,00	99,00	5,00	80,00	80,00	0,00	0,00	0,00	0,00	0,00	0,00	0,00	0,00	0,00	0,00	0,00	0,00	0,00	0,00	0,00	0,00	40,00	20,00	0,00	0,00	20,00	20,00	20,00	0,00	0,00	0,00	0,00	0,00	0,00	0,00	0,00	0,00	20,00	0,00	20,00	0,00	0,00	0,00	0,00	0,00
834	demanding hectic challenging fast-paced chaotic	6	92,84	50,00	23,51	99,00	6,00	50,00	50,00	0,00	0,00	0,00	0,00	0,00	0,00	0,00	0,00	0,00	0,00	0,00	0,00	0,00	0,00	0,00	0,00	0,00	0,00	0,00	0,00	0,00	16,67	16,67	0,00	0,00	0,00	0,00	0,00	0,00	0,00	0,00	0,00	0,00	0,00	0,00	0,00	0,00	0,00	0,00	0,00
835	satisfying overwhelming amazing frustrating sobering	5	92,84	50,00	1,00	25,77	5,00	100,00	80,00	0,00	0,00	0,00	0,00	0,00	0,00	0,00	0,00	0,00	0,00	0,00	0,00	0,00	0,00	0,00	0,00	20,00	0,00	0,00	0,00	0,00	80,00	40,00	40,00	20,00	20,00	20,00	0,00	0,00	0,00	0,00	0,00	0,00	0,00	0,00	0,00	0,00	0,00	0,00	0,00
836	stressful fast paced demanding	4	92,84	50,00	74,76	1,00	4,00	50,00	75,00	0,00	0,00	0,00	0,00	0,00	0,00	0,00	0,00	0,00	0,00	0,00	0,00	0,00	0,00	0,00	0,00	0,00	0,00	0,00	0,00	0,00	25,00	0,00	25,00	25,00	0,00	0,00	0,00	0,00	0,00	0,00	0,00	0,00	0,00	0,00	0,00	0,00	0,00	0,00	0,00
837	hard work rewarding helpful creative worth while	7	67,14	92,33	13,15	99,00	7,00	42,86	100,00	14,29	0,00	0,00	0,00	0,00	0,00	0,00	0,00	0,00	0,00	0,00	0,00	0,00	14,29	0,00	0,00	42,86	0,00	0,00	0,00	0,00	42,86	42,86	0,00	0,00	0,00	0,00	14,29	0,00	0,00	0,00	0,00	14,29	0,00	14,29	0,00	0,00	0,00	0,00	14,29
838	interesting satisfying helpful	3	92,84	99,00	1,00	99,00	3,00	100,00	100,00	0,00	0,00	0,00	0,00	0,00	0,00	0,00	0,00	0,00	0,00	0,00	0,00	0,00	0,00	0,00	0,00	33,33	0,00	0,00	0,00	0,00	100,00	100,00	0,00	0,00	0,00	0,00	33,33	0,00	0,00	0,00	0,00	0,00	0,00	0,00	0,00	0,00	0,00	0,00	0,00
839	busy stressful easy	3	92,84	50,00	98,01	25,77	3,00	33,33	100,00	0,00	0,00	0,00	0,00	0,00	0,00	0,00	0,00	0,00	0,00	0,00	0,00	0,00	0,00	0,00	0,00	66,67	0,00	0,00	0,00	0,00	66,67	33,33	33,33	33,33	0,00	0,00	0,00	0,00	0,00	0,00	0,00	0,00	0,00	0,00	0,00	0,00	0,00	0,00	0,00
840	tiring cheap unrewarding unhappy old	5	92,84	50,00	43,37	1,00	5,00	40,00	80,00	0,00	0,00	0,00	0,00	0,00	0,00	0,00	0,00	0,00	0,00	0,00	0,00	0,00	0,00	0,00	0,00	20,00	0,00	0,00	0,00	0,00	20,00	0,00	20,00	0,00	0,00	20,00	0,00	0,00	0,00	0,00	0,00	0,00	0,00	0,00	0,00	0,00	0,00	0,00	0,00
841	professional goal-oriented team work optimistic collaborative	7	92,84	92,33	1,00	99,00	7,00	57,14	85,71	0,00	0,00	0,00	0,00	0,00	0,00	0,00	0,00	0,00	0,00	0,00	0,00	0,00	0,00	0,00	0,00	14,29	0,00	0,00	0,00	0,00	14,29	14,29	0,00	0,00	0,00	0,00	14,29	0,00	0,00	0,00	0,00	0,00	0,00	0,00	0,00	0,00	0,00	0,00	0,00
842	fun boring cold hot no stressful	6	60,80	4,80	1,00	1,00	6,00	16,67	100,00	16,67	0,00	0,00	0,00	0,00	0,00	0,00	0,00	0,00	0,00	0,00	0,00	0,00	0,00	16,67	0,00	66,67	0,00	0,00	0,00	0,00	50,00	16,67	33,33	16,67	0,00	0,00	0,00	0,00	0,00	0,00	0,00	0,00	0,00	0,00	0,00	0,00	0,00	0,00	33,33
843	hard overworked rewarding proud valor	5	92,84	50,00	1,00	99,00	5,00	40,00	80,00	0,00	0,00	0,00	0,00	0,00	0,00	0,00	0,00	0,00	0,00	0,00	0,00	0,00	0,00	0,00	0,00	40,00	0,00	0,00	0,00	0,00	40,00	40,00	0,00	0,00	0,00	0,00	0,00	0,00	0,00	0,00	0,00	0,00	0,00	0,00	0,00	0,00	0,00	0,00	20,00
844	dysfunctional interesting challenging conflictual tense	5	92,84	50,00	1,00	99,00	5,00	80,00	60,00	0,00	0,00	0,00	0,00	0,00	0,00	0,00	0,00	0,00	0,00	0,00	0,00	0,00	0,00	0,00	0,00	0,00	0,00	0,00	0,00	0,00	60,00	40,00	20,00	20,00	0,00	0,00	0,00	0,00	0,00	0,00	0,00	0,00	0,00	0,00	0,00	0,00	0,00	0,00	0,00
845	exciting different serious	3	92,84	1,00	98,01	25,77	3,00	100,00	100,00	0,00	0,00	0,00	0,00	0,00	0,00	0,00	0,00	0,00	0,00	0,00	0,00	0,00	0,00	0,00	0,00	100,00	33,33	0,00	0,00	0,00	66,67	33,33	33,33	0,00	0,00	0,00	0,00	0,00	0,00	0,00	0,00	33,33	0,00	0,00	0,00	0,00	0,00	33,33	0,00
846	boring beneficial needed	3	92,84	50,00	1,00	25,77	3,00	33,33	100,00	0,00	0,00	0,00	0,00	0,00	0,00	0,00	0,00	0,00	0,00	0,00	0,00	0,00	0,00	0,00	33,33	33,33	0,00	0,00	0,00	0,00	66,67	33,33	33,33	0,00	0,00	0,00	0,00	0,00	0,00	0,00	0,00	33,33	0,00	0,00	33,33	0,00	0,00	0,00	0,00
847	interesting rewarding cool valuable tiring	5	92,84	50,00	1,00	99,00	5,00	60,00	100,00	0,00	0,00	0,00	0,00	0,00	0,00	0,00	0,00	0,00	0,00	0,00	0,00	0,00	0,00	0,00	0,00	40,00	0,00	0,00	0,00	0,00	80,00	80,00	0,00	0,00	0,00	0,00	0,00	0,00	0,00	0,00	0,00	0,00	0,00	0,00	0,00	0,00	0,00	0,00	20,00
848	enjoyable challenging comfortable flexible	4	92,84	50,00	1,00	99,00	4,00	100,00	100,00	0,00	0,00	0,00	0,00	0,00	0,00	0,00	0,00	0,00	0,00	0,00	0,00	0,00	0,00	0,00	0,00	25,00	0,00	0,00	0,00	0,00	100,00	100,00	0,00	0,00	0,00	0,00	0,00	0,00	0,00	0,00	0,00	0,00	0,00	0,00	0,00	0,00	0,00	0,00	25,00
849	inspiring children teaching caring	4	92,84	99,00	74,76	99,00	4,00	75,00	100,00	0,00	0,00	0,00	0,00	0,00	0,00	0,00	0,00	0,00	0,00	0,00	0,00	0,00	0,00	0,00	0,00	25,00	0,00	0,00	0,00	0,00	50,00	50,00	0,00	0,00	0,00	0,00	25,00	0,00	0,00	0,00	0,00	25,00	25,00	0,00	0,00	0,00	0,00	0,00	0,00
850	overworked undervalued responsible	3	92,84	50,00	1,00	25,77	3,00	100,00	66,67	0,00	0,00	0,00	0,00	0,00	0,00	0,00	0,00	0,00	0,00	0,00	0,00	0,00	0,00	0,00	0,00	33,33	0,00	0,00	0,00	0,00	0,00	0,00	0,00	0,00	0,00	0,00	0,00	0,00	0,00	0,00	0,00	0,00	0,00	0,00	0,00	0,00	0,00	0,00	0,00
851	rewarding challenging busy caring privileged	5	92,84	50,00	43,37	99,00	5,00	60,00	100,00	0,00	0,00	0,00	0,00	0,00	0,00	0,00	0,00	0,00	0,00	0,00	0,00	0,00	0,00	0,00	0,00	40,00	0,00	0,00	0,00	0,00	80,00	80,00	0,00	0,00	0,00	0,00	0,00	0,00	0,00	0,00	0,00	0,00	0,00	0,00	0,00	0,00	0,00	0,00	0,00
852	time consuming slow reclusive unrewarding	5	92,84	50,00	99,00	25,77	5,00	60,00	40,00	0,00	0,00	0,00	0,00	0,00	0,00	0,00	0,00	0,00	0,00	0,00	0,00	0,00	0,00	0,00	0,00	20,00	0,00	0,00	0,00	0,00	0,00	0,00	0,00	0,00	0,00	0,00	0,00	0,00	0,00	0,00	0,00	0,00	0,00	0,00	0,00	0,00	0,00	0,00	0,00
853	safe rewarding cozy	3	92,84	50,00	1,00	99,00	3,00	33,33	66,67	0,00	0,00	0,00	0,00	0,00	0,00	0,00	0,00	0,00	0,00	0,00	0,00	0,00	0,00	0,00	0,00	33,33	0,00	0,00	0,00	0,00	66,67	66,67	0,00	0,00	0,00	0,00	0,00	0,00	0,00	0,00	0,00	0,00	0,00	0,00	0,00	0,00	0,00	0,00	0,00
854	intense focused methodical reliable honest	5	92,84	50,00	1,00	99,00	5,00	80,00	20,00	0,00	0,00	0,00	0,00	0,00	0,00	0,00	0,00	0,00	0,00	0,00	0,00	0,00	0,00	0,00	0,00	20,00	0,00	0,00	0,00	0,00	20,00	20,00	0,00	0,00	0,00	0,00	0,00	0,00	0,00	0,00	0,00	0,00	0,00	0,00	0,00	0,00	0,00	0,00	0,00
855	excited interested political	3	92,84	50,00	1,00	99,00	3,00	100,00	100,00	0,00	0,00	0,00	0,00	0,00	0,00	0,00	0,00	0,00	0,00	0,00	0,00	0,00	0,00	0,00	0,00	66,67	0,00	0,00	0,00	0,00	66,67	66,67	0,00	0,00	0,00	0,00	0,00	0,00	0,00	0,00	0,00	0,00	0,00	0,00	0,00	0,00	0,00	0,00	0,00
856	stressful happy proud guiding empowering	5	92,84	50,00	1,00	99,00	5,00	60,00	60,00	0,00	0,00	0,00	0,00	0,00	0,00	0,00	0,00	0,00	0,00	0,00	0,00	0,00	0,00	0,00	0,00	20,00	0,00	0,00	0,00	0,00	60,00	40,00	20,00	20,00	0,00	0,00	0,00	0,00	0,00	0,00	0,00	0,00	0,00	0,00	0,00	0,00	0,00	0,00	0,00
857	repetitive long inactive	3	92,84	50,00	99,00	25,77	3,00	66,67	66,67	0,00	0,00	0,00	0,00	0,00	0,00	0,00	0,00	0,00	0,00	0,00	0,00	0,00	0,00	0,00	0,00	0,00	0,00	0,00	0,00	0,00	0,00	0,00	0,00	0,00	0,00	0,00	0,00	0,00	0,00	0,00	0,00	0,00	0,00	0,00	0,00	0,00	0,00	0,00	0,00
858	fun easy great laugh happy	5	92,84	50,00	1,00	99,00	5,00	0,00	100,00	0,00	0,00	0,00	0,00	0,00	0,00	0,00	0,00	0,00	0,00	0,00	0,00	0,00	0,00	0,00	0,00	80,00	0,00	0,00	0,00	0,00	100,00	100,00	0,00	0,00	0,00	0,00	0,00	0,00	0,00	0,00	0,00	0,00	0,00	0,00	0,00	0,00	0,00	0,00	20,00
859	trustworthy helpful important	3	92,84	99,00	1,00	99,00	3,00	100,00	100,00	0,00	0,00	0,00	0,00	0,00	0,00	0,00	0,00	0,00	0,00	0,00	0,00	0,00	0,00	0,00	0,00	33,33	0,00	0,00	0,00	0,00	100,00	100,00	0,00	0,00	0,00	0,00	33,33	0,00	0,00	0,00	0,00	0,00	0,00	0,00	0,00	0,00	0,00	0,00	0,00
860	busy important interesting	3	92,84	50,00	98,01	99,00	3,00	66,67	100,00	0,00	0,00	0,00	0,00	0,00	0,00	0,00	0,00	0,00	0,00	0,00	0,00	0,00	0,00	0,00	0,00	33,33	0,00	0,00	0,00	0,00	66,67	66,67	0,00	0,00	0,00	0,00	0,00	0,00	0,00	0,00	0,00	0,00	0,00	0,00	0,00	0,00	0,00	0,00	0,00
861	busy fast hectic easy social	5	92,84	97,69	99,00	99,00	5,00	0,00	80,00	0,00	0,00	0,00	0,00	0,00	0,00	0,00	0,00	0,00	0,00	0,00	0,00	0,00	0,00	0,00	0,00	40,00	0,00	0,00	0,00	0,00	20,00	20,00	0,00	0,00	0,00	0,00	20,00	0,00	0,00	0,00	0,00	0,00	0,00	0,00	0,00	0,00	0,00	0,00	0,00
862	exciting challenging interesting difficult fun	5	92,84	50,00	1,00	99,00	5,00	80,00	100,00	0,00	0,00	0,00	0,00	0,00	0,00	0,00	0,00	0,00	0,00	0,00	0,00	0,00	0,00	0,00	0,00	60,00	0,00	0,00	0,00	0,00	100,00	80,00	20,00	0,00	0,00	0,00	0,00	0,00	0,00	0,00	0,00	0,00	0,00	0,00	0,00	0,00	0,00	0,00	0,00
863	challenging essential personal rewarding	4	92,84	99,00	1,00	99,00	4,00	100,00	100,00	0,00	0,00	0,00	0,00	0,00	0,00	0,00	0,00	0,00	0,00	0,00	0,00	0,00	0,00	0,00	0,00	50,00	0,00	0,00	0,00	0,00	75,00	50,00	0,00	0,00	0,00	0,00	25,00	0,00	0,00	0,00	0,00	25,00	0,00	0,00	0,00	0,00	25,00	0,00	0,00
864	rewarding challenging satisfying dynamic	4	92,84	50,00	1,00	99,00	4,00	100,00	75,00	0,00	0,00	0,00	0,00	0,00	0,00	0,00	0,00	0,00	0,00	0,00	0,00	0,00	0,00	0,00	0,00	0,00	0,00	0,00	0,00	0,00	75,00	75,00	0,00	0,00	0,00	0,00	0,00	0,00	0,00	0,00	0,00	0,00	0,00	0,00	0,00	0,00	0,00	0,00	0,00
865	interesting engaging challenging motivating rewarding	5	92,84	97,69	43,37	99,00	5,00	100,00	100,00	0,00	0,00	0,00	0,00	0,00	0,00	0,00	0,00	0,00	0,00	0,00	0,00	0,00	0,00	0,00	0,00	0,00	0,00	0,00	0,00	0,00	80,00	80,00	0,00	0,00	0,00	0,00	20,00	0,00	0,00	0,00	0,00	20,00	20,00	20,00	0,00	0,00	0,00	0,00	0,00
866	demanding engaging challenging busy underpaid	5	92,84	97,69	43,37	99,00	5,00	80,00	100,00	0,00	0,00	0,00	0,00	0,00	0,00	0,00	0,00	0,00	0,00	0,00	0,00	0,00	0,00	0,00	0,00	20,00	0,00	0,00	0,00	0,00	40,00	40,00	0,00	0,00	0,00	0,00	20,00	0,00	0,00	0,00	0,00	0,00	0,00	0,00	0,00	0,00	0,00	0,00	0,00
867	confident conscientious honest hard working motivated	6	92,84	50,00	23,51	99,00	6,00	66,67	100,00	0,00	0,00	0,00	0,00	0,00	0,00	0,00	0,00	0,00	0,00	0,00	0,00	0,00	0,00	0,00	16,67	33,33	0,00	0,00	0,00	0,00	33,33	33,33	0,00	0,00	0,00	0,00	0,00	0,00	0,00	0,00	0,00	33,33	16,67	16,67	0,00	0,00	16,67	0,00	16,67
868	busy challenging hard	3	92,84	50,00	98,01	99,00	3,00	33,33	100,00	0,00	0,00	0,00	0,00	0,00	0,00	0,00	0,00	0,00	0,00	0,00	0,00	0,00	0,00	0,00	0,00	66,67	0,00	0,00	0,00	0,00	33,33	33,33	0,00	0,00	0,00	0,00	0,00	0,00	0,00	0,00	0,00	0,00	0,00	0,00	0,00	0,00	0,00	0,00	33,33
869	kind lucky brave	3	92,84	50,00	1,00	99,00	3,00	0,00	100,00	0,00	0,00	0,00	0,00	0,00	0,00	0,00	0,00	0,00	0,00	0,00	0,00	0,00	0,00	0,00	0,00	33,33	0,00	0,00	0,00	0,00	100,00	100,00	0,00	0,00	0,00	0,00	0,00	0,00	0,00	0,00	0,00	33,33	0,00	0,00	0,00	33,33	0,00	0,00	0,00
870	busy different unpredictable worrying tiring	5	92,84	2,31	99,00	1,00	5,00	60,00	80,00	0,00	0,00	0,00	0,00	0,00	0,00	0,00	0,00	0,00	0,00	0,00	0,00	0,00	0,00	0,00	20,00	60,00	20,00	0,00	0,00	0,00	20,00	0,00	20,00	20,00	0,00	0,00	0,00	0,00	0,00	0,00	0,00	20,00	0,00	0,00	0,00	0,00	0,00	20,00	0,00
871	skilled interesting serious important savings	5	92,84	50,00	1,00	99,00	5,00	100,00	100,00	0,00	0,00	0,00	0,00	0,00	0,00	0,00	0,00	0,00	0,00	0,00	0,00	0,00	0,00	0,00	0,00	20,00	0,00	0,00	0,00	0,00	60,00	40,00	20,00	0,00	0,00	0,00	0,00	0,00	0,00	0,00	0,00	0,00	0,00	0,00	0,00	0,00	0,00	0,00	0,00
872	crap tiring exhausting irrelevant useless	5	92,84	2,31	1,00	1,00	5,00	60,00	80,00	0,00	0,00	0,00	0,00	0,00	0,00	0,00	0,00	0,00	0,00	0,00	0,00	0,00	0,00	0,00	0,00	20,00	0,00	0,00	0,00	0,00	60,00	0,00	60,00	0,00	20,00	20,00	0,00	0,00	0,00	0,00	0,00	0,00	0,00	0,00	0,00	0,00	0,00	0,00	0,00
873	physical tiring rewarding stressful	4	92,84	50,00	1,00	25,77	4,00	75,00	100,00	0,00	0,00	0,00	0,00	0,00	0,00	0,00	0,00	0,00	0,00	0,00	0,00	0,00	0,00	0,00	0,00	50,00	0,00	0,00	0,00	0,00	50,00	25,00	25,00	25,00	0,00	0,00	0,00	0,00	0,00	0,00	0,00	0,00	0,00	0,00	0,00	0,00	0,00	0,00	0,00
874	convenient local easy interesting exhausting	5	92,84	50,00	43,37	99,00	5,00	60,00	80,00	0,00	0,00	0,00	0,00	0,00	0,00	0,00	0,00	0,00	0,00	0,00	0,00	0,00	0,00	0,00	0,00	20,00	0,00	0,00	0,00	0,00	60,00	40,00	20,00	0,00	0,00	0,00	0,00	0,00	0,00	0,00	0,00	0,00	0,00	0,00	0,00	0,00	0,00	0,00	0,00
875	interactive positive negative friendly interpersonal skills	6	60,80	99,00	1,00	99,00	6,00	83,33	100,00	16,67	0,00	0,00	0,00	0,00	0,00	0,00	0,00	0,00	0,00	0,00	0,00	0,00	0,00	16,67	0,00	16,67	0,00	0,00	0,00	0,00	33,33	16,67	0,00	0,00	0,00	0,00	50,00	0,00	16,67	0,00	0,00	16,67	0,00	0,00	0,00	0,00	16,67	0,00	0,00
876	sad unhappy uncared	3	92,84	50,00	1,00	1,00	3,00	66,67	66,67	0,00	0,00	0,00	0,00	0,00	0,00	0,00	0,00	0,00	0,00	0,00	0,00	0,00	0,00	0,00	0,00	33,33	0,00	0,00	0,00	0,00	66,67	0,00	66,67	0,00	0,00	66,67	0,00	0,00	0,00	0,00	0,00	0,00	0,00	0,00	0,00	0,00	0,00	0,00	0,00
877	unappreciated undervalued lethargy consternation aggravation	5	92,84	50,00	1,00	1,00	5,00	100,00	20,00	0,00	0,00	0,00	0,00	0,00	0,00	0,00	0,00	0,00	0,00	0,00	0,00	0,00	0,00	0,00	0,00	0,00	0,00	0,00	0,00	0,00	20,00	0,00	20,00	0,00	20,00	0,00	0,00	0,00	0,00	0,00	0,00	20,00	0,00	20,00	0,00	0,00	0,00	0,00	0,00
878	important worrisome rewarding entertaining	4	92,84	50,00	1,00	99,00	4,00	100,00	75,00	0,00	0,00	0,00	0,00	0,00	0,00	0,00	0,00	0,00	0,00	0,00	0,00	0,00	0,00	0,00	0,00	0,00	0,00	0,00	0,00	0,00	75,00	75,00	0,00	0,00	0,00	0,00	0,00	0,00	0,00	0,00	0,00	0,00	0,00	0,00	0,00	0,00	0,00	0,00	0,00
879	variety interesting time consuming	4	92,84	50,00	74,76	99,00	4,00	75,00	75,00	0,00	0,00	0,00	0,00	0,00	0,00	0,00	0,00	0,00	0,00	0,00	0,00	0,00	0,00	0,00	0,00	25,00	25,00	0,00	0,00	25,00	25,00	25,00	0,00	0,00	0,00	0,00	0,00	0,00	0,00	0,00	0,00	0,00	0,00	0,00	0,00	0,00	0,00	0,00	0,00
880	essential important caring valuable mismanaged	5	92,84	50,00	1,00	99,00	5,00	80,00	80,00	0,00	0,00	0,00	0,00	0,00	0,00	0,00	0,00	0,00	0,00	0,00	0,00	0,00	0,00	0,00	0,00	40,00	0,00	0,00	0,00	0,00	60,00	60,00	0,00	0,00	0,00	0,00	0,00	0,00	0,00	0,00	0,00	20,00	0,00	0,00	0,00	0,00	20,00	0,00	0,00
881	busy helpful competitive	3	92,84	99,00	98,01	99,00	3,00	66,67	100,00	0,00	0,00	0,00	0,00	0,00	0,00	0,00	0,00	0,00	0,00	0,00	0,00	0,00	0,00	0,00	0,00	66,67	0,00	0,00	0,00	0,00	33,33	33,33	0,00	0,00	0,00	0,00	33,33	0,00	0,00	0,00	0,00	0,00	0,00	0,00	0,00	0,00	0,00	0,00	0,00
882	service clean timely achieving local	5	92,84	50,00	99,00	25,77	5,00	40,00	100,00	0,00	0,00	0,00	0,00	0,00	0,00	0,00	0,00	0,00	0,00	0,00	0,00	0,00	0,00	0,00	0,00	20,00	0,00	0,00	0,00	0,00	0,00	0,00	0,00	0,00	0,00	0,00	0,00	0,00	0,00	0,00	0,00	0,00	0,00	0,00	0,00	0,00	0,00	0,00	0,00
883	rewarding stimulating immersive	3	92,84	50,00	1,00	99,00	3,00	100,00	66,67	0,00	0,00	0,00	0,00	0,00	0,00	0,00	0,00	0,00	0,00	0,00	0,00	0,00	0,00	0,00	0,00	0,00	0,00	0,00	0,00	0,00	33,33	33,33	0,00	0,00	0,00	0,00	0,00	0,00	0,00	0,00	0,00	33,33	0,00	33,33	0,00	0,00	0,00	0,00	33,33
884	stepping stone creating a better place fixing problems	8	99,00	50,00	7,84	99,00	8,00	37,50	75,00	12,50	0,00	0,00	0,00	0,00	0,00	0,00	0,00	0,00	12,50	0,00	0,00	0,00	0,00	0,00	12,50	12,50	12,50	0,00	0,00	0,00	37,50	25,00	12,50	0,00	0,00	0,00	0,00	0,00	0,00	0,00	0,00	25,00	0,00	12,50	12,50	0,00	0,00	0,00	0,00
885	busy chaos rewarding	3	92,84	50,00	98,01	99,00	3,00	33,33	66,67	0,00	0,00	0,00	0,00	0,00	0,00	0,00	0,00	0,00	0,00	0,00	0,00	0,00	0,00	0,00	0,00	33,33	0,00	0,00	0,00	0,00	33,33	33,33	0,00	0,00	0,00	0,00	0,00	0,00	0,00	0,00	0,00	0,00	0,00	0,00	0,00	0,00	0,00	0,00	0,00
886	rewarding stimulating productive caring fulfilling	5	92,84	50,00	1,00	99,00	5,00	80,00	100,00	0,00	0,00	0,00	0,00	0,00	0,00	0,00	0,00	0,00	0,00	0,00	0,00	0,00	0,00	0,00	0,00	20,00	0,00	0,00	0,00	0,00	40,00	40,00	0,00	0,00	0,00	0,00	0,00	0,00	0,00	0,00	0,00	40,00	0,00	40,00	0,00	0,00	0,00	0,00	20,00
887	rewarding challenging emotionally draining exhausting all consuming	7	92,84	50,00	1,00	99,00	7,00	85,71	57,14	0,00	0,00	0,00	0,00	0,00	0,00	0,00	0,00	0,00	0,00	0,00	0,00	0,00	0,00	0,00	0,00	0,00	0,00	0,00	0,00	14,29	42,86	28,57	14,29	0,00	0,00	0,00	0,00	0,00	0,00	0,00	0,00	14,29	0,00	0,00	0,00	0,00	14,29	0,00	0,00
888	busy difficult hectic dangerous intense	5	92,84	50,00	43,37	1,00	5,00	60,00	60,00	0,00	0,00	0,00	0,00	0,00	0,00	0,00	0,00	0,00	0,00	0,00	0,00	0,00	0,00	0,00	0,00	60,00	0,00	0,00	0,00	0,00	40,00	0,00	40,00	0,00	0,00	0,00	0,00	0,00	0,00	0,00	0,00	0,00	0,00	0,00	0,00	0,00	0,00	0,00	0,00
889	working nice friends easy out going	6	99,00	95,20	98,01	99,00	6,00	33,33	100,00	16,67	0,00	0,00	0,00	0,00	0,00	0,00	0,00	0,00	0,00	16,67	0,00	0,00	0,00	0,00	33,33	33,33	0,00	0,00	0,00	0,00	33,33	33,33	0,00	0,00	0,00	0,00	16,67	0,00	16,67	0,00	0,00	0,00	0,00	0,00	0,00	0,00	0,00	0,00	0,00
890	boring slow draining	3	92,84	50,00	98,01	1,00	3,00	33,33	66,67	0,00	0,00	0,00	0,00	0,00	0,00	0,00	0,00	0,00	0,00	0,00	0,00	0,00	0,00	0,00	0,00	66,67	0,00	0,00	0,00	0,00	33,33	0,00	33,33	0,00	0,00	0,00	0,00	0,00	0,00	0,00	0,00	0,00	0,00	0,00	0,00	0,00	0,00	0,00	0,00
891	skilled caring dedicated	3	92,84	50,00	1,00	99,00	3,00	66,67	100,00	0,00	0,00	0,00	0,00	0,00	0,00	0,00	0,00	0,00	0,00	0,00	0,00	0,00	0,00	0,00	0,00	66,67	0,00	0,00	0,00	0,00	33,33	33,33	0,00	0,00	0,00	0,00	0,00	0,00	0,00	0,00	0,00	0,00	0,00	0,00	0,00	0,00	0,00	0,00	0,00
892	fun interesting rewarding likeable useful	5	92,84	97,69	1,00	99,00	5,00	60,00	100,00	0,00	0,00	0,00	0,00	0,00	0,00	0,00	0,00	0,00	0,00	0,00	0,00	0,00	0,00	0,00	0,00	20,00	0,00	0,00	0,00	0,00	100,00	100,00	0,00	0,00	0,00	0,00	20,00	0,00	0,00	0,00	0,00	0,00	0,00	0,00	0,00	0,00	0,00	0,00	0,00
893	interesting absorbing isolating	3	92,84	50,00	1,00	25,77	3,00	100,00	66,67	0,00	0,00	0,00	0,00	0,00	0,00	0,00	0,00	0,00	0,00	0,00	0,00	0,00	0,00	0,00	0,00	0,00	0,00	0,00	0,00	0,00	66,67	33,33	33,33	0,00	0,00	33,33	0,00	0,00	0,00	0,00	0,00	0,00	0,00	0,00	0,00	0,00	0,00	0,00	0,00
894	intelligent helpful varied unique nebulous	5	92,84	97,69	1,00	99,00	5,00	60,00	80,00	0,00	0,00	0,00	0,00	0,00	0,00	0,00	0,00	0,00	0,00	0,00	0,00	0,00	0,00	0,00	0,00	60,00	20,00	0,00	0,00	0,00	40,00	40,00	0,00	0,00	0,00	0,00	20,00	0,00	0,00	0,00	0,00	0,00	0,00	0,00	0,00	0,00	0,00	0,00	0,00
895	increase participation develop sustainable clubs partnership working increase badminton identity organize coach development	13	92,84	93,79	17,46	25,77	13,00	84,62	76,92	0,00	0,00	0,00	0,00	0,00	0,00	0,00	0,00	0,00	0,00	0,00	0,00	0,00	0,00	0,00	7,69	0,00	0,00	0,00	0,00	0,00	0,00	0,00	0,00	0,00	0,00	0,00	15,38	0,00	7,69	0,00	0,00	0,00	0,00	0,00	0,00	0,00	0,00	0,00	0,00
896	challenging academic self developing	4	92,84	99,00	1,00	99,00	4,00	75,00	100,00	0,00	0,00	0,00	0,00	0,00	0,00	0,00	0,00	0,00	0,00	0,00	0,00	0,00	0,00	0,00	0,00	25,00	0,00	0,00	0,00	0,00	25,00	25,00	0,00	0,00	0,00	0,00	25,00	0,00	0,00	0,00	0,00	0,00	0,00	0,00	0,00	0,00	0,00	0,00	0,00
897	busy stressful rewarding frustrating	4	92,84	50,00	74,76	1,00	4,00	75,00	100,00	0,00	0,00	0,00	0,00	0,00	0,00	0,00	0,00	0,00	0,00	0,00	0,00	0,00	0,00	0,00	0,00	25,00	0,00	0,00	0,00	0,00	75,00	25,00	50,00	25,00	25,00	0,00	0,00	0,00	0,00	0,00	0,00	0,00	0,00	0,00	0,00	0,00	0,00	0,00	0,00
898	respectful correct efficient good environment excellent colleagues	7	92,84	92,33	13,15	99,00	7,00	85,71	100,00	0,00	0,00	0,00	0,00	0,00	0,00	0,00	0,00	0,00	0,00	0,00	0,00	0,00	0,00	0,00	0,00	14,29	0,00	0,00	0,00	0,00	42,86	42,86	0,00	0,00	0,00	0,00	14,29	0,00	14,29	0,00	0,00	14,29	0,00	0,00	0,00	0,00	14,29	0,00	0,00
899	fun organized accurate	3	92,84	50,00	1,00	99,00	3,00	66,67	100,00	0,00	0,00	0,00	0,00	0,00	0,00	0,00	0,00	0,00	0,00	0,00	0,00	0,00	0,00	0,00	0,00	66,67	0,00	0,00	0,00	0,00	33,33	33,33	0,00	0,00	0,00	0,00	0,00	0,00	0,00	0,00	0,00	33,33	0,00	0,00	0,00	0,00	33,33	0,00	0,00
900	patient safety patient care helping people	6	92,84	99,00	1,00	99,00	6,00	50,00	66,67	0,00	0,00	0,00	0,00	0,00	0,00	0,00	0,00	0,00	0,00	0,00	0,00	0,00	0,00	0,00	16,67	0,00	0,00	0,00	0,00	0,00	50,00	50,00	0,00	0,00	0,00	0,00	33,33	0,00	0,00	0,00	0,00	0,00	0,00	0,00	0,00	0,00	0,00	0,00	0,00
901	interesting stimulating worthwhile thought provoking unusual	6	92,84	50,00	1,00	99,00	6,00	100,00	100,00	0,00	0,00	0,00	0,00	0,00	0,00	0,00	0,00	0,00	0,00	0,00	0,00	0,00	0,00	0,00	16,67	16,67	0,00	0,00	0,00	0,00	33,33	33,33	0,00	0,00	0,00	0,00	0,00	0,00	0,00	0,00	0,00	66,67	16,67	33,33	16,67	0,00	0,00	0,00	16,67
902	rude stressful unfair painful busy	5	92,84	50,00	43,37	1,00	5,00	40,00	100,00	0,00	0,00	0,00	0,00	0,00	0,00	0,00	0,00	0,00	0,00	0,00	0,00	0,00	0,00	0,00	0,00	60,00	0,00	0,00	0,00	0,00	80,00	0,00	80,00	20,00	20,00	0,00	0,00	0,00	0,00	0,00	0,00	0,00	0,00	0,00	0,00	0,00	0,00	0,00	20,00
903	demanding stressful rushed	3	92,84	50,00	98,01	1,00	3,00	66,67	100,00	0,00	0,00	0,00	0,00	0,00	0,00	0,00	0,00	0,00	0,00	0,00	0,00	0,00	0,00	0,00	0,00	0,00	0,00	0,00	0,00	0,00	33,33	0,00	33,33	33,33	0,00	0,00	0,00	0,00	0,00	0,00	0,00	0,00	0,00	0,00	0,00	0,00	0,00	0,00	0,00
904	help complaints resolve boring sales	5	92,84	99,00	43,37	1,00	5,00	40,00	100,00	0,00	0,00	0,00	0,00	0,00	0,00	0,00	0,00	0,00	0,00	0,00	0,00	0,00	0,00	0,00	0,00	20,00	0,00	0,00	0,00	0,00	60,00	20,00	40,00	0,00	0,00	0,00	40,00	0,00	0,00	0,00	0,00	20,00	20,00	0,00	0,00	0,00	0,00	0,00	0,00
905	stressful busy varied exhausting challenging	5	92,84	50,00	43,37	1,00	5,00	60,00	100,00	0,00	0,00	0,00	0,00	0,00	0,00	0,00	0,00	0,00	0,00	0,00	0,00	0,00	0,00	0,00	0,00	40,00	0,00	0,00	0,00	0,00	60,00	20,00	40,00	20,00	0,00	0,00	0,00	0,00	0,00	0,00	0,00	0,00	0,00	0,00	0,00	0,00	0,00	0,00	0,00
906	rewarding stimulating enjoyable	3	92,84	50,00	1,00	99,00	3,00	100,00	100,00	0,00	0,00	0,00	0,00	0,00	0,00	0,00	0,00	0,00	0,00	0,00	0,00	0,00	0,00	0,00	0,00	0,00	0,00	0,00	0,00	0,00	66,67	66,67	0,00	0,00	0,00	0,00	0,00	0,00	0,00	0,00	0,00	33,33	0,00	33,33	0,00	0,00	0,00	0,00	33,33
907	boring dull uninteresting repetitive mundane	5	92,84	50,00	43,37	1,00	5,00	60,00	60,00	0,00	0,00	0,00	0,00	0,00	0,00	0,00	0,00	0,00	0,00	0,00	0,00	0,00	0,00	0,00	0,00	40,00	0,00	0,00	0,00	0,00	40,00	0,00	40,00	0,00	0,00	20,00	0,00	0,00	0,00	0,00	0,00	0,00	0,00	0,00	0,00	0,00	0,00	0,00	0,00
908	diverse important valued	3	92,84	50,00	1,00	99,00	3,00	66,67	66,67	0,00	0,00	0,00	0,00	0,00	0,00	0,00	0,00	0,00	0,00	0,00	0,00	0,00	0,00	0,00	0,00	0,00	0,00	0,00	0,00	0,00	66,67	66,67	0,00	0,00	0,00	0,00	0,00	0,00	0,00	0,00	0,00	0,00	0,00	0,00	0,00	0,00	0,00	0,00	0,00
909	easy skilled rewarding varied good	5	92,84	50,00	1,00	99,00	5,00	40,00	100,00	0,00	0,00	0,00	0,00	0,00	0,00	0,00	0,00	0,00	0,00	0,00	0,00	0,00	0,00	0,00	0,00	40,00	0,00	0,00	0,00	0,00	60,00	60,00	0,00	0,00	0,00	0,00	0,00	0,00	0,00	0,00	0,00	0,00	0,00	0,00	0,00	0,00	0,00	0,00	0,00
910	passionate determination caring	3	92,84	50,00	98,01	99,00	3,00	66,67	100,00	0,00	0,00	0,00	0,00	0,00	0,00	0,00	0,00	0,00	0,00	0,00	0,00	0,00	0,00	0,00	0,00	33,33	0,00	0,00	0,00	0,00	100,00	100,00	0,00	0,00	0,00	0,00	0,00	0,00	0,00	0,00	0,00	33,33	33,33	0,00	0,00	0,00	0,00	0,00	0,00
911	proud fun happy joyful exciting	5	92,84	50,00	1,00	99,00	5,00	20,00	100,00	0,00	0,00	0,00	0,00	0,00	0,00	0,00	0,00	0,00	0,00	0,00	0,00	0,00	0,00	0,00	0,00	60,00	0,00	0,00	0,00	0,00	100,00	100,00	0,00	0,00	0,00	0,00	0,00	0,00	0,00	0,00	0,00	0,00	0,00	0,00	0,00	0,00	0,00	0,00	0,00
912	important fun calm rewarding happy	5	92,84	50,00	1,00	99,00	5,00	40,00	100,00	0,00	0,00	0,00	0,00	0,00	0,00	0,00	0,00	0,00	0,00	0,00	0,00	0,00	0,00	0,00	0,00	60,00	0,00	0,00	0,00	0,00	100,00	100,00	0,00	0,00	0,00	0,00	0,00	0,00	0,00	0,00	0,00	0,00	0,00	0,00	0,00	0,00	0,00	0,00	0,00
913	rewarding passion exciting hard work worthwhile	6	92,84	50,00	1,00	99,00	6,00	66,67	100,00	0,00	0,00	0,00	0,00	0,00	0,00	0,00	0,00	0,00	0,00	0,00	0,00	0,00	0,00	0,00	0,00	50,00	0,00	0,00	0,00	0,00	66,67	66,67	0,00	0,00	0,00	0,00	0,00	0,00	0,00	0,00	0,00	0,00	0,00	0,00	0,00	0,00	0,00	0,00	16,67
914	helping interesting simple long ok	5	92,84	97,69	43,37	99,00	5,00	40,00	100,00	0,00	0,00	0,00	0,00	0,00	0,00	0,00	0,00	0,00	0,00	0,00	0,00	0,00	0,00	0,00	0,00	20,00	0,00	0,00	0,00	0,00	60,00	60,00	0,00	0,00	0,00	0,00	20,00	0,00	0,00	0,00	0,00	0,00	0,00	0,00	0,00	0,00	0,00	0,00	0,00
915	exciting stressful unpleasant brilliant competent	5	92,84	50,00	1,00	25,77	5,00	100,00	100,00	0,00	0,00	0,00	0,00	0,00	0,00	0,00	0,00	0,00	0,00	0,00	0,00	0,00	0,00	0,00	0,00	60,00	0,00	0,00	0,00	0,00	80,00	40,00	40,00	20,00	0,00	0,00	0,00	0,00	0,00	0,00	0,00	0,00	0,00	0,00	0,00	0,00	0,00	0,00	0,00
916	busy rewarding inspiring	3	92,84	50,00	99,00	99,00	3,00	66,67	100,00	0,00	0,00	0,00	0,00	0,00	0,00	0,00	0,00	0,00	0,00	0,00	0,00	0,00	0,00	0,00	0,00	33,33	0,00	0,00	0,00	0,00	66,67	66,67	0,00	0,00	0,00	0,00	0,00	0,00	0,00	0,00	0,00	33,33	33,33	0,00	0,00	0,00	0,00	0,00	0,00
917	focused working with people technical leadership	6	99,00	99,00	1,00	25,77	6,00	66,67	66,67	16,67	0,00	0,00	0,00	0,00	0,00	0,00	0,00	0,00	0,00	16,67	0,00	0,00	0,00	0,00	16,67	0,00	0,00	0,00	0,00	0,00	0,00	0,00	0,00	0,00	0,00	0,00	33,33	0,00	0,00	0,00	0,00	0,00	0,00	0,00	0,00	0,00	0,00	0,00	0,00
918	busy rewarding helpful	3	92,84	99,00	98,01	99,00	3,00	66,67	100,00	0,00	0,00	0,00	0,00	0,00	0,00	0,00	0,00	0,00	0,00	0,00	0,00	0,00	0,00	0,00	0,00	66,67	0,00	0,00	0,00	0,00	66,67	66,67	0,00	0,00	0,00	0,00	33,33	0,00	0,00	0,00	0,00	0,00	0,00	0,00	0,00	0,00	0,00	0,00	0,00
919	demanding satisfying exhausting complex rewarding	5	92,84	50,00	43,37	99,00	5,00	100,00	100,00	0,00	0,00	0,00	0,00	0,00	0,00	0,00	0,00	0,00	0,00	0,00	0,00	0,00	0,00	0,00	0,00	20,00	0,00	0,00	0,00	0,00	60,00	40,00	20,00	0,00	0,00	0,00	0,00	0,00	0,00	0,00	0,00	20,00	20,00	0,00	0,00	0,00	0,00	0,00	0,00
920	repetitive easy tired nights cold	5	92,84	50,00	99,00	99,00	5,00	20,00	100,00	0,00	0,00	0,00	0,00	0,00	0,00	0,00	0,00	0,00	0,00	0,00	0,00	0,00	0,00	0,00	0,00	60,00	0,00	0,00	0,00	0,00	20,00	20,00	0,00	0,00	0,00	0,00	0,00	0,00	0,00	0,00	0,00	0,00	0,00	0,00	0,00	0,00	0,00	0,00	20,00
921	repetitive underpaid boring unsatisfying unenjoyable	5	92,84	50,00	43,37	1,00	5,00	80,00	60,00	0,00	0,00	0,00	0,00	0,00	0,00	0,00	0,00	0,00	0,00	0,00	0,00	0,00	0,00	0,00	0,00	20,00	0,00	0,00	0,00	0,00	20,00	0,00	20,00	0,00	0,00	0,00	0,00	0,00	0,00	0,00	0,00	0,00	0,00	0,00	0,00	0,00	0,00	0,00	0,00
922	rewarding useful difficult passionate demanding	5	92,84	50,00	1,00	99,00	5,00	80,00	100,00	0,00	0,00	0,00	0,00	0,00	0,00	0,00	0,00	0,00	0,00	0,00	0,00	0,00	0,00	0,00	0,00	20,00	0,00	0,00	0,00	0,00	80,00	60,00	20,00	0,00	0,00	0,00	0,00	0,00	0,00	0,00	0,00	0,00	0,00	0,00	0,00	0,00	0,00	0,00	0,00
923	boring dull stressful annoying hot	5	92,84	50,00	1,00	1,00	5,00	40,00	100,00	0,00	0,00	0,00	0,00	0,00	0,00	0,00	0,00	0,00	0,00	0,00	0,00	0,00	0,00	0,00	0,00	80,00	0,00	0,00	0,00	0,00	80,00	0,00	80,00	20,00	20,00	20,00	0,00	0,00	0,00	0,00	0,00	0,00	0,00	0,00	0,00	0,00	0,00	0,00	20,00
924	mindless boring repetitive frustrating unfair	5	92,84	50,00	43,37	1,00	5,00	60,00	80,00	0,00	0,00	0,00	0,00	0,00	0,00	0,00	0,00	0,00	0,00	0,00	0,00	0,00	0,00	0,00	0,00	40,00	0,00	0,00	0,00	0,00	60,00	0,00	60,00	0,00	20,00	0,00	0,00	0,00	0,00	0,00	0,00	0,00	0,00	0,00	0,00	0,00	0,00	0,00	0,00
925	pressured stressful meaningful satisfying frustrating	5	92,84	50,00	43,37	1,00	5,00	100,00	100,00	0,00	0,00	0,00	0,00	0,00	0,00	0,00	0,00	0,00	0,00	0,00	0,00	0,00	0,00	0,00	0,00	0,00	0,00	0,00	0,00	0,00	80,00	20,00	60,00	40,00	20,00	0,00	0,00	0,00	0,00	0,00	0,00	20,00	20,00	0,00	0,00	0,00	0,00	0,00	0,00
926	unstructured fast paced demanding	4	92,84	50,00	74,76	25,77	4,00	50,00	50,00	0,00	0,00	0,00	0,00	0,00	0,00	0,00	0,00	0,00	0,00	0,00	0,00	0,00	0,00	0,00	0,00	0,00	0,00	0,00	0,00	0,00	0,00	0,00	0,00	0,00	0,00	0,00	0,00	0,00	0,00	0,00	0,00	0,00	0,00	0,00	0,00	0,00	0,00	0,00	0,00
927	challenging rewarding hard changeable long	5	92,84	50,00	43,37	99,00	5,00	60,00	80,00	0,00	0,00	0,00	0,00	0,00	0,00	0,00	0,00	0,00	0,00	0,00	0,00	0,00	0,00	0,00	0,00	20,00	0,00	0,00	0,00	0,00	40,00	40,00	0,00	0,00	0,00	0,00	0,00	0,00	0,00	0,00	0,00	0,00	0,00	0,00	0,00	0,00	0,00	0,00	20,00
928	fast paced and changing over-worked rewarding	7	92,84	50,00	99,00	99,00	7,00	28,57	85,71	28,57	0,00	0,00	0,00	0,00	0,00	0,00	0,00	0,00	0,00	14,29	0,00	0,00	14,29	0,00	14,29	0,00	0,00	0,00	0,00	0,00	14,29	14,29	0,00	0,00	0,00	0,00	0,00	0,00	0,00	0,00	0,00	14,29	0,00	14,29	0,00	0,00	0,00	0,00	0,00
929	upstanding proud demanding stressful	4	92,84	50,00	1,00	25,77	4,00	75,00	75,00	0,00	0,00	0,00	0,00	0,00	0,00	0,00	0,00	0,00	0,00	0,00	0,00	0,00	0,00	0,00	0,00	0,00	0,00	0,00	0,00	0,00	50,00	25,00	25,00	25,00	0,00	0,00	0,00	0,00	0,00	0,00	0,00	0,00	0,00	0,00	0,00	0,00	0,00	0,00	0,00
930	challenging fundamental developing educating	4	92,84	50,00	1,00	99,00	4,00	100,00	75,00	0,00	0,00	0,00	0,00	0,00	0,00	0,00	0,00	0,00	0,00	0,00	0,00	0,00	0,00	0,00	0,00	25,00	0,00	0,00	0,00	0,00	25,00	25,00	0,00	0,00	0,00	0,00	0,00	0,00	0,00	0,00	0,00	25,00	0,00	0,00	0,00	0,00	25,00	0,00	0,00
931	stressful rewarding hard	3	92,84	50,00	1,00	25,77	3,00	66,67	100,00	0,00	0,00	0,00	0,00	0,00	0,00	0,00	0,00	0,00	0,00	0,00	0,00	0,00	0,00	0,00	0,00	33,33	0,00	0,00	0,00	0,00	66,67	33,33	33,33	33,33	0,00	0,00	0,00	0,00	0,00	0,00	0,00	0,00	0,00	0,00	0,00	0,00	0,00	0,00	33,33
932	important fulfilling supportive international policy-making	6	92,84	50,00	23,51	99,00	6,00	66,67	100,00	0,00	0,00	0,00	0,00	0,00	0,00	0,00	0,00	0,00	0,00	0,00	0,00	0,00	0,00	0,00	16,67	16,67	0,00	0,00	0,00	0,00	33,33	33,33	0,00	0,00	0,00	0,00	0,00	0,00	0,00	0,00	0,00	16,67	0,00	16,67	0,00	0,00	0,00	0,00	0,00
933	challenging rewarding important communication support	5	92,84	97,69	1,00	99,00	5,00	100,00	100,00	0,00	0,00	0,00	0,00	0,00	0,00	0,00	0,00	0,00	0,00	0,00	0,00	0,00	0,00	0,00	20,00	0,00	0,00	0,00	0,00	0,00	80,00	80,00	0,00	0,00	0,00	0,00	20,00	0,00	0,00	0,00	0,00	0,00	0,00	0,00	0,00	0,00	0,00	0,00	0,00
934	pretty awesome fabulous	3	92,84	50,00	1,00	99,00	3,00	66,67	100,00	0,00	0,00	0,00	0,00	0,00	0,00	0,00	0,00	0,00	0,00	0,00	0,00	0,00	0,00	0,00	0,00	66,67	0,00	0,00	0,00	0,00	100,00	100,00	0,00	0,00	0,00	0,00	0,00	0,00	0,00	0,00	0,00	33,33	0,00	0,00	0,00	33,33	0,00	0,00	0,00
935	challenging busy interesting demanding tiring	5	92,84	50,00	43,37	99,00	5,00	60,00	100,00	0,00	0,00	0,00	0,00	0,00	0,00	0,00	0,00	0,00	0,00	0,00	0,00	0,00	0,00	0,00	0,00	40,00	0,00	0,00	0,00	0,00	40,00	40,00	0,00	0,00	0,00	0,00	0,00	0,00	0,00	0,00	0,00	0,00	0,00	0,00	0,00	0,00	0,00	0,00	0,00
936	large slow careful inexpensive	4	92,84	50,00	99,00	25,77	4,00	50,00	100,00	0,00	0,00	0,00	0,00	0,00	0,00	0,00	0,00	0,00	0,00	0,00	0,00	0,00	0,00	0,00	0,00	75,00	0,00	0,00	0,00	0,00	0,00	0,00	0,00	0,00	0,00	0,00	0,00	0,00	0,00	0,00	0,00	0,00	0,00	0,00	0,00	0,00	0,00	0,00	0,00
937	challenging technical engaging	3	92,84	99,00	1,00	99,00	3,00	100,00	66,67	0,00	0,00	0,00	0,00	0,00	0,00	0,00	0,00	0,00	0,00	0,00	0,00	0,00	0,00	0,00	0,00	0,00	0,00	0,00	0,00	0,00	66,67	66,67	0,00	0,00	0,00	0,00	33,33	0,00	0,00	0,00	0,00	0,00	0,00	0,00	0,00	0,00	0,00	0,00	0,00
938	busy enjoyable heavy learning satisfying	5	92,84	50,00	99,00	99,00	5,00	60,00	100,00	0,00	0,00	0,00	0,00	0,00	0,00	0,00	0,00	0,00	0,00	0,00	0,00	0,00	0,00	0,00	20,00	40,00	0,00	0,00	0,00	0,00	40,00	40,00	0,00	0,00	0,00	0,00	0,00	0,00	0,00	0,00	0,00	20,00	20,00	0,00	0,00	0,00	0,00	0,00	20,00
939	different intense nervous depression	4	92,84	1,00	74,76	1,00	4,00	100,00	75,00	0,00	0,00	0,00	0,00	0,00	0,00	0,00	0,00	0,00	0,00	0,00	0,00	0,00	0,00	0,00	0,00	50,00	25,00	0,00	0,00	0,00	50,00	0,00	50,00	25,00	0,00	25,00	0,00	0,00	0,00	0,00	0,00	25,00	0,00	0,00	0,00	0,00	0,00	25,00	0,00
940	fun caring supportive enjoyable creative	5	92,84	50,00	1,00	99,00	5,00	60,00	100,00	0,00	0,00	0,00	0,00	0,00	0,00	0,00	0,00	0,00	0,00	0,00	0,00	0,00	0,00	0,00	0,00	80,00	0,00	0,00	0,00	0,00	100,00	100,00	0,00	0,00	0,00	0,00	0,00	0,00	0,00	0,00	0,00	20,00	0,00	20,00	0,00	0,00	0,00	0,00	0,00
941	hard physical tiresome	3	92,84	50,00	1,00	25,77	3,00	66,67	66,67	0,00	0,00	0,00	0,00	0,00	0,00	0,00	0,00	0,00	0,00	0,00	0,00	0,00	0,00	0,00	0,00	66,67	0,00	0,00	0,00	0,00	0,00	0,00	0,00	0,00	0,00	0,00	0,00	0,00	0,00	0,00	0,00	0,00	0,00	0,00	0,00	0,00	0,00	0,00	33,33
942	rewarding accomplished successful achieving helpful	5	92,84	97,69	1,00	99,00	5,00	100,00	100,00	0,00	0,00	0,00	0,00	0,00	0,00	0,00	0,00	0,00	0,00	0,00	0,00	0,00	0,00	0,00	0,00	40,00	0,00	0,00	0,00	0,00	60,00	60,00	0,00	0,00	0,00	0,00	20,00	0,00	0,00	0,00	0,00	0,00	0,00	0,00	0,00	0,00	0,00	0,00	0,00
943	easy friendly good	3	92,84	99,00	1,00	99,00	3,00	33,33	100,00	0,00	0,00	0,00	0,00	0,00	0,00	0,00	0,00	0,00	0,00	0,00	0,00	0,00	0,00	0,00	0,00	33,33	0,00	0,00	0,00	0,00	100,00	66,67	0,00	0,00	0,00	0,00	33,33	0,00	33,33	0,00	0,00	0,00	0,00	0,00	0,00	0,00	0,00	0,00	0,00
944	helpful intense rewarding	3	92,84	99,00	1,00	99,00	3,00	100,00	66,67	0,00	0,00	0,00	0,00	0,00	0,00	0,00	0,00	0,00	0,00	0,00	0,00	0,00	0,00	0,00	0,00	33,33	0,00	0,00	0,00	0,00	66,67	66,67	0,00	0,00	0,00	0,00	33,33	0,00	0,00	0,00	0,00	0,00	0,00	0,00	0,00	0,00	0,00	0,00	0,00
945	interesting uncomplicated balanced	3	92,84	50,00	1,00	99,00	3,00	100,00	33,33	0,00	0,00	0,00	0,00	0,00	0,00	0,00	0,00	0,00	0,00	0,00	0,00	0,00	0,00	0,00	0,00	0,00	0,00	0,00	0,00	0,00	33,33	33,33	0,00	0,00	0,00	0,00	0,00	0,00	0,00	0,00	0,00	0,00	0,00	0,00	0,00	0,00	0,00	0,00	0,00
946	interesting inspiring fulfilling	3	92,84	50,00	98,01	99,00	3,00	100,00	100,00	0,00	0,00	0,00	0,00	0,00	0,00	0,00	0,00	0,00	0,00	0,00	0,00	0,00	0,00	0,00	0,00	0,00	0,00	0,00	0,00	0,00	66,67	66,67	0,00	0,00	0,00	0,00	0,00	0,00	0,00	0,00	0,00	33,33	33,33	0,00	0,00	0,00	0,00	0,00	0,00
947	complex busy entertaining	3	92,84	50,00	99,00	99,00	3,00	66,67	100,00	0,00	0,00	0,00	0,00	0,00	0,00	0,00	0,00	0,00	0,00	0,00	0,00	0,00	0,00	0,00	0,00	66,67	0,00	0,00	0,00	0,00	33,33	33,33	0,00	0,00	0,00	0,00	0,00	0,00	0,00	0,00	0,00	33,33	33,33	0,00	0,00	0,00	0,00	0,00	0,00
948	fast paced constant hard	4	92,84	50,00	99,00	25,77	4,00	25,00	75,00	0,00	0,00	0,00	0,00	0,00	0,00	0,00	0,00	0,00	0,00	0,00	0,00	0,00	0,00	0,00	0,00	25,00	0,00	0,00	0,00	0,00	0,00	0,00	0,00	0,00	0,00	0,00	0,00	0,00	0,00	0,00	0,00	0,00	0,00	0,00	0,00	0,00	0,00	0,00	25,00
949	busy competent stressful satisfied organized	5	92,84	50,00	43,37	25,77	5,00	80,00	100,00	0,00	0,00	0,00	0,00	0,00	0,00	0,00	0,00	0,00	0,00	0,00	0,00	0,00	0,00	0,00	0,00	40,00	0,00	0,00	0,00	0,00	40,00	20,00	20,00	20,00	0,00	0,00	0,00	0,00	0,00	0,00	0,00	0,00	0,00	0,00	0,00	0,00	0,00	0,00	0,00
950	challenging rewarding underrated good preferred	5	92,84	50,00	1,00	99,00	5,00	80,00	80,00	0,00	0,00	0,00	0,00	0,00	0,00	0,00	0,00	0,00	0,00	0,00	0,00	0,00	0,00	0,00	0,00	0,00	0,00	0,00	0,00	0,00	60,00	60,00	0,00	0,00	0,00	0,00	0,00	0,00	0,00	0,00	0,00	20,00	20,00	0,00	20,00	0,00	0,00	0,00	0,00
951	challenging rewarding successful busy manic	5	92,84	50,00	43,37	99,00	5,00	60,00	80,00	0,00	0,00	0,00	0,00	0,00	0,00	0,00	0,00	0,00	0,00	0,00	0,00	0,00	0,00	0,00	0,00	40,00	0,00	0,00	0,00	0,00	60,00	60,00	0,00	0,00	0,00	0,00	0,00	0,00	0,00	0,00	0,00	0,00	0,00	0,00	0,00	0,00	0,00	0,00	0,00
952	learning patience repetition	3	92,84	50,00	99,00	25,77	3,00	100,00	66,67	0,00	0,00	0,00	0,00	0,00	0,00	0,00	0,00	0,00	0,00	0,00	0,00	0,00	0,00	0,00	33,33	0,00	0,00	0,00	0,00	0,00	0,00	0,00	0,00	0,00	0,00	0,00	0,00	0,00	0,00	0,00	0,00	33,33	33,33	0,00	0,00	0,00	0,00	0,00	0,00
953	interesting challenging emotional	3	92,84	50,00	1,00	99,00	3,00	100,00	100,00	0,00	0,00	0,00	0,00	0,00	0,00	0,00	0,00	0,00	0,00	0,00	0,00	0,00	0,00	0,00	0,00	33,33	0,00	0,00	0,00	0,00	100,00	66,67	33,33	0,00	0,00	0,00	0,00	0,00	0,00	0,00	0,00	0,00	0,00	0,00	0,00	0,00	0,00	0,00	0,00
954	interesting fun creative important reliable	5	92,84	50,00	1,00	99,00	5,00	80,00	80,00	0,00	0,00	0,00	0,00	0,00	0,00	0,00	0,00	0,00	0,00	0,00	0,00	0,00	0,00	0,00	0,00	40,00	0,00	0,00	0,00	0,00	80,00	80,00	0,00	0,00	0,00	0,00	0,00	0,00	0,00	0,00	0,00	20,00	0,00	20,00	0,00	0,00	0,00	0,00	0,00
955	varied challenging enjoyable busy	4	92,84	50,00	74,76	99,00	4,00	50,00	100,00	0,00	0,00	0,00	0,00	0,00	0,00	0,00	0,00	0,00	0,00	0,00	0,00	0,00	0,00	0,00	0,00	50,00	0,00	0,00	0,00	0,00	50,00	50,00	0,00	0,00	0,00	0,00	0,00	0,00	0,00	0,00	0,00	0,00	0,00	0,00	0,00	0,00	0,00	0,00	0,00
956	busy entertaining ruthless helpful frustrating	5	92,84	97,69	43,37	99,00	5,00	80,00	80,00	0,00	0,00	0,00	0,00	0,00	0,00	0,00	0,00	0,00	0,00	0,00	0,00	0,00	0,00	0,00	0,00	40,00	0,00	0,00	0,00	0,00	60,00	40,00	20,00	0,00	20,00	0,00	20,00	0,00	0,00	0,00	0,00	0,00	0,00	0,00	0,00	0,00	0,00	0,00	0,00
957	interesting fun challenging	3	92,84	50,00	1,00	99,00	3,00	66,67	100,00	0,00	0,00	0,00	0,00	0,00	0,00	0,00	0,00	0,00	0,00	0,00	0,00	0,00	0,00	0,00	0,00	33,33	0,00	0,00	0,00	0,00	100,00	100,00	0,00	0,00	0,00	0,00	0,00	0,00	0,00	0,00	0,00	0,00	0,00	0,00	0,00	0,00	0,00	0,00	0,00
958	satisfying busy money well earned	5	51,43	50,00	43,37	99,00	5,00	20,00	100,00	20,00	0,00	0,00	0,00	0,00	0,00	0,00	0,00	0,00	0,00	0,00	0,00	20,00	0,00	0,00	0,00	20,00	0,00	0,00	0,00	0,00	40,00	40,00	0,00	0,00	0,00	0,00	0,00	0,00	0,00	0,00	0,00	0,00	0,00	0,00	0,00	0,00	0,00	0,00	0,00
959	repetitive interesting niche	3	92,84	50,00	98,01	99,00	3,00	66,67	66,67	0,00	0,00	0,00	0,00	0,00	0,00	0,00	0,00	0,00	0,00	0,00	0,00	0,00	0,00	0,00	0,00	0,00	0,00	0,00	0,00	0,00	33,33	33,33	0,00	0,00	0,00	0,00	0,00	0,00	0,00	0,00	0,00	0,00	0,00	0,00	0,00	0,00	0,00	0,00	0,00
960	interesting technical different complex rewarding	5	92,84	2,31	99,00	99,00	5,00	100,00	80,00	0,00	0,00	0,00	0,00	0,00	0,00	0,00	0,00	0,00	0,00	0,00	0,00	0,00	0,00	0,00	0,00	40,00	20,00	0,00	0,00	0,00	40,00	40,00	0,00	0,00	0,00	0,00	0,00	0,00	0,00	0,00	0,00	40,00	20,00	0,00	0,00	0,00	0,00	20,00	0,00
961	conscientious confident diligent hard-working honest	6	92,84	50,00	1,00	99,00	6,00	66,67	100,00	0,00	0,00	0,00	0,00	0,00	0,00	0,00	0,00	0,00	0,00	0,00	0,00	0,00	0,00	0,00	16,67	33,33	0,00	0,00	0,00	0,00	33,33	33,33	0,00	0,00	0,00	0,00	0,00	0,00	0,00	0,00	0,00	16,67	0,00	0,00	0,00	0,00	16,67	0,00	16,67
962	challenging rewarding enjoyable	3	92,84	50,00	1,00	99,00	3,00	100,00	100,00	0,00	0,00	0,00	0,00	0,00	0,00	0,00	0,00	0,00	0,00	0,00	0,00	0,00	0,00	0,00	0,00	0,00	0,00	0,00	0,00	0,00	100,00	100,00	0,00	0,00	0,00	0,00	0,00	0,00	0,00	0,00	0,00	0,00	0,00	0,00	0,00	0,00	0,00	0,00	0,00
963	communication respect team	3	92,84	99,00	1,00	99,00	3,00	66,67	100,00	0,00	0,00	0,00	0,00	0,00	0,00	0,00	0,00	0,00	0,00	0,00	0,00	0,00	0,00	0,00	0,00	0,00	0,00	0,00	0,00	0,00	33,33	33,33	0,00	0,00	0,00	0,00	66,67	0,00	0,00	0,00	0,00	0,00	0,00	0,00	0,00	0,00	0,00	0,00	0,00
964	fast paced flexible provides good benefits work with wide range of people train many people	15	99,00	97,69	10,08	99,00	15,00	20,00	80,00	13,33	0,00	0,00	0,00	0,00	0,00	0,00	0,00	0,00	0,00	13,33	0,00	0,00	0,00	0,00	0,00	6,67	0,00	0,00	0,00	6,67	20,00	20,00	0,00	0,00	0,00	0,00	20,00	0,00	0,00	0,00	0,00	0,00	0,00	0,00	0,00	0,00	0,00	0,00	6,67
965	busy smart hardworking enthusiastic motivated	5	92,84	50,00	99,00	99,00	5,00	60,00	100,00	0,00	0,00	0,00	0,00	0,00	0,00	0,00	0,00	0,00	0,00	0,00	0,00	0,00	0,00	0,00	0,00	40,00	0,00	0,00	0,00	0,00	40,00	40,00	0,00	0,00	0,00	0,00	0,00	0,00	0,00	0,00	0,00	20,00	20,00	20,00	0,00	0,00	0,00	0,00	0,00
966	interesting challenging rewarding integrating evolving	5	92,84	50,00	1,00	99,00	5,00	100,00	60,00	0,00	0,00	0,00	0,00	0,00	0,00	0,00	0,00	0,00	0,00	0,00	0,00	0,00	0,00	0,00	0,00	0,00	0,00	0,00	0,00	0,00	60,00	60,00	0,00	0,00	0,00	0,00	0,00	0,00	0,00	0,00	0,00	0,00	0,00	0,00	0,00	0,00	0,00	0,00	0,00
967	mundane repetitive hard time	4	92,84	50,00	99,00	25,77	4,00	50,00	75,00	0,00	0,00	0,00	0,00	0,00	0,00	0,00	0,00	0,00	0,00	0,00	0,00	0,00	0,00	0,00	0,00	25,00	0,00	0,00	0,00	0,00	0,00	0,00	0,00	0,00	0,00	0,00	0,00	0,00	0,00	0,00	0,00	0,00	0,00	0,00	0,00	0,00	0,00	0,00	25,00
968	enjoyable fulfilling happy worthy proud	5	92,84	50,00	1,00	99,00	5,00	40,00	80,00	0,00	0,00	0,00	0,00	0,00	0,00	0,00	0,00	0,00	0,00	0,00	0,00	0,00	0,00	0,00	0,00	20,00	0,00	0,00	0,00	0,00	60,00	60,00	0,00	0,00	0,00	0,00	0,00	0,00	0,00	0,00	0,00	0,00	0,00	0,00	0,00	0,00	0,00	0,00	0,00
969	interesting future substantive fun long	5	92,84	50,00	99,00	99,00	5,00	40,00	80,00	0,00	0,00	0,00	0,00	0,00	0,00	0,00	0,00	0,00	0,00	0,00	0,00	0,00	0,00	0,00	0,00	20,00	0,00	0,00	0,00	0,00	40,00	40,00	0,00	0,00	0,00	0,00	0,00	0,00	0,00	0,00	0,00	0,00	0,00	0,00	0,00	0,00	0,00	0,00	0,00
970	fulfilling easy interactive repetitive	4	92,84	99,00	74,76	99,00	4,00	75,00	100,00	0,00	0,00	0,00	0,00	0,00	0,00	0,00	0,00	0,00	0,00	0,00	0,00	0,00	0,00	0,00	0,00	25,00	0,00	0,00	0,00	0,00	25,00	25,00	0,00	0,00	0,00	0,00	25,00	0,00	0,00	0,00	0,00	0,00	0,00	0,00	0,00	0,00	0,00	0,00	0,00
971	fulfilling rewarding stressful challenging	4	92,84	50,00	1,00	99,00	4,00	100,00	100,00	0,00	0,00	0,00	0,00	0,00	0,00	0,00	0,00	0,00	0,00	0,00	0,00	0,00	0,00	0,00	0,00	0,00	0,00	0,00	0,00	0,00	75,00	50,00	25,00	25,00	0,00	0,00	0,00	0,00	0,00	0,00	0,00	0,00	0,00	0,00	0,00	0,00	0,00	0,00	0,00
972	diverse challenge strategy	3	92,84	50,00	1,00	99,00	3,00	100,00	66,67	0,00	0,00	0,00	0,00	0,00	0,00	0,00	0,00	0,00	0,00	0,00	0,00	0,00	0,00	0,00	0,00	0,00	0,00	0,00	0,00	0,00	33,33	33,33	0,00	0,00	0,00	0,00	0,00	0,00	0,00	0,00	0,00	0,00	0,00	0,00	0,00	0,00	0,00	0,00	0,00
973	boring quiet lethargic	3	92,84	50,00	1,00	1,00	3,00	33,33	66,67	0,00	0,00	0,00	0,00	0,00	0,00	0,00	0,00	0,00	0,00	0,00	0,00	0,00	0,00	0,00	0,00	66,67	0,00	0,00	0,00	0,00	33,33	0,00	33,33	0,00	0,00	0,00	0,00	0,00	0,00	0,00	0,00	0,00	0,00	0,00	0,00	0,00	0,00	0,00	33,33
974	satisfying rewarding stressful	3	92,84	50,00	1,00	99,00	3,00	100,00	100,00	0,00	0,00	0,00	0,00	0,00	0,00	0,00	0,00	0,00	0,00	0,00	0,00	0,00	0,00	0,00	0,00	0,00	0,00	0,00	0,00	0,00	100,00	66,67	33,33	33,33	0,00	0,00	0,00	0,00	0,00	0,00	0,00	0,00	0,00	0,00	0,00	0,00	0,00	0,00	0,00
975	targets nps save rate	4	92,84	50,00	1,00	99,00	4,00	25,00	25,00	0,00	0,00	0,00	0,00	0,00	0,00	0,00	0,00	0,00	0,00	0,00	0,00	0,00	0,00	0,00	25,00	0,00	0,00	0,00	0,00	0,00	25,00	25,00	0,00	0,00	0,00	0,00	0,00	0,00	0,00	0,00	0,00	0,00	0,00	0,00	0,00	0,00	0,00	0,00	0,00
976	chaotic demanding complicated	3	92,84	50,00	98,01	25,77	3,00	100,00	66,67	0,00	0,00	0,00	0,00	0,00	0,00	0,00	0,00	0,00	0,00	0,00	0,00	0,00	0,00	0,00	0,00	33,33	0,00	0,00	0,00	0,00	0,00	0,00	0,00	0,00	0,00	0,00	0,00	0,00	0,00	0,00	0,00	33,33	33,33	0,00	0,00	0,00	0,00	0,00	0,00
977	fulfilling challenging rewarding frustrating draining	5	92,84	50,00	1,00	99,00	5,00	100,00	80,00	0,00	0,00	0,00	0,00	0,00	0,00	0,00	0,00	0,00	0,00	0,00	0,00	0,00	0,00	0,00	0,00	0,00	0,00	0,00	0,00	0,00	60,00	40,00	20,00	0,00	20,00	0,00	0,00	0,00	0,00	0,00	0,00	0,00	0,00	0,00	0,00	0,00	0,00	0,00	0,00
978	useful lonely local	3	92,84	50,00	98,01	25,77	3,00	0,00	100,00	0,00	0,00	0,00	0,00	0,00	0,00	0,00	0,00	0,00	0,00	0,00	0,00	0,00	0,00	0,00	0,00	0,00	0,00	0,00	0,00	0,00	66,67	33,33	33,33	0,00	0,00	33,33	0,00	0,00	0,00	0,00	0,00	0,00	0,00	0,00	0,00	0,00	0,00	0,00	0,00
979	busy fast paced customer facing friendly hard	7	92,84	92,33	89,63	25,77	7,00	28,57	71,43	0,00	0,00	0,00	0,00	0,00	0,00	0,00	0,00	0,00	0,00	0,00	0,00	0,00	0,00	0,00	0,00	28,57	0,00	0,00	0,00	0,00	14,29	0,00	0,00	0,00	0,00	0,00	14,29	0,00	14,29	0,00	0,00	0,00	0,00	0,00	0,00	0,00	0,00	0,00	14,29
980	policies politics waste inefficiency unprofessional	5	92,84	50,00	1,00	25,77	5,00	80,00	40,00	0,00	0,00	0,00	0,00	0,00	0,00	0,00	0,00	0,00	0,00	0,00	0,00	0,00	0,00	0,00	0,00	20,00	0,00	0,00	0,00	0,00	0,00	0,00	0,00	0,00	0,00	0,00	0,00	0,00	0,00	0,00	0,00	0,00	0,00	0,00	0,00	0,00	0,00	0,00	0,00
981	tiring unorganized hard worthless unrecognized	5	92,84	50,00	1,00	1,00	5,00	60,00	60,00	0,00	0,00	0,00	0,00	0,00	0,00	0,00	0,00	0,00	0,00	0,00	0,00	0,00	0,00	0,00	0,00	60,00	0,00	0,00	0,00	0,00	20,00	0,00	20,00	0,00	0,00	20,00	0,00	0,00	0,00	0,00	0,00	0,00	0,00	0,00	0,00	0,00	0,00	0,00	20,00
982	fun interesting frustrating (at times) rewarding	6	99,00	50,00	98,01	99,00	6,00	50,00	100,00	16,67	0,00	0,00	0,00	0,00	0,00	0,00	0,00	0,00	0,00	16,67	0,00	0,00	0,00	0,00	0,00	16,67	0,00	0,00	0,00	0,00	66,67	50,00	16,67	0,00	16,67	0,00	0,00	0,00	0,00	0,00	0,00	0,00	0,00	0,00	0,00	0,00	0,00	0,00	0,00
983	repetitive dull uninspiring	3	92,84	50,00	98,01	1,00	3,00	66,67	66,67	0,00	0,00	0,00	0,00	0,00	0,00	0,00	0,00	0,00	0,00	0,00	0,00	0,00	0,00	0,00	0,00	33,33	0,00	0,00	0,00	0,00	33,33	0,00	33,33	0,00	0,00	33,33	0,00	0,00	0,00	0,00	0,00	0,00	0,00	0,00	0,00	0,00	0,00	0,00	0,00
984	stressful rewarding tiring helping caring	5	92,84	97,69	1,00	99,00	5,00	60,00	100,00	0,00	0,00	0,00	0,00	0,00	0,00	0,00	0,00	0,00	0,00	0,00	0,00	0,00	0,00	0,00	0,00	40,00	0,00	0,00	0,00	0,00	80,00	60,00	20,00	20,00	0,00	0,00	20,00	0,00	0,00	0,00	0,00	0,00	0,00	0,00	0,00	0,00	0,00	0,00	0,00
985	varied new complex	3	92,84	50,00	99,00	25,77	3,00	33,33	100,00	0,00	0,00	0,00	0,00	0,00	0,00	0,00	0,00	0,00	0,00	0,00	0,00	0,00	0,00	0,00	0,00	100,00	0,00	0,00	0,00	0,00	0,00	0,00	0,00	0,00	0,00	0,00	0,00	0,00	0,00	0,00	0,00	33,33	33,33	0,00	0,00	0,00	0,00	0,00	0,00
986	put other first work hard try your best always improving	10	51,43	84,14	99,00	99,00	10,00	10,00	100,00	20,00	20,00	10,00	0,00	0,00	10,00	0,00	0,00	10,00	0,00	0,00	0,00	0,00	0,00	0,00	20,00	20,00	10,00	0,00	10,00	0,00	20,00	20,00	0,00	0,00	0,00	0,00	10,00	0,00	0,00	0,00	0,00	30,00	0,00	0,00	0,00	10,00	10,00	10,00	10,00
987	ordinary high-level traditional formal demanding	6	92,84	95,20	98,01	25,77	6,00	50,00	83,33	0,00	0,00	0,00	0,00	0,00	0,00	0,00	0,00	0,00	0,00	0,00	0,00	0,00	0,00	0,00	0,00	16,67	0,00	0,00	0,00	0,00	0,00	0,00	0,00	0,00	0,00	0,00	16,67	0,00	0,00	0,00	0,00	0,00	0,00	0,00	0,00	0,00	0,00	0,00	0,00
988	overworked underpaid underappreciated	3	92,84	50,00	1,00	25,77	3,00	100,00	66,67	0,00	0,00	0,00	0,00	0,00	0,00	0,00	0,00	0,00	0,00	0,00	0,00	0,00	0,00	0,00	0,00	33,33	0,00	0,00	0,00	0,00	0,00	0,00	0,00	0,00	0,00	0,00	0,00	0,00	0,00	0,00	0,00	0,00	0,00	0,00	0,00	0,00	0,00	0,00	0,00
989	happy development coaching support motivated	5	92,84	50,00	43,37	99,00	5,00	80,00	100,00	0,00	0,00	0,00	0,00	0,00	0,00	0,00	0,00	0,00	0,00	0,00	0,00	0,00	0,00	0,00	20,00	20,00	0,00	0,00	0,00	0,00	40,00	40,00	0,00	0,00	0,00	0,00	0,00	0,00	0,00	0,00	0,00	20,00	20,00	20,00	0,00	0,00	0,00	0,00	0,00
990	fun caring emotional supportive	4	92,84	50,00	1,00	99,00	4,00	50,00	100,00	0,00	0,00	0,00	0,00	0,00	0,00	0,00	0,00	0,00	0,00	0,00	0,00	0,00	0,00	0,00	0,00	100,00	0,00	0,00	0,00	0,00	100,00	75,00	25,00	0,00	0,00	0,00	0,00	0,00	0,00	0,00	0,00	0,00	0,00	0,00	0,00	0,00	0,00	0,00	0,00
991	poor pathetic shady antiquated outdated	5	92,84	50,00	1,00	1,00	5,00	60,00	60,00	0,00	0,00	0,00	0,00	0,00	0,00	0,00	0,00	0,00	0,00	0,00	0,00	0,00	0,00	0,00	0,00	60,00	0,00	0,00	0,00	0,00	40,00	0,00	40,00	0,00	0,00	20,00	0,00	0,00	0,00	0,00	0,00	0,00	0,00	0,00	0,00	0,00	0,00	0,00	0,00
992	fulfilling tiring demanding	3	92,84	50,00	1,00	25,77	3,00	66,67	100,00	0,00	0,00	0,00	0,00	0,00	0,00	0,00	0,00	0,00	0,00	0,00	0,00	0,00	0,00	0,00	0,00	33,33	0,00	0,00	0,00	0,00	0,00	0,00	0,00	0,00	0,00	0,00	0,00	0,00	0,00	0,00	0,00	0,00	0,00	0,00	0,00	0,00	0,00	0,00	0,00
993	respectable dependable helping different fun	5	92,84	50,00	43,37	99,00	5,00	80,00	60,00	0,00	0,00	0,00	0,00	0,00	0,00	0,00	0,00	0,00	0,00	0,00	0,00	0,00	0,00	0,00	0,00	40,00	20,00	0,00	0,00	0,00	40,00	40,00	0,00	0,00	0,00	0,00	20,00	0,00	0,00	0,00	0,00	20,00	0,00	0,00	0,00	0,00	0,00	20,00	0,00
994	community compassion helpful kind service	5	92,84	99,00	1,00	99,00	5,00	80,00	100,00	0,00	0,00	0,00	0,00	0,00	0,00	0,00	0,00	0,00	0,00	0,00	0,00	0,00	0,00	0,00	0,00	20,00	0,00	0,00	0,00	0,00	60,00	60,00	0,00	0,00	0,00	0,00	60,00	0,00	0,00	0,00	0,00	0,00	0,00	0,00	0,00	0,00	0,00	0,00	0,00
995	fun exciting complicated	3	92,84	50,00	98,01	99,00	3,00	66,67	100,00	0,00	0,00	0,00	0,00	0,00	0,00	0,00	0,00	0,00	0,00	0,00	0,00	0,00	0,00	0,00	0,00	100,00	0,00	0,00	0,00	0,00	66,67	66,67	0,00	0,00	0,00	0,00	0,00	0,00	0,00	0,00	0,00	33,33	33,33	0,00	0,00	0,00	0,00	0,00	0,00
996	interesting busy challenging	3	92,84	50,00	98,01	99,00	3,00	66,67	100,00	0,00	0,00	0,00	0,00	0,00	0,00	0,00	0,00	0,00	0,00	0,00	0,00	0,00	0,00	0,00	0,00	33,33	0,00	0,00	0,00	0,00	66,67	66,67	0,00	0,00	0,00	0,00	0,00	0,00	0,00	0,00	0,00	0,00	0,00	0,00	0,00	0,00	0,00	0,00	0,00
997	demanding juggling stressful challenging rewarding	5	92,84	50,00	1,00	99,00	5,00	100,00	80,00	0,00	0,00	0,00	0,00	0,00	0,00	0,00	0,00	0,00	0,00	0,00	0,00	0,00	0,00	0,00	0,00	0,00	0,00	0,00	0,00	0,00	60,00	40,00	20,00	20,00	0,00	0,00	0,00	0,00	0,00	0,00	0,00	0,00	0,00	0,00	0,00	0,00	0,00	0,00	0,00
[truncated: 45 more columns]
