# Supplementary material for: The promise of open survey questions—The validation of text-based job satisfaction measures
Source: PLoS One. 2019 Dec 26;14(12):e0226408. doi: 10.1371/journal.pone.0226408 (PMC6932814; doi:10.1371/journal.pone.0226408)
Supplement: S1 Dataset — (titled [Data_PromiseOfOpenQuestions.zip]). (ZIP) [file pone.0226408.s003.zip › Data_PromiseOfOpenQuestions/SentiStrength_results/Semiopen1_study_1+results.txt]

x	Translation	Positive	Negative	EmotionRationale
rewarding	rewarding	2	-1	rewarding[1] [[Sentence=-1,2=word max, 1-5]][[[2,-1 max of sentences]]]
Challenging	Challenging	1	-1	Challenging[0] [[Sentence=-1,1=word max, 1-5]][[[1,-1 max of sentences]]]
Varied	Varied	1	-1	Varied[0] [[Sentence=-1,1=word max, 1-5]][[[1,-1 max of sentences]]]
Motivating	Motivating	1	-1	Motivating[0] [[Sentence=-1,1=word max, 1-5]][[[1,-1 max of sentences]]]
Challenging	Challenging	1	-1	Challenging[0] [[Sentence=-1,1=word max, 1-5]][[[1,-1 max of sentences]]]
Hard	Hard	1	-1	Hard[0] [[Sentence=-1,1=word max, 1-5]][[[1,-1 max of sentences]]]
rewarding	rewarding	2	-1	rewarding[1] [[Sentence=-1,2=word max, 1-5]][[[2,-1 max of sentences]]]
Busy	Busy	1	-1	Busy[0] [[Sentence=-1,1=word max, 1-5]][[[1,-1 max of sentences]]]
Uninspiring	Uninspiring	1	-1	Uninspiring[0] [[Sentence=-1,1=word max, 1-5]][[[1,-1 max of sentences]]]
Patients care	Patients care	2	-1	Patients[0] care[1] [[Sentence=-1,2=word max, 1-5]][[[2,-1 max of sentences]]]
Busy	Busy	1	-1	Busy[0] [[Sentence=-1,1=word max, 1-5]][[[1,-1 max of sentences]]]
inspiring	inspiring	3	-1	inspiring[2] [[Sentence=-1,3=word max, 1-5]][[[3,-1 max of sentences]]]
Content	Content	1	-1	Content[0] [[Sentence=-1,1=word max, 1-5]][[[1,-1 max of sentences]]]
Important	Important	1	-1	Important[0] [[Sentence=-1,1=word max, 1-5]][[[1,-1 max of sentences]]]
underpaid	underpaid	1	-1	underpaid[0] [[Sentence=-1,1=word max, 1-5]][[[1,-1 max of sentences]]]
frustrating	frustrating	1	-3	frustrating[-2] [[Sentence=-3,1=word max, 1-5]][[[1,-3 max of sentences]]]
Rewarding	Rewarding	2	-1	Rewarding[1] [[Sentence=-1,2=word max, 1-5]][[[2,-1 max of sentences]]]
Rewarding	Rewarding	2	-1	Rewarding[1] [[Sentence=-1,2=word max, 1-5]][[[2,-1 max of sentences]]]
Busy	Busy	1	-1	Busy[0] [[Sentence=-1,1=word max, 1-5]][[[1,-1 max of sentences]]]
Challenging	Challenging	1	-1	Challenging[0] [[Sentence=-1,1=word max, 1-5]][[[1,-1 max of sentences]]]
Demanding	Demanding	1	-1	Demanding[0] [[Sentence=-1,1=word max, 1-5]][[[1,-1 max of sentences]]]
Busy	Busy	1	-1	Busy[0] [[Sentence=-1,1=word max, 1-5]][[[1,-1 max of sentences]]]
Important	Important	1	-1	Important[0] [[Sentence=-1,1=word max, 1-5]][[[1,-1 max of sentences]]]
Tough	Tough	1	-2	Tough[-1] [[Sentence=-2,1=word max, 1-5]][[[1,-2 max of sentences]]]
Hardwork	Hardwork	1	-1	Hardwork[0] [[Sentence=-1,1=word max, 1-5]][[[1,-1 max of sentences]]]
Helpful	Helpful	2	-1	Helpful[1] [[Sentence=-1,2=word max, 1-5]][[[2,-1 max of sentences]]]
Inspiring	Inspiring	3	-1	Inspiring[2] [[Sentence=-1,3=word max, 1-5]][[[3,-1 max of sentences]]]
Hard	Hard	1	-1	Hard[0] [[Sentence=-1,1=word max, 1-5]][[[1,-1 max of sentences]]]
great	great	3	-1	great[2] [[Sentence=-1,3=word max, 1-5]][[[3,-1 max of sentences]]]
long hour	long hour	1	-1	long[0] hour[0] [[Sentence=-1,1=word max, 1-5]][[[1,-1 max of sentences]]]
rewarding	rewarding	2	-1	rewarding[1] [[Sentence=-1,2=word max, 1-5]][[[2,-1 max of sentences]]]
exciting	exciting	3	-1	exciting[2] [[Sentence=-1,3=word max, 1-5]][[[3,-1 max of sentences]]]
Busy	Busy	1	-1	Busy[0] [[Sentence=-1,1=word max, 1-5]][[[1,-1 max of sentences]]]
Important	Important	1	-1	Important[0] [[Sentence=-1,1=word max, 1-5]][[[1,-1 max of sentences]]]
Helpful	Helpful	2	-1	Helpful[1] [[Sentence=-1,2=word max, 1-5]][[[2,-1 max of sentences]]]
Colourful	Colourful	1	-1	Colourful[0] [[Sentence=-1,1=word max, 1-5]][[[1,-1 max of sentences]]]
Rewarding	Rewarding	2	-1	Rewarding[1] [[Sentence=-1,2=word max, 1-5]][[[2,-1 max of sentences]]]
Caring	Caring	3	-1	Caring[2] [[Sentence=-1,3=word max, 1-5]][[[3,-1 max of sentences]]]
established	established	1	-1	established[0] [[Sentence=-1,1=word max, 1-5]][[[1,-1 max of sentences]]]
Varied	Varied	1	-1	Varied[0] [[Sentence=-1,1=word max, 1-5]][[[1,-1 max of sentences]]]
Routine	Routine	1	-1	Routine[0] [[Sentence=-1,1=word max, 1-5]][[[1,-1 max of sentences]]]
Boring	Boring	1	-2	Boring[-1] [[Sentence=-2,1=word max, 1-5]][[[1,-2 max of sentences]]]
varied	varied	1	-1	varied[0] [[Sentence=-1,1=word max, 1-5]][[[1,-1 max of sentences]]]
demoralised	demoralised	1	-1	demoralised[0] [[Sentence=-1,1=word max, 1-5]][[[1,-1 max of sentences]]]
stressfull	stressful	1	-2	stressfull/stressful[-1] [[Sentence=-2,1=word max, 1-5]][[[1,-2 max of sentences]]]
Happy	Happy	2	-1	Happy[1] [[Sentence=-1,2=word max, 1-5]][[[2,-1 max of sentences]]]
Undervalued	Undervalued	1	-1	Undervalued[0] [[Sentence=-1,1=word max, 1-5]][[[1,-1 max of sentences]]]
Creative	Creative	1	-1	Creative[0] [[Sentence=-1,1=word max, 1-5]][[[1,-1 max of sentences]]]
Worthwhile	Worthwhile	2	-1	Worthwhile[1] [[Sentence=-1,2=word max, 1-5]][[[2,-1 max of sentences]]]
help	help	1	-1	help[0] [[Sentence=-1,1=word max, 1-5]][[[1,-1 max of sentences]]]
Relaxed	Relaxed	3	-1	Relaxed[2] [[Sentence=-1,3=word max, 1-5]][[[3,-1 max of sentences]]]
Frustrated	Frustrated	1	-3	Frustrated[-2] [[Sentence=-3,1=word max, 1-5]][[[1,-3 max of sentences]]]
easy	easy	1	-1	easy[0] [[Sentence=-1,1=word max, 1-5]][[[1,-1 max of sentences]]]
boring	boring	1	-2	boring[-1] [[Sentence=-2,1=word max, 1-5]][[[1,-2 max of sentences]]]
Effectiveness	Effectiveness	1	-1	Effectiveness[0] [[Sentence=-1,1=word max, 1-5]][[[1,-1 max of sentences]]]
Rubbish	Rubbish	1	-3	Rubbish[-2] [[Sentence=-3,1=word max, 1-5]][[[1,-3 max of sentences]]]
Relaxed	Relaxed	3	-1	Relaxed[2] [[Sentence=-1,3=word max, 1-5]][[[3,-1 max of sentences]]]
Worthwhile	Worthwhile	2	-1	Worthwhile[1] [[Sentence=-1,2=word max, 1-5]][[[2,-1 max of sentences]]]
Rewarding	Rewarding	2	-1	Rewarding[1] [[Sentence=-1,2=word max, 1-5]][[[2,-1 max of sentences]]]
Challenging	Challenging	1	-1	Challenging[0] [[Sentence=-1,1=word max, 1-5]][[[1,-1 max of sentences]]]
Fulfilling	Fulfilling	1	-1	Fulfilling[0] [[Sentence=-1,1=word max, 1-5]][[[1,-1 max of sentences]]]
Busy	Busy	1	-1	Busy[0] [[Sentence=-1,1=word max, 1-5]][[[1,-1 max of sentences]]]
DEMANDING	DEMANDING	1	-1	DEMANDING[0] [[Sentence=-1,1=word max, 1-5]][[[1,-1 max of sentences]]]
Exciting	Exciting	3	-1	Exciting[2] [[Sentence=-1,3=word max, 1-5]][[[3,-1 max of sentences]]]
fun	fun	2	-1	fun[1] [[Sentence=-1,2=word max, 1-5]][[[2,-1 max of sentences]]]
Fast	Fast	1	-1	Fast[0] [[Sentence=-1,1=word max, 1-5]][[[1,-1 max of sentences]]]
Boring	Boring	1	-2	Boring[-1] [[Sentence=-2,1=word max, 1-5]][[[1,-2 max of sentences]]]
Friendly	Friendly	2	-1	Friendly[1] [[Sentence=-1,2=word max, 1-5]][[[2,-1 max of sentences]]]
Unchallenging	Unchallenging	1	-1	Unchallenging[0] [[Sentence=-1,1=word max, 1-5]][[[1,-1 max of sentences]]]
long	long	1	-1	long[0] [[Sentence=-1,1=word max, 1-5]][[[1,-1 max of sentences]]]
Easy	Easy	1	-1	Easy[0] [[Sentence=-1,1=word max, 1-5]][[[1,-1 max of sentences]]]
rewarding	rewarding	2	-1	rewarding[1] [[Sentence=-1,2=word max, 1-5]][[[2,-1 max of sentences]]]
Challenging	Challenging	1	-1	Challenging[0] [[Sentence=-1,1=word max, 1-5]][[[1,-1 max of sentences]]]
Help people	Help people	1	-1	Help[0] people[0] [[Sentence=-1,1=word max, 1-5]][[[1,-1 max of sentences]]]
interesting	interesting	2	-1	interesting[1] [[Sentence=-1,2=word max, 1-5]][[[2,-1 max of sentences]]]
technical	technical	1	-1	technical[0] [[Sentence=-1,1=word max, 1-5]][[[1,-1 max of sentences]]]
Purpose	Purpose	1	-1	Purpose[0] [[Sentence=-1,1=word max, 1-5]][[[1,-1 max of sentences]]]
Challenging	Challenging	1	-1	Challenging[0] [[Sentence=-1,1=word max, 1-5]][[[1,-1 max of sentences]]]
Dull	Dull	1	-2	Dull[-1] [[Sentence=-2,1=word max, 1-5]][[[1,-2 max of sentences]]]
over worked	over worked	1	-1	over[0] worked[0] [[Sentence=-1,1=word max, 1-5]][[[1,-1 max of sentences]]]
Boring	Boring	1	-2	Boring[-1] [[Sentence=-2,1=word max, 1-5]][[[1,-2 max of sentences]]]
getting things done on time	getting things done on time	1	-1	getting[0] things[0] done[0] on[0] time[0] [[Sentence=-1,1=word max, 1-5]][[[1,-1 max of sentences]]]
Underpaid	Underpaid	1	-1	Underpaid[0] [[Sentence=-1,1=word max, 1-5]][[[1,-1 max of sentences]]]
contentment	contentment	2	-1	contentment[1] [[Sentence=-1,2=word max, 1-5]][[[2,-1 max of sentences]]]
exciting	exciting	3	-1	exciting[2] [[Sentence=-1,3=word max, 1-5]][[[3,-1 max of sentences]]]
Rewarding	Rewarding	2	-1	Rewarding[1] [[Sentence=-1,2=word max, 1-5]][[[2,-1 max of sentences]]]
Important	Important	1	-1	Important[0] [[Sentence=-1,1=word max, 1-5]][[[1,-1 max of sentences]]]
useful	useful	2	-1	useful[1] [[Sentence=-1,2=word max, 1-5]][[[2,-1 max of sentences]]]
busy	busy	1	-1	busy[0] [[Sentence=-1,1=word max, 1-5]][[[1,-1 max of sentences]]]
Boring	Boring	1	-2	Boring[-1] [[Sentence=-2,1=word max, 1-5]][[[1,-2 max of sentences]]]
Thought provoking	Thought provoking	1	-1	Thought[0] provoking[0] [[Sentence=-1,1=word max, 1-5]][[[1,-1 max of sentences]]]
Rewarding	Rewarding	2	-1	Rewarding[1] [[Sentence=-1,2=word max, 1-5]][[[2,-1 max of sentences]]]
Consistent	Consistent	1	-1	Consistent[0] [[Sentence=-1,1=word max, 1-5]][[[1,-1 max of sentences]]]
Interesting	Interesting	2	-1	Interesting[1] [[Sentence=-1,2=word max, 1-5]][[[2,-1 max of sentences]]]
Boring	Boring	1	-2	Boring[-1] [[Sentence=-2,1=word max, 1-5]][[[1,-2 max of sentences]]]
People oriented	People oriented	1	-1	People[0] oriented[0] [[Sentence=-1,1=word max, 1-5]][[[1,-1 max of sentences]]]
Results	Results	1	-1	Results[0] [[Sentence=-1,1=word max, 1-5]][[[1,-1 max of sentences]]]
pedantic	pedantic	1	-1	pedantic[0] [[Sentence=-1,1=word max, 1-5]][[[1,-1 max of sentences]]]
Slow	Slow	1	-1	Slow[0] [[Sentence=-1,1=word max, 1-5]][[[1,-1 max of sentences]]]
manual	manual	1	-1	manual[0] [[Sentence=-1,1=word max, 1-5]][[[1,-1 max of sentences]]]
Easy	Easy	1	-1	Easy[0] [[Sentence=-1,1=word max, 1-5]][[[1,-1 max of sentences]]]
Worthwhile	Worthwhile	2	-1	Worthwhile[1] [[Sentence=-1,2=word max, 1-5]][[[2,-1 max of sentences]]]
involving	involving	1	-1	involving[0] [[Sentence=-1,1=word max, 1-5]][[[1,-1 max of sentences]]]
Fun	Fun	2	-1	Fun[1] [[Sentence=-1,2=word max, 1-5]][[[2,-1 max of sentences]]]
Technical	Technical	1	-1	Technical[0] [[Sentence=-1,1=word max, 1-5]][[[1,-1 max of sentences]]]
Fun	Fun	2	-1	Fun[1] [[Sentence=-1,2=word max, 1-5]][[[2,-1 max of sentences]]]
Happy	Happy	2	-1	Happy[1] [[Sentence=-1,2=word max, 1-5]][[[2,-1 max of sentences]]]
beneficial	beneficial	1	-1	beneficial[0] [[Sentence=-1,1=word max, 1-5]][[[1,-1 max of sentences]]]
Dull	Dull	1	-2	Dull[-1] [[Sentence=-2,1=word max, 1-5]][[[1,-2 max of sentences]]]
easy	easy	1	-1	easy[0] [[Sentence=-1,1=word max, 1-5]][[[1,-1 max of sentences]]]
Communicative	Communicative	1	-1	Communicative[0] [[Sentence=-1,1=word max, 1-5]][[[1,-1 max of sentences]]]
Challenging	Challenging	1	-1	Challenging[0] [[Sentence=-1,1=word max, 1-5]][[[1,-1 max of sentences]]]
boring	boring	1	-2	boring[-1] [[Sentence=-2,1=word max, 1-5]][[[1,-2 max of sentences]]]
Great	Great	3	-1	Great[2] [[Sentence=-1,3=word max, 1-5]][[[3,-1 max of sentences]]]
Dull	Dull	1	-2	Dull[-1] [[Sentence=-2,1=word max, 1-5]][[[1,-2 max of sentences]]]
Care	Care	2	-1	Care[1] [[Sentence=-1,2=word max, 1-5]][[[2,-1 max of sentences]]]
enjoyable	enjoyable	3	-1	enjoyable[2] [[Sentence=-1,3=word max, 1-5]][[[3,-1 max of sentences]]]
Interesting	Interesting	2	-1	Interesting[1] [[Sentence=-1,2=word max, 1-5]][[[2,-1 max of sentences]]]
Busy	Busy	1	-1	Busy[0] [[Sentence=-1,1=word max, 1-5]][[[1,-1 max of sentences]]]
honesty	honesty	2	-1	honesty[1] [[Sentence=-1,2=word max, 1-5]][[[2,-1 max of sentences]]]
Detailed	Detailed	1	-1	Detailed[0] [[Sentence=-1,1=word max, 1-5]][[[1,-1 max of sentences]]]
Interesting	Interesting	2	-1	Interesting[1] [[Sentence=-1,2=word max, 1-5]][[[2,-1 max of sentences]]]
Rewarding	Rewarding	2	-1	Rewarding[1] [[Sentence=-1,2=word max, 1-5]][[[2,-1 max of sentences]]]
Exciting	Exciting	3	-1	Exciting[2] [[Sentence=-1,3=word max, 1-5]][[[3,-1 max of sentences]]]
important	important	1	-1	important[0] [[Sentence=-1,1=word max, 1-5]][[[1,-1 max of sentences]]]
enjoyable	enjoyable	3	-1	enjoyable[2] [[Sentence=-1,3=word max, 1-5]][[[3,-1 max of sentences]]]
Exciting	Exciting	3	-1	Exciting[2] [[Sentence=-1,3=word max, 1-5]][[[3,-1 max of sentences]]]
Busy	Busy	1	-1	Busy[0] [[Sentence=-1,1=word max, 1-5]][[[1,-1 max of sentences]]]
hard	hard	1	-1	hard[0] [[Sentence=-1,1=word max, 1-5]][[[1,-1 max of sentences]]]
Stressful	Stressful	1	-2	Stressful[-1] [[Sentence=-2,1=word max, 1-5]][[[1,-2 max of sentences]]]
fast paced	fast paced	1	-1	fast[0] paced[0] [[Sentence=-1,1=word max, 1-5]][[[1,-1 max of sentences]]]
tiring	tiring	1	-1	tiring[0] [[Sentence=-1,1=word max, 1-5]][[[1,-1 max of sentences]]]
To teach children skills	To teach children skills	1	-1	To[0] teach[0] children[0] skills[0] [[Sentence=-1,1=word max, 1-5]][[[1,-1 max of sentences]]]
Exciting	Exciting	3	-1	Exciting[2] [[Sentence=-1,3=word max, 1-5]][[[3,-1 max of sentences]]]
Challenging	Challenging	1	-1	Challenging[0] [[Sentence=-1,1=word max, 1-5]][[[1,-1 max of sentences]]]
Engaging	Engaging	1	-1	Engaging[0] [[Sentence=-1,1=word max, 1-5]][[[1,-1 max of sentences]]]
stressful	stressful	1	-2	stressful[-1] [[Sentence=-2,1=word max, 1-5]][[[1,-2 max of sentences]]]
pressured	pressured	1	-2	pressured[-1] [[Sentence=-2,1=word max, 1-5]][[[1,-2 max of sentences]]]
Teaching	Teaching	1	-1	Teaching[0] [[Sentence=-1,1=word max, 1-5]][[[1,-1 max of sentences]]]
interesting	interesting	2	-1	interesting[1] [[Sentence=-1,2=word max, 1-5]][[[2,-1 max of sentences]]]
Boring	Boring	1	-2	Boring[-1] [[Sentence=-2,1=word max, 1-5]][[[1,-2 max of sentences]]]
Challenging	Challenging	1	-1	Challenging[0] [[Sentence=-1,1=word max, 1-5]][[[1,-1 max of sentences]]]
Autonomous	Autonomous	1	-1	Autonomous[0] [[Sentence=-1,1=word max, 1-5]][[[1,-1 max of sentences]]]
like	like	2	-1	like[1] [[Sentence=-1,2=word max, 1-5]][[[2,-1 max of sentences]]]
Patient care	Patient care	2	-1	Patient[0] care[1] [[Sentence=-1,2=word max, 1-5]][[[2,-1 max of sentences]]]
Positive	Positive	3	-1	Positive[2] [[Sentence=-1,3=word max, 1-5]][[[3,-1 max of sentences]]]
Hard	Hard	1	-1	Hard[0] [[Sentence=-1,1=word max, 1-5]][[[1,-1 max of sentences]]]
exciting	exciting	3	-1	exciting[2] [[Sentence=-1,3=word max, 1-5]][[[3,-1 max of sentences]]]
Confidentuality	Confidentuality	1	-1	Confidentuality[0] [[Sentence=-1,1=word max, 1-5]][[[1,-1 max of sentences]]]
Rewarding	Rewarding	2	-1	Rewarding[1] [[Sentence=-1,2=word max, 1-5]][[[2,-1 max of sentences]]]
boring	boring	1	-2	boring[-1] [[Sentence=-2,1=word max, 1-5]][[[1,-2 max of sentences]]]
Money	Money	1	-1	Money[0] [[Sentence=-1,1=word max, 1-5]][[[1,-1 max of sentences]]]
challenging	challenging	1	-1	challenging[0] [[Sentence=-1,1=word max, 1-5]][[[1,-1 max of sentences]]]
Boring	Boring	1	-2	Boring[-1] [[Sentence=-2,1=word max, 1-5]][[[1,-2 max of sentences]]]
Unhappy	Unhappy	1	-3	Unhappy[-2] [[Sentence=-3,1=word max, 1-5]][[[1,-3 max of sentences]]]
playful	playful	2	-1	playful[1] [[Sentence=-1,2=word max, 1-5]][[[2,-1 max of sentences]]]
Supportive	Supportive	2	-1	Supportive[1] [[Sentence=-1,2=word max, 1-5]][[[2,-1 max of sentences]]]
Busy	Busy	1	-1	Busy[0] [[Sentence=-1,1=word max, 1-5]][[[1,-1 max of sentences]]]
enjoyable	enjoyable	3	-1	enjoyable[2] [[Sentence=-1,3=word max, 1-5]][[[3,-1 max of sentences]]]
Interesting	Interesting	2	-1	Interesting[1] [[Sentence=-1,2=word max, 1-5]][[[2,-1 max of sentences]]]
Technical	Technical	1	-1	Technical[0] [[Sentence=-1,1=word max, 1-5]][[[1,-1 max of sentences]]]
team work	team work	1	-1	team[0] work[0] [[Sentence=-1,1=word max, 1-5]][[[1,-1 max of sentences]]]
Rewarding	Rewarding	2	-1	Rewarding[1] [[Sentence=-1,2=word max, 1-5]][[[2,-1 max of sentences]]]
Confusion	Confusion	1	-2	Confusion[-1] [[Sentence=-2,1=word max, 1-5]][[[1,-2 max of sentences]]]
Busy	Busy	1	-1	Busy[0] [[Sentence=-1,1=word max, 1-5]][[[1,-1 max of sentences]]]
busy	busy	1	-1	busy[0] [[Sentence=-1,1=word max, 1-5]][[[1,-1 max of sentences]]]
boring	boring	1	-2	boring[-1] [[Sentence=-2,1=word max, 1-5]][[[1,-2 max of sentences]]]
fun	fun	2	-1	fun[1] [[Sentence=-1,2=word max, 1-5]][[[2,-1 max of sentences]]]
Boring	Boring	1	-2	Boring[-1] [[Sentence=-2,1=word max, 1-5]][[[1,-2 max of sentences]]]
Technical	Technical	1	-1	Technical[0] [[Sentence=-1,1=word max, 1-5]][[[1,-1 max of sentences]]]
tiring	tiring	1	-1	tiring[0] [[Sentence=-1,1=word max, 1-5]][[[1,-1 max of sentences]]]
demanding	demanding	1	-1	demanding[0] [[Sentence=-1,1=word max, 1-5]][[[1,-1 max of sentences]]]
Stressful	Stressful	1	-2	Stressful[-1] [[Sentence=-2,1=word max, 1-5]][[[1,-2 max of sentences]]]
ROUTINE	ROUTINE	1	-1	ROUTINE[0] [[Sentence=-1,1=word max, 1-5]][[[1,-1 max of sentences]]]
good	good	2	-1	good[1] [[Sentence=-1,2=word max, 1-5]][[[2,-1 max of sentences]]]
hard work	hard work	1	-1	hard[0] work[0] [[Sentence=-1,1=word max, 1-5]][[[1,-1 max of sentences]]]
Satisfying	Satisfying	2	-1	Satisfying[1] [[Sentence=-1,2=word max, 1-5]][[[2,-1 max of sentences]]]
Happy	Happy	2	-1	Happy[1] [[Sentence=-1,2=word max, 1-5]][[[2,-1 max of sentences]]]
busy	busy	1	-1	busy[0] [[Sentence=-1,1=word max, 1-5]][[[1,-1 max of sentences]]]
boring	boring	1	-2	boring[-1] [[Sentence=-2,1=word max, 1-5]][[[1,-2 max of sentences]]]
unsafe	unsafe	1	-2	unsafe[-1] [[Sentence=-2,1=word max, 1-5]][[[1,-2 max of sentences]]]
Cautious	Cautious	1	-1	Cautious[0] [[Sentence=-1,1=word max, 1-5]][[[1,-1 max of sentences]]]
Rewarding	Rewarding	2	-1	Rewarding[1] [[Sentence=-1,2=word max, 1-5]][[[2,-1 max of sentences]]]
different	different	1	-1	different[0] [[Sentence=-1,1=word max, 1-5]][[[1,-1 max of sentences]]]
Stressful	Stressful	1	-2	Stressful[-1] [[Sentence=-2,1=word max, 1-5]][[[1,-2 max of sentences]]]
Nice	Nice	2	-1	Nice[1] [[Sentence=-1,2=word max, 1-5]][[[2,-1 max of sentences]]]
challenging	challenging	1	-1	challenging[0] [[Sentence=-1,1=word max, 1-5]][[[1,-1 max of sentences]]]
Work	Work	1	-1	Work[0] [[Sentence=-1,1=word max, 1-5]][[[1,-1 max of sentences]]]
Stressful	Stressful	1	-2	Stressful[-1] [[Sentence=-2,1=word max, 1-5]][[[1,-2 max of sentences]]]
Interesting	Interesting	2	-1	Interesting[1] [[Sentence=-1,2=word max, 1-5]][[[2,-1 max of sentences]]]
Repetitive	Repetitive	1	-1	Repetitive[0] [[Sentence=-1,1=word max, 1-5]][[[1,-1 max of sentences]]]
Time	Time	1	-1	Time[0] [[Sentence=-1,1=word max, 1-5]][[[1,-1 max of sentences]]]
Fun	Fun	2	-1	Fun[1] [[Sentence=-1,2=word max, 1-5]][[[2,-1 max of sentences]]]
CUSTOMERCARE	CUSTOMERCARE	1	-1	CUSTOMERCARE[0] [[Sentence=-1,1=word max, 1-5]][[[1,-1 max of sentences]]]
boring	boring	1	-2	boring[-1] [[Sentence=-2,1=word max, 1-5]][[[1,-2 max of sentences]]]
Dirty	Dirty	1	-2	Dirty[-1] [[Sentence=-2,1=word max, 1-5]][[[1,-2 max of sentences]]]
Simple	Simple	1	-1	Simple[0] [[Sentence=-1,1=word max, 1-5]][[[1,-1 max of sentences]]]
Worthwhile	Worthwhile	2	-1	Worthwhile[1] [[Sentence=-1,2=word max, 1-5]][[[2,-1 max of sentences]]]
Necessary	Necessary	1	-1	Necessary[0] [[Sentence=-1,1=word max, 1-5]][[[1,-1 max of sentences]]]
Horrible	Horrible	1	-4	Horrible[-3] [[Sentence=-4,1=word max, 1-5]][[[1,-4 max of sentences]]]
Respect	Respect	3	-1	Respect[2] [[Sentence=-1,3=word max, 1-5]][[[3,-1 max of sentences]]]
Important	Important	1	-1	Important[0] [[Sentence=-1,1=word max, 1-5]][[[1,-1 max of sentences]]]
Safe	Safe	2	-1	Safe[1] [[Sentence=-1,2=word max, 1-5]][[[2,-1 max of sentences]]]
Fast paced	Fast paced	1	-1	Fast[0] paced[0] [[Sentence=-1,1=word max, 1-5]][[[1,-1 max of sentences]]]
cool	cool	2	-1	cool[1] [[Sentence=-1,2=word max, 1-5]][[[2,-1 max of sentences]]]
Laborious	Laborious	1	-1	Laborious[0] [[Sentence=-1,1=word max, 1-5]][[[1,-1 max of sentences]]]
Fun	Fun	2	-1	Fun[1] [[Sentence=-1,2=word max, 1-5]][[[2,-1 max of sentences]]]
Responsible	Responsible	1	-1	Responsible[0] [[Sentence=-1,1=word max, 1-5]][[[1,-1 max of sentences]]]
interesting	interesting	2	-1	interesting[1] [[Sentence=-1,2=word max, 1-5]][[[2,-1 max of sentences]]]
Engaging	Engaging	1	-1	Engaging[0] [[Sentence=-1,1=word max, 1-5]][[[1,-1 max of sentences]]]
Frustrating	Frustrating	1	-3	Frustrating[-2] [[Sentence=-3,1=word max, 1-5]][[[1,-3 max of sentences]]]
Caring	Caring	3	-1	Caring[2] [[Sentence=-1,3=word max, 1-5]][[[3,-1 max of sentences]]]
Varied	Varied	1	-1	Varied[0] [[Sentence=-1,1=word max, 1-5]][[[1,-1 max of sentences]]]
Disorganised	Disorganised	1	-1	Disorganised[0] [[Sentence=-1,1=word max, 1-5]][[[1,-1 max of sentences]]]
Task	Task	1	-1	Task[0] [[Sentence=-1,1=word max, 1-5]][[[1,-1 max of sentences]]]
fun	fun	2	-1	fun[1] [[Sentence=-1,2=word max, 1-5]][[[2,-1 max of sentences]]]
Worthwhile	Worthwhile	2	-1	Worthwhile[1] [[Sentence=-1,2=word max, 1-5]][[[2,-1 max of sentences]]]
Complicated	Complicated	1	-2	Complicated[-1] [[Sentence=-2,1=word max, 1-5]][[[1,-2 max of sentences]]]
Team	Team	1	-1	Team[0] [[Sentence=-1,1=word max, 1-5]][[[1,-1 max of sentences]]]
Challenging	Challenging	1	-1	Challenging[0] [[Sentence=-1,1=word max, 1-5]][[[1,-1 max of sentences]]]
Complex	Complex	1	-1	Complex[0] [[Sentence=-1,1=word max, 1-5]][[[1,-1 max of sentences]]]
Rewarding	Rewarding	2	-1	Rewarding[1] [[Sentence=-1,2=word max, 1-5]][[[2,-1 max of sentences]]]
stable	stable	1	-2	stable[-1] [[Sentence=-2,1=word max, 1-5]][[[1,-2 max of sentences]]]
travelling	travelling	1	-1	travelling[0] [[Sentence=-1,1=word max, 1-5]][[[1,-1 max of sentences]]]
stressful	stressful	1	-2	stressful[-1] [[Sentence=-2,1=word max, 1-5]][[[1,-2 max of sentences]]]
important	important	1	-1	important[0] [[Sentence=-1,1=word max, 1-5]][[[1,-1 max of sentences]]]
Stressful	Stressful	1	-2	Stressful[-1] [[Sentence=-2,1=word max, 1-5]][[[1,-2 max of sentences]]]
Busy	Busy	1	-1	Busy[0] [[Sentence=-1,1=word max, 1-5]][[[1,-1 max of sentences]]]
Complicated	Complicated	1	-2	Complicated[-1] [[Sentence=-2,1=word max, 1-5]][[[1,-2 max of sentences]]]
Process driven	Process driven	1	-1	Process[0] driven[0] [[Sentence=-1,1=word max, 1-5]][[[1,-1 max of sentences]]]
intense	intense	1	-1	intense[0] [[Sentence=-1,1=word max, 1-5]][[[1,-1 max of sentences]]]
productive	productive	1	-1	productive[0] [[Sentence=-1,1=word max, 1-5]][[[1,-1 max of sentences]]]
Exciting	Exciting	3	-1	Exciting[2] [[Sentence=-1,3=word max, 1-5]][[[3,-1 max of sentences]]]
rewarding	rewarding	2	-1	rewarding[1] [[Sentence=-1,2=word max, 1-5]][[[2,-1 max of sentences]]]
Fun	Fun	2	-1	Fun[1] [[Sentence=-1,2=word max, 1-5]][[[2,-1 max of sentences]]]
Busy	Busy	1	-1	Busy[0] [[Sentence=-1,1=word max, 1-5]][[[1,-1 max of sentences]]]
Challenging	Challenging	1	-1	Challenging[0] [[Sentence=-1,1=word max, 1-5]][[[1,-1 max of sentences]]]
Repetitive	Repetitive	1	-1	Repetitive[0] [[Sentence=-1,1=word max, 1-5]][[[1,-1 max of sentences]]]
To give the best care I can	To give the best care I can	2	-1	To[0] give[0] the[0] best[1] care[1] I[0] can[0] [[Sentence=-1,2=word max, 1-5]][[[2,-1 max of sentences]]]
Feeling pround	Feeling pround	1	-1	Feeling[0] pround[0] [[Sentence=-1,1=word max, 1-5]][[[1,-1 max of sentences]]]
interesting	interesting	2	-1	interesting[1] [[Sentence=-1,2=word max, 1-5]][[[2,-1 max of sentences]]]
challenging	challenging	1	-1	challenging[0] [[Sentence=-1,1=word max, 1-5]][[[1,-1 max of sentences]]]
stress	stress	1	-2	stress[-1] [[Sentence=-2,1=word max, 1-5]][[[1,-2 max of sentences]]]
Proud of the work I do	Proud of the work I do	2	-1	Proud[1] of[0] the[0] work[0] I[0] do[0] [[Sentence=-1,2=word max, 1-5]][[[2,-1 max of sentences]]]
Happy	Happy	2	-1	Happy[1] [[Sentence=-1,2=word max, 1-5]][[[2,-1 max of sentences]]]
Easy	Easy	1	-1	Easy[0] [[Sentence=-1,1=word max, 1-5]][[[1,-1 max of sentences]]]
Unfair	Unfair	1	-2	Unfair[-1] [[Sentence=-2,1=word max, 1-5]][[[1,-2 max of sentences]]]
boring	boring	1	-2	boring[-1] [[Sentence=-2,1=word max, 1-5]][[[1,-2 max of sentences]]]
Repetitive	Repetitive	1	-1	Repetitive[0] [[Sentence=-1,1=word max, 1-5]][[[1,-1 max of sentences]]]
challenging	challenging	1	-1	challenging[0] [[Sentence=-1,1=word max, 1-5]][[[1,-1 max of sentences]]]
New	New	1	-1	New[0] [[Sentence=-1,1=word max, 1-5]][[[1,-1 max of sentences]]]
Engaged	Engaged	1	-1	Engaged[0] [[Sentence=-1,1=word max, 1-5]][[[1,-1 max of sentences]]]
monotonous	monotonous	1	-2	monotonous[-1] [[Sentence=-2,1=word max, 1-5]][[[1,-2 max of sentences]]]
Unfulfilling	Unfulfilling	1	-1	Unfulfilling[0] [[Sentence=-1,1=word max, 1-5]][[[1,-1 max of sentences]]]
Rewarding	Rewarding	2	-1	Rewarding[1] [[Sentence=-1,2=word max, 1-5]][[[2,-1 max of sentences]]]
Long	Long	1	-1	Long[0] [[Sentence=-1,1=word max, 1-5]][[[1,-1 max of sentences]]]
creative	creative	1	-1	creative[0] [[Sentence=-1,1=word max, 1-5]][[[1,-1 max of sentences]]]
long hours	long hours	1	-1	long[0] hours[0] [[Sentence=-1,1=word max, 1-5]][[[1,-1 max of sentences]]]
Fullfilling	Fullfilling	1	-1	Fullfilling[0] [[Sentence=-1,1=word max, 1-5]][[[1,-1 max of sentences]]]
interesting	interesting	2	-1	interesting[1] [[Sentence=-1,2=word max, 1-5]][[[2,-1 max of sentences]]]
helpful	helpful	2	-1	helpful[1] [[Sentence=-1,2=word max, 1-5]][[[2,-1 max of sentences]]]
Helpful	Helpful	2	-1	Helpful[1] [[Sentence=-1,2=word max, 1-5]][[[2,-1 max of sentences]]]
worthwhile	worthwhile	2	-1	worthwhile[1] [[Sentence=-1,2=word max, 1-5]][[[2,-1 max of sentences]]]
Positive	Positive	3	-1	Positive[2] [[Sentence=-1,3=word max, 1-5]][[[3,-1 max of sentences]]]
Huge Workload	Huge Workload	1	-1	Huge[0] Workload[0] [[Sentence=-1,1=word max, 1-5]][[[1,-1 max of sentences]]]
Draining	Draining	1	-1	Draining[0] [[Sentence=-1,1=word max, 1-5]][[[1,-1 max of sentences]]]
Repetitive	Repetitive	1	-1	Repetitive[0] [[Sentence=-1,1=word max, 1-5]][[[1,-1 max of sentences]]]
Rewarding	Rewarding	2	-1	Rewarding[1] [[Sentence=-1,2=word max, 1-5]][[[2,-1 max of sentences]]]
Demanding	Demanding	1	-1	Demanding[0] [[Sentence=-1,1=word max, 1-5]][[[1,-1 max of sentences]]]
Tiring	Tiring	1	-1	Tiring[0] [[Sentence=-1,1=word max, 1-5]][[[1,-1 max of sentences]]]
flexible	flexible	1	-1	flexible[0] [[Sentence=-1,1=word max, 1-5]][[[1,-1 max of sentences]]]
fulfilling	fulfilling	1	-1	fulfilling[0] [[Sentence=-1,1=word max, 1-5]][[[1,-1 max of sentences]]]
Stressful	Stressful	1	-2	Stressful[-1] [[Sentence=-2,1=word max, 1-5]][[[1,-2 max of sentences]]]
stuck	stuck	1	-1	stuck[0] [[Sentence=-1,1=word max, 1-5]][[[1,-1 max of sentences]]]
Satisfaction	Satisfaction	2	-1	Satisfaction[1] [[Sentence=-1,2=word max, 1-5]][[[2,-1 max of sentences]]]
Difficult	Difficult	1	-2	Difficult[-1] [[Sentence=-2,1=word max, 1-5]][[[1,-2 max of sentences]]]
Tiring	Tiring	1	-1	Tiring[0] [[Sentence=-1,1=word max, 1-5]][[[1,-1 max of sentences]]]
Frustrating	Frustrating	1	-3	Frustrating[-2] [[Sentence=-3,1=word max, 1-5]][[[1,-3 max of sentences]]]
Careful	Careful	1	-1	Careful[0] [[Sentence=-1,1=word max, 1-5]][[[1,-1 max of sentences]]]
Mundane	Mundane	1	-2	Mundane[-1] [[Sentence=-2,1=word max, 1-5]][[[1,-2 max of sentences]]]
Helping	Helping	1	-1	Helping[0] [[Sentence=-1,1=word max, 1-5]][[[1,-1 max of sentences]]]
awesome	awesome	3	-1	awesome[2] [[Sentence=-1,3=word max, 1-5]][[[3,-1 max of sentences]]]
disspiriting	dispiriting	1	-1	disspiriting/dispiriting[0] [[Sentence=-1,1=word max, 1-5]][[[1,-1 max of sentences]]]
happy	happy	2	-1	happy[1] [[Sentence=-1,2=word max, 1-5]][[[2,-1 max of sentences]]]
Exhausting	Exhausting	1	-2	Exhausting[-1] [[Sentence=-2,1=word max, 1-5]][[[1,-2 max of sentences]]]
Inspiring	Inspiring	3	-1	Inspiring[2] [[Sentence=-1,3=word max, 1-5]][[[3,-1 max of sentences]]]
Care	Care	2	-1	Care[1] [[Sentence=-1,2=word max, 1-5]][[[2,-1 max of sentences]]]
fulfilling	fulfilling	1	-1	fulfilling[0] [[Sentence=-1,1=word max, 1-5]][[[1,-1 max of sentences]]]
challenging	challenging	1	-1	challenging[0] [[Sentence=-1,1=word max, 1-5]][[[1,-1 max of sentences]]]
Repetitive	Repetitive	1	-1	Repetitive[0] [[Sentence=-1,1=word max, 1-5]][[[1,-1 max of sentences]]]
rewarding	rewarding	2	-1	rewarding[1] [[Sentence=-1,2=word max, 1-5]][[[2,-1 max of sentences]]]
challenging	challenging	1	-1	challenging[0] [[Sentence=-1,1=word max, 1-5]][[[1,-1 max of sentences]]]
Boring	Boring	1	-2	Boring[-1] [[Sentence=-2,1=word max, 1-5]][[[1,-2 max of sentences]]]
Repetitive	Repetitive	1	-1	Repetitive[0] [[Sentence=-1,1=word max, 1-5]][[[1,-1 max of sentences]]]
flexible	flexible	1	-1	flexible[0] [[Sentence=-1,1=word max, 1-5]][[[1,-1 max of sentences]]]
Frustrating	Frustrating	1	-3	Frustrating[-2] [[Sentence=-3,1=word max, 1-5]][[[1,-3 max of sentences]]]
boring	boring	1	-2	boring[-1] [[Sentence=-2,1=word max, 1-5]][[[1,-2 max of sentences]]]
challenging	challenging	1	-1	challenging[0] [[Sentence=-1,1=word max, 1-5]][[[1,-1 max of sentences]]]
Boring	Boring	1	-2	Boring[-1] [[Sentence=-2,1=word max, 1-5]][[[1,-2 max of sentences]]]
Innovative	Innovative	1	-1	Innovative[0] [[Sentence=-1,1=word max, 1-5]][[[1,-1 max of sentences]]]
Busy	Busy	1	-1	Busy[0] [[Sentence=-1,1=word max, 1-5]][[[1,-1 max of sentences]]]
Boring	Boring	1	-2	Boring[-1] [[Sentence=-2,1=word max, 1-5]][[[1,-2 max of sentences]]]
Good	Good	2	-1	Good[1] [[Sentence=-1,2=word max, 1-5]][[[2,-1 max of sentences]]]
enjoyable	enjoyable	3	-1	enjoyable[2] [[Sentence=-1,3=word max, 1-5]][[[3,-1 max of sentences]]]
Fast	Fast	1	-1	Fast[0] [[Sentence=-1,1=word max, 1-5]][[[1,-1 max of sentences]]]
responsibility	responsibility	1	-1	responsibility[0] [[Sentence=-1,1=word max, 1-5]][[[1,-1 max of sentences]]]
Stressful	Stressful	1	-2	Stressful[-1] [[Sentence=-2,1=word max, 1-5]][[[1,-2 max of sentences]]]
enjoyable	enjoyable	3	-1	enjoyable[2] [[Sentence=-1,3=word max, 1-5]][[[3,-1 max of sentences]]]
Motivated	Motivated	1	-1	Motivated[0] [[Sentence=-1,1=word max, 1-5]][[[1,-1 max of sentences]]]
Educational	Educational	1	-1	Educational[0] [[Sentence=-1,1=word max, 1-5]][[[1,-1 max of sentences]]]
Educational	Educational	1	-1	Educational[0] [[Sentence=-1,1=word max, 1-5]][[[1,-1 max of sentences]]]
Picking	Picking	1	-1	Picking[0] [[Sentence=-1,1=word max, 1-5]][[[1,-1 max of sentences]]]
Boaring	Boaring	1	-1	Boaring[0] [[Sentence=-1,1=word max, 1-5]][[[1,-1 max of sentences]]]
Rewarding	Rewarding	2	-1	Rewarding[1] [[Sentence=-1,2=word max, 1-5]][[[2,-1 max of sentences]]]
Fulfilling	Fulfilling	1	-1	Fulfilling[0] [[Sentence=-1,1=word max, 1-5]][[[1,-1 max of sentences]]]
Fun	Fun	2	-1	Fun[1] [[Sentence=-1,2=word max, 1-5]][[[2,-1 max of sentences]]]
Hard	Hard	1	-1	Hard[0] [[Sentence=-1,1=word max, 1-5]][[[1,-1 max of sentences]]]
Complex	Complex	1	-1	Complex[0] [[Sentence=-1,1=word max, 1-5]][[[1,-1 max of sentences]]]
Comfortable	Comfortable	2	-1	Comfortable[1] [[Sentence=-1,2=word max, 1-5]][[[2,-1 max of sentences]]]
Caring	Caring	3	-1	Caring[2] [[Sentence=-1,3=word max, 1-5]][[[3,-1 max of sentences]]]
work	work	1	-1	work[0] [[Sentence=-1,1=word max, 1-5]][[[1,-1 max of sentences]]]
Hard	Hard	1	-1	Hard[0] [[Sentence=-1,1=word max, 1-5]][[[1,-1 max of sentences]]]
strong	strong	1	-1	strong[0] [[Sentence=-1,1=word max, 1-5]][[[1,-1 max of sentences]]]
Tiring	Tiring	1	-1	Tiring[0] [[Sentence=-1,1=word max, 1-5]][[[1,-1 max of sentences]]]
Monotonous	Monotonous	1	-2	Monotonous[-1] [[Sentence=-2,1=word max, 1-5]][[[1,-2 max of sentences]]]
Interesting	Interesting	2	-1	Interesting[1] [[Sentence=-1,2=word max, 1-5]][[[2,-1 max of sentences]]]
fun	fun	2	-1	fun[1] [[Sentence=-1,2=word max, 1-5]][[[2,-1 max of sentences]]]
Good	Good	2	-1	Good[1] [[Sentence=-1,2=word max, 1-5]][[[2,-1 max of sentences]]]
Stressful	Stressful	1	-2	Stressful[-1] [[Sentence=-2,1=word max, 1-5]][[[1,-2 max of sentences]]]
Rewarding	Rewarding	2	-1	Rewarding[1] [[Sentence=-1,2=word max, 1-5]][[[2,-1 max of sentences]]]
Busy	Busy	1	-1	Busy[0] [[Sentence=-1,1=word max, 1-5]][[[1,-1 max of sentences]]]
busy	busy	1	-1	busy[0] [[Sentence=-1,1=word max, 1-5]][[[1,-1 max of sentences]]]
demanding	demanding	1	-1	demanding[0] [[Sentence=-1,1=word max, 1-5]][[[1,-1 max of sentences]]]
Fun	Fun	2	-1	Fun[1] [[Sentence=-1,2=word max, 1-5]][[[2,-1 max of sentences]]]
Wasting time	Wasting time	1	-1	Wasting[0] time[0] [[Sentence=-1,1=word max, 1-5]][[[1,-1 max of sentences]]]
important	important	1	-1	important[0] [[Sentence=-1,1=word max, 1-5]][[[1,-1 max of sentences]]]
fun	fun	2	-1	fun[1] [[Sentence=-1,2=word max, 1-5]][[[2,-1 max of sentences]]]
Helpful	Helpful	2	-1	Helpful[1] [[Sentence=-1,2=word max, 1-5]][[[2,-1 max of sentences]]]
Get shelves filled	Get shelves filled	1	-1	Get[0] shelves[0] filled[0] [[Sentence=-1,1=word max, 1-5]][[[1,-1 max of sentences]]]
Fair	Fair	1	-1	Fair[0] [[Sentence=-1,1=word max, 1-5]][[[1,-1 max of sentences]]]
Interesting	Interesting	2	-1	Interesting[1] [[Sentence=-1,2=word max, 1-5]][[[2,-1 max of sentences]]]
Busy	Busy	1	-1	Busy[0] [[Sentence=-1,1=word max, 1-5]][[[1,-1 max of sentences]]]
helping others	helping others	1	-1	helping[0] others[0] [[Sentence=-1,1=word max, 1-5]][[[1,-1 max of sentences]]]
happy	happy	2	-1	happy[1] [[Sentence=-1,2=word max, 1-5]][[[2,-1 max of sentences]]]
Happiness	Happiness	3	-1	Happiness[2] [[Sentence=-1,3=word max, 1-5]][[[3,-1 max of sentences]]]
Important	Important	1	-1	Important[0] [[Sentence=-1,1=word max, 1-5]][[[1,-1 max of sentences]]]
provoking	provoking	1	-1	provoking[0] [[Sentence=-1,1=word max, 1-5]][[[1,-1 max of sentences]]]
Productive	Productive	1	-1	Productive[0] [[Sentence=-1,1=word max, 1-5]][[[1,-1 max of sentences]]]
Waiting for my promotion	Waiting for my promotion	1	-1	Waiting[0] for[0] my[0] promotion[0] [[Sentence=-1,1=word max, 1-5]][[[1,-1 max of sentences]]]
fun	fun	2	-1	fun[1] [[Sentence=-1,2=word max, 1-5]][[[2,-1 max of sentences]]]
boring	boring	1	-2	boring[-1] [[Sentence=-2,1=word max, 1-5]][[[1,-2 max of sentences]]]
Prestigious	Prestigious	1	-1	Prestigious[0] [[Sentence=-1,1=word max, 1-5]][[[1,-1 max of sentences]]]
active	active	1	-1	active[0] [[Sentence=-1,1=word max, 1-5]][[[1,-1 max of sentences]]]
dread	dread	1	-4	dread[-3] [[Sentence=-4,1=word max, 1-5]][[[1,-4 max of sentences]]]
Caring	Caring	3	-1	Caring[2] [[Sentence=-1,3=word max, 1-5]][[[3,-1 max of sentences]]]
furfilling	furfilling	1	-1	furfilling[0] [[Sentence=-1,1=word max, 1-5]][[[1,-1 max of sentences]]]
Important	Important	1	-1	Important[0] [[Sentence=-1,1=word max, 1-5]][[[1,-1 max of sentences]]]
rewarding	rewarding	2	-1	rewarding[1] [[Sentence=-1,2=word max, 1-5]][[[2,-1 max of sentences]]]
adequate	adequate	1	-1	adequate[0] [[Sentence=-1,1=word max, 1-5]][[[1,-1 max of sentences]]]
Hard	Hard	1	-1	Hard[0] [[Sentence=-1,1=word max, 1-5]][[[1,-1 max of sentences]]]
compassionate	compassionate	2	-1	compassionate[1] [[Sentence=-1,2=word max, 1-5]][[[2,-1 max of sentences]]]
Outdated	Outdated	1	-1	Outdated[0] [[Sentence=-1,1=word max, 1-5]][[[1,-1 max of sentences]]]
Creative	Creative	1	-1	Creative[0] [[Sentence=-1,1=word max, 1-5]][[[1,-1 max of sentences]]]
Fulfilling	Fulfilling	1	-1	Fulfilling[0] [[Sentence=-1,1=word max, 1-5]][[[1,-1 max of sentences]]]
Easy	Easy	1	-1	Easy[0] [[Sentence=-1,1=word max, 1-5]][[[1,-1 max of sentences]]]
Boring	Boring	1	-2	Boring[-1] [[Sentence=-2,1=word max, 1-5]][[[1,-2 max of sentences]]]
Frustrating	Frustrating	1	-3	Frustrating[-2] [[Sentence=-3,1=word max, 1-5]][[[1,-3 max of sentences]]]
fulfilling	fulfilling	1	-1	fulfilling[0] [[Sentence=-1,1=word max, 1-5]][[[1,-1 max of sentences]]]
boring	boring	1	-2	boring[-1] [[Sentence=-2,1=word max, 1-5]][[[1,-2 max of sentences]]]
Tired	Tired	1	-2	Tired[-1] [[Sentence=-2,1=word max, 1-5]][[[1,-2 max of sentences]]]
Challenging	Challenging	1	-1	Challenging[0] [[Sentence=-1,1=word max, 1-5]][[[1,-1 max of sentences]]]
Happy	Happy	2	-1	Happy[1] [[Sentence=-1,2=word max, 1-5]][[[2,-1 max of sentences]]]
rewarding	rewarding	2	-1	rewarding[1] [[Sentence=-1,2=word max, 1-5]][[[2,-1 max of sentences]]]
Varied	Varied	1	-1	Varied[0] [[Sentence=-1,1=word max, 1-5]][[[1,-1 max of sentences]]]
Intense	Intense	1	-1	Intense[0] [[Sentence=-1,1=word max, 1-5]][[[1,-1 max of sentences]]]
hard work	hard work	1	-1	hard[0] work[0] [[Sentence=-1,1=word max, 1-5]][[[1,-1 max of sentences]]]
Important	Important	1	-1	Important[0] [[Sentence=-1,1=word max, 1-5]][[[1,-1 max of sentences]]]
Rewarding	Rewarding	2	-1	Rewarding[1] [[Sentence=-1,2=word max, 1-5]][[[2,-1 max of sentences]]]
Inspiring	Inspiring	3	-1	Inspiring[2] [[Sentence=-1,3=word max, 1-5]][[[3,-1 max of sentences]]]
Stressful	Stressful	1	-2	Stressful[-1] [[Sentence=-2,1=word max, 1-5]][[[1,-2 max of sentences]]]
Clean	Clean	1	-1	Clean[0] [[Sentence=-1,1=word max, 1-5]][[[1,-1 max of sentences]]]
satisfying	satisfying	2	-1	satisfying[1] [[Sentence=-1,2=word max, 1-5]][[[2,-1 max of sentences]]]
Interesting	Interesting	2	-1	Interesting[1] [[Sentence=-1,2=word max, 1-5]][[[2,-1 max of sentences]]]
Stressful	Stressful	1	-2	Stressful[-1] [[Sentence=-2,1=word max, 1-5]][[[1,-2 max of sentences]]]
challenging	challenging	1	-1	challenging[0] [[Sentence=-1,1=word max, 1-5]][[[1,-1 max of sentences]]]
Boring	Boring	1	-2	Boring[-1] [[Sentence=-2,1=word max, 1-5]][[[1,-2 max of sentences]]]
good shifts	good shifts	2	-1	good[1] shifts[0] [[Sentence=-1,2=word max, 1-5]][[[2,-1 max of sentences]]]
Boring	Boring	1	-2	Boring[-1] [[Sentence=-2,1=word max, 1-5]][[[1,-2 max of sentences]]]
Traumatic	Traumatic	1	-4	Traumatic[-3] [[Sentence=-4,1=word max, 1-5]][[[1,-4 max of sentences]]]
Skillful	Skillful	2	-1	Skillful[1] [[Sentence=-1,2=word max, 1-5]][[[2,-1 max of sentences]]]
Technical	Technical	1	-1	Technical[0] [[Sentence=-1,1=word max, 1-5]][[[1,-1 max of sentences]]]
boring	boring	1	-2	boring[-1] [[Sentence=-2,1=word max, 1-5]][[[1,-2 max of sentences]]]
Cerebral	Cerebral	1	-1	Cerebral[0] [[Sentence=-1,1=word max, 1-5]][[[1,-1 max of sentences]]]
stressful	stressful	1	-2	stressful[-1] [[Sentence=-2,1=word max, 1-5]][[[1,-2 max of sentences]]]
Busy	Busy	1	-1	Busy[0] [[Sentence=-1,1=word max, 1-5]][[[1,-1 max of sentences]]]
Secure	Secure	2	-1	Secure[1] [[Sentence=-1,2=word max, 1-5]][[[2,-1 max of sentences]]]
Hateful	Hateful	1	-4	Hateful[-3] [[Sentence=-4,1=word max, 1-5]][[[1,-4 max of sentences]]]
Pride	Pride	2	-1	Pride[1] [[Sentence=-1,2=word max, 1-5]][[[2,-1 max of sentences]]]
Depressing	Depressing	1	-4	Depressing[-3] [[Sentence=-4,1=word max, 1-5]][[[1,-4 max of sentences]]]
rewarding	rewarding	2	-1	rewarding[1] [[Sentence=-1,2=word max, 1-5]][[[2,-1 max of sentences]]]
Fun	Fun	2	-1	Fun[1] [[Sentence=-1,2=word max, 1-5]][[[2,-1 max of sentences]]]
Busy	Busy	1	-1	Busy[0] [[Sentence=-1,1=word max, 1-5]][[[1,-1 max of sentences]]]
hard work	hard work	1	-1	hard[0] work[0] [[Sentence=-1,1=word max, 1-5]][[[1,-1 max of sentences]]]
Unfair	Unfair	1	-2	Unfair[-1] [[Sentence=-2,1=word max, 1-5]][[[1,-2 max of sentences]]]
Busy	Busy	1	-1	Busy[0] [[Sentence=-1,1=word max, 1-5]][[[1,-1 max of sentences]]]
Satisfying	Satisfying	2	-1	Satisfying[1] [[Sentence=-1,2=word max, 1-5]][[[2,-1 max of sentences]]]
Free	Free	1	-1	Free[0] [[Sentence=-1,1=word max, 1-5]][[[1,-1 max of sentences]]]
Interesting	Interesting	2	-1	Interesting[1] [[Sentence=-1,2=word max, 1-5]][[[2,-1 max of sentences]]]
challenging	challenging	1	-1	challenging[0] [[Sentence=-1,1=word max, 1-5]][[[1,-1 max of sentences]]]
None	None	1	-1	None[0] [[Sentence=-1,1=word max, 1-5]][[[1,-1 max of sentences]]]
exciting	exciting	3	-1	exciting[2] [[Sentence=-1,3=word max, 1-5]][[[3,-1 max of sentences]]]
tedious	tedious	1	-3	tedious[-2] [[Sentence=-3,1=word max, 1-5]][[[1,-3 max of sentences]]]
Comfortable	Comfortable	2	-1	Comfortable[1] [[Sentence=-1,2=word max, 1-5]][[[2,-1 max of sentences]]]
Busy	Busy	1	-1	Busy[0] [[Sentence=-1,1=word max, 1-5]][[[1,-1 max of sentences]]]
Boring	Boring	1	-2	Boring[-1] [[Sentence=-2,1=word max, 1-5]][[[1,-2 max of sentences]]]
Technical	Technical	1	-1	Technical[0] [[Sentence=-1,1=word max, 1-5]][[[1,-1 max of sentences]]]
Manageable	Manageable	1	-1	Manageable[0] [[Sentence=-1,1=word max, 1-5]][[[1,-1 max of sentences]]]
Fulfilling	Fulfilling	1	-1	Fulfilling[0] [[Sentence=-1,1=word max, 1-5]][[[1,-1 max of sentences]]]
stressful	stressful	1	-2	stressful[-1] [[Sentence=-2,1=word max, 1-5]][[[1,-2 max of sentences]]]
engauging	engauging	1	-1	engauging[0] [[Sentence=-1,1=word max, 1-5]][[[1,-1 max of sentences]]]
challenging	challenging	1	-1	challenging[0] [[Sentence=-1,1=word max, 1-5]][[[1,-1 max of sentences]]]
Hard work	Hard work	1	-1	Hard[0] work[0] [[Sentence=-1,1=word max, 1-5]][[[1,-1 max of sentences]]]
Helpful	Helpful	2	-1	Helpful[1] [[Sentence=-1,2=word max, 1-5]][[[2,-1 max of sentences]]]
boring	boring	1	-2	boring[-1] [[Sentence=-2,1=word max, 1-5]][[[1,-2 max of sentences]]]
Engaging	Engaging	1	-1	Engaging[0] [[Sentence=-1,1=word max, 1-5]][[[1,-1 max of sentences]]]
Trying	Trying	1	-1	Trying[0] [[Sentence=-1,1=word max, 1-5]][[[1,-1 max of sentences]]]
Worthwhile	Worthwhile	2	-1	Worthwhile[1] [[Sentence=-1,2=word max, 1-5]][[[2,-1 max of sentences]]]
Secure	Secure	2	-1	Secure[1] [[Sentence=-1,2=word max, 1-5]][[[2,-1 max of sentences]]]
Long hours	Long hours	1	-1	Long[0] hours[0] [[Sentence=-1,1=word max, 1-5]][[[1,-1 max of sentences]]]
Hard	Hard	1	-1	Hard[0] [[Sentence=-1,1=word max, 1-5]][[[1,-1 max of sentences]]]
Exciting	Exciting	3	-1	Exciting[2] [[Sentence=-1,3=word max, 1-5]][[[3,-1 max of sentences]]]
Busy	Busy	1	-1	Busy[0] [[Sentence=-1,1=word max, 1-5]][[[1,-1 max of sentences]]]
Boring	Boring	1	-2	Boring[-1] [[Sentence=-2,1=word max, 1-5]][[[1,-2 max of sentences]]]
Challenging	Challenging	1	-1	Challenging[0] [[Sentence=-1,1=word max, 1-5]][[[1,-1 max of sentences]]]
Long	Long	1	-1	Long[0] [[Sentence=-1,1=word max, 1-5]][[[1,-1 max of sentences]]]
Boring	Boring	1	-2	Boring[-1] [[Sentence=-2,1=word max, 1-5]][[[1,-2 max of sentences]]]
Fun	Fun	2	-1	Fun[1] [[Sentence=-1,2=word max, 1-5]][[[2,-1 max of sentences]]]
Rewarding	Rewarding	2	-1	Rewarding[1] [[Sentence=-1,2=word max, 1-5]][[[2,-1 max of sentences]]]
Fulfilling	Fulfilling	1	-1	Fulfilling[0] [[Sentence=-1,1=word max, 1-5]][[[1,-1 max of sentences]]]
challenging	challenging	1	-1	challenging[0] [[Sentence=-1,1=word max, 1-5]][[[1,-1 max of sentences]]]
stimulating	stimulating	1	-1	stimulating[0] [[Sentence=-1,1=word max, 1-5]][[[1,-1 max of sentences]]]
Busy	Busy	1	-1	Busy[0] [[Sentence=-1,1=word max, 1-5]][[[1,-1 max of sentences]]]
Fullfilling	Fullfilling	1	-1	Fullfilling[0] [[Sentence=-1,1=word max, 1-5]][[[1,-1 max of sentences]]]
Money	Money	1	-1	Money[0] [[Sentence=-1,1=word max, 1-5]][[[1,-1 max of sentences]]]
Rewarding	Rewarding	2	-1	Rewarding[1] [[Sentence=-1,2=word max, 1-5]][[[2,-1 max of sentences]]]
tiring	tiring	1	-1	tiring[0] [[Sentence=-1,1=word max, 1-5]][[[1,-1 max of sentences]]]
Satisfying	Satisfying	2	-1	Satisfying[1] [[Sentence=-1,2=word max, 1-5]][[[2,-1 max of sentences]]]
COMMUNITY	COMMUNITY	1	-1	COMMUNITY[0] [[Sentence=-1,1=word max, 1-5]][[[1,-1 max of sentences]]]
Organisation	Organisation	1	-1	Organisation[0] [[Sentence=-1,1=word max, 1-5]][[[1,-1 max of sentences]]]
rewarding	rewarding	2	-1	rewarding[1] [[Sentence=-1,2=word max, 1-5]][[[2,-1 max of sentences]]]
Administrative	Administrative	1	-1	Administrative[0] [[Sentence=-1,1=word max, 1-5]][[[1,-1 max of sentences]]]
Draining	Draining	1	-1	Draining[0] [[Sentence=-1,1=word max, 1-5]][[[1,-1 max of sentences]]]
Supportive	Supportive	2	-1	Supportive[1] [[Sentence=-1,2=word max, 1-5]][[[2,-1 max of sentences]]]
Satisfying	Satisfying	2	-1	Satisfying[1] [[Sentence=-1,2=word max, 1-5]][[[2,-1 max of sentences]]]
Repetitive	Repetitive	1	-1	Repetitive[0] [[Sentence=-1,1=word max, 1-5]][[[1,-1 max of sentences]]]
Fun	Fun	2	-1	Fun[1] [[Sentence=-1,2=word max, 1-5]][[[2,-1 max of sentences]]]
Boring	Boring	1	-2	Boring[-1] [[Sentence=-2,1=word max, 1-5]][[[1,-2 max of sentences]]]
Fulfilling	Fulfilling	1	-1	Fulfilling[0] [[Sentence=-1,1=word max, 1-5]][[[1,-1 max of sentences]]]
well	well	1	-1	well[0] [[Sentence=-1,1=word max, 1-5]][[[1,-1 max of sentences]]]
Enjoyable	Enjoyable	3	-1	Enjoyable[2] [[Sentence=-1,3=word max, 1-5]][[[3,-1 max of sentences]]]
Tiring	Tiring	1	-1	Tiring[0] [[Sentence=-1,1=word max, 1-5]][[[1,-1 max of sentences]]]
manipulative	manipulative	1	-2	manipulative[-1] [[Sentence=-2,1=word max, 1-5]][[[1,-2 max of sentences]]]
Important	Important	1	-1	Important[0] [[Sentence=-1,1=word max, 1-5]][[[1,-1 max of sentences]]]
Boring	Boring	1	-2	Boring[-1] [[Sentence=-2,1=word max, 1-5]][[[1,-2 max of sentences]]]
Repetative	Repetative	1	-1	Repetative[0] [[Sentence=-1,1=word max, 1-5]][[[1,-1 max of sentences]]]
bored	bored	1	-2	bored[-1] [[Sentence=-2,1=word max, 1-5]][[[1,-2 max of sentences]]]
Bored	Bored	1	-2	Bored[-1] [[Sentence=-2,1=word max, 1-5]][[[1,-2 max of sentences]]]
research oriented	research oriented	1	-1	research[0] oriented[0] [[Sentence=-1,1=word max, 1-5]][[[1,-1 max of sentences]]]
Valuable	Valuable	2	-1	Valuable[1] [[Sentence=-1,2=word max, 1-5]][[[2,-1 max of sentences]]]
Frustrating	Frustrating	1	-3	Frustrating[-2] [[Sentence=-3,1=word max, 1-5]][[[1,-3 max of sentences]]]
boring	boring	1	-2	boring[-1] [[Sentence=-2,1=word max, 1-5]][[[1,-2 max of sentences]]]
Fun	Fun	2	-1	Fun[1] [[Sentence=-1,2=word max, 1-5]][[[2,-1 max of sentences]]]
committed	committed	1	-1	committed[0] [[Sentence=-1,1=word max, 1-5]][[[1,-1 max of sentences]]]
Interesting	Interesting	2	-1	Interesting[1] [[Sentence=-1,2=word max, 1-5]][[[2,-1 max of sentences]]]
Technical	Technical	1	-1	Technical[0] [[Sentence=-1,1=word max, 1-5]][[[1,-1 max of sentences]]]
Interactive	Interactive	1	-1	Interactive[0] [[Sentence=-1,1=word max, 1-5]][[[1,-1 max of sentences]]]
Busy	Busy	1	-1	Busy[0] [[Sentence=-1,1=word max, 1-5]][[[1,-1 max of sentences]]]
Rewarding	Rewarding	2	-1	Rewarding[1] [[Sentence=-1,2=word max, 1-5]][[[2,-1 max of sentences]]]
secure	secure	2	-1	secure[1] [[Sentence=-1,2=word max, 1-5]][[[2,-1 max of sentences]]]
Repetitive	Repetitive	1	-1	Repetitive[0] [[Sentence=-1,1=word max, 1-5]][[[1,-1 max of sentences]]]
Repetetive	Repetetive	1	-1	Repetetive[0] [[Sentence=-1,1=word max, 1-5]][[[1,-1 max of sentences]]]
Mundain	Mundain	1	-1	Mundain[0] [[Sentence=-1,1=word max, 1-5]][[[1,-1 max of sentences]]]
inspiring	inspiring	3	-1	inspiring[2] [[Sentence=-1,3=word max, 1-5]][[[3,-1 max of sentences]]]
Demanding	Demanding	1	-1	Demanding[0] [[Sentence=-1,1=word max, 1-5]][[[1,-1 max of sentences]]]
wages	wages	1	-1	wages[0] [[Sentence=-1,1=word max, 1-5]][[[1,-1 max of sentences]]]
Fun	Fun	2	-1	Fun[1] [[Sentence=-1,2=word max, 1-5]][[[2,-1 max of sentences]]]
Productive	Productive	1	-1	Productive[0] [[Sentence=-1,1=word max, 1-5]][[[1,-1 max of sentences]]]
Worthwhile	Worthwhile	2	-1	Worthwhile[1] [[Sentence=-1,2=word max, 1-5]][[[2,-1 max of sentences]]]
Open	Open	1	-1	Open[0] [[Sentence=-1,1=word max, 1-5]][[[1,-1 max of sentences]]]
N a	N a	1	-1	N[0] a[0] [[Sentence=-1,1=word max, 1-5]][[[1,-1 max of sentences]]]
Exciting	Exciting	3	-1	Exciting[2] [[Sentence=-1,3=word max, 1-5]][[[3,-1 max of sentences]]]
Challenging	Challenging	1	-1	Challenging[0] [[Sentence=-1,1=word max, 1-5]][[[1,-1 max of sentences]]]
friendly	friendly	2	-1	friendly[1] [[Sentence=-1,2=word max, 1-5]][[[2,-1 max of sentences]]]
fun	fun	2	-1	fun[1] [[Sentence=-1,2=word max, 1-5]][[[2,-1 max of sentences]]]
Rewarding	Rewarding	2	-1	Rewarding[1] [[Sentence=-1,2=word max, 1-5]][[[2,-1 max of sentences]]]
Positive	Positive	3	-1	Positive[2] [[Sentence=-1,3=word max, 1-5]][[[3,-1 max of sentences]]]
Predictable	Predictable	1	-1	Predictable[0] [[Sentence=-1,1=word max, 1-5]][[[1,-1 max of sentences]]]
Caring	Caring	3	-1	Caring[2] [[Sentence=-1,3=word max, 1-5]][[[3,-1 max of sentences]]]
Hard	Hard	1	-1	Hard[0] [[Sentence=-1,1=word max, 1-5]][[[1,-1 max of sentences]]]
Interested	Interested	2	-1	Interested[1] [[Sentence=-1,2=word max, 1-5]][[[2,-1 max of sentences]]]
Busy	Busy	1	-1	Busy[0] [[Sentence=-1,1=word max, 1-5]][[[1,-1 max of sentences]]]
Strong	Strong	1	-1	Strong[0] [[Sentence=-1,1=word max, 1-5]][[[1,-1 max of sentences]]]
Worthwhile	Worthwhile	2	-1	Worthwhile[1] [[Sentence=-1,2=word max, 1-5]][[[2,-1 max of sentences]]]
i like my job	i like my job	2	-1	i[0] like[1] my[0] job[0] [[Sentence=-1,2=word max, 1-5]][[[2,-1 max of sentences]]]
Rewarding	Rewarding	2	-1	Rewarding[1] [[Sentence=-1,2=word max, 1-5]][[[2,-1 max of sentences]]]
Interesting	Interesting	2	-1	Interesting[1] [[Sentence=-1,2=word max, 1-5]][[[2,-1 max of sentences]]]
Valued	Valued	2	-1	Valued[1] [[Sentence=-1,2=word max, 1-5]][[[2,-1 max of sentences]]]
Interesting	Interesting	2	-1	Interesting[1] [[Sentence=-1,2=word max, 1-5]][[[2,-1 max of sentences]]]
Busy	Busy	1	-1	Busy[0] [[Sentence=-1,1=word max, 1-5]][[[1,-1 max of sentences]]]
stressful	stressful	1	-2	stressful[-1] [[Sentence=-2,1=word max, 1-5]][[[1,-2 max of sentences]]]
Strenuous	Strenuous	1	-1	Strenuous[0] [[Sentence=-1,1=word max, 1-5]][[[1,-1 max of sentences]]]
enjoyable	enjoyable	3	-1	enjoyable[2] [[Sentence=-1,3=word max, 1-5]][[[3,-1 max of sentences]]]
Exciting	Exciting	3	-1	Exciting[2] [[Sentence=-1,3=word max, 1-5]][[[3,-1 max of sentences]]]
Easy	Easy	1	-1	Easy[0] [[Sentence=-1,1=word max, 1-5]][[[1,-1 max of sentences]]]
Interesting	Interesting	2	-1	Interesting[1] [[Sentence=-1,2=word max, 1-5]][[[2,-1 max of sentences]]]
Not sure	Not sure	1	-1	Not[0] sure[0] [[Sentence=-1,1=word max, 1-5]][[[1,-1 max of sentences]]]
Challenging	Challenging	1	-1	Challenging[0] [[Sentence=-1,1=word max, 1-5]][[[1,-1 max of sentences]]]
Physical	Physical	1	-1	Physical[0] [[Sentence=-1,1=word max, 1-5]][[[1,-1 max of sentences]]]
Tiring	Tiring	1	-1	Tiring[0] [[Sentence=-1,1=word max, 1-5]][[[1,-1 max of sentences]]]
interesting	interesting	2	-1	interesting[1] [[Sentence=-1,2=word max, 1-5]][[[2,-1 max of sentences]]]
Time	Time	1	-1	Time[0] [[Sentence=-1,1=word max, 1-5]][[[1,-1 max of sentences]]]
challenging	challenging	1	-1	challenging[0] [[Sentence=-1,1=word max, 1-5]][[[1,-1 max of sentences]]]
Exciting	Exciting	3	-1	Exciting[2] [[Sentence=-1,3=word max, 1-5]][[[3,-1 max of sentences]]]
stressful	stressful	1	-2	stressful[-1] [[Sentence=-2,1=word max, 1-5]][[[1,-2 max of sentences]]]
Being on time	Being on time	1	-1	Being[0] on[0] time[0] [[Sentence=-1,1=word max, 1-5]][[[1,-1 max of sentences]]]
Rewarding	Rewarding	2	-1	Rewarding[1] [[Sentence=-1,2=word max, 1-5]][[[2,-1 max of sentences]]]
Busy	Busy	1	-1	Busy[0] [[Sentence=-1,1=word max, 1-5]][[[1,-1 max of sentences]]]
Rewarding	Rewarding	2	-1	Rewarding[1] [[Sentence=-1,2=word max, 1-5]][[[2,-1 max of sentences]]]
relaxed	relaxed	3	-1	relaxed[2] [[Sentence=-1,3=word max, 1-5]][[[3,-1 max of sentences]]]
Crap	Crap	1	-3	Crap[-2] [[Sentence=-3,1=word max, 1-5]][[[1,-3 max of sentences]]]
Challenging	Challenging	1	-1	Challenging[0] [[Sentence=-1,1=word max, 1-5]][[[1,-1 max of sentences]]]
Rewarding	Rewarding	2	-1	Rewarding[1] [[Sentence=-1,2=word max, 1-5]][[[2,-1 max of sentences]]]
repetative	repetative	1	-1	repetative[0] [[Sentence=-1,1=word max, 1-5]][[[1,-1 max of sentences]]]
Demoralising	Demoralising	1	-1	Demoralising[0] [[Sentence=-1,1=word max, 1-5]][[[1,-1 max of sentences]]]
fullfilling	fulfilling	1	-1	fullfilling/fulfilling[0] [[Sentence=-1,1=word max, 1-5]][[[1,-1 max of sentences]]]
Official	Official	1	-1	Official[0] [[Sentence=-1,1=word max, 1-5]][[[1,-1 max of sentences]]]
Stressful	Stressful	1	-2	Stressful[-1] [[Sentence=-2,1=word max, 1-5]][[[1,-2 max of sentences]]]
Useful	Useful	2	-1	Useful[1] [[Sentence=-1,2=word max, 1-5]][[[2,-1 max of sentences]]]
Caring	Caring	3	-1	Caring[2] [[Sentence=-1,3=word max, 1-5]][[[3,-1 max of sentences]]]
Stimulating	Stimulating	1	-1	Stimulating[0] [[Sentence=-1,1=word max, 1-5]][[[1,-1 max of sentences]]]
Hours	Hours	1	-1	Hours[0] [[Sentence=-1,1=word max, 1-5]][[[1,-1 max of sentences]]]
Exciting	Exciting	3	-1	Exciting[2] [[Sentence=-1,3=word max, 1-5]][[[3,-1 max of sentences]]]
Busy	Busy	1	-1	Busy[0] [[Sentence=-1,1=word max, 1-5]][[[1,-1 max of sentences]]]
Rare	Rare	1	-1	Rare[0] [[Sentence=-1,1=word max, 1-5]][[[1,-1 max of sentences]]]
my jo is very well	my jo is very well	1	-1	my[0] jo[0] is[0] very[0] well[0] [[Sentence=-1,1=word max, 1-5]][[[1,-1 max of sentences]]]
tiring	tiring	1	-1	tiring[0] [[Sentence=-1,1=word max, 1-5]][[[1,-1 max of sentences]]]
Hard work	Hard work	1	-1	Hard[0] work[0] [[Sentence=-1,1=word max, 1-5]][[[1,-1 max of sentences]]]
Interesting	Interesting	2	-1	Interesting[1] [[Sentence=-1,2=word max, 1-5]][[[2,-1 max of sentences]]]
Important	Important	1	-1	Important[0] [[Sentence=-1,1=word max, 1-5]][[[1,-1 max of sentences]]]
Focused	Focused	1	-1	Focused[0] [[Sentence=-1,1=word max, 1-5]][[[1,-1 max of sentences]]]
Rewarding	Rewarding	2	-1	Rewarding[1] [[Sentence=-1,2=word max, 1-5]][[[2,-1 max of sentences]]]
Enjoyable	Enjoyable	3	-1	Enjoyable[2] [[Sentence=-1,3=word max, 1-5]][[[3,-1 max of sentences]]]
Money	Money	1	-1	Money[0] [[Sentence=-1,1=word max, 1-5]][[[1,-1 max of sentences]]]
Interesting	Interesting	2	-1	Interesting[1] [[Sentence=-1,2=word max, 1-5]][[[2,-1 max of sentences]]]
stressfull	stressful	1	-2	stressfull/stressful[-1] [[Sentence=-2,1=word max, 1-5]][[[1,-2 max of sentences]]]
Satisfying	Satisfying	2	-1	Satisfying[1] [[Sentence=-1,2=word max, 1-5]][[[2,-1 max of sentences]]]
ESSENTIAL	ESSENTIAL	1	-1	ESSENTIAL[0] [[Sentence=-1,1=word max, 1-5]][[[1,-1 max of sentences]]]
Hard	Hard	1	-1	Hard[0] [[Sentence=-1,1=word max, 1-5]][[[1,-1 max of sentences]]]
Exciting	Exciting	3	-1	Exciting[2] [[Sentence=-1,3=word max, 1-5]][[[3,-1 max of sentences]]]
Secure	Secure	2	-1	Secure[1] [[Sentence=-1,2=word max, 1-5]][[[2,-1 max of sentences]]]
Encouraging	Encouraging	2	-1	Encouraging[1] [[Sentence=-1,2=word max, 1-5]][[[2,-1 max of sentences]]]
Anxious	Anxious	1	-3	Anxious[-2] [[Sentence=-3,1=word max, 1-5]][[[1,-3 max of sentences]]]
flexible	flexible	1	-1	flexible[0] [[Sentence=-1,1=word max, 1-5]][[[1,-1 max of sentences]]]
hard	hard	1	-1	hard[0] [[Sentence=-1,1=word max, 1-5]][[[1,-1 max of sentences]]]
undemanding	undemanding	1	-1	undemanding[0] [[Sentence=-1,1=word max, 1-5]][[[1,-1 max of sentences]]]
Busy	Busy	1	-1	Busy[0] [[Sentence=-1,1=word max, 1-5]][[[1,-1 max of sentences]]]
Untrusted	Untrusted	1	-1	Untrusted[0] [[Sentence=-1,1=word max, 1-5]][[[1,-1 max of sentences]]]
Fast paced	Fast paced	1	-1	Fast[0] paced[0] [[Sentence=-1,1=word max, 1-5]][[[1,-1 max of sentences]]]
Stressful	Stressful	1	-2	Stressful[-1] [[Sentence=-2,1=word max, 1-5]][[[1,-2 max of sentences]]]
Long hours	Long hours	1	-1	Long[0] hours[0] [[Sentence=-1,1=word max, 1-5]][[[1,-1 max of sentences]]]
Fun	Fun	2	-1	Fun[1] [[Sentence=-1,2=word max, 1-5]][[[2,-1 max of sentences]]]
tiring	tiring	1	-1	tiring[0] [[Sentence=-1,1=word max, 1-5]][[[1,-1 max of sentences]]]
Ambitious	Ambitious	1	-1	Ambitious[0] [[Sentence=-1,1=word max, 1-5]][[[1,-1 max of sentences]]]
Boring	Boring	1	-2	Boring[-1] [[Sentence=-2,1=word max, 1-5]][[[1,-2 max of sentences]]]
Misleading	Misleading	1	-1	Misleading[0] [[Sentence=-1,1=word max, 1-5]][[[1,-1 max of sentences]]]
interesting	interesting	2	-1	interesting[1] [[Sentence=-1,2=word max, 1-5]][[[2,-1 max of sentences]]]
Easy	Easy	1	-1	Easy[0] [[Sentence=-1,1=word max, 1-5]][[[1,-1 max of sentences]]]
Interesting	Interesting	2	-1	Interesting[1] [[Sentence=-1,2=word max, 1-5]][[[2,-1 max of sentences]]]
opportunity	opportunity	1	-1	opportunity[0] [[Sentence=-1,1=word max, 1-5]][[[1,-1 max of sentences]]]
Lousy	Lousy	1	-3	Lousy[-2] [[Sentence=-3,1=word max, 1-5]][[[1,-3 max of sentences]]]
worthwhile	worthwhile	2	-1	worthwhile[1] [[Sentence=-1,2=word max, 1-5]][[[2,-1 max of sentences]]]
Boring	Boring	1	-2	Boring[-1] [[Sentence=-2,1=word max, 1-5]][[[1,-2 max of sentences]]]
rubbish	rubbish	1	-3	rubbish[-2] [[Sentence=-3,1=word max, 1-5]][[[1,-3 max of sentences]]]
necessary	necessary	1	-1	necessary[0] [[Sentence=-1,1=word max, 1-5]][[[1,-1 max of sentences]]]
Good	Good	2	-1	Good[1] [[Sentence=-1,2=word max, 1-5]][[[2,-1 max of sentences]]]
busy	busy	1	-1	busy[0] [[Sentence=-1,1=word max, 1-5]][[[1,-1 max of sentences]]]
Tiring	Tiring	1	-1	Tiring[0] [[Sentence=-1,1=word max, 1-5]][[[1,-1 max of sentences]]]
Privileged	Privileged	2	-1	Privileged[1] [[Sentence=-1,2=word max, 1-5]][[[2,-1 max of sentences]]]
Busy	Busy	1	-1	Busy[0] [[Sentence=-1,1=word max, 1-5]][[[1,-1 max of sentences]]]
supervisor	supervisor	1	-1	supervisor[0] [[Sentence=-1,1=word max, 1-5]][[[1,-1 max of sentences]]]
tiring	tiring	1	-1	tiring[0] [[Sentence=-1,1=word max, 1-5]][[[1,-1 max of sentences]]]
knowledgable	knowledgable	1	-1	knowledgable[0] [[Sentence=-1,1=word max, 1-5]][[[1,-1 max of sentences]]]
tedious	tedious	1	-3	tedious[-2] [[Sentence=-3,1=word max, 1-5]][[[1,-3 max of sentences]]]
Tough	Tough	1	-2	Tough[-1] [[Sentence=-2,1=word max, 1-5]][[[1,-2 max of sentences]]]
Fullfilling	Fullfilling	1	-1	Fullfilling[0] [[Sentence=-1,1=word max, 1-5]][[[1,-1 max of sentences]]]
Interesting	Interesting	2	-1	Interesting[1] [[Sentence=-1,2=word max, 1-5]][[[2,-1 max of sentences]]]
Respectful	Respectful	3	-1	Respectful[2] [[Sentence=-1,3=word max, 1-5]][[[3,-1 max of sentences]]]
Challenging	Challenging	1	-1	Challenging[0] [[Sentence=-1,1=word max, 1-5]][[[1,-1 max of sentences]]]
Boring	Boring	1	-2	Boring[-1] [[Sentence=-2,1=word max, 1-5]][[[1,-2 max of sentences]]]
Tolerable	Tolerable	1	-1	Tolerable[0] [[Sentence=-1,1=word max, 1-5]][[[1,-1 max of sentences]]]
Fun	Fun	2	-1	Fun[1] [[Sentence=-1,2=word max, 1-5]][[[2,-1 max of sentences]]]
Boring	Boring	1	-2	Boring[-1] [[Sentence=-2,1=word max, 1-5]][[[1,-2 max of sentences]]]
different	different	1	-1	different[0] [[Sentence=-1,1=word max, 1-5]][[[1,-1 max of sentences]]]
Caring	Caring	3	-1	Caring[2] [[Sentence=-1,3=word max, 1-5]][[[3,-1 max of sentences]]]
Simple	Simple	1	-1	Simple[0] [[Sentence=-1,1=word max, 1-5]][[[1,-1 max of sentences]]]
Boring	Boring	1	-2	Boring[-1] [[Sentence=-2,1=word max, 1-5]][[[1,-2 max of sentences]]]
repetitive	repetitive	1	-1	repetitive[0] [[Sentence=-1,1=word max, 1-5]][[[1,-1 max of sentences]]]
Busy	Busy	1	-1	Busy[0] [[Sentence=-1,1=word max, 1-5]][[[1,-1 max of sentences]]]
Busy	Busy	1	-1	Busy[0] [[Sentence=-1,1=word max, 1-5]][[[1,-1 max of sentences]]]
flexible	flexible	1	-1	flexible[0] [[Sentence=-1,1=word max, 1-5]][[[1,-1 max of sentences]]]
great	great	3	-1	great[2] [[Sentence=-1,3=word max, 1-5]][[[3,-1 max of sentences]]]
Rewarding	Rewarding	2	-1	Rewarding[1] [[Sentence=-1,2=word max, 1-5]][[[2,-1 max of sentences]]]
Providing a service	Providing a service	1	-1	Providing[0] a[0] service[0] [[Sentence=-1,1=word max, 1-5]][[[1,-1 max of sentences]]]
fulfilling	fulfilling	1	-1	fulfilling[0] [[Sentence=-1,1=word max, 1-5]][[[1,-1 max of sentences]]]
Repetitive	Repetitive	1	-1	Repetitive[0] [[Sentence=-1,1=word max, 1-5]][[[1,-1 max of sentences]]]
Busy	Busy	1	-1	Busy[0] [[Sentence=-1,1=word max, 1-5]][[[1,-1 max of sentences]]]
team	team	1	-1	team[0] [[Sentence=-1,1=word max, 1-5]][[[1,-1 max of sentences]]]
Nice	Nice	2	-1	Nice[1] [[Sentence=-1,2=word max, 1-5]][[[2,-1 max of sentences]]]
fulfilling	fulfilling	1	-1	fulfilling[0] [[Sentence=-1,1=word max, 1-5]][[[1,-1 max of sentences]]]
Grateful	Grateful	2	-1	Grateful[1] [[Sentence=-1,2=word max, 1-5]][[[2,-1 max of sentences]]]
fast	fast	1	-1	fast[0] [[Sentence=-1,1=word max, 1-5]][[[1,-1 max of sentences]]]
Interesting	Interesting	2	-1	Interesting[1] [[Sentence=-1,2=word max, 1-5]][[[2,-1 max of sentences]]]
stressful	stressful	1	-2	stressful[-1] [[Sentence=-2,1=word max, 1-5]][[[1,-2 max of sentences]]]
Mundane	Mundane	1	-2	Mundane[-1] [[Sentence=-2,1=word max, 1-5]][[[1,-2 max of sentences]]]
busy	busy	1	-1	busy[0] [[Sentence=-1,1=word max, 1-5]][[[1,-1 max of sentences]]]
Boring	Boring	1	-2	Boring[-1] [[Sentence=-2,1=word max, 1-5]][[[1,-2 max of sentences]]]
Customer service	Customer service	1	-1	Customer[0] service[0] [[Sentence=-1,1=word max, 1-5]][[[1,-1 max of sentences]]]
Rewarding	Rewarding	2	-1	Rewarding[1] [[Sentence=-1,2=word max, 1-5]][[[2,-1 max of sentences]]]
Constant	Constant	1	-1	Constant[0] [[Sentence=-1,1=word max, 1-5]][[[1,-1 max of sentences]]]
Fun	Fun	2	-1	Fun[1] [[Sentence=-1,2=word max, 1-5]][[[2,-1 max of sentences]]]
freedom	freedom	1	-1	freedom[0] [[Sentence=-1,1=word max, 1-5]][[[1,-1 max of sentences]]]
busy	busy	1	-1	busy[0] [[Sentence=-1,1=word max, 1-5]][[[1,-1 max of sentences]]]
values	values	2	-1	values[1] [[Sentence=-1,2=word max, 1-5]][[[2,-1 max of sentences]]]
Important	Important	1	-1	Important[0] [[Sentence=-1,1=word max, 1-5]][[[1,-1 max of sentences]]]
Hard	Hard	1	-1	Hard[0] [[Sentence=-1,1=word max, 1-5]][[[1,-1 max of sentences]]]
Busy	Busy	1	-1	Busy[0] [[Sentence=-1,1=word max, 1-5]][[[1,-1 max of sentences]]]
Educate	Educate	1	-1	Educate[0] [[Sentence=-1,1=word max, 1-5]][[[1,-1 max of sentences]]]
Stress	Stress	1	-2	Stress[-1] [[Sentence=-2,1=word max, 1-5]][[[1,-2 max of sentences]]]
Unsaticfied	Unsaticfied	1	-1	Unsaticfied[0] [[Sentence=-1,1=word max, 1-5]][[[1,-1 max of sentences]]]
exhausting	exhausting	1	-2	exhausting[-1] [[Sentence=-2,1=word max, 1-5]][[[1,-2 max of sentences]]]
Well paid	Well paid	1	-1	Well[0] paid[0] [[Sentence=-1,1=word max, 1-5]][[[1,-1 max of sentences]]]
Tiring	Tiring	1	-1	Tiring[0] [[Sentence=-1,1=word max, 1-5]][[[1,-1 max of sentences]]]
Emails	Emails	1	-1	Emails[0] [[Sentence=-1,1=word max, 1-5]][[[1,-1 max of sentences]]]
Dull	Dull	1	-2	Dull[-1] [[Sentence=-2,1=word max, 1-5]][[[1,-2 max of sentences]]]
Worthwhile	Worthwhile	2	-1	Worthwhile[1] [[Sentence=-1,2=word max, 1-5]][[[2,-1 max of sentences]]]
Tedious	Tedious	1	-3	Tedious[-2] [[Sentence=-3,1=word max, 1-5]][[[1,-3 max of sentences]]]
caring for others	caring for others	3	-1	caring[2] for[0] others[0] [[Sentence=-1,3=word max, 1-5]][[[3,-1 max of sentences]]]
challenging	challenging	1	-1	challenging[0] [[Sentence=-1,1=word max, 1-5]][[[1,-1 max of sentences]]]
Easy	Easy	1	-1	Easy[0] [[Sentence=-1,1=word max, 1-5]][[[1,-1 max of sentences]]]
Interesting	Interesting	2	-1	Interesting[1] [[Sentence=-1,2=word max, 1-5]][[[2,-1 max of sentences]]]
disengaged	disengaged	1	-1	disengaged[0] [[Sentence=-1,1=word max, 1-5]][[[1,-1 max of sentences]]]
Stimulating	Stimulating	1	-1	Stimulating[0] [[Sentence=-1,1=word max, 1-5]][[[1,-1 max of sentences]]]
engaging	engaging	1	-1	engaging[0] [[Sentence=-1,1=word max, 1-5]][[[1,-1 max of sentences]]]
Tiring	Tiring	1	-1	Tiring[0] [[Sentence=-1,1=word max, 1-5]][[[1,-1 max of sentences]]]
Hard	Hard	1	-1	Hard[0] [[Sentence=-1,1=word max, 1-5]][[[1,-1 max of sentences]]]
Important	Important	1	-1	Important[0] [[Sentence=-1,1=word max, 1-5]][[[1,-1 max of sentences]]]
Challenging	Challenging	1	-1	Challenging[0] [[Sentence=-1,1=word max, 1-5]][[[1,-1 max of sentences]]]
Long	Long	1	-1	Long[0] [[Sentence=-1,1=word max, 1-5]][[[1,-1 max of sentences]]]
Caring	Caring	3	-1	Caring[2] [[Sentence=-1,3=word max, 1-5]][[[3,-1 max of sentences]]]
necessary	necessary	1	-1	necessary[0] [[Sentence=-1,1=word max, 1-5]][[[1,-1 max of sentences]]]
busy	busy	1	-1	busy[0] [[Sentence=-1,1=word max, 1-5]][[[1,-1 max of sentences]]]
Busy	Busy	1	-1	Busy[0] [[Sentence=-1,1=word max, 1-5]][[[1,-1 max of sentences]]]
fast paced	fast paced	1	-1	fast[0] paced[0] [[Sentence=-1,1=word max, 1-5]][[[1,-1 max of sentences]]]
Interesting	Interesting	2	-1	Interesting[1] [[Sentence=-1,2=word max, 1-5]][[[2,-1 max of sentences]]]
Creative	Creative	1	-1	Creative[0] [[Sentence=-1,1=word max, 1-5]][[[1,-1 max of sentences]]]
Varied	Varied	1	-1	Varied[0] [[Sentence=-1,1=word max, 1-5]][[[1,-1 max of sentences]]]
exciting	exciting	3	-1	exciting[2] [[Sentence=-1,3=word max, 1-5]][[[3,-1 max of sentences]]]
Big	Big	1	-1	Big[0] [[Sentence=-1,1=word max, 1-5]][[[1,-1 max of sentences]]]
Boring	Boring	1	-2	Boring[-1] [[Sentence=-2,1=word max, 1-5]][[[1,-2 max of sentences]]]
Fair	Fair	1	-1	Fair[0] [[Sentence=-1,1=word max, 1-5]][[[1,-1 max of sentences]]]
Creative	Creative	1	-1	Creative[0] [[Sentence=-1,1=word max, 1-5]][[[1,-1 max of sentences]]]
Responsibility	Responsibility	1	-1	Responsibility[0] [[Sentence=-1,1=word max, 1-5]][[[1,-1 max of sentences]]]
Draining	Draining	1	-1	Draining[0] [[Sentence=-1,1=word max, 1-5]][[[1,-1 max of sentences]]]
rewarding	rewarding	2	-1	rewarding[1] [[Sentence=-1,2=word max, 1-5]][[[2,-1 max of sentences]]]
Life changing	Life changing	1	-1	Life[0] changing[0] [[Sentence=-1,1=word max, 1-5]][[[1,-1 max of sentences]]]
Interesting	Interesting	2	-1	Interesting[1] [[Sentence=-1,2=word max, 1-5]][[[2,-1 max of sentences]]]
work	work	1	-1	work[0] [[Sentence=-1,1=word max, 1-5]][[[1,-1 max of sentences]]]
Inspiring	Inspiring	3	-1	Inspiring[2] [[Sentence=-1,3=word max, 1-5]][[[3,-1 max of sentences]]]
Caring	Caring	3	-1	Caring[2] [[Sentence=-1,3=word max, 1-5]][[[3,-1 max of sentences]]]
Fun	Fun	2	-1	Fun[1] [[Sentence=-1,2=word max, 1-5]][[[2,-1 max of sentences]]]
Hard	Hard	1	-1	Hard[0] [[Sentence=-1,1=word max, 1-5]][[[1,-1 max of sentences]]]
Stressful	Stressful	1	-2	Stressful[-1] [[Sentence=-2,1=word max, 1-5]][[[1,-2 max of sentences]]]
satisfying	satisfying	2	-1	satisfying[1] [[Sentence=-1,2=word max, 1-5]][[[2,-1 max of sentences]]]
Pressure	Pressure	1	-2	Pressure[-1] [[Sentence=-2,1=word max, 1-5]][[[1,-2 max of sentences]]]
Challenging	Challenging	1	-1	Challenging[0] [[Sentence=-1,1=word max, 1-5]][[[1,-1 max of sentences]]]
Challenging	Challenging	1	-1	Challenging[0] [[Sentence=-1,1=word max, 1-5]][[[1,-1 max of sentences]]]
varied	varied	1	-1	varied[0] [[Sentence=-1,1=word max, 1-5]][[[1,-1 max of sentences]]]
Pleasant	Pleasant	3	-1	Pleasant[2] [[Sentence=-1,3=word max, 1-5]][[[3,-1 max of sentences]]]
Stressfull	Stressfull	1	-2	Stressfull[-1] [[Sentence=-2,1=word max, 1-5]][[[1,-2 max of sentences]]]
bully	bully	1	-1	bully[0] [[Sentence=-1,1=word max, 1-5]][[[1,-1 max of sentences]]]
Stressful	Stressful	1	-2	Stressful[-1] [[Sentence=-2,1=word max, 1-5]][[[1,-2 max of sentences]]]
boring	boring	1	-2	boring[-1] [[Sentence=-2,1=word max, 1-5]][[[1,-2 max of sentences]]]
fullfelment	fullfelment	1	-1	fullfelment[0] [[Sentence=-1,1=word max, 1-5]][[[1,-1 max of sentences]]]
Tiring	Tiring	1	-1	Tiring[0] [[Sentence=-1,1=word max, 1-5]][[[1,-1 max of sentences]]]
CUSTOMER SERVICE	CUSTOMER SERVICE	1	-1	CUSTOMER[0] SERVICE[0] [[Sentence=-1,1=word max, 1-5]][[[1,-1 max of sentences]]]
social	social	1	-1	social[0] [[Sentence=-1,1=word max, 1-5]][[[1,-1 max of sentences]]]
Intense	Intense	1	-1	Intense[0] [[Sentence=-1,1=word max, 1-5]][[[1,-1 max of sentences]]]
friendly	friendly	2	-1	friendly[1] [[Sentence=-1,2=word max, 1-5]][[[2,-1 max of sentences]]]
Nice	Nice	2	-1	Nice[1] [[Sentence=-1,2=word max, 1-5]][[[2,-1 max of sentences]]]
Overworked	Overworked	1	-2	Overworked[-1] [[Sentence=-2,1=word max, 1-5]][[[1,-2 max of sentences]]]
Clean	Clean	1	-1	Clean[0] [[Sentence=-1,1=word max, 1-5]][[[1,-1 max of sentences]]]
Helpful	Helpful	2	-1	Helpful[1] [[Sentence=-1,2=word max, 1-5]][[[2,-1 max of sentences]]]
Tiring	Tiring	1	-1	Tiring[0] [[Sentence=-1,1=word max, 1-5]][[[1,-1 max of sentences]]]
boring	boring	1	-2	boring[-1] [[Sentence=-2,1=word max, 1-5]][[[1,-2 max of sentences]]]
Busy	Busy	1	-1	Busy[0] [[Sentence=-1,1=word max, 1-5]][[[1,-1 max of sentences]]]
progress	progress	1	-1	progress[0] [[Sentence=-1,1=word max, 1-5]][[[1,-1 max of sentences]]]
Supervise	Supervise	1	-1	Supervise[0] [[Sentence=-1,1=word max, 1-5]][[[1,-1 max of sentences]]]
Stimulating	Stimulating	1	-1	Stimulating[0] [[Sentence=-1,1=word max, 1-5]][[[1,-1 max of sentences]]]
Interesting	Interesting	2	-1	Interesting[1] [[Sentence=-1,2=word max, 1-5]][[[2,-1 max of sentences]]]
inspring	inspring	1	-1	inspring[0] [[Sentence=-1,1=word max, 1-5]][[[1,-1 max of sentences]]]
supportive	supportive	2	-1	supportive[1] [[Sentence=-1,2=word max, 1-5]][[[2,-1 max of sentences]]]
Team	Team	1	-1	Team[0] [[Sentence=-1,1=word max, 1-5]][[[1,-1 max of sentences]]]
Fun	Fun	2	-1	Fun[1] [[Sentence=-1,2=word max, 1-5]][[[2,-1 max of sentences]]]
Social	Social	1	-1	Social[0] [[Sentence=-1,1=word max, 1-5]][[[1,-1 max of sentences]]]
Boring	Boring	1	-2	Boring[-1] [[Sentence=-2,1=word max, 1-5]][[[1,-2 max of sentences]]]
Varied	Varied	1	-1	Varied[0] [[Sentence=-1,1=word max, 1-5]][[[1,-1 max of sentences]]]
Conscious	Conscious	1	-1	Conscious[0] [[Sentence=-1,1=word max, 1-5]][[[1,-1 max of sentences]]]
Easy	Easy	1	-1	Easy[0] [[Sentence=-1,1=word max, 1-5]][[[1,-1 max of sentences]]]
Boring	Boring	1	-2	Boring[-1] [[Sentence=-2,1=word max, 1-5]][[[1,-2 max of sentences]]]
Rewarding	Rewarding	2	-1	Rewarding[1] [[Sentence=-1,2=word max, 1-5]][[[2,-1 max of sentences]]]
hard	hard	1	-1	hard[0] [[Sentence=-1,1=word max, 1-5]][[[1,-1 max of sentences]]]
Interesting	Interesting	2	-1	Interesting[1] [[Sentence=-1,2=word max, 1-5]][[[2,-1 max of sentences]]]
Enjoyable	Enjoyable	3	-1	Enjoyable[2] [[Sentence=-1,3=word max, 1-5]][[[3,-1 max of sentences]]]
Engaging	Engaging	1	-1	Engaging[0] [[Sentence=-1,1=word max, 1-5]][[[1,-1 max of sentences]]]
tiring	tiring	1	-1	tiring[0] [[Sentence=-1,1=word max, 1-5]][[[1,-1 max of sentences]]]
exciting	exciting	3	-1	exciting[2] [[Sentence=-1,3=word max, 1-5]][[[3,-1 max of sentences]]]
Busy	Busy	1	-1	Busy[0] [[Sentence=-1,1=word max, 1-5]][[[1,-1 max of sentences]]]
Challenging	Challenging	1	-1	Challenging[0] [[Sentence=-1,1=word max, 1-5]][[[1,-1 max of sentences]]]
boring	boring	1	-2	boring[-1] [[Sentence=-2,1=word max, 1-5]][[[1,-2 max of sentences]]]
warehouse	warehouse	1	-1	warehouse[0] [[Sentence=-1,1=word max, 1-5]][[[1,-1 max of sentences]]]
Rewarding	Rewarding	2	-1	Rewarding[1] [[Sentence=-1,2=word max, 1-5]][[[2,-1 max of sentences]]]
Repetetive	Repetetive	1	-1	Repetetive[0] [[Sentence=-1,1=word max, 1-5]][[[1,-1 max of sentences]]]
boring	boring	1	-2	boring[-1] [[Sentence=-2,1=word max, 1-5]][[[1,-2 max of sentences]]]
Rubbish	Rubbish	1	-3	Rubbish[-2] [[Sentence=-3,1=word max, 1-5]][[[1,-3 max of sentences]]]
Mundane	Mundane	1	-2	Mundane[-1] [[Sentence=-2,1=word max, 1-5]][[[1,-2 max of sentences]]]
Tiring	Tiring	1	-1	Tiring[0] [[Sentence=-1,1=word max, 1-5]][[[1,-1 max of sentences]]]
Supportive	Supportive	2	-1	Supportive[1] [[Sentence=-1,2=word max, 1-5]][[[2,-1 max of sentences]]]
Fulfilling	Fulfilling	1	-1	Fulfilling[0] [[Sentence=-1,1=word max, 1-5]][[[1,-1 max of sentences]]]
Busy	Busy	1	-1	Busy[0] [[Sentence=-1,1=word max, 1-5]][[[1,-1 max of sentences]]]
Challenging	Challenging	1	-1	Challenging[0] [[Sentence=-1,1=word max, 1-5]][[[1,-1 max of sentences]]]
Busy	Busy	1	-1	Busy[0] [[Sentence=-1,1=word max, 1-5]][[[1,-1 max of sentences]]]
varied	varied	1	-1	varied[0] [[Sentence=-1,1=word max, 1-5]][[[1,-1 max of sentences]]]
Happy	Happy	2	-1	Happy[1] [[Sentence=-1,2=word max, 1-5]][[[2,-1 max of sentences]]]
Important	Important	1	-1	Important[0] [[Sentence=-1,1=word max, 1-5]][[[1,-1 max of sentences]]]
Important	Important	1	-1	Important[0] [[Sentence=-1,1=word max, 1-5]][[[1,-1 max of sentences]]]
Empathetic	Empathetic	1	-1	Empathetic[0] [[Sentence=-1,1=word max, 1-5]][[[1,-1 max of sentences]]]
Fulfilling	Fulfilling	1	-1	Fulfilling[0] [[Sentence=-1,1=word max, 1-5]][[[1,-1 max of sentences]]]
Chsllenging	Chsllenging	1	-1	Chsllenging[0] [[Sentence=-1,1=word max, 1-5]][[[1,-1 max of sentences]]]
Busy	Busy	1	-1	Busy[0] [[Sentence=-1,1=word max, 1-5]][[[1,-1 max of sentences]]]
Caring	Caring	3	-1	Caring[2] [[Sentence=-1,3=word max, 1-5]][[[3,-1 max of sentences]]]
Busy	Busy	1	-1	Busy[0] [[Sentence=-1,1=word max, 1-5]][[[1,-1 max of sentences]]]
Undervalued	Undervalued	1	-1	Undervalued[0] [[Sentence=-1,1=word max, 1-5]][[[1,-1 max of sentences]]]
Rewarding	Rewarding	2	-1	Rewarding[1] [[Sentence=-1,2=word max, 1-5]][[[2,-1 max of sentences]]]
Repetitive	Repetitive	1	-1	Repetitive[0] [[Sentence=-1,1=word max, 1-5]][[[1,-1 max of sentences]]]
Content	Content	1	-1	Content[0] [[Sentence=-1,1=word max, 1-5]][[[1,-1 max of sentences]]]
Customer services	Customer services	1	-1	Customer[0] services[0] [[Sentence=-1,1=word max, 1-5]][[[1,-1 max of sentences]]]
Repetitive	Repetitive	1	-1	Repetitive[0] [[Sentence=-1,1=word max, 1-5]][[[1,-1 max of sentences]]]
cheap	cheap	1	-2	cheap[-1] [[Sentence=-2,1=word max, 1-5]][[[1,-2 max of sentences]]]
Repetative	Repetative	1	-1	Repetative[0] [[Sentence=-1,1=word max, 1-5]][[[1,-1 max of sentences]]]
Hard	Hard	1	-1	Hard[0] [[Sentence=-1,1=word max, 1-5]][[[1,-1 max of sentences]]]
hot	hot	1	-1	hot[0] [[Sentence=-1,1=word max, 1-5]][[[1,-1 max of sentences]]]
thorough	thorough	1	-1	thorough[0] [[Sentence=-1,1=word max, 1-5]][[[1,-1 max of sentences]]]
Demanding	Demanding	1	-1	Demanding[0] [[Sentence=-1,1=word max, 1-5]][[[1,-1 max of sentences]]]
I enjoy helping my patients	I enjoy helping my patients	3	-1	I[0] enjoy[2] helping[0] my[0] patients[0] [[Sentence=-1,3=word max, 1-5]][[[3,-1 max of sentences]]]
challenging	challenging	1	-1	challenging[0] [[Sentence=-1,1=word max, 1-5]][[[1,-1 max of sentences]]]
Rewarding	Rewarding	2	-1	Rewarding[1] [[Sentence=-1,2=word max, 1-5]][[[2,-1 max of sentences]]]
Easy	Easy	1	-1	Easy[0] [[Sentence=-1,1=word max, 1-5]][[[1,-1 max of sentences]]]
Caring	Caring	3	-1	Caring[2] [[Sentence=-1,3=word max, 1-5]][[[3,-1 max of sentences]]]
Rewarding	Rewarding	2	-1	Rewarding[1] [[Sentence=-1,2=word max, 1-5]][[[2,-1 max of sentences]]]
demanding	demanding	1	-1	demanding[0] [[Sentence=-1,1=word max, 1-5]][[[1,-1 max of sentences]]]
Good pay	Good pay	2	-1	Good[1] pay[0] [[Sentence=-1,2=word max, 1-5]][[[2,-1 max of sentences]]]
Rewarding	Rewarding	2	-1	Rewarding[1] [[Sentence=-1,2=word max, 1-5]][[[2,-1 max of sentences]]]
annoyed	annoyed	1	-3	annoyed[-2] [[Sentence=-3,1=word max, 1-5]][[[1,-3 max of sentences]]]
Drive	Drive	1	-1	Drive[0] [[Sentence=-1,1=word max, 1-5]][[[1,-1 max of sentences]]]
tiring	tiring	1	-1	tiring[0] [[Sentence=-1,1=word max, 1-5]][[[1,-1 max of sentences]]]
Rewarding	Rewarding	2	-1	Rewarding[1] [[Sentence=-1,2=word max, 1-5]][[[2,-1 max of sentences]]]
intense	intense	1	-1	intense[0] [[Sentence=-1,1=word max, 1-5]][[[1,-1 max of sentences]]]
Monotonous	Monotonous	1	-2	Monotonous[-1] [[Sentence=-2,1=word max, 1-5]][[[1,-2 max of sentences]]]
Interesting	Interesting	2	-1	Interesting[1] [[Sentence=-1,2=word max, 1-5]][[[2,-1 max of sentences]]]
Complex	Complex	1	-1	Complex[0] [[Sentence=-1,1=word max, 1-5]][[[1,-1 max of sentences]]]
Relaxed	Relaxed	3	-1	Relaxed[2] [[Sentence=-1,3=word max, 1-5]][[[3,-1 max of sentences]]]
Repetitive	Repetitive	1	-1	Repetitive[0] [[Sentence=-1,1=word max, 1-5]][[[1,-1 max of sentences]]]
Fulfilling	Fulfilling	1	-1	Fulfilling[0] [[Sentence=-1,1=word max, 1-5]][[[1,-1 max of sentences]]]
Fast paced	Fast paced	1	-1	Fast[0] paced[0] [[Sentence=-1,1=word max, 1-5]][[[1,-1 max of sentences]]]
Humbling	Humbling	1	-1	Humbling[0] [[Sentence=-1,1=word max, 1-5]][[[1,-1 max of sentences]]]
Interesting	Interesting	2	-1	Interesting[1] [[Sentence=-1,2=word max, 1-5]][[[2,-1 max of sentences]]]
Mundane	Mundane	1	-2	Mundane[-1] [[Sentence=-2,1=word max, 1-5]][[[1,-2 max of sentences]]]
work	work	1	-1	work[0] [[Sentence=-1,1=word max, 1-5]][[[1,-1 max of sentences]]]
Complex	Complex	1	-1	Complex[0] [[Sentence=-1,1=word max, 1-5]][[[1,-1 max of sentences]]]
important	important	1	-1	important[0] [[Sentence=-1,1=word max, 1-5]][[[1,-1 max of sentences]]]
Taxing	Taxing	1	-2	Taxing[-1] [[Sentence=-2,1=word max, 1-5]][[[1,-2 max of sentences]]]
Vsriable	Vsriable	1	-1	Vsriable[0] [[Sentence=-1,1=word max, 1-5]][[[1,-1 max of sentences]]]
Boring	Boring	1	-2	Boring[-1] [[Sentence=-2,1=word max, 1-5]][[[1,-2 max of sentences]]]
Professional	Professional	1	-1	Professional[0] [[Sentence=-1,1=word max, 1-5]][[[1,-1 max of sentences]]]
engaging	engaging	1	-1	engaging[0] [[Sentence=-1,1=word max, 1-5]][[[1,-1 max of sentences]]]
hard	hard	1	-1	hard[0] [[Sentence=-1,1=word max, 1-5]][[[1,-1 max of sentences]]]
undivided	undivided	1	-1	undivided[0] [[Sentence=-1,1=word max, 1-5]][[[1,-1 max of sentences]]]
Rewarding	Rewarding	2	-1	Rewarding[1] [[Sentence=-1,2=word max, 1-5]][[[2,-1 max of sentences]]]
Fun	Fun	2	-1	Fun[1] [[Sentence=-1,2=word max, 1-5]][[[2,-1 max of sentences]]]
Solid	Solid	1	-1	Solid[0] [[Sentence=-1,1=word max, 1-5]][[[1,-1 max of sentences]]]
complicated	complicated	1	-2	complicated[-1] [[Sentence=-2,1=word max, 1-5]][[[1,-2 max of sentences]]]
Busy	Busy	1	-1	Busy[0] [[Sentence=-1,1=word max, 1-5]][[[1,-1 max of sentences]]]
tedious	tedious	1	-3	tedious[-2] [[Sentence=-3,1=word max, 1-5]][[[1,-3 max of sentences]]]
Service	Service	1	-1	Service[0] [[Sentence=-1,1=word max, 1-5]][[[1,-1 max of sentences]]]
great	great	3	-1	great[2] [[Sentence=-1,3=word max, 1-5]][[[3,-1 max of sentences]]]
research	research	1	-1	research[0] [[Sentence=-1,1=word max, 1-5]][[[1,-1 max of sentences]]]
Challenging	Challenging	1	-1	Challenging[0] [[Sentence=-1,1=word max, 1-5]][[[1,-1 max of sentences]]]
boring	boring	1	-2	boring[-1] [[Sentence=-2,1=word max, 1-5]][[[1,-2 max of sentences]]]
Educational	Educational	1	-1	Educational[0] [[Sentence=-1,1=word max, 1-5]][[[1,-1 max of sentences]]]
Boring	Boring	1	-2	Boring[-1] [[Sentence=-2,1=word max, 1-5]][[[1,-2 max of sentences]]]
Hardwork	Hardwork	1	-1	Hardwork[0] [[Sentence=-1,1=word max, 1-5]][[[1,-1 max of sentences]]]
Happy	Happy	2	-1	Happy[1] [[Sentence=-1,2=word max, 1-5]][[[2,-1 max of sentences]]]
Responsibile	Responsibile	1	-1	Responsibile[0] [[Sentence=-1,1=word max, 1-5]][[[1,-1 max of sentences]]]
bussy	busy	1	-1	bussy/busy[0] [[Sentence=-1,1=word max, 1-5]][[[1,-1 max of sentences]]]
Complex	Complex	1	-1	Complex[0] [[Sentence=-1,1=word max, 1-5]][[[1,-1 max of sentences]]]
Full time	Full time	1	-1	Full[0] time[0] [[Sentence=-1,1=word max, 1-5]][[[1,-1 max of sentences]]]
easy	easy	1	-1	easy[0] [[Sentence=-1,1=word max, 1-5]][[[1,-1 max of sentences]]]
Disorganised	Disorganised	1	-1	Disorganised[0] [[Sentence=-1,1=word max, 1-5]][[[1,-1 max of sentences]]]
effective	effective	1	-1	effective[0] [[Sentence=-1,1=word max, 1-5]][[[1,-1 max of sentences]]]
Mundane	Mundane	1	-2	Mundane[-1] [[Sentence=-2,1=word max, 1-5]][[[1,-2 max of sentences]]]
fun	fun	2	-1	fun[1] [[Sentence=-1,2=word max, 1-5]][[[2,-1 max of sentences]]]
Rewarding	Rewarding	2	-1	Rewarding[1] [[Sentence=-1,2=word max, 1-5]][[[2,-1 max of sentences]]]
Caring	Caring	3	-1	Caring[2] [[Sentence=-1,3=word max, 1-5]][[[3,-1 max of sentences]]]
Boring	Boring	1	-2	Boring[-1] [[Sentence=-2,1=word max, 1-5]][[[1,-2 max of sentences]]]
Complex	Complex	1	-1	Complex[0] [[Sentence=-1,1=word max, 1-5]][[[1,-1 max of sentences]]]
Satisfying	Satisfying	2	-1	Satisfying[1] [[Sentence=-1,2=word max, 1-5]][[[2,-1 max of sentences]]]
Service oriented	Service oriented	1	-1	Service[0] oriented[0] [[Sentence=-1,1=word max, 1-5]][[[1,-1 max of sentences]]]
under paid	under paid	1	-1	under[0] paid[0] [[Sentence=-1,1=word max, 1-5]][[[1,-1 max of sentences]]]
Okay	Okay	1	-1	Okay[0] [[Sentence=-1,1=word max, 1-5]][[[1,-1 max of sentences]]]
compassionate	compassionate	2	-1	compassionate[1] [[Sentence=-1,2=word max, 1-5]][[[2,-1 max of sentences]]]
chaotic	chaotic	1	-2	chaotic[-1] [[Sentence=-2,1=word max, 1-5]][[[1,-2 max of sentences]]]
nice	nice	2	-1	nice[1] [[Sentence=-1,2=word max, 1-5]][[[2,-1 max of sentences]]]
Productivity	Productivity	1	-1	Productivity[0] [[Sentence=-1,1=word max, 1-5]][[[1,-1 max of sentences]]]
demanding	demanding	1	-1	demanding[0] [[Sentence=-1,1=word max, 1-5]][[[1,-1 max of sentences]]]
Satisfying	Satisfying	2	-1	Satisfying[1] [[Sentence=-1,2=word max, 1-5]][[[2,-1 max of sentences]]]
stressful	stressful	1	-2	stressful[-1] [[Sentence=-2,1=word max, 1-5]][[[1,-2 max of sentences]]]
hardwork	hardwork	1	-1	hardwork[0] [[Sentence=-1,1=word max, 1-5]][[[1,-1 max of sentences]]]
Interesting	Interesting	2	-1	Interesting[1] [[Sentence=-1,2=word max, 1-5]][[[2,-1 max of sentences]]]
Busy	Busy	1	-1	Busy[0] [[Sentence=-1,1=word max, 1-5]][[[1,-1 max of sentences]]]
tiring	tiring	1	-1	tiring[0] [[Sentence=-1,1=word max, 1-5]][[[1,-1 max of sentences]]]
Professional	Professional	1	-1	Professional[0] [[Sentence=-1,1=word max, 1-5]][[[1,-1 max of sentences]]]
fun	fun	2	-1	fun[1] [[Sentence=-1,2=word max, 1-5]][[[2,-1 max of sentences]]]
Hard	Hard	1	-1	Hard[0] [[Sentence=-1,1=word max, 1-5]][[[1,-1 max of sentences]]]
dysfunctional	dysfunctional	1	-1	dysfunctional[0] [[Sentence=-1,1=word max, 1-5]][[[1,-1 max of sentences]]]
Exciting	Exciting	3	-1	Exciting[2] [[Sentence=-1,3=word max, 1-5]][[[3,-1 max of sentences]]]
Boring	Boring	1	-2	Boring[-1] [[Sentence=-2,1=word max, 1-5]][[[1,-2 max of sentences]]]
Interesting	Interesting	2	-1	Interesting[1] [[Sentence=-1,2=word max, 1-5]][[[2,-1 max of sentences]]]
Enjoyable	Enjoyable	3	-1	Enjoyable[2] [[Sentence=-1,3=word max, 1-5]][[[3,-1 max of sentences]]]
inspiring children	inspiring children	3	-1	inspiring[2] children[0] [[Sentence=-1,3=word max, 1-5]][[[3,-1 max of sentences]]]
Overworked	Overworked	1	-2	Overworked[-1] [[Sentence=-2,1=word max, 1-5]][[[1,-2 max of sentences]]]
Rewarding	Rewarding	2	-1	Rewarding[1] [[Sentence=-1,2=word max, 1-5]][[[2,-1 max of sentences]]]
Time Consuming	Time Consuming	1	-1	Time[0] Consuming[0] [[Sentence=-1,1=word max, 1-5]][[[1,-1 max of sentences]]]
safe	safe	2	-1	safe[1] [[Sentence=-1,2=word max, 1-5]][[[2,-1 max of sentences]]]
Intense	Intense	1	-1	Intense[0] [[Sentence=-1,1=word max, 1-5]][[[1,-1 max of sentences]]]
Excited	Excited	3	-1	Excited[2] [[Sentence=-1,3=word max, 1-5]][[[3,-1 max of sentences]]]
Stressful	Stressful	1	-2	Stressful[-1] [[Sentence=-2,1=word max, 1-5]][[[1,-2 max of sentences]]]
Repetitive	Repetitive	1	-1	Repetitive[0] [[Sentence=-1,1=word max, 1-5]][[[1,-1 max of sentences]]]
Fun	Fun	2	-1	Fun[1] [[Sentence=-1,2=word max, 1-5]][[[2,-1 max of sentences]]]
trustworthy	trustworthy	2	-1	trustworthy[1] [[Sentence=-1,2=word max, 1-5]][[[2,-1 max of sentences]]]
Busy	Busy	1	-1	Busy[0] [[Sentence=-1,1=word max, 1-5]][[[1,-1 max of sentences]]]
Busy	Busy	1	-1	Busy[0] [[Sentence=-1,1=word max, 1-5]][[[1,-1 max of sentences]]]
Exciting	Exciting	3	-1	Exciting[2] [[Sentence=-1,3=word max, 1-5]][[[3,-1 max of sentences]]]
Challenging	Challenging	1	-1	Challenging[0] [[Sentence=-1,1=word max, 1-5]][[[1,-1 max of sentences]]]
Rewarding	Rewarding	2	-1	Rewarding[1] [[Sentence=-1,2=word max, 1-5]][[[2,-1 max of sentences]]]
interesting	interesting	2	-1	interesting[1] [[Sentence=-1,2=word max, 1-5]][[[2,-1 max of sentences]]]
demanding	demanding	1	-1	demanding[0] [[Sentence=-1,1=word max, 1-5]][[[1,-1 max of sentences]]]
confident	confident	2	-1	confident[1] [[Sentence=-1,2=word max, 1-5]][[[2,-1 max of sentences]]]
Busy	Busy	1	-1	Busy[0] [[Sentence=-1,1=word max, 1-5]][[[1,-1 max of sentences]]]
kind	kind	2	-1	kind[1] [[Sentence=-1,2=word max, 1-5]][[[2,-1 max of sentences]]]
Busy	Busy	1	-1	Busy[0] [[Sentence=-1,1=word max, 1-5]][[[1,-1 max of sentences]]]
Skilled	Skilled	1	-1	Skilled[0] [[Sentence=-1,1=word max, 1-5]][[[1,-1 max of sentences]]]
crap	crap	1	-3	crap[-2] [[Sentence=-3,1=word max, 1-5]][[[1,-3 max of sentences]]]
physical	physical	1	-1	physical[0] [[Sentence=-1,1=word max, 1-5]][[[1,-1 max of sentences]]]
Convienant	Convienant	1	-1	Convienant[0] [[Sentence=-1,1=word max, 1-5]][[[1,-1 max of sentences]]]
Interactive	Interactive	1	-1	Interactive[0] [[Sentence=-1,1=word max, 1-5]][[[1,-1 max of sentences]]]
Sad	Sad	1	-4	Sad[-3] [[Sentence=-4,1=word max, 1-5]][[[1,-4 max of sentences]]]
Unappreciated	Unappreciated	1	-1	Unappreciated[0] [[Sentence=-1,1=word max, 1-5]][[[1,-1 max of sentences]]]
Important	Important	1	-1	Important[0] [[Sentence=-1,1=word max, 1-5]][[[1,-1 max of sentences]]]
Variety	Variety	1	-1	Variety[0] [[Sentence=-1,1=word max, 1-5]][[[1,-1 max of sentences]]]
Essential	Essential	1	-1	Essential[0] [[Sentence=-1,1=word max, 1-5]][[[1,-1 max of sentences]]]
Busy	Busy	1	-1	Busy[0] [[Sentence=-1,1=word max, 1-5]][[[1,-1 max of sentences]]]
Service	Service	1	-1	Service[0] [[Sentence=-1,1=word max, 1-5]][[[1,-1 max of sentences]]]
Rewarding	Rewarding	2	-1	Rewarding[1] [[Sentence=-1,2=word max, 1-5]][[[2,-1 max of sentences]]]
Stepping Stone	Stepping Stone	1	-1	Stepping[0] Stone[0] [[Sentence=-1,1=word max, 1-5]][[[1,-1 max of sentences]]]
Busy	Busy	1	-1	Busy[0] [[Sentence=-1,1=word max, 1-5]][[[1,-1 max of sentences]]]
rewarding	rewarding	2	-1	rewarding[1] [[Sentence=-1,2=word max, 1-5]][[[2,-1 max of sentences]]]
Rewarding	Rewarding	2	-1	Rewarding[1] [[Sentence=-1,2=word max, 1-5]][[[2,-1 max of sentences]]]
Busy	Busy	1	-1	Busy[0] [[Sentence=-1,1=word max, 1-5]][[[1,-1 max of sentences]]]
working	working	1	-1	working[0] [[Sentence=-1,1=word max, 1-5]][[[1,-1 max of sentences]]]
Boring	Boring	1	-2	Boring[-1] [[Sentence=-2,1=word max, 1-5]][[[1,-2 max of sentences]]]
skilled	skilled	1	-1	skilled[0] [[Sentence=-1,1=word max, 1-5]][[[1,-1 max of sentences]]]
Fun	Fun	2	-1	Fun[1] [[Sentence=-1,2=word max, 1-5]][[[2,-1 max of sentences]]]
Interesting	Interesting	2	-1	Interesting[1] [[Sentence=-1,2=word max, 1-5]][[[2,-1 max of sentences]]]
intelligent	intelligent	2	-1	intelligent[1] [[Sentence=-1,2=word max, 1-5]][[[2,-1 max of sentences]]]
Increase Participation	Increase Participation	1	-1	Increase[0] Participation[0] [[Sentence=-1,1=word max, 1-5]][[[1,-1 max of sentences]]]
Challenging	Challenging	1	-1	Challenging[0] [[Sentence=-1,1=word max, 1-5]][[[1,-1 max of sentences]]]
Busy	Busy	1	-1	Busy[0] [[Sentence=-1,1=word max, 1-5]][[[1,-1 max of sentences]]]
respectful	respectful	3	-1	respectful[2] [[Sentence=-1,3=word max, 1-5]][[[3,-1 max of sentences]]]
Fun	Fun	2	-1	Fun[1] [[Sentence=-1,2=word max, 1-5]][[[2,-1 max of sentences]]]
Patient safety	Patient safety	2	-1	Patient[0] safety[1] [[Sentence=-1,2=word max, 1-5]][[[2,-1 max of sentences]]]
Interesting	Interesting	2	-1	Interesting[1] [[Sentence=-1,2=word max, 1-5]][[[2,-1 max of sentences]]]
Rude	Rude	1	-3	Rude[-2] [[Sentence=-3,1=word max, 1-5]][[[1,-3 max of sentences]]]
demanding	demanding	1	-1	demanding[0] [[Sentence=-1,1=word max, 1-5]][[[1,-1 max of sentences]]]
Help	Help	1	-1	Help[0] [[Sentence=-1,1=word max, 1-5]][[[1,-1 max of sentences]]]
stressful	stressful	1	-2	stressful[-1] [[Sentence=-2,1=word max, 1-5]][[[1,-2 max of sentences]]]
Rewarding	Rewarding	2	-1	Rewarding[1] [[Sentence=-1,2=word max, 1-5]][[[2,-1 max of sentences]]]
Boring	Boring	1	-2	Boring[-1] [[Sentence=-2,1=word max, 1-5]][[[1,-2 max of sentences]]]
diverse	diverse	1	-1	diverse[0] [[Sentence=-1,1=word max, 1-5]][[[1,-1 max of sentences]]]
Easy	Easy	1	-1	Easy[0] [[Sentence=-1,1=word max, 1-5]][[[1,-1 max of sentences]]]
Passionate	Passionate	3	-1	Passionate[2] [[Sentence=-1,3=word max, 1-5]][[[3,-1 max of sentences]]]
proud	proud	2	-1	proud[1] [[Sentence=-1,2=word max, 1-5]][[[2,-1 max of sentences]]]
important	important	1	-1	important[0] [[Sentence=-1,1=word max, 1-5]][[[1,-1 max of sentences]]]
Rewarding	Rewarding	2	-1	Rewarding[1] [[Sentence=-1,2=word max, 1-5]][[[2,-1 max of sentences]]]
Helping	Helping	1	-1	Helping[0] [[Sentence=-1,1=word max, 1-5]][[[1,-1 max of sentences]]]
Exciting	Exciting	3	-1	Exciting[2] [[Sentence=-1,3=word max, 1-5]][[[3,-1 max of sentences]]]
busy	busy	1	-1	busy[0] [[Sentence=-1,1=word max, 1-5]][[[1,-1 max of sentences]]]
Focused	Focused	1	-1	Focused[0] [[Sentence=-1,1=word max, 1-5]][[[1,-1 max of sentences]]]
busy	busy	1	-1	busy[0] [[Sentence=-1,1=word max, 1-5]][[[1,-1 max of sentences]]]
demanding	demanding	1	-1	demanding[0] [[Sentence=-1,1=word max, 1-5]][[[1,-1 max of sentences]]]
repetative	repetative	1	-1	repetative[0] [[Sentence=-1,1=word max, 1-5]][[[1,-1 max of sentences]]]
Repetitive	Repetitive	1	-1	Repetitive[0] [[Sentence=-1,1=word max, 1-5]][[[1,-1 max of sentences]]]
rewarding	rewarding	2	-1	rewarding[1] [[Sentence=-1,2=word max, 1-5]][[[2,-1 max of sentences]]]
boring	boring	1	-2	boring[-1] [[Sentence=-2,1=word max, 1-5]][[[1,-2 max of sentences]]]
Mindless	Mindless	1	-1	Mindless[0] [[Sentence=-1,1=word max, 1-5]][[[1,-1 max of sentences]]]
Pressured	Pressured	1	-2	Pressured[-1] [[Sentence=-2,1=word max, 1-5]][[[1,-2 max of sentences]]]
Unstructured	Unstructured	1	-1	Unstructured[0] [[Sentence=-1,1=word max, 1-5]][[[1,-1 max of sentences]]]
Challenging	Challenging	1	-1	Challenging[0] [[Sentence=-1,1=word max, 1-5]][[[1,-1 max of sentences]]]
fast paced and changing	fast paced and changing	1	-1	fast[0] paced[0] and[0] changing[0] [[Sentence=-1,1=word max, 1-5]][[[1,-1 max of sentences]]]
Upstanding	Upstanding	1	-1	Upstanding[0] [[Sentence=-1,1=word max, 1-5]][[[1,-1 max of sentences]]]
Challenging	Challenging	1	-1	Challenging[0] [[Sentence=-1,1=word max, 1-5]][[[1,-1 max of sentences]]]
Stressful	Stressful	1	-2	Stressful[-1] [[Sentence=-2,1=word max, 1-5]][[[1,-2 max of sentences]]]
Important	Important	1	-1	Important[0] [[Sentence=-1,1=word max, 1-5]][[[1,-1 max of sentences]]]
Challenging	Challenging	1	-1	Challenging[0] [[Sentence=-1,1=word max, 1-5]][[[1,-1 max of sentences]]]
Pretty	Pretty	3	-1	Pretty[2] [[Sentence=-1,3=word max, 1-5]][[[3,-1 max of sentences]]]
Challenging	Challenging	1	-1	Challenging[0] [[Sentence=-1,1=word max, 1-5]][[[1,-1 max of sentences]]]
Large	Large	1	-1	Large[0] [[Sentence=-1,1=word max, 1-5]][[[1,-1 max of sentences]]]
challenging	challenging	1	-1	challenging[0] [[Sentence=-1,1=word max, 1-5]][[[1,-1 max of sentences]]]
busy	busy	1	-1	busy[0] [[Sentence=-1,1=word max, 1-5]][[[1,-1 max of sentences]]]
Different	Different	1	-1	Different[0] [[Sentence=-1,1=word max, 1-5]][[[1,-1 max of sentences]]]
fun	fun	2	-1	fun[1] [[Sentence=-1,2=word max, 1-5]][[[2,-1 max of sentences]]]
Hard	Hard	1	-1	Hard[0] [[Sentence=-1,1=word max, 1-5]][[[1,-1 max of sentences]]]
rewarding	rewarding	2	-1	rewarding[1] [[Sentence=-1,2=word max, 1-5]][[[2,-1 max of sentences]]]
easy	easy	1	-1	easy[0] [[Sentence=-1,1=word max, 1-5]][[[1,-1 max of sentences]]]
Helpful	Helpful	2	-1	Helpful[1] [[Sentence=-1,2=word max, 1-5]][[[2,-1 max of sentences]]]
interesting	interesting	2	-1	interesting[1] [[Sentence=-1,2=word max, 1-5]][[[2,-1 max of sentences]]]
Interesting	Interesting	2	-1	Interesting[1] [[Sentence=-1,2=word max, 1-5]][[[2,-1 max of sentences]]]
Complex	Complex	1	-1	Complex[0] [[Sentence=-1,1=word max, 1-5]][[[1,-1 max of sentences]]]
Fast paced	Fast paced	1	-1	Fast[0] paced[0] [[Sentence=-1,1=word max, 1-5]][[[1,-1 max of sentences]]]
Busy	Busy	1	-1	Busy[0] [[Sentence=-1,1=word max, 1-5]][[[1,-1 max of sentences]]]
challenging	challenging	1	-1	challenging[0] [[Sentence=-1,1=word max, 1-5]][[[1,-1 max of sentences]]]
Challenging	Challenging	1	-1	Challenging[0] [[Sentence=-1,1=word max, 1-5]][[[1,-1 max of sentences]]]
Learning	Learning	1	-1	Learning[0] [[Sentence=-1,1=word max, 1-5]][[[1,-1 max of sentences]]]
Interesting	Interesting	2	-1	Interesting[1] [[Sentence=-1,2=word max, 1-5]][[[2,-1 max of sentences]]]
interesting	interesting	2	-1	interesting[1] [[Sentence=-1,2=word max, 1-5]][[[2,-1 max of sentences]]]
Varied	Varied	1	-1	Varied[0] [[Sentence=-1,1=word max, 1-5]][[[1,-1 max of sentences]]]
Busy	Busy	1	-1	Busy[0] [[Sentence=-1,1=word max, 1-5]][[[1,-1 max of sentences]]]
interesting	interesting	2	-1	interesting[1] [[Sentence=-1,2=word max, 1-5]][[[2,-1 max of sentences]]]
Satisfying	Satisfying	2	-1	Satisfying[1] [[Sentence=-1,2=word max, 1-5]][[[2,-1 max of sentences]]]
Repetitive	Repetitive	1	-1	Repetitive[0] [[Sentence=-1,1=word max, 1-5]][[[1,-1 max of sentences]]]
Interesting	Interesting	2	-1	Interesting[1] [[Sentence=-1,2=word max, 1-5]][[[2,-1 max of sentences]]]
Conscientious	Conscientious	1	-1	Conscientious[0] [[Sentence=-1,1=word max, 1-5]][[[1,-1 max of sentences]]]
Challenging	Challenging	1	-1	Challenging[0] [[Sentence=-1,1=word max, 1-5]][[[1,-1 max of sentences]]]
communication	communication	1	-1	communication[0] [[Sentence=-1,1=word max, 1-5]][[[1,-1 max of sentences]]]
Fast paced	Fast paced	1	-1	Fast[0] paced[0] [[Sentence=-1,1=word max, 1-5]][[[1,-1 max of sentences]]]
busy	busy	1	-1	busy[0] [[Sentence=-1,1=word max, 1-5]][[[1,-1 max of sentences]]]
Interesting	Interesting	2	-1	Interesting[1] [[Sentence=-1,2=word max, 1-5]][[[2,-1 max of sentences]]]
mundane	mundane	1	-2	mundane[-1] [[Sentence=-2,1=word max, 1-5]][[[1,-2 max of sentences]]]
Enjoyable	Enjoyable	3	-1	Enjoyable[2] [[Sentence=-1,3=word max, 1-5]][[[3,-1 max of sentences]]]
Interesting	Interesting	2	-1	Interesting[1] [[Sentence=-1,2=word max, 1-5]][[[2,-1 max of sentences]]]
Fulfilling	Fulfilling	1	-1	Fulfilling[0] [[Sentence=-1,1=word max, 1-5]][[[1,-1 max of sentences]]]
Fulfilling	Fulfilling	1	-1	Fulfilling[0] [[Sentence=-1,1=word max, 1-5]][[[1,-1 max of sentences]]]
Diverse	Diverse	1	-1	Diverse[0] [[Sentence=-1,1=word max, 1-5]][[[1,-1 max of sentences]]]
boring	boring	1	-2	boring[-1] [[Sentence=-2,1=word max, 1-5]][[[1,-2 max of sentences]]]
Satisfying	Satisfying	2	-1	Satisfying[1] [[Sentence=-1,2=word max, 1-5]][[[2,-1 max of sentences]]]
targets	targets	1	-1	targets[0] [[Sentence=-1,1=word max, 1-5]][[[1,-1 max of sentences]]]
Chaotic	Chaotic	1	-2	Chaotic[-1] [[Sentence=-2,1=word max, 1-5]][[[1,-2 max of sentences]]]
fulfilling	fulfilling	1	-1	fulfilling[0] [[Sentence=-1,1=word max, 1-5]][[[1,-1 max of sentences]]]
useful	useful	2	-1	useful[1] [[Sentence=-1,2=word max, 1-5]][[[2,-1 max of sentences]]]
busy	busy	1	-1	busy[0] [[Sentence=-1,1=word max, 1-5]][[[1,-1 max of sentences]]]
Policies	Policies	1	-1	Policies[0] [[Sentence=-1,1=word max, 1-5]][[[1,-1 max of sentences]]]
Tiring	Tiring	1	-1	Tiring[0] [[Sentence=-1,1=word max, 1-5]][[[1,-1 max of sentences]]]
Fun	Fun	2	-1	Fun[1] [[Sentence=-1,2=word max, 1-5]][[[2,-1 max of sentences]]]
Repetitive	Repetitive	1	-1	Repetitive[0] [[Sentence=-1,1=word max, 1-5]][[[1,-1 max of sentences]]]
Stressful	Stressful	1	-2	Stressful[-1] [[Sentence=-2,1=word max, 1-5]][[[1,-2 max of sentences]]]
Varied	Varied	1	-1	Varied[0] [[Sentence=-1,1=word max, 1-5]][[[1,-1 max of sentences]]]
put other first	put other first	1	-1	put[0] other[0] first[0] [[Sentence=-1,1=word max, 1-5]][[[1,-1 max of sentences]]]
ordinary	ordinary	1	-1	ordinary[0] [[Sentence=-1,1=word max, 1-5]][[[1,-1 max of sentences]]]
Overworked	Overworked	1	-2	Overworked[-1] [[Sentence=-2,1=word max, 1-5]][[[1,-2 max of sentences]]]
Happy	Happy	2	-1	Happy[1] [[Sentence=-1,2=word max, 1-5]][[[2,-1 max of sentences]]]
fun	fun	2	-1	fun[1] [[Sentence=-1,2=word max, 1-5]][[[2,-1 max of sentences]]]
Poor	Poor	1	-2	Poor[-1] [[Sentence=-2,1=word max, 1-5]][[[1,-2 max of sentences]]]
Fulfilling	Fulfilling	1	-1	Fulfilling[0] [[Sentence=-1,1=word max, 1-5]][[[1,-1 max of sentences]]]
Respectable	Respectable	3	-1	Respectable[2] [[Sentence=-1,3=word max, 1-5]][[[3,-1 max of sentences]]]
community	community	1	-1	community[0] [[Sentence=-1,1=word max, 1-5]][[[1,-1 max of sentences]]]
Fun	Fun	2	-1	Fun[1] [[Sentence=-1,2=word max, 1-5]][[[2,-1 max of sentences]]]
Interesting	Interesting	2	-1	Interesting[1] [[Sentence=-1,2=word max, 1-5]][[[2,-1 max of sentences]]]
demanding	demanding	1	-1	demanding[0] [[Sentence=-1,1=word max, 1-5]][[[1,-1 max of sentences]]]
