# Supplementary material for: The promise of open survey questions—The validation of text-based job satisfaction measures
Source: PLoS One. 2019 Dec 26;14(12):e0226408. doi: 10.1371/journal.pone.0226408 (PMC6932814; doi:10.1371/journal.pone.0226408)
Supplement: S1 Dataset — (titled [Data_PromiseOfOpenQuestions.zip]). (ZIP) [file pone.0226408.s003.zip › Data_PromiseOfOpenQuestions/SentiStrength_results/Semiopen1_study_1_w2+results.txt]

x	Translation	Positive	Negative	EmotionRationale
Ok	Ok	1	-1	Ok[0] [[Sentence=-1,1=word max, 1-5]][[[1,-1 max of sentences]]]
Stressful	Stressful	1	-2	Stressful[-1] [[Sentence=-2,1=word max, 1-5]][[[1,-2 max of sentences]]]
Interesting	Interesting	2	-1	Interesting[1] [[Sentence=-1,2=word max, 1-5]][[[2,-1 max of sentences]]]
boring	boring	1	-2	boring[-1] [[Sentence=-2,1=word max, 1-5]][[[1,-2 max of sentences]]]
Important	Important	1	-1	Important[0] [[Sentence=-1,1=word max, 1-5]][[[1,-1 max of sentences]]]
tiring	tiring	1	-1	tiring[0] [[Sentence=-1,1=word max, 1-5]][[[1,-1 max of sentences]]]
Satisfying	Satisfying	2	-1	Satisfying[1] [[Sentence=-1,2=word max, 1-5]][[[2,-1 max of sentences]]]
boring	boring	1	-2	boring[-1] [[Sentence=-2,1=word max, 1-5]][[[1,-2 max of sentences]]]
lucky	lucky	2	-1	lucky[1] [[Sentence=-1,2=word max, 1-5]][[[2,-1 max of sentences]]]
office	office	1	-1	office[0] [[Sentence=-1,1=word max, 1-5]][[[1,-1 max of sentences]]]
reliance	reliance	1	-1	reliance[0] [[Sentence=-1,1=word max, 1-5]][[[1,-1 max of sentences]]]
securing the property	securing the property	2	-1	securing[1] the[0] property[0] [[Sentence=-1,2=word max, 1-5]][[[2,-1 max of sentences]]]
Interesting	Interesting	2	-1	Interesting[1] [[Sentence=-1,2=word max, 1-5]][[[2,-1 max of sentences]]]
Engaging	Engaging	1	-1	Engaging[0] [[Sentence=-1,1=word max, 1-5]][[[1,-1 max of sentences]]]
Easy	Easy	1	-1	Easy[0] [[Sentence=-1,1=word max, 1-5]][[[1,-1 max of sentences]]]
tense	tense	1	-3	tense[-2] [[Sentence=-3,1=word max, 1-5]][[[1,-3 max of sentences]]]
Challenging	Challenging	1	-1	Challenging[0] [[Sentence=-1,1=word max, 1-5]][[[1,-1 max of sentences]]]
Pressure	Pressure	1	-2	Pressure[-1] [[Sentence=-2,1=word max, 1-5]][[[1,-2 max of sentences]]]
Repetitive	Repetitive	1	-1	Repetitive[0] [[Sentence=-1,1=word max, 1-5]][[[1,-1 max of sentences]]]
Success rates	Success rates	3	-1	Success[2] rates[0] [[Sentence=-1,3=word max, 1-5]][[[3,-1 max of sentences]]]
Caring	Caring	3	-1	Caring[2] [[Sentence=-1,3=word max, 1-5]][[[3,-1 max of sentences]]]
Fun	Fun	2	-1	Fun[1] [[Sentence=-1,2=word max, 1-5]][[[2,-1 max of sentences]]]
Stupid	Stupid	1	-2	Stupid[-1] [[Sentence=-2,1=word max, 1-5]][[[1,-2 max of sentences]]]
Dull	Dull	1	-2	Dull[-1] [[Sentence=-2,1=word max, 1-5]][[[1,-2 max of sentences]]]
Dull	Dull	1	-2	Dull[-1] [[Sentence=-2,1=word max, 1-5]][[[1,-2 max of sentences]]]
Stress	Stress	1	-2	Stress[-1] [[Sentence=-2,1=word max, 1-5]][[[1,-2 max of sentences]]]
enjoyable	enjoyable	3	-1	enjoyable[2] [[Sentence=-1,3=word max, 1-5]][[[3,-1 max of sentences]]]
fun	fun	2	-1	fun[1] [[Sentence=-1,2=word max, 1-5]][[[2,-1 max of sentences]]]
technical	technical	1	-1	technical[0] [[Sentence=-1,1=word max, 1-5]][[[1,-1 max of sentences]]]
rewarding	rewarding	2	-1	rewarding[1] [[Sentence=-1,2=word max, 1-5]][[[2,-1 max of sentences]]]
Hard	Hard	1	-1	Hard[0] [[Sentence=-1,1=word max, 1-5]][[[1,-1 max of sentences]]]
Relaxed	Relaxed	3	-1	Relaxed[2] [[Sentence=-1,3=word max, 1-5]][[[3,-1 max of sentences]]]
Mundane	Mundane	1	-2	Mundane[-1] [[Sentence=-2,1=word max, 1-5]][[[1,-2 max of sentences]]]
Scientific	Scientific	1	-1	Scientific[0] [[Sentence=-1,1=word max, 1-5]][[[1,-1 max of sentences]]]
aggresive	aggresive	1	-1	aggresive[0] [[Sentence=-1,1=word max, 1-5]][[[1,-1 max of sentences]]]
Frustrating	Frustrating	1	-3	Frustrating[-2] [[Sentence=-3,1=word max, 1-5]][[[1,-3 max of sentences]]]
boring	boring	1	-2	boring[-1] [[Sentence=-2,1=word max, 1-5]][[[1,-2 max of sentences]]]
Amazing	Amazing	3	-1	Amazing[2] [[Sentence=-1,3=word max, 1-5]][[[3,-1 max of sentences]]]
Productivity	Productivity	1	-1	Productivity[0] [[Sentence=-1,1=word max, 1-5]][[[1,-1 max of sentences]]]
stressful	stressful	1	-2	stressful[-1] [[Sentence=-2,1=word max, 1-5]][[[1,-2 max of sentences]]]
Tiring	Tiring	1	-1	Tiring[0] [[Sentence=-1,1=word max, 1-5]][[[1,-1 max of sentences]]]
social	social	1	-1	social[0] [[Sentence=-1,1=word max, 1-5]][[[1,-1 max of sentences]]]
Boring	Boring	1	-2	Boring[-1] [[Sentence=-2,1=word max, 1-5]][[[1,-2 max of sentences]]]
Busy	Busy	1	-1	Busy[0] [[Sentence=-1,1=word max, 1-5]][[[1,-1 max of sentences]]]
Relaxed	Relaxed	3	-1	Relaxed[2] [[Sentence=-1,3=word max, 1-5]][[[3,-1 max of sentences]]]
Interesting	Interesting	2	-1	Interesting[1] [[Sentence=-1,2=word max, 1-5]][[[2,-1 max of sentences]]]
Stressful	Stressful	1	-2	Stressful[-1] [[Sentence=-2,1=word max, 1-5]][[[1,-2 max of sentences]]]
Satisfying	Satisfying	2	-1	Satisfying[1] [[Sentence=-1,2=word max, 1-5]][[[2,-1 max of sentences]]]
enriching	enriching	1	-1	enriching[0] [[Sentence=-1,1=word max, 1-5]][[[1,-1 max of sentences]]]
Enjoyable	Enjoyable	3	-1	Enjoyable[2] [[Sentence=-1,3=word max, 1-5]][[[3,-1 max of sentences]]]
Boring	Boring	1	-2	Boring[-1] [[Sentence=-2,1=word max, 1-5]][[[1,-2 max of sentences]]]
Boring	Boring	1	-2	Boring[-1] [[Sentence=-2,1=word max, 1-5]][[[1,-2 max of sentences]]]
helping	helping	1	-1	helping[0] [[Sentence=-1,1=word max, 1-5]][[[1,-1 max of sentences]]]
Demanding	Demanding	1	-1	Demanding[0] [[Sentence=-1,1=word max, 1-5]][[[1,-1 max of sentences]]]
borung	borung	1	-1	borung[0] [[Sentence=-1,1=word max, 1-5]][[[1,-1 max of sentences]]]
importanyt	importanyt	1	-1	importanyt[0] [[Sentence=-1,1=word max, 1-5]][[[1,-1 max of sentences]]]
demanding	demanding	1	-1	demanding[0] [[Sentence=-1,1=word max, 1-5]][[[1,-1 max of sentences]]]
unfulfilled	unfulfilled	1	-1	unfulfilled[0] [[Sentence=-1,1=word max, 1-5]][[[1,-1 max of sentences]]]
Interesting	Interesting	2	-1	Interesting[1] [[Sentence=-1,2=word max, 1-5]][[[2,-1 max of sentences]]]
frustration	frustration	1	-3	frustration[-2] [[Sentence=-3,1=word max, 1-5]][[[1,-3 max of sentences]]]
Easy	Easy	1	-1	Easy[0] [[Sentence=-1,1=word max, 1-5]][[[1,-1 max of sentences]]]
Varied	Varied	1	-1	Varied[0] [[Sentence=-1,1=word max, 1-5]][[[1,-1 max of sentences]]]
Borning	Borning	1	-1	Borning[0] [[Sentence=-1,1=word max, 1-5]][[[1,-1 max of sentences]]]
Unhappy	Unhappy	1	-3	Unhappy[-2] [[Sentence=-3,1=word max, 1-5]][[[1,-3 max of sentences]]]
attractive	attractive	2	-1	attractive[1] [[Sentence=-1,2=word max, 1-5]][[[2,-1 max of sentences]]]
bad	bad	1	-2	bad[-1] [[Sentence=-2,1=word max, 1-5]][[[1,-2 max of sentences]]]
Stressful	Stressful	1	-2	Stressful[-1] [[Sentence=-2,1=word max, 1-5]][[[1,-2 max of sentences]]]
Leading	Leading	1	-1	Leading[0] [[Sentence=-1,1=word max, 1-5]][[[1,-1 max of sentences]]]
Demanding	Demanding	1	-1	Demanding[0] [[Sentence=-1,1=word max, 1-5]][[[1,-1 max of sentences]]]
uncertain	uncertain	1	-1	uncertain[0] [[Sentence=-1,1=word max, 1-5]][[[1,-1 max of sentences]]]
boring	boring	1	-2	boring[-1] [[Sentence=-2,1=word max, 1-5]][[[1,-2 max of sentences]]]
Intense	Intense	1	-1	Intense[0] [[Sentence=-1,1=word max, 1-5]][[[1,-1 max of sentences]]]
Challenging	Challenging	1	-1	Challenging[0] [[Sentence=-1,1=word max, 1-5]][[[1,-1 max of sentences]]]
cold	cold	1	-2	cold[-1] [[Sentence=-2,1=word max, 1-5]][[[1,-2 max of sentences]]]
Challenging	Challenging	1	-1	Challenging[0] [[Sentence=-1,1=word max, 1-5]][[[1,-1 max of sentences]]]
Compelling	Compelling	1	-1	Compelling[0] [[Sentence=-1,1=word max, 1-5]][[[1,-1 max of sentences]]]
Exciting	Exciting	3	-1	Exciting[2] [[Sentence=-1,3=word max, 1-5]][[[3,-1 max of sentences]]]
Fulfilling	Fulfilling	1	-1	Fulfilling[0] [[Sentence=-1,1=word max, 1-5]][[[1,-1 max of sentences]]]
Happy	Happy	2	-1	Happy[1] [[Sentence=-1,2=word max, 1-5]][[[2,-1 max of sentences]]]
Hard	Hard	1	-1	Hard[0] [[Sentence=-1,1=word max, 1-5]][[[1,-1 max of sentences]]]
Fulfilling	Fulfilling	1	-1	Fulfilling[0] [[Sentence=-1,1=word max, 1-5]][[[1,-1 max of sentences]]]
hard	hard	1	-1	hard[0] [[Sentence=-1,1=word max, 1-5]][[[1,-1 max of sentences]]]
Helpfull	Helpfull	2	-1	Helpfull[1] [[Sentence=-1,2=word max, 1-5]][[[2,-1 max of sentences]]]
Alright	Alright	1	-1	Alright[0] [[Sentence=-1,1=word max, 1-5]][[[1,-1 max of sentences]]]
Dull	Dull	1	-2	Dull[-1] [[Sentence=-2,1=word max, 1-5]][[[1,-2 max of sentences]]]
Demanding	Demanding	1	-1	Demanding[0] [[Sentence=-1,1=word max, 1-5]][[[1,-1 max of sentences]]]
rewarding	rewarding	2	-1	rewarding[1] [[Sentence=-1,2=word max, 1-5]][[[2,-1 max of sentences]]]
stressful	stressful	1	-2	stressful[-1] [[Sentence=-2,1=word max, 1-5]][[[1,-2 max of sentences]]]
Family	Family	1	-1	Family[0] [[Sentence=-1,1=word max, 1-5]][[[1,-1 max of sentences]]]
Frustrated	Frustrated	1	-3	Frustrated[-2] [[Sentence=-3,1=word max, 1-5]][[[1,-3 max of sentences]]]
Boring	Boring	1	-2	Boring[-1] [[Sentence=-2,1=word max, 1-5]][[[1,-2 max of sentences]]]
casual	casual	1	-1	casual[0] [[Sentence=-1,1=word max, 1-5]][[[1,-1 max of sentences]]]
Feel good	Feel good	2	-1	Feel[0] good[1] [[Sentence=-1,2=word max, 1-5]][[[2,-1 max of sentences]]]
prestigious	prestigious	1	-1	prestigious[0] [[Sentence=-1,1=word max, 1-5]][[[1,-1 max of sentences]]]
Helpful	Helpful	2	-1	Helpful[1] [[Sentence=-1,2=word max, 1-5]][[[2,-1 max of sentences]]]
Happy	Happy	2	-1	Happy[1] [[Sentence=-1,2=word max, 1-5]][[[2,-1 max of sentences]]]
busy	busy	1	-1	busy[0] [[Sentence=-1,1=word max, 1-5]][[[1,-1 max of sentences]]]
busy	busy	1	-1	busy[0] [[Sentence=-1,1=word max, 1-5]][[[1,-1 max of sentences]]]
boring	boring	1	-2	boring[-1] [[Sentence=-2,1=word max, 1-5]][[[1,-2 max of sentences]]]
challenging	challenging	1	-1	challenging[0] [[Sentence=-1,1=word max, 1-5]][[[1,-1 max of sentences]]]
Happy	Happy	2	-1	Happy[1] [[Sentence=-1,2=word max, 1-5]][[[2,-1 max of sentences]]]
Security	Security	2	-1	Security[1] [[Sentence=-1,2=word max, 1-5]][[[2,-1 max of sentences]]]
stressful	stressful	1	-2	stressful[-1] [[Sentence=-2,1=word max, 1-5]][[[1,-2 max of sentences]]]
Organized	Organized	1	-1	Organized[0] [[Sentence=-1,1=word max, 1-5]][[[1,-1 max of sentences]]]
Busy	Busy	1	-1	Busy[0] [[Sentence=-1,1=word max, 1-5]][[[1,-1 max of sentences]]]
Variety	Variety	1	-1	Variety[0] [[Sentence=-1,1=word max, 1-5]][[[1,-1 max of sentences]]]
Satisfaction	Satisfaction	2	-1	Satisfaction[1] [[Sentence=-1,2=word max, 1-5]][[[2,-1 max of sentences]]]
Stressful	Stressful	1	-2	Stressful[-1] [[Sentence=-2,1=word max, 1-5]][[[1,-2 max of sentences]]]
challenging	challenging	1	-1	challenging[0] [[Sentence=-1,1=word max, 1-5]][[[1,-1 max of sentences]]]
rewarding	rewarding	2	-1	rewarding[1] [[Sentence=-1,2=word max, 1-5]][[[2,-1 max of sentences]]]
Fun	Fun	2	-1	Fun[1] [[Sentence=-1,2=word max, 1-5]][[[2,-1 max of sentences]]]
Boring	Boring	1	-2	Boring[-1] [[Sentence=-2,1=word max, 1-5]][[[1,-2 max of sentences]]]
Rewarding	Rewarding	2	-1	Rewarding[1] [[Sentence=-1,2=word max, 1-5]][[[2,-1 max of sentences]]]
Stressful	Stressful	1	-2	Stressful[-1] [[Sentence=-2,1=word max, 1-5]][[[1,-2 max of sentences]]]
Hard	Hard	1	-1	Hard[0] [[Sentence=-1,1=word max, 1-5]][[[1,-1 max of sentences]]]
boring	boring	1	-2	boring[-1] [[Sentence=-2,1=word max, 1-5]][[[1,-2 max of sentences]]]
