# Supplementary material for: The promise of open survey questions—The validation of text-based job satisfaction measures
Source: PLoS One. 2019 Dec 26;14(12):e0226408. doi: 10.1371/journal.pone.0226408 (PMC6932814; doi:10.1371/journal.pone.0226408)
Supplement: S1 Dataset — (titled [Data_PromiseOfOpenQuestions.zip]). (ZIP) [file pone.0226408.s003.zip › Data_PromiseOfOpenQuestions/SentiStrength_results/Semiopen2_study_1+results.txt]

x	Translation	Positive	Negative	EmotionRationale
stressful	stressful	1	-2	stressful[-1] [[Sentence=-2,1=word max, 1-5]][[[1,-2 max of sentences]]]
Fulfilling	Fulfilling	1	-1	Fulfilling[0] [[Sentence=-1,1=word max, 1-5]][[[1,-1 max of sentences]]]
Busy	Busy	1	-1	Busy[0] [[Sentence=-1,1=word max, 1-5]][[[1,-1 max of sentences]]]
Inspiring	Inspiring	3	-1	Inspiring[2] [[Sentence=-1,3=word max, 1-5]][[[3,-1 max of sentences]]]
Interesting	Interesting	2	-1	Interesting[1] [[Sentence=-1,2=word max, 1-5]][[[2,-1 max of sentences]]]
Stressful	Stressful	1	-2	Stressful[-1] [[Sentence=-2,1=word max, 1-5]][[[1,-2 max of sentences]]]
worthwhile	worthwhile	2	-1	worthwhile[1] [[Sentence=-1,2=word max, 1-5]][[[2,-1 max of sentences]]]
Fun	Fun	2	-1	Fun[1] [[Sentence=-1,2=word max, 1-5]][[[2,-1 max of sentences]]]
Unsettling	Unsettling	1	-2	Unsettling[-1] [[Sentence=-2,1=word max, 1-5]][[[1,-2 max of sentences]]]
Health and safety	Health and safety	2	-1	Health[0] and[0] safety[1] [[Sentence=-1,2=word max, 1-5]][[[2,-1 max of sentences]]]
Overwhelming	Overwhelming	1	-3	Overwhelming[-2] [[Sentence=-3,1=word max, 1-5]][[[1,-3 max of sentences]]]
fun	fun	2	-1	fun[1] [[Sentence=-1,2=word max, 1-5]][[[2,-1 max of sentences]]]
Satisfied	Satisfied	2	-1	Satisfied[1] [[Sentence=-1,2=word max, 1-5]][[[2,-1 max of sentences]]]
Rewarding	Rewarding	2	-1	Rewarding[1] [[Sentence=-1,2=word max, 1-5]][[[2,-1 max of sentences]]]
undervalued	undervalued	1	-1	undervalued[0] [[Sentence=-1,1=word max, 1-5]][[[1,-1 max of sentences]]]
boring	boring	1	-2	boring[-1] [[Sentence=-2,1=word max, 1-5]][[[1,-2 max of sentences]]]
Satisfying	Satisfying	2	-1	Satisfying[1] [[Sentence=-1,2=word max, 1-5]][[[2,-1 max of sentences]]]
Stressful	Stressful	1	-2	Stressful[-1] [[Sentence=-2,1=word max, 1-5]][[[1,-2 max of sentences]]]
Stressful	Stressful	1	-2	Stressful[-1] [[Sentence=-2,1=word max, 1-5]][[[1,-2 max of sentences]]]
Stressful	Stressful	1	-2	Stressful[-1] [[Sentence=-2,1=word max, 1-5]][[[1,-2 max of sentences]]]
Flexible	Flexible	1	-1	Flexible[0] [[Sentence=-1,1=word max, 1-5]][[[1,-1 max of sentences]]]
Fun	Fun	2	-1	Fun[1] [[Sentence=-1,2=word max, 1-5]][[[2,-1 max of sentences]]]
Effective	Effective	1	-1	Effective[0] [[Sentence=-1,1=word max, 1-5]][[[1,-1 max of sentences]]]
Busy	Busy	1	-1	Busy[0] [[Sentence=-1,1=word max, 1-5]][[[1,-1 max of sentences]]]
rewarding	rewarding	2	-1	rewarding[1] [[Sentence=-1,2=word max, 1-5]][[[2,-1 max of sentences]]]
Challenging	Challenging	1	-1	Challenging[0] [[Sentence=-1,1=word max, 1-5]][[[1,-1 max of sentences]]]
Fullfilling	Fullfilling	1	-1	Fullfilling[0] [[Sentence=-1,1=word max, 1-5]][[[1,-1 max of sentences]]]
Fulfilling	Fulfilling	1	-1	Fulfilling[0] [[Sentence=-1,1=word max, 1-5]][[[1,-1 max of sentences]]]
fine	fine	3	-1	fine[2] [[Sentence=-1,3=word max, 1-5]][[[3,-1 max of sentences]]]
shopping	shopping	1	-1	shopping[0] [[Sentence=-1,1=word max, 1-5]][[[1,-1 max of sentences]]]
interesting	interesting	2	-1	interesting[1] [[Sentence=-1,2=word max, 1-5]][[[2,-1 max of sentences]]]
interesting	interesting	2	-1	interesting[1] [[Sentence=-1,2=word max, 1-5]][[[2,-1 max of sentences]]]
Rewarding	Rewarding	2	-1	Rewarding[1] [[Sentence=-1,2=word max, 1-5]][[[2,-1 max of sentences]]]
Transformative	Transformative	1	-1	Transformative[0] [[Sentence=-1,1=word max, 1-5]][[[1,-1 max of sentences]]]
Supportive	Supportive	2	-1	Supportive[1] [[Sentence=-1,2=word max, 1-5]][[[2,-1 max of sentences]]]
Bright	Bright	1	-1	Bright[0] [[Sentence=-1,1=word max, 1-5]][[[1,-1 max of sentences]]]
Exhausting	Exhausting	1	-2	Exhausting[-1] [[Sentence=-2,1=word max, 1-5]][[[1,-2 max of sentences]]]
Rewarding	Rewarding	2	-1	Rewarding[1] [[Sentence=-1,2=word max, 1-5]][[[2,-1 max of sentences]]]
responsible	responsible	1	-1	responsible[0] [[Sentence=-1,1=word max, 1-5]][[[1,-1 max of sentences]]]
Involving	Involving	1	-1	Involving[0] [[Sentence=-1,1=word max, 1-5]][[[1,-1 max of sentences]]]
Boring	Boring	1	-2	Boring[-1] [[Sentence=-2,1=word max, 1-5]][[[1,-2 max of sentences]]]
Repetitive	Repetitive	1	-1	Repetitive[0] [[Sentence=-1,1=word max, 1-5]][[[1,-1 max of sentences]]]
cultural	cultural	1	-1	cultural[0] [[Sentence=-1,1=word max, 1-5]][[[1,-1 max of sentences]]]
overworked	overworked	1	-2	overworked[-1] [[Sentence=-2,1=word max, 1-5]][[[1,-2 max of sentences]]]
demotivating	demotivating	1	-1	demotivating[0] [[Sentence=-1,1=word max, 1-5]][[[1,-1 max of sentences]]]
Challenging	Challenging	1	-1	Challenging[0] [[Sentence=-1,1=word max, 1-5]][[[1,-1 max of sentences]]]
Stressful	Stressful	1	-2	Stressful[-1] [[Sentence=-2,1=word max, 1-5]][[[1,-2 max of sentences]]]
Engaging	Engaging	1	-1	Engaging[0] [[Sentence=-1,1=word max, 1-5]][[[1,-1 max of sentences]]]
Monotonous	Monotonous	1	-2	Monotonous[-1] [[Sentence=-2,1=word max, 1-5]][[[1,-2 max of sentences]]]
support	support	2	-1	support[1] [[Sentence=-1,2=word max, 1-5]][[[2,-1 max of sentences]]]
Calm	Calm	2	-1	Calm[1] [[Sentence=-1,2=word max, 1-5]][[[2,-1 max of sentences]]]
Waiting	Waiting	1	-1	Waiting[0] [[Sentence=-1,1=word max, 1-5]][[[1,-1 max of sentences]]]
stress free	stress free	1	-2	stress[-1] free[0] [[Sentence=-2,1=word max, 1-5]][[[1,-2 max of sentences]]]
stressful	stressful	1	-2	stressful[-1] [[Sentence=-2,1=word max, 1-5]][[[1,-2 max of sentences]]]
Routine	Routine	1	-1	Routine[0] [[Sentence=-1,1=word max, 1-5]][[[1,-1 max of sentences]]]
Poor management	Poor management	1	-2	Poor[-1] management[0] [[Sentence=-2,1=word max, 1-5]][[[1,-2 max of sentences]]]
Funny	Funny	2	-1	Funny[1] [[Sentence=-1,2=word max, 1-5]][[[2,-1 max of sentences]]]
Interesting	Interesting	2	-1	Interesting[1] [[Sentence=-1,2=word max, 1-5]][[[2,-1 max of sentences]]]
Proud	Proud	2	-1	Proud[1] [[Sentence=-1,2=word max, 1-5]][[[2,-1 max of sentences]]]
Rewarding	Rewarding	2	-1	Rewarding[1] [[Sentence=-1,2=word max, 1-5]][[[2,-1 max of sentences]]]
Pleasant	Pleasant	3	-1	Pleasant[2] [[Sentence=-1,3=word max, 1-5]][[[3,-1 max of sentences]]]
Social	Social	1	-1	Social[0] [[Sentence=-1,1=word max, 1-5]][[[1,-1 max of sentences]]]
BUSY	BUSY	1	-1	BUSY[0] [[Sentence=-1,1=word max, 1-5]][[[1,-1 max of sentences]]]
Intense	Intense	1	-1	Intense[0] [[Sentence=-1,1=word max, 1-5]][[[1,-1 max of sentences]]]
hard working	hard working	1	-1	hard[0] working[0] [[Sentence=-1,1=word max, 1-5]][[[1,-1 max of sentences]]]
Busy	Busy	1	-1	Busy[0] [[Sentence=-1,1=word max, 1-5]][[[1,-1 max of sentences]]]
Slow	Slow	1	-1	Slow[0] [[Sentence=-1,1=word max, 1-5]][[[1,-1 max of sentences]]]
Motivating	Motivating	1	-1	Motivating[0] [[Sentence=-1,1=word max, 1-5]][[[1,-1 max of sentences]]]
Average	Average	1	-1	Average[0] [[Sentence=-1,1=word max, 1-5]][[[1,-1 max of sentences]]]
boring	boring	1	-2	boring[-1] [[Sentence=-2,1=word max, 1-5]][[[1,-2 max of sentences]]]
Calm	Calm	2	-1	Calm[1] [[Sentence=-1,2=word max, 1-5]][[[2,-1 max of sentences]]]
caring	caring	3	-1	caring[2] [[Sentence=-1,3=word max, 1-5]][[[3,-1 max of sentences]]]
Tiring	Tiring	1	-1	Tiring[0] [[Sentence=-1,1=word max, 1-5]][[[1,-1 max of sentences]]]
Individual work	Individual work	1	-1	Individual[0] work[0] [[Sentence=-1,1=word max, 1-5]][[[1,-1 max of sentences]]]
cleaning	cleaning	1	-1	cleaning[0] [[Sentence=-1,1=word max, 1-5]][[[1,-1 max of sentences]]]
challenging	challenging	1	-1	challenging[0] [[Sentence=-1,1=word max, 1-5]][[[1,-1 max of sentences]]]
Helpful	Helpful	2	-1	Helpful[1] [[Sentence=-1,2=word max, 1-5]][[[2,-1 max of sentences]]]
worthwhile	worthwhile	2	-1	worthwhile[1] [[Sentence=-1,2=word max, 1-5]][[[2,-1 max of sentences]]]
Helpful	Helpful	2	-1	Helpful[1] [[Sentence=-1,2=word max, 1-5]][[[2,-1 max of sentences]]]
under paid	under paid	1	-1	under[0] paid[0] [[Sentence=-1,1=word max, 1-5]][[[1,-1 max of sentences]]]
Tedious	Tedious	1	-3	Tedious[-2] [[Sentence=-3,1=word max, 1-5]][[[1,-3 max of sentences]]]
can do better	can do better	1	-1	can[0] do[0] better[0] [[Sentence=-1,1=word max, 1-5]][[[1,-1 max of sentences]]]
Rewarding	Rewarding	2	-1	Rewarding[1] [[Sentence=-1,2=word max, 1-5]][[[2,-1 max of sentences]]]
satisfaction	satisfaction	2	-1	satisfaction[1] [[Sentence=-1,2=word max, 1-5]][[[2,-1 max of sentences]]]
technology	technology	1	-1	technology[0] [[Sentence=-1,1=word max, 1-5]][[[1,-1 max of sentences]]]
Exhausting	Exhausting	1	-2	Exhausting[-1] [[Sentence=-2,1=word max, 1-5]][[[1,-2 max of sentences]]]
Useful	Useful	2	-1	Useful[1] [[Sentence=-1,2=word max, 1-5]][[[2,-1 max of sentences]]]
pleasing	pleasing	3	-1	pleasing[2] [[Sentence=-1,3=word max, 1-5]][[[3,-1 max of sentences]]]
intense	intense	1	-1	intense[0] [[Sentence=-1,1=word max, 1-5]][[[1,-1 max of sentences]]]
Interesting	Interesting	2	-1	Interesting[1] [[Sentence=-1,2=word max, 1-5]][[[2,-1 max of sentences]]]
Inspiring	Inspiring	3	-1	Inspiring[2] [[Sentence=-1,3=word max, 1-5]][[[3,-1 max of sentences]]]
Exhausting	Exhausting	1	-2	Exhausting[-1] [[Sentence=-2,1=word max, 1-5]][[[1,-2 max of sentences]]]
Boring	Boring	1	-2	Boring[-1] [[Sentence=-2,1=word max, 1-5]][[[1,-2 max of sentences]]]
Useful	Useful	2	-1	Useful[1] [[Sentence=-1,2=word max, 1-5]][[[2,-1 max of sentences]]]
Unfulfilling	Unfulfilling	1	-1	Unfulfilling[0] [[Sentence=-1,1=word max, 1-5]][[[1,-1 max of sentences]]]
Church	Church	1	-1	Church[0] [[Sentence=-1,1=word max, 1-5]][[[1,-1 max of sentences]]]
Nice	Nice	2	-1	Nice[1] [[Sentence=-1,2=word max, 1-5]][[[2,-1 max of sentences]]]
boring	boring	1	-2	boring[-1] [[Sentence=-2,1=word max, 1-5]][[[1,-2 max of sentences]]]
Long	Long	1	-1	Long[0] [[Sentence=-1,1=word max, 1-5]][[[1,-1 max of sentences]]]
stressful	stressful	1	-2	stressful[-1] [[Sentence=-2,1=word max, 1-5]][[[1,-2 max of sentences]]]
Repetitive	Repetitive	1	-1	Repetitive[0] [[Sentence=-1,1=word max, 1-5]][[[1,-1 max of sentences]]]
Unsecure	Unsecure	1	-1	Unsecure[0] [[Sentence=-1,1=word max, 1-5]][[[1,-1 max of sentences]]]
intellectual	intellectual	1	-1	intellectual[0] [[Sentence=-1,1=word max, 1-5]][[[1,-1 max of sentences]]]
Versatile	Versatile	1	-1	Versatile[0] [[Sentence=-1,1=word max, 1-5]][[[1,-1 max of sentences]]]
Challenging	Challenging	1	-1	Challenging[0] [[Sentence=-1,1=word max, 1-5]][[[1,-1 max of sentences]]]
Interesting	Interesting	2	-1	Interesting[1] [[Sentence=-1,2=word max, 1-5]][[[2,-1 max of sentences]]]
Content	Content	1	-1	Content[0] [[Sentence=-1,1=word max, 1-5]][[[1,-1 max of sentences]]]
easy	easy	1	-1	easy[0] [[Sentence=-1,1=word max, 1-5]][[[1,-1 max of sentences]]]
Repetitive	Repetitive	1	-1	Repetitive[0] [[Sentence=-1,1=word max, 1-5]][[[1,-1 max of sentences]]]
flexible	flexible	1	-1	flexible[0] [[Sentence=-1,1=word max, 1-5]][[[1,-1 max of sentences]]]
Flexible	Flexible	1	-1	Flexible[0] [[Sentence=-1,1=word max, 1-5]][[[1,-1 max of sentences]]]
Demanding	Demanding	1	-1	Demanding[0] [[Sentence=-1,1=word max, 1-5]][[[1,-1 max of sentences]]]
repetitive	repetitive	1	-1	repetitive[0] [[Sentence=-1,1=word max, 1-5]][[[1,-1 max of sentences]]]
Good	Good	2	-1	Good[1] [[Sentence=-1,2=word max, 1-5]][[[2,-1 max of sentences]]]
Repetitive	Repetitive	1	-1	Repetitive[0] [[Sentence=-1,1=word max, 1-5]][[[1,-1 max of sentences]]]
Thorough	Thorough	1	-1	Thorough[0] [[Sentence=-1,1=word max, 1-5]][[[1,-1 max of sentences]]]
fun	fun	2	-1	fun[1] [[Sentence=-1,2=word max, 1-5]][[[2,-1 max of sentences]]]
Valuable	Valuable	2	-1	Valuable[1] [[Sentence=-1,2=word max, 1-5]][[[2,-1 max of sentences]]]
Challenging	Challenging	1	-1	Challenging[0] [[Sentence=-1,1=word max, 1-5]][[[1,-1 max of sentences]]]
caring	caring	3	-1	caring[2] [[Sentence=-1,3=word max, 1-5]][[[3,-1 max of sentences]]]
Efficient	Efficient	1	-1	Efficient[0] [[Sentence=-1,1=word max, 1-5]][[[1,-1 max of sentences]]]
Stressful	Stressful	1	-2	Stressful[-1] [[Sentence=-2,1=word max, 1-5]][[[1,-2 max of sentences]]]
Challenging	Challenging	1	-1	Challenging[0] [[Sentence=-1,1=word max, 1-5]][[[1,-1 max of sentences]]]
Interesting	Interesting	2	-1	Interesting[1] [[Sentence=-1,2=word max, 1-5]][[[2,-1 max of sentences]]]
different	different	1	-1	different[0] [[Sentence=-1,1=word max, 1-5]][[[1,-1 max of sentences]]]
meaningful	meaningful	1	-1	meaningful[0] [[Sentence=-1,1=word max, 1-5]][[[1,-1 max of sentences]]]
Fun	Fun	2	-1	Fun[1] [[Sentence=-1,2=word max, 1-5]][[[2,-1 max of sentences]]]
Over worked	Over worked	1	-1	Over[0] worked[0] [[Sentence=-1,1=word max, 1-5]][[[1,-1 max of sentences]]]
taxing	taxing	1	-2	taxing[-1] [[Sentence=-2,1=word max, 1-5]][[[1,-2 max of sentences]]]
Scapegoat	Scapegoat	1	-3	Scapegoat[-2] [[Sentence=-3,1=word max, 1-5]][[[1,-3 max of sentences]]]
engaging	engaging	1	-1	engaging[0] [[Sentence=-1,1=word max, 1-5]][[[1,-1 max of sentences]]]
tedious	tedious	1	-3	tedious[-2] [[Sentence=-3,1=word max, 1-5]][[[1,-3 max of sentences]]]
To nurture children	To nurture children	1	-1	To[0] nurture[0] children[0] [[Sentence=-1,1=word max, 1-5]][[[1,-1 max of sentences]]]
Challenging	Challenging	1	-1	Challenging[0] [[Sentence=-1,1=word max, 1-5]][[[1,-1 max of sentences]]]
Complicated	Complicated	1	-2	Complicated[-1] [[Sentence=-2,1=word max, 1-5]][[[1,-2 max of sentences]]]
Supportive	Supportive	2	-1	Supportive[1] [[Sentence=-1,2=word max, 1-5]][[[2,-1 max of sentences]]]
hard	hard	1	-1	hard[0] [[Sentence=-1,1=word max, 1-5]][[[1,-1 max of sentences]]]
stressed	stressed	1	-2	stressed[-1] [[Sentence=-2,1=word max, 1-5]][[[1,-2 max of sentences]]]
Planning	Planning	1	-1	Planning[0] [[Sentence=-1,1=word max, 1-5]][[[1,-1 max of sentences]]]
easy	easy	1	-1	easy[0] [[Sentence=-1,1=word max, 1-5]][[[1,-1 max of sentences]]]
stable	stable	1	-2	stable[-1] [[Sentence=-2,1=word max, 1-5]][[[1,-2 max of sentences]]]
Caring	Caring	3	-1	Caring[2] [[Sentence=-1,3=word max, 1-5]][[[3,-1 max of sentences]]]
Fast paced	Fast paced	1	-1	Fast[0] paced[0] [[Sentence=-1,1=word max, 1-5]][[[1,-1 max of sentences]]]
productive	productive	1	-1	productive[0] [[Sentence=-1,1=word max, 1-5]][[[1,-1 max of sentences]]]
paperwork	paperwork	1	-1	paperwork[0] [[Sentence=-1,1=word max, 1-5]][[[1,-1 max of sentences]]]
Effective	Effective	1	-1	Effective[0] [[Sentence=-1,1=word max, 1-5]][[[1,-1 max of sentences]]]
Tiring	Tiring	1	-1	Tiring[0] [[Sentence=-1,1=word max, 1-5]][[[1,-1 max of sentences]]]
motivating	motivating	1	-1	motivating[0] [[Sentence=-1,1=word max, 1-5]][[[1,-1 max of sentences]]]
Care	Care	2	-1	Care[1] [[Sentence=-1,2=word max, 1-5]][[[2,-1 max of sentences]]]
Helpful	Helpful	2	-1	Helpful[1] [[Sentence=-1,2=word max, 1-5]][[[2,-1 max of sentences]]]
steady	steady	1	-1	steady[0] [[Sentence=-1,1=word max, 1-5]][[[1,-1 max of sentences]]]
Convenience	Convenience	1	-1	Convenience[0] [[Sentence=-1,1=word max, 1-5]][[[1,-1 max of sentences]]]
creative	creative	1	-1	creative[0] [[Sentence=-1,1=word max, 1-5]][[[1,-1 max of sentences]]]
Repetitive	Repetitive	1	-1	Repetitive[0] [[Sentence=-1,1=word max, 1-5]][[[1,-1 max of sentences]]]
Overworked	Overworked	1	-2	Overworked[-1] [[Sentence=-2,1=word max, 1-5]][[[1,-2 max of sentences]]]
relaxed	relaxed	3	-1	relaxed[2] [[Sentence=-1,3=word max, 1-5]][[[3,-1 max of sentences]]]
Helpful	Helpful	2	-1	Helpful[1] [[Sentence=-1,2=word max, 1-5]][[[2,-1 max of sentences]]]
Thankful	Thankful	2	-1	Thankful[1] [[Sentence=-1,2=word max, 1-5]][[[2,-1 max of sentences]]]
exciting	exciting	3	-1	exciting[2] [[Sentence=-1,3=word max, 1-5]][[[3,-1 max of sentences]]]
Varied	Varied	1	-1	Varied[0] [[Sentence=-1,1=word max, 1-5]][[[1,-1 max of sentences]]]
Challenging	Challenging	1	-1	Challenging[0] [[Sentence=-1,1=word max, 1-5]][[[1,-1 max of sentences]]]
give good customer service	give good customer service	2	-1	give[0] good[1] customer[0] service[0] [[Sentence=-1,2=word max, 1-5]][[[2,-1 max of sentences]]]
Submersive	Submersive	1	-1	Submersive[0] [[Sentence=-1,1=word max, 1-5]][[[1,-1 max of sentences]]]
Happy	Happy	2	-1	Happy[1] [[Sentence=-1,2=word max, 1-5]][[[2,-1 max of sentences]]]
Interesting	Interesting	2	-1	Interesting[1] [[Sentence=-1,2=word max, 1-5]][[[2,-1 max of sentences]]]
varied	varied	1	-1	varied[0] [[Sentence=-1,1=word max, 1-5]][[[1,-1 max of sentences]]]
dull	dull	1	-2	dull[-1] [[Sentence=-2,1=word max, 1-5]][[[1,-2 max of sentences]]]
enjoyable	enjoyable	3	-1	enjoyable[2] [[Sentence=-1,3=word max, 1-5]][[[3,-1 max of sentences]]]
Dull	Dull	1	-2	Dull[-1] [[Sentence=-2,1=word max, 1-5]][[[1,-2 max of sentences]]]
Precise	Precise	1	-1	Precise[0] [[Sentence=-1,1=word max, 1-5]][[[1,-1 max of sentences]]]
exhausting	exhausting	1	-2	exhausting[-1] [[Sentence=-2,1=word max, 1-5]][[[1,-2 max of sentences]]]
pressured	pressured	1	-2	pressured[-1] [[Sentence=-2,1=word max, 1-5]][[[1,-2 max of sentences]]]
Thankless	Thankless	1	-1	Thankless[0] [[Sentence=-1,1=word max, 1-5]][[[1,-1 max of sentences]]]
MUNDANE	MUNDANE	1	-2	MUNDANE[-1] [[Sentence=-2,1=word max, 1-5]][[[1,-2 max of sentences]]]
helping	helping	1	-1	helping[0] [[Sentence=-1,1=word max, 1-5]][[[1,-1 max of sentences]]]
tiring	tiring	1	-1	tiring[0] [[Sentence=-1,1=word max, 1-5]][[[1,-1 max of sentences]]]
Varied	Varied	1	-1	Varied[0] [[Sentence=-1,1=word max, 1-5]][[[1,-1 max of sentences]]]
Rewarding	Rewarding	2	-1	Rewarding[1] [[Sentence=-1,2=word max, 1-5]][[[2,-1 max of sentences]]]
tiring	tiring	1	-1	tiring[0] [[Sentence=-1,1=word max, 1-5]][[[1,-1 max of sentences]]]
dull	dull	1	-2	dull[-1] [[Sentence=-2,1=word max, 1-5]][[[1,-2 max of sentences]]]
busy	busy	1	-1	busy[0] [[Sentence=-1,1=word max, 1-5]][[[1,-1 max of sentences]]]
Cooperative	Cooperative	1	-1	Cooperative[0] [[Sentence=-1,1=word max, 1-5]][[[1,-1 max of sentences]]]
Tiring	Tiring	1	-1	Tiring[0] [[Sentence=-1,1=word max, 1-5]][[[1,-1 max of sentences]]]
worthwhile	worthwhile	2	-1	worthwhile[1] [[Sentence=-1,2=word max, 1-5]][[[2,-1 max of sentences]]]
Difficult	Difficult	1	-2	Difficult[-1] [[Sentence=-2,1=word max, 1-5]][[[1,-2 max of sentences]]]
Kind	Kind	2	-1	Kind[1] [[Sentence=-1,2=word max, 1-5]][[[2,-1 max of sentences]]]
diverse	diverse	1	-1	diverse[0] [[Sentence=-1,1=word max, 1-5]][[[1,-1 max of sentences]]]
Money	Money	1	-1	Money[0] [[Sentence=-1,1=word max, 1-5]][[[1,-1 max of sentences]]]
Tiring	Tiring	1	-1	Tiring[0] [[Sentence=-1,1=word max, 1-5]][[[1,-1 max of sentences]]]
Challenging	Challenging	1	-1	Challenging[0] [[Sentence=-1,1=word max, 1-5]][[[1,-1 max of sentences]]]
Interesting	Interesting	2	-1	Interesting[1] [[Sentence=-1,2=word max, 1-5]][[[2,-1 max of sentences]]]
safety	safety	2	-1	safety[1] [[Sentence=-1,2=word max, 1-5]][[[2,-1 max of sentences]]]
Energetic	Energetic	1	-1	Energetic[0] [[Sentence=-1,1=word max, 1-5]][[[1,-1 max of sentences]]]
HELPING THE TEAM	HELPING THE TEAM	1	-1	HELPING[0] THE[0] TEAM[0] [[Sentence=-1,1=word max, 1-5]][[[1,-1 max of sentences]]]
monotone	monotone	1	-1	monotone[0] [[Sentence=-1,1=word max, 1-5]][[[1,-1 max of sentences]]]
Dusty	Dusty	1	-1	Dusty[0] [[Sentence=-1,1=word max, 1-5]][[[1,-1 max of sentences]]]
Required	Required	1	-1	Required[0] [[Sentence=-1,1=word max, 1-5]][[[1,-1 max of sentences]]]
Important	Important	1	-1	Important[0] [[Sentence=-1,1=word max, 1-5]][[[1,-1 max of sentences]]]
Okay	Okay	1	-1	Okay[0] [[Sentence=-1,1=word max, 1-5]][[[1,-1 max of sentences]]]
Worthless	Worthless	1	-3	Worthless[-2] [[Sentence=-3,1=word max, 1-5]][[[1,-3 max of sentences]]]
Compassion	Compassion	2	-1	Compassion[1] [[Sentence=-1,2=word max, 1-5]][[[2,-1 max of sentences]]]
Lifeline	Lifeline	1	-1	Lifeline[0] [[Sentence=-1,1=word max, 1-5]][[[1,-1 max of sentences]]]
Friendly	Friendly	2	-1	Friendly[1] [[Sentence=-1,2=word max, 1-5]][[[2,-1 max of sentences]]]
Hard	Hard	1	-1	Hard[0] [[Sentence=-1,1=word max, 1-5]][[[1,-1 max of sentences]]]
good	good	2	-1	good[1] [[Sentence=-1,2=word max, 1-5]][[[2,-1 max of sentences]]]
Unrewarding	Unrewarding	1	-1	Unrewarding[0] [[Sentence=-1,1=word max, 1-5]][[[1,-1 max of sentences]]]
Laughter	Laughter	2	-1	Laughter[1] [[Sentence=-1,2=word max, 1-5]][[[2,-1 max of sentences]]]
Niche	Niche	1	-1	Niche[0] [[Sentence=-1,1=word max, 1-5]][[[1,-1 max of sentences]]]
complicated	complicated	1	-2	complicated[-1] [[Sentence=-2,1=word max, 1-5]][[[1,-2 max of sentences]]]
Challenging	Challenging	1	-1	Challenging[0] [[Sentence=-1,1=word max, 1-5]][[[1,-1 max of sentences]]]
Physical	Physical	1	-1	Physical[0] [[Sentence=-1,1=word max, 1-5]][[[1,-1 max of sentences]]]
Energetic	Energetic	1	-1	Energetic[0] [[Sentence=-1,1=word max, 1-5]][[[1,-1 max of sentences]]]
Diverse	Diverse	1	-1	Diverse[0] [[Sentence=-1,1=word max, 1-5]][[[1,-1 max of sentences]]]
Monotonous	Monotonous	1	-2	Monotonous[-1] [[Sentence=-2,1=word max, 1-5]][[[1,-2 max of sentences]]]
Supervising	Supervising	1	-1	Supervising[0] [[Sentence=-1,1=word max, 1-5]][[[1,-1 max of sentences]]]
worthwhile	worthwhile	2	-1	worthwhile[1] [[Sentence=-1,2=word max, 1-5]][[[2,-1 max of sentences]]]
Positive	Positive	3	-1	Positive[2] [[Sentence=-1,3=word max, 1-5]][[[3,-1 max of sentences]]]
Rigorous	Rigorous	1	-1	Rigorous[0] [[Sentence=-1,1=word max, 1-5]][[[1,-1 max of sentences]]]
High	High	1	-1	High[0] [[Sentence=-1,1=word max, 1-5]][[[1,-1 max of sentences]]]
Difficult	Difficult	1	-2	Difficult[-1] [[Sentence=-2,1=word max, 1-5]][[[1,-2 max of sentences]]]
Consuming	Consuming	1	-1	Consuming[0] [[Sentence=-1,1=word max, 1-5]][[[1,-1 max of sentences]]]
Stressful	Stressful	1	-2	Stressful[-1] [[Sentence=-2,1=word max, 1-5]][[[1,-2 max of sentences]]]
resourceful	resourceful	1	-1	resourceful[0] [[Sentence=-1,1=word max, 1-5]][[[1,-1 max of sentences]]]
supportive	supportive	2	-1	supportive[1] [[Sentence=-1,2=word max, 1-5]][[[2,-1 max of sentences]]]
rewarding	rewarding	2	-1	rewarding[1] [[Sentence=-1,2=word max, 1-5]][[[2,-1 max of sentences]]]
necessary	necessary	1	-1	necessary[0] [[Sentence=-1,1=word max, 1-5]][[[1,-1 max of sentences]]]
Tiring	Tiring	1	-1	Tiring[0] [[Sentence=-1,1=word max, 1-5]][[[1,-1 max of sentences]]]
Important	Important	1	-1	Important[0] [[Sentence=-1,1=word max, 1-5]][[[1,-1 max of sentences]]]
Busy	Busy	1	-1	Busy[0] [[Sentence=-1,1=word max, 1-5]][[[1,-1 max of sentences]]]
Risk adverse	Risk adverse	1	-2	Risk[-1] adverse[-1] [[Sentence=-2,1=word max, 1-5]][[[1,-2 max of sentences]]]
tedious	tedious	1	-3	tedious[-2] [[Sentence=-3,1=word max, 1-5]][[[1,-3 max of sentences]]]
ambitious	ambitious	1	-1	ambitious[0] [[Sentence=-1,1=word max, 1-5]][[[1,-1 max of sentences]]]
Different	Different	1	-1	Different[0] [[Sentence=-1,1=word max, 1-5]][[[1,-1 max of sentences]]]
fullfilling	fulfilling	1	-1	fullfilling/fulfilling[0] [[Sentence=-1,1=word max, 1-5]][[[1,-1 max of sentences]]]
Interesting	Interesting	2	-1	Interesting[1] [[Sentence=-1,2=word max, 1-5]][[[2,-1 max of sentences]]]
Fast	Fast	1	-1	Fast[0] [[Sentence=-1,1=word max, 1-5]][[[1,-1 max of sentences]]]
Engaging	Engaging	1	-1	Engaging[0] [[Sentence=-1,1=word max, 1-5]][[[1,-1 max of sentences]]]
High concentration	High concentration	1	-1	High[0] concentration[0] [[Sentence=-1,1=word max, 1-5]][[[1,-1 max of sentences]]]
To ensure I support families I work with	To ensure I support families I work with	2	-1	To[0] ensure[0] I[0] support[1] families[0] I[0] work[0] with[0] [[Sentence=-1,2=word max, 1-5]][[[2,-1 max of sentences]]]
Feeling Happy	Feeling Happy	2	-1	Feeling[0] Happy[1] [[Sentence=-1,2=word max, 1-5]][[[2,-1 max of sentences]]]
helpful	helpful	2	-1	helpful[1] [[Sentence=-1,2=word max, 1-5]][[[2,-1 max of sentences]]]
rewarding	rewarding	2	-1	rewarding[1] [[Sentence=-1,2=word max, 1-5]][[[2,-1 max of sentences]]]
poor	poor	1	-2	poor[-1] [[Sentence=-2,1=word max, 1-5]][[[1,-2 max of sentences]]]
Job satisfaction	Job satisfaction	2	-1	Job[0] satisfaction[1] [[Sentence=-1,2=word max, 1-5]][[[2,-1 max of sentences]]]
Energetic	Energetic	1	-1	Energetic[0] [[Sentence=-1,1=word max, 1-5]][[[1,-1 max of sentences]]]
Convenient	Convenient	1	-1	Convenient[0] [[Sentence=-1,1=word max, 1-5]][[[1,-1 max of sentences]]]
Challenging	Challenging	1	-1	Challenging[0] [[Sentence=-1,1=word max, 1-5]][[[1,-1 max of sentences]]]
repetitive	repetitive	1	-1	repetitive[0] [[Sentence=-1,1=word max, 1-5]][[[1,-1 max of sentences]]]
Inspiring	Inspiring	3	-1	Inspiring[2] [[Sentence=-1,3=word max, 1-5]][[[3,-1 max of sentences]]]
engaging	engaging	1	-1	engaging[0] [[Sentence=-1,1=word max, 1-5]][[[1,-1 max of sentences]]]
Energetic	Energetic	1	-1	Energetic[0] [[Sentence=-1,1=word max, 1-5]][[[1,-1 max of sentences]]]
Busy	Busy	1	-1	Busy[0] [[Sentence=-1,1=word max, 1-5]][[[1,-1 max of sentences]]]
stressful	stressful	1	-2	stressful[-1] [[Sentence=-2,1=word max, 1-5]][[[1,-2 max of sentences]]]
Disorganized	Disorganized	1	-2	Disorganized[-1] [[Sentence=-2,1=word max, 1-5]][[[1,-2 max of sentences]]]
Exhausting	Exhausting	1	-2	Exhausting[-1] [[Sentence=-2,1=word max, 1-5]][[[1,-2 max of sentences]]]
Variable	Variable	1	-1	Variable[0] [[Sentence=-1,1=word max, 1-5]][[[1,-1 max of sentences]]]
special	special	2	-1	special[1] [[Sentence=-1,2=word max, 1-5]][[[2,-1 max of sentences]]]
mental	mental	1	-1	mental[0] [[Sentence=-1,1=word max, 1-5]][[[1,-1 max of sentences]]]
Meaningfull	Meaningfull	1	-1	Meaningfull[0] [[Sentence=-1,1=word max, 1-5]][[[1,-1 max of sentences]]]
thought provoking	thought provoking	1	-1	thought[0] provoking[0] [[Sentence=-1,1=word max, 1-5]][[[1,-1 max of sentences]]]
noble	noble	1	-1	noble[0] [[Sentence=-1,1=word max, 1-5]][[[1,-1 max of sentences]]]
Participate more	Participate more	1	-1	Participate[0] more[0] [[Sentence=-1,1=word max, 1-5]][[[1,-1 max of sentences]]]
meaningful	meaningful	1	-1	meaningful[0] [[Sentence=-1,1=word max, 1-5]][[[1,-1 max of sentences]]]
Difference	Difference	1	-1	Difference[0] [[Sentence=-1,1=word max, 1-5]][[[1,-1 max of sentences]]]
Underpaid	Underpaid	1	-1	Underpaid[0] [[Sentence=-1,1=word max, 1-5]][[[1,-1 max of sentences]]]
Difficult	Difficult	1	-2	Difficult[-1] [[Sentence=-2,1=word max, 1-5]][[[1,-2 max of sentences]]]
Tiring	Tiring	1	-1	Tiring[0] [[Sentence=-1,1=word max, 1-5]][[[1,-1 max of sentences]]]
interesting	interesting	2	-1	interesting[1] [[Sentence=-1,2=word max, 1-5]][[[2,-1 max of sentences]]]
Important	Important	1	-1	Important[0] [[Sentence=-1,1=word max, 1-5]][[[1,-1 max of sentences]]]
Rewarding	Rewarding	2	-1	Rewarding[1] [[Sentence=-1,2=word max, 1-5]][[[2,-1 max of sentences]]]
interesting	interesting	2	-1	interesting[1] [[Sentence=-1,2=word max, 1-5]][[[2,-1 max of sentences]]]
active	active	1	-1	active[0] [[Sentence=-1,1=word max, 1-5]][[[1,-1 max of sentences]]]
Eventful	Eventful	1	-1	Eventful[0] [[Sentence=-1,1=word max, 1-5]][[[1,-1 max of sentences]]]
anxious	anxious	1	-3	anxious[-2] [[Sentence=-3,1=word max, 1-5]][[[1,-3 max of sentences]]]
Happiness	Happiness	3	-1	Happiness[2] [[Sentence=-1,3=word max, 1-5]][[[3,-1 max of sentences]]]
Fulfilling	Fulfilling	1	-1	Fulfilling[0] [[Sentence=-1,1=word max, 1-5]][[[1,-1 max of sentences]]]
Frustrating	Frustrating	1	-3	Frustrating[-2] [[Sentence=-3,1=word max, 1-5]][[[1,-3 max of sentences]]]
Inefficient	Inefficient	1	-1	Inefficient[0] [[Sentence=-1,1=word max, 1-5]][[[1,-1 max of sentences]]]
Good communication	Good communication	2	-1	Good[1] communication[0] [[Sentence=-1,2=word max, 1-5]][[[2,-1 max of sentences]]]
Tiring	Tiring	1	-1	Tiring[0] [[Sentence=-1,1=word max, 1-5]][[[1,-1 max of sentences]]]
Empathy	Empathy	1	-1	Empathy[0] [[Sentence=-1,1=word max, 1-5]][[[1,-1 max of sentences]]]
rewarding	rewarding	2	-1	rewarding[1] [[Sentence=-1,2=word max, 1-5]][[[2,-1 max of sentences]]]
depressing	depressing	1	-4	depressing[-3] [[Sentence=-4,1=word max, 1-5]][[[1,-4 max of sentences]]]
satisfying	satisfying	2	-1	satisfying[1] [[Sentence=-1,2=word max, 1-5]][[[2,-1 max of sentences]]]
Demanding	Demanding	1	-1	Demanding[0] [[Sentence=-1,1=word max, 1-5]][[[1,-1 max of sentences]]]
Worthwhile	Worthwhile	2	-1	Worthwhile[1] [[Sentence=-1,2=word max, 1-5]][[[2,-1 max of sentences]]]
Trust	Trust	2	-1	Trust[1] [[Sentence=-1,2=word max, 1-5]][[[2,-1 max of sentences]]]
challenging	challenging	1	-1	challenging[0] [[Sentence=-1,1=word max, 1-5]][[[1,-1 max of sentences]]]
rewarding	rewarding	2	-1	rewarding[1] [[Sentence=-1,2=word max, 1-5]][[[2,-1 max of sentences]]]
Stressful	Stressful	1	-2	Stressful[-1] [[Sentence=-2,1=word max, 1-5]][[[1,-2 max of sentences]]]
complex	complex	1	-1	complex[0] [[Sentence=-1,1=word max, 1-5]][[[1,-1 max of sentences]]]
rewarding	rewarding	2	-1	rewarding[1] [[Sentence=-1,2=word max, 1-5]][[[2,-1 max of sentences]]]
Unfulfilling	Unfulfilling	1	-1	Unfulfilling[0] [[Sentence=-1,1=word max, 1-5]][[[1,-1 max of sentences]]]
Mundane	Mundane	1	-2	Mundane[-1] [[Sentence=-2,1=word max, 1-5]][[[1,-2 max of sentences]]]
rewarding	rewarding	2	-1	rewarding[1] [[Sentence=-1,2=word max, 1-5]][[[2,-1 max of sentences]]]
Corporate	Corporate	1	-1	Corporate[0] [[Sentence=-1,1=word max, 1-5]][[[1,-1 max of sentences]]]
repetitive	repetitive	1	-1	repetitive[0] [[Sentence=-1,1=word max, 1-5]][[[1,-1 max of sentences]]]
satisfying	satisfying	2	-1	satisfying[1] [[Sentence=-1,2=word max, 1-5]][[[2,-1 max of sentences]]]
Tedious	Tedious	1	-3	Tedious[-2] [[Sentence=-3,1=word max, 1-5]][[[1,-3 max of sentences]]]
Interesting	Interesting	2	-1	Interesting[1] [[Sentence=-1,2=word max, 1-5]][[[2,-1 max of sentences]]]
Worthwile	Worthwile	1	-1	Worthwile[0] [[Sentence=-1,1=word max, 1-5]][[[1,-1 max of sentences]]]
Easy	Easy	1	-1	Easy[0] [[Sentence=-1,1=word max, 1-5]][[[1,-1 max of sentences]]]
Fine	Fine	3	-1	Fine[2] [[Sentence=-1,3=word max, 1-5]][[[3,-1 max of sentences]]]
physical	physical	1	-1	physical[0] [[Sentence=-1,1=word max, 1-5]][[[1,-1 max of sentences]]]
Quick	Quick	1	-1	Quick[0] [[Sentence=-1,1=word max, 1-5]][[[1,-1 max of sentences]]]
dedication	dedication	1	-1	dedication[0] [[Sentence=-1,1=word max, 1-5]][[[1,-1 max of sentences]]]
Undervalued	Undervalued	1	-1	Undervalued[0] [[Sentence=-1,1=word max, 1-5]][[[1,-1 max of sentences]]]
comical	comical	1	-1	comical[0] [[Sentence=-1,1=word max, 1-5]][[[1,-1 max of sentences]]]
Assertiveness	Assertiveness	1	-1	Assertiveness[0] [[Sentence=-1,1=word max, 1-5]][[[1,-1 max of sentences]]]
Happy	Happy	2	-1	Happy[1] [[Sentence=-1,2=word max, 1-5]][[[2,-1 max of sentences]]]
Interesting	Interesting	2	-1	Interesting[1] [[Sentence=-1,2=word max, 1-5]][[[2,-1 max of sentences]]]
Packing	Packing	1	-1	Packing[0] [[Sentence=-1,1=word max, 1-5]][[[1,-1 max of sentences]]]
Slow	Slow	1	-1	Slow[0] [[Sentence=-1,1=word max, 1-5]][[[1,-1 max of sentences]]]
Challenging	Challenging	1	-1	Challenging[0] [[Sentence=-1,1=word max, 1-5]][[[1,-1 max of sentences]]]
Demanding	Demanding	1	-1	Demanding[0] [[Sentence=-1,1=word max, 1-5]][[[1,-1 max of sentences]]]
Enjoyable	Enjoyable	3	-1	Enjoyable[2] [[Sentence=-1,3=word max, 1-5]][[[3,-1 max of sentences]]]
Kind	Kind	2	-1	Kind[1] [[Sentence=-1,2=word max, 1-5]][[[2,-1 max of sentences]]]
Skilled	Skilled	1	-1	Skilled[0] [[Sentence=-1,1=word max, 1-5]][[[1,-1 max of sentences]]]
Long term	Long term	1	-1	Long[0] term[0] [[Sentence=-1,1=word max, 1-5]][[[1,-1 max of sentences]]]
Compassion	Compassion	2	-1	Compassion[1] [[Sentence=-1,2=word max, 1-5]][[[2,-1 max of sentences]]]
creative	creative	1	-1	creative[0] [[Sentence=-1,1=word max, 1-5]][[[1,-1 max of sentences]]]
Rewarding	Rewarding	2	-1	Rewarding[1] [[Sentence=-1,2=word max, 1-5]][[[2,-1 max of sentences]]]
active	active	1	-1	active[0] [[Sentence=-1,1=word max, 1-5]][[[1,-1 max of sentences]]]
Competitive	Competitive	1	-1	Competitive[0] [[Sentence=-1,1=word max, 1-5]][[[1,-1 max of sentences]]]
Thankless	Thankless	1	-1	Thankless[0] [[Sentence=-1,1=word max, 1-5]][[[1,-1 max of sentences]]]
Passionate	Passionate	3	-1	Passionate[2] [[Sentence=-1,3=word max, 1-5]][[[3,-1 max of sentences]]]
good	good	2	-1	good[1] [[Sentence=-1,2=word max, 1-5]][[[2,-1 max of sentences]]]
Satisfying	Satisfying	2	-1	Satisfying[1] [[Sentence=-1,2=word max, 1-5]][[[2,-1 max of sentences]]]
Tiring	Tiring	1	-1	Tiring[0] [[Sentence=-1,1=word max, 1-5]][[[1,-1 max of sentences]]]
Busy	Busy	1	-1	Busy[0] [[Sentence=-1,1=word max, 1-5]][[[1,-1 max of sentences]]]
Balanced	Balanced	1	-1	Balanced[0] [[Sentence=-1,1=word max, 1-5]][[[1,-1 max of sentences]]]
tiring	tiring	1	-1	tiring[0] [[Sentence=-1,1=word max, 1-5]][[[1,-1 max of sentences]]]
busy	busy	1	-1	busy[0] [[Sentence=-1,1=word max, 1-5]][[[1,-1 max of sentences]]]
Cheap	Cheap	1	-2	Cheap[-1] [[Sentence=-2,1=word max, 1-5]][[[1,-2 max of sentences]]]
Boring	Boring	1	-2	Boring[-1] [[Sentence=-2,1=word max, 1-5]][[[1,-2 max of sentences]]]
under appreciated	under appreciated	2	-1	under[0] appreciated[1] [[Sentence=-1,2=word max, 1-5]][[[2,-1 max of sentences]]]
fulfilling	fulfilling	1	-1	fulfilling[0] [[Sentence=-1,1=word max, 1-5]][[[1,-1 max of sentences]]]
Frustrated	Frustrated	1	-3	Frustrated[-2] [[Sentence=-3,1=word max, 1-5]][[[1,-3 max of sentences]]]
Customer service	Customer service	1	-1	Customer[0] service[0] [[Sentence=-1,1=word max, 1-5]][[[1,-1 max of sentences]]]
Loyal	Loyal	2	-1	Loyal[1] [[Sentence=-1,2=word max, 1-5]][[[2,-1 max of sentences]]]
Different	Different	1	-1	Different[0] [[Sentence=-1,1=word max, 1-5]][[[1,-1 max of sentences]]]
Stressful	Stressful	1	-2	Stressful[-1] [[Sentence=-2,1=word max, 1-5]][[[1,-2 max of sentences]]]
learning	learning	1	-1	learning[0] [[Sentence=-1,1=word max, 1-5]][[[1,-1 max of sentences]]]
inspirational	inspirational	3	-1	inspirational[2] [[Sentence=-1,3=word max, 1-5]][[[3,-1 max of sentences]]]
Rewarding	Rewarding	2	-1	Rewarding[1] [[Sentence=-1,2=word max, 1-5]][[[2,-1 max of sentences]]]
Time consuming	Time consuming	1	-1	Time[0] consuming[0] [[Sentence=-1,1=word max, 1-5]][[[1,-1 max of sentences]]]
challenging	challenging	1	-1	challenging[0] [[Sentence=-1,1=word max, 1-5]][[[1,-1 max of sentences]]]
Helpful	Helpful	2	-1	Helpful[1] [[Sentence=-1,2=word max, 1-5]][[[2,-1 max of sentences]]]
Waiting to move to a different location	Waiting to move to a different location	1	-1	Waiting[0] to[0] move[0] to[0] a[0] different[0] location[0] [[Sentence=-1,1=word max, 1-5]][[[1,-1 max of sentences]]]
rewarding	rewarding	2	-1	rewarding[1] [[Sentence=-1,2=word max, 1-5]][[[2,-1 max of sentences]]]
relaxed	relaxed	3	-1	relaxed[2] [[Sentence=-1,3=word max, 1-5]][[[3,-1 max of sentences]]]
tedious	tedious	1	-3	tedious[-2] [[Sentence=-3,1=word max, 1-5]][[[1,-3 max of sentences]]]
rewarding	rewarding	2	-1	rewarding[1] [[Sentence=-1,2=word max, 1-5]][[[2,-1 max of sentences]]]
hate	hate	1	-4	hate[-3] [[Sentence=-4,1=word max, 1-5]][[[1,-4 max of sentences]]]
Helping	Helping	1	-1	Helping[0] [[Sentence=-1,1=word max, 1-5]][[[1,-1 max of sentences]]]
challenging	challenging	1	-1	challenging[0] [[Sentence=-1,1=word max, 1-5]][[[1,-1 max of sentences]]]
Stimulating	Stimulating	1	-1	Stimulating[0] [[Sentence=-1,1=word max, 1-5]][[[1,-1 max of sentences]]]
frustrating	frustrating	1	-3	frustrating[-2] [[Sentence=-3,1=word max, 1-5]][[[1,-3 max of sentences]]]
fair	fair	1	-1	fair[0] [[Sentence=-1,1=word max, 1-5]][[[1,-1 max of sentences]]]
Confrontational	Confrontational	1	-3	Confrontational[-2] [[Sentence=-3,1=word max, 1-5]][[[1,-3 max of sentences]]]
empathetic	empathetic	1	-1	empathetic[0] [[Sentence=-1,1=word max, 1-5]][[[1,-1 max of sentences]]]
Inefficient	Inefficient	1	-1	Inefficient[0] [[Sentence=-1,1=word max, 1-5]][[[1,-1 max of sentences]]]
Satisfying	Satisfying	2	-1	Satisfying[1] [[Sentence=-1,2=word max, 1-5]][[[2,-1 max of sentences]]]
Inspiring	Inspiring	3	-1	Inspiring[2] [[Sentence=-1,3=word max, 1-5]][[[3,-1 max of sentences]]]
Fun	Fun	2	-1	Fun[1] [[Sentence=-1,2=word max, 1-5]][[[2,-1 max of sentences]]]
Thankless	Thankless	1	-1	Thankless[0] [[Sentence=-1,1=word max, 1-5]][[[1,-1 max of sentences]]]
Stressful	Stressful	1	-2	Stressful[-1] [[Sentence=-2,1=word max, 1-5]][[[1,-2 max of sentences]]]
meaningful	meaningful	1	-1	meaningful[0] [[Sentence=-1,1=word max, 1-5]][[[1,-1 max of sentences]]]
monotemous	monotemous	1	-1	monotemous[0] [[Sentence=-1,1=word max, 1-5]][[[1,-1 max of sentences]]]
Helping	Helping	1	-1	Helping[0] [[Sentence=-1,1=word max, 1-5]][[[1,-1 max of sentences]]]
Exciting	Exciting	3	-1	Exciting[2] [[Sentence=-1,3=word max, 1-5]][[[3,-1 max of sentences]]]
Quiet	Quiet	1	-1	Quiet[0] [[Sentence=-1,1=word max, 1-5]][[[1,-1 max of sentences]]]
helpful	helpful	2	-1	helpful[1] [[Sentence=-1,2=word max, 1-5]][[[2,-1 max of sentences]]]
Rewarding	Rewarding	2	-1	Rewarding[1] [[Sentence=-1,2=word max, 1-5]][[[2,-1 max of sentences]]]
Exhausting	Exhausting	1	-2	Exhausting[-1] [[Sentence=-2,1=word max, 1-5]][[[1,-2 max of sentences]]]
mentally challenging	mentally challenging	1	-1	mentally[0] challenging[0] [[Sentence=-1,1=word max, 1-5]][[[1,-1 max of sentences]]]
Worthy	Worthy	1	-1	Worthy[0] [[Sentence=-1,1=word max, 1-5]][[[1,-1 max of sentences]]]
Exhausting	Exhausting	1	-2	Exhausting[-1] [[Sentence=-2,1=word max, 1-5]][[[1,-2 max of sentences]]]
Motivating	Motivating	1	-1	Motivating[0] [[Sentence=-1,1=word max, 1-5]][[[1,-1 max of sentences]]]
Irrelevant	Irrelevant	1	-1	Irrelevant[0] [[Sentence=-1,1=word max, 1-5]][[[1,-1 max of sentences]]]
Job	Job	1	-1	Job[0] [[Sentence=-1,1=word max, 1-5]][[[1,-1 max of sentences]]]
frustrating	frustrating	1	-3	frustrating[-2] [[Sentence=-3,1=word max, 1-5]][[[1,-3 max of sentences]]]
Rewarding	Rewarding	2	-1	Rewarding[1] [[Sentence=-1,2=word max, 1-5]][[[2,-1 max of sentences]]]
Busy	Busy	1	-1	Busy[0] [[Sentence=-1,1=word max, 1-5]][[[1,-1 max of sentences]]]
rewarding	rewarding	2	-1	rewarding[1] [[Sentence=-1,2=word max, 1-5]][[[2,-1 max of sentences]]]
Understimulating	Understimulating	1	-1	Understimulating[0] [[Sentence=-1,1=word max, 1-5]][[[1,-1 max of sentences]]]
ok money	ok money	1	-1	ok[0] money[0] [[Sentence=-1,1=word max, 1-5]][[[1,-1 max of sentences]]]
Monotonous	Monotonous	1	-2	Monotonous[-1] [[Sentence=-2,1=word max, 1-5]][[[1,-2 max of sentences]]]
Risky	Risky	1	-2	Risky[-1] [[Sentence=-2,1=word max, 1-5]][[[1,-2 max of sentences]]]
Intense	Intense	1	-1	Intense[0] [[Sentence=-1,1=word max, 1-5]][[[1,-1 max of sentences]]]
Involved	Involved	1	-1	Involved[0] [[Sentence=-1,1=word max, 1-5]][[[1,-1 max of sentences]]]
pointless	pointless	1	-2	pointless[-1] [[Sentence=-2,1=word max, 1-5]][[[1,-2 max of sentences]]]
Challenging	Challenging	1	-1	Challenging[0] [[Sentence=-1,1=word max, 1-5]][[[1,-1 max of sentences]]]
busy	busy	1	-1	busy[0] [[Sentence=-1,1=word max, 1-5]][[[1,-1 max of sentences]]]
Rewarding	Rewarding	2	-1	Rewarding[1] [[Sentence=-1,2=word max, 1-5]][[[2,-1 max of sentences]]]
Diverse	Diverse	1	-1	Diverse[0] [[Sentence=-1,1=word max, 1-5]][[[1,-1 max of sentences]]]
Stressful	Stressful	1	-2	Stressful[-1] [[Sentence=-2,1=word max, 1-5]][[[1,-2 max of sentences]]]
Fulfilling	Fulfilling	1	-1	Fulfilling[0] [[Sentence=-1,1=word max, 1-5]][[[1,-1 max of sentences]]]
Mechanical	Mechanical	1	-1	Mechanical[0] [[Sentence=-1,1=word max, 1-5]][[[1,-1 max of sentences]]]
demanding	demanding	1	-1	demanding[0] [[Sentence=-1,1=word max, 1-5]][[[1,-1 max of sentences]]]
Exciting	Exciting	3	-1	Exciting[2] [[Sentence=-1,3=word max, 1-5]][[[3,-1 max of sentences]]]
Rewarding	Rewarding	2	-1	Rewarding[1] [[Sentence=-1,2=word max, 1-5]][[[2,-1 max of sentences]]]
exciting	exciting	3	-1	exciting[2] [[Sentence=-1,3=word max, 1-5]][[[3,-1 max of sentences]]]
Dislike	Dislike	1	-3	Dislike[-2] [[Sentence=-3,1=word max, 1-5]][[[1,-3 max of sentences]]]
Quick	Quick	1	-1	Quick[0] [[Sentence=-1,1=word max, 1-5]][[[1,-1 max of sentences]]]
Frustrating	Frustrating	1	-3	Frustrating[-2] [[Sentence=-3,1=word max, 1-5]][[[1,-3 max of sentences]]]
Relaxed	Relaxed	3	-1	Relaxed[2] [[Sentence=-1,3=word max, 1-5]][[[3,-1 max of sentences]]]
hard	hard	1	-1	hard[0] [[Sentence=-1,1=word max, 1-5]][[[1,-1 max of sentences]]]
entertaining	entertaining	1	-1	entertaining[0] [[Sentence=-1,1=word max, 1-5]][[[1,-1 max of sentences]]]
None	None	1	-1	None[0] [[Sentence=-1,1=word max, 1-5]][[[1,-1 max of sentences]]]
boring	boring	1	-2	boring[-1] [[Sentence=-2,1=word max, 1-5]][[[1,-2 max of sentences]]]
boring	boring	1	-2	boring[-1] [[Sentence=-2,1=word max, 1-5]][[[1,-2 max of sentences]]]
Easy	Easy	1	-1	Easy[0] [[Sentence=-1,1=word max, 1-5]][[[1,-1 max of sentences]]]
Tiring	Tiring	1	-1	Tiring[0] [[Sentence=-1,1=word max, 1-5]][[[1,-1 max of sentences]]]
Difficult	Difficult	1	-2	Difficult[-1] [[Sentence=-2,1=word max, 1-5]][[[1,-2 max of sentences]]]
Steady	Steady	1	-1	Steady[0] [[Sentence=-1,1=word max, 1-5]][[[1,-1 max of sentences]]]
Helpful	Helpful	2	-1	Helpful[1] [[Sentence=-1,2=word max, 1-5]][[[2,-1 max of sentences]]]
Busy	Busy	1	-1	Busy[0] [[Sentence=-1,1=word max, 1-5]][[[1,-1 max of sentences]]]
difficult	difficult	1	-2	difficult[-1] [[Sentence=-2,1=word max, 1-5]][[[1,-2 max of sentences]]]
rewarding	rewarding	2	-1	rewarding[1] [[Sentence=-1,2=word max, 1-5]][[[2,-1 max of sentences]]]
varying	varying	1	-1	varying[0] [[Sentence=-1,1=word max, 1-5]][[[1,-1 max of sentences]]]
Challenging	Challenging	1	-1	Challenging[0] [[Sentence=-1,1=word max, 1-5]][[[1,-1 max of sentences]]]
Different	Different	1	-1	Different[0] [[Sentence=-1,1=word max, 1-5]][[[1,-1 max of sentences]]]
repetitive	repetitive	1	-1	repetitive[0] [[Sentence=-1,1=word max, 1-5]][[[1,-1 max of sentences]]]
Important	Important	1	-1	Important[0] [[Sentence=-1,1=word max, 1-5]][[[1,-1 max of sentences]]]
Unfair	Unfair	1	-2	Unfair[-1] [[Sentence=-2,1=word max, 1-5]][[[1,-2 max of sentences]]]
Challenging	Challenging	1	-1	Challenging[0] [[Sentence=-1,1=word max, 1-5]][[[1,-1 max of sentences]]]
Unsatisfying	Unsatisfying	1	-1	Unsatisfying[0] [[Sentence=-1,1=word max, 1-5]][[[1,-1 max of sentences]]]
Good team	Good team	2	-1	Good[1] team[0] [[Sentence=-1,2=word max, 1-5]][[[2,-1 max of sentences]]]
Stress	Stress	1	-2	Stress[-1] [[Sentence=-2,1=word max, 1-5]][[[1,-2 max of sentences]]]
Unique	Unique	1	-1	Unique[0] [[Sentence=-1,1=word max, 1-5]][[[1,-1 max of sentences]]]
Chaotic	Chaotic	1	-2	Chaotic[-1] [[Sentence=-2,1=word max, 1-5]][[[1,-2 max of sentences]]]
Relentless	Relentless	1	-1	Relentless[0] [[Sentence=-1,1=word max, 1-5]][[[1,-1 max of sentences]]]
Important	Important	1	-1	Important[0] [[Sentence=-1,1=word max, 1-5]][[[1,-1 max of sentences]]]
Slow	Slow	1	-1	Slow[0] [[Sentence=-1,1=word max, 1-5]][[[1,-1 max of sentences]]]
Repetitive	Repetitive	1	-1	Repetitive[0] [[Sentence=-1,1=word max, 1-5]][[[1,-1 max of sentences]]]
Happy	Happy	2	-1	Happy[1] [[Sentence=-1,2=word max, 1-5]][[[2,-1 max of sentences]]]
Important	Important	1	-1	Important[0] [[Sentence=-1,1=word max, 1-5]][[[1,-1 max of sentences]]]
Respectable	Respectable	3	-1	Respectable[2] [[Sentence=-1,3=word max, 1-5]][[[3,-1 max of sentences]]]
fun	fun	2	-1	fun[1] [[Sentence=-1,2=word max, 1-5]][[[2,-1 max of sentences]]]
varied	varied	1	-1	varied[0] [[Sentence=-1,1=word max, 1-5]][[[1,-1 max of sentences]]]
Complex	Complex	1	-1	Complex[0] [[Sentence=-1,1=word max, 1-5]][[[1,-1 max of sentences]]]
Energising	Energising	1	-1	Energising[0] [[Sentence=-1,1=word max, 1-5]][[[1,-1 max of sentences]]]
Get it done	Get it done	1	-1	Get[0] it[0] done[0] [[Sentence=-1,1=word max, 1-5]][[[1,-1 max of sentences]]]
Happy	Happy	2	-1	Happy[1] [[Sentence=-1,2=word max, 1-5]][[[2,-1 max of sentences]]]
intense	intense	1	-1	intense[0] [[Sentence=-1,1=word max, 1-5]][[[1,-1 max of sentences]]]
Encouraging	Encouraging	2	-1	Encouraging[1] [[Sentence=-1,2=word max, 1-5]][[[2,-1 max of sentences]]]
ORGANISED	ORGANISED	1	-1	ORGANISED[0] [[Sentence=-1,1=word max, 1-5]][[[1,-1 max of sentences]]]
Management	Management	1	-1	Management[0] [[Sentence=-1,1=word max, 1-5]][[[1,-1 max of sentences]]]
interesting	interesting	2	-1	interesting[1] [[Sentence=-1,2=word max, 1-5]][[[2,-1 max of sentences]]]
Local	Local	1	-1	Local[0] [[Sentence=-1,1=word max, 1-5]][[[1,-1 max of sentences]]]
Frantic	Frantic	1	-2	Frantic[-1] [[Sentence=-2,1=word max, 1-5]][[[1,-2 max of sentences]]]
Enthusiastic	Enthusiastic	3	-1	Enthusiastic[2] [[Sentence=-1,3=word max, 1-5]][[[3,-1 max of sentences]]]
Worthy	Worthy	1	-1	Worthy[0] [[Sentence=-1,1=word max, 1-5]][[[1,-1 max of sentences]]]
Boring	Boring	1	-2	Boring[-1] [[Sentence=-2,1=word max, 1-5]][[[1,-2 max of sentences]]]
Unique	Unique	1	-1	Unique[0] [[Sentence=-1,1=word max, 1-5]][[[1,-1 max of sentences]]]
Working	Working	1	-1	Working[0] [[Sentence=-1,1=word max, 1-5]][[[1,-1 max of sentences]]]
Proud	Proud	2	-1	Proud[1] [[Sentence=-1,2=word max, 1-5]][[[2,-1 max of sentences]]]
good	good	2	-1	good[1] [[Sentence=-1,2=word max, 1-5]][[[2,-1 max of sentences]]]
Fun	Fun	2	-1	Fun[1] [[Sentence=-1,2=word max, 1-5]][[[2,-1 max of sentences]]]
Challenging	Challenging	1	-1	Challenging[0] [[Sentence=-1,1=word max, 1-5]][[[1,-1 max of sentences]]]
evil	evil	1	-3	evil[-2] [[Sentence=-3,1=word max, 1-5]][[[1,-3 max of sentences]]]
Variable	Variable	1	-1	Variable[0] [[Sentence=-1,1=word max, 1-5]][[[1,-1 max of sentences]]]
Limited	Limited	1	-1	Limited[0] [[Sentence=-1,1=word max, 1-5]][[[1,-1 max of sentences]]]
Boring	Boring	1	-2	Boring[-1] [[Sentence=-2,1=word max, 1-5]][[[1,-2 max of sentences]]]
annoying	annoying	1	-3	annoying[-2] [[Sentence=-3,1=word max, 1-5]][[[1,-3 max of sentences]]]
Unrewarding	Unrewarding	1	-1	Unrewarding[0] [[Sentence=-1,1=word max, 1-5]][[[1,-1 max of sentences]]]
rewarding	rewarding	2	-1	rewarding[1] [[Sentence=-1,2=word max, 1-5]][[[2,-1 max of sentences]]]
Service	Service	1	-1	Service[0] [[Sentence=-1,1=word max, 1-5]][[[1,-1 max of sentences]]]
Challenging	Challenging	1	-1	Challenging[0] [[Sentence=-1,1=word max, 1-5]][[[1,-1 max of sentences]]]
repetitive	repetitive	1	-1	repetitive[0] [[Sentence=-1,1=word max, 1-5]][[[1,-1 max of sentences]]]
Happy	Happy	2	-1	Happy[1] [[Sentence=-1,2=word max, 1-5]][[[2,-1 max of sentences]]]
excellent	excellent	4	-1	excellent[3] [[Sentence=-1,4=word max, 1-5]][[[4,-1 max of sentences]]]
Challenging	Challenging	1	-1	Challenging[0] [[Sentence=-1,1=word max, 1-5]][[[1,-1 max of sentences]]]
Rewarding	Rewarding	2	-1	Rewarding[1] [[Sentence=-1,2=word max, 1-5]][[[2,-1 max of sentences]]]
Rigid	Rigid	1	-2	Rigid[-1] [[Sentence=-2,1=word max, 1-5]][[[1,-2 max of sentences]]]
Predictable	Predictable	1	-1	Predictable[0] [[Sentence=-1,1=word max, 1-5]][[[1,-1 max of sentences]]]
Caring	Caring	3	-1	Caring[2] [[Sentence=-1,3=word max, 1-5]][[[3,-1 max of sentences]]]
convenient	convenient	1	-1	convenient[0] [[Sentence=-1,1=word max, 1-5]][[[1,-1 max of sentences]]]
Tiring	Tiring	1	-1	Tiring[0] [[Sentence=-1,1=word max, 1-5]][[[1,-1 max of sentences]]]
Diverse	Diverse	1	-1	Diverse[0] [[Sentence=-1,1=word max, 1-5]][[[1,-1 max of sentences]]]
Normal	Normal	1	-1	Normal[0] [[Sentence=-1,1=word max, 1-5]][[[1,-1 max of sentences]]]
active	active	1	-1	active[0] [[Sentence=-1,1=word max, 1-5]][[[1,-1 max of sentences]]]
Rewarding	Rewarding	2	-1	Rewarding[1] [[Sentence=-1,2=word max, 1-5]][[[2,-1 max of sentences]]]
work	work	1	-1	work[0] [[Sentence=-1,1=word max, 1-5]][[[1,-1 max of sentences]]]
Pleasure	Pleasure	3	-1	Pleasure[2] [[Sentence=-1,3=word max, 1-5]][[[3,-1 max of sentences]]]
Significant	Significant	1	-1	Significant[0] [[Sentence=-1,1=word max, 1-5]][[[1,-1 max of sentences]]]
Positive	Positive	3	-1	Positive[2] [[Sentence=-1,3=word max, 1-5]][[[3,-1 max of sentences]]]
Mixed	Mixed	1	-1	Mixed[0] [[Sentence=-1,1=word max, 1-5]][[[1,-1 max of sentences]]]
N a	N a	1	-1	N[0] a[0] [[Sentence=-1,1=word max, 1-5]][[[1,-1 max of sentences]]]
Accountability	Accountability	1	-1	Accountability[0] [[Sentence=-1,1=word max, 1-5]][[[1,-1 max of sentences]]]
Interesting	Interesting	2	-1	Interesting[1] [[Sentence=-1,2=word max, 1-5]][[[2,-1 max of sentences]]]
fast	fast	1	-1	fast[0] [[Sentence=-1,1=word max, 1-5]][[[1,-1 max of sentences]]]
cool	cool	2	-1	cool[1] [[Sentence=-1,2=word max, 1-5]][[[2,-1 max of sentences]]]
Challenging	Challenging	1	-1	Challenging[0] [[Sentence=-1,1=word max, 1-5]][[[1,-1 max of sentences]]]
Empowering	Empowering	1	-1	Empowering[0] [[Sentence=-1,1=word max, 1-5]][[[1,-1 max of sentences]]]
Neutral	Neutral	1	-1	Neutral[0] [[Sentence=-1,1=word max, 1-5]][[[1,-1 max of sentences]]]
Professional	Professional	1	-1	Professional[0] [[Sentence=-1,1=word max, 1-5]][[[1,-1 max of sentences]]]
Stressful	Stressful	1	-2	Stressful[-1] [[Sentence=-2,1=word max, 1-5]][[[1,-2 max of sentences]]]
intense	intense	1	-1	intense[0] [[Sentence=-1,1=word max, 1-5]][[[1,-1 max of sentences]]]
Important	Important	1	-1	Important[0] [[Sentence=-1,1=word max, 1-5]][[[1,-1 max of sentences]]]
Fast paced	Fast paced	1	-1	Fast[0] paced[0] [[Sentence=-1,1=word max, 1-5]][[[1,-1 max of sentences]]]
Appreciated	Appreciated	2	-1	Appreciated[1] [[Sentence=-1,2=word max, 1-5]][[[2,-1 max of sentences]]]
this job is verry well	this job is very well	1	-1	this[0] job[0] is[0] verry/very[0] well[0] [[Sentence=-1,1=word max, 1-5]][[[1,-1 max of sentences]]]
Empathic	Empathic	1	-1	Empathic[0] [[Sentence=-1,1=word max, 1-5]][[[1,-1 max of sentences]]]
Important	Important	1	-1	Important[0] [[Sentence=-1,1=word max, 1-5]][[[1,-1 max of sentences]]]
Useful	Useful	2	-1	Useful[1] [[Sentence=-1,2=word max, 1-5]][[[2,-1 max of sentences]]]
Challenging	Challenging	1	-1	Challenging[0] [[Sentence=-1,1=word max, 1-5]][[[1,-1 max of sentences]]]
Fulfilling	Fulfilling	1	-1	Fulfilling[0] [[Sentence=-1,1=word max, 1-5]][[[1,-1 max of sentences]]]
anxious	anxious	1	-3	anxious[-2] [[Sentence=-3,1=word max, 1-5]][[[1,-3 max of sentences]]]
Tiring	Tiring	1	-1	Tiring[0] [[Sentence=-1,1=word max, 1-5]][[[1,-1 max of sentences]]]
demanding	demanding	1	-1	demanding[0] [[Sentence=-1,1=word max, 1-5]][[[1,-1 max of sentences]]]
Fun	Fun	2	-1	Fun[1] [[Sentence=-1,2=word max, 1-5]][[[2,-1 max of sentences]]]
Varied	Varied	1	-1	Varied[0] [[Sentence=-1,1=word max, 1-5]][[[1,-1 max of sentences]]]
challenging	challenging	1	-1	challenging[0] [[Sentence=-1,1=word max, 1-5]][[[1,-1 max of sentences]]]
Not sure	Not sure	1	-1	Not[0] sure[0] [[Sentence=-1,1=word max, 1-5]][[[1,-1 max of sentences]]]
Communication	Communication	1	-1	Communication[0] [[Sentence=-1,1=word max, 1-5]][[[1,-1 max of sentences]]]
Mental	Mental	1	-1	Mental[0] [[Sentence=-1,1=word max, 1-5]][[[1,-1 max of sentences]]]
Unfair	Unfair	1	-2	Unfair[-1] [[Sentence=-2,1=word max, 1-5]][[[1,-2 max of sentences]]]
motivational	motivational	1	-1	motivational[0] [[Sentence=-1,1=word max, 1-5]][[[1,-1 max of sentences]]]
Quality	Quality	1	-1	Quality[0] [[Sentence=-1,1=word max, 1-5]][[[1,-1 max of sentences]]]
different	different	1	-1	different[0] [[Sentence=-1,1=word max, 1-5]][[[1,-1 max of sentences]]]
Flexible	Flexible	1	-1	Flexible[0] [[Sentence=-1,1=word max, 1-5]][[[1,-1 max of sentences]]]
demanding	demanding	1	-1	demanding[0] [[Sentence=-1,1=word max, 1-5]][[[1,-1 max of sentences]]]
Help as much as I can	Help as much as I can	1	-1	Help[0] as[0] much[0] as[0] I[0] can[0] [[Sentence=-1,1=word max, 1-5]][[[1,-1 max of sentences]]]
Happy	Happy	2	-1	Happy[1] [[Sentence=-1,2=word max, 1-5]][[[2,-1 max of sentences]]]
Stressful	Stressful	1	-2	Stressful[-1] [[Sentence=-2,1=word max, 1-5]][[[1,-2 max of sentences]]]
Important	Important	1	-1	Important[0] [[Sentence=-1,1=word max, 1-5]][[[1,-1 max of sentences]]]
interesting	interesting	2	-1	interesting[1] [[Sentence=-1,2=word max, 1-5]][[[2,-1 max of sentences]]]
Cold	Cold	1	-2	Cold[-1] [[Sentence=-2,1=word max, 1-5]][[[1,-2 max of sentences]]]
Diverse	Diverse	1	-1	Diverse[0] [[Sentence=-1,1=word max, 1-5]][[[1,-1 max of sentences]]]
Learning	Learning	1	-1	Learning[0] [[Sentence=-1,1=word max, 1-5]][[[1,-1 max of sentences]]]
taxing	taxing	1	-2	taxing[-1] [[Sentence=-2,1=word max, 1-5]][[[1,-2 max of sentences]]]
Tiring	Tiring	1	-1	Tiring[0] [[Sentence=-1,1=word max, 1-5]][[[1,-1 max of sentences]]]
happy	happy	2	-1	happy[1] [[Sentence=-1,2=word max, 1-5]][[[2,-1 max of sentences]]]
Responsible	Responsible	1	-1	Responsible[0] [[Sentence=-1,1=word max, 1-5]][[[1,-1 max of sentences]]]
Challenging	Challenging	1	-1	Challenging[0] [[Sentence=-1,1=word max, 1-5]][[[1,-1 max of sentences]]]
Easy	Easy	1	-1	Easy[0] [[Sentence=-1,1=word max, 1-5]][[[1,-1 max of sentences]]]
Compassion	Compassion	2	-1	Compassion[1] [[Sentence=-1,2=word max, 1-5]][[[2,-1 max of sentences]]]
Active	Active	1	-1	Active[0] [[Sentence=-1,1=word max, 1-5]][[[1,-1 max of sentences]]]
Location	Location	1	-1	Location[0] [[Sentence=-1,1=word max, 1-5]][[[1,-1 max of sentences]]]
Variant	Variant	1	-1	Variant[0] [[Sentence=-1,1=word max, 1-5]][[[1,-1 max of sentences]]]
Varied	Varied	1	-1	Varied[0] [[Sentence=-1,1=word max, 1-5]][[[1,-1 max of sentences]]]
Amazing	Amazing	3	-1	Amazing[2] [[Sentence=-1,3=word max, 1-5]][[[3,-1 max of sentences]]]
i like my job	i like my job	2	-1	i[0] like[1] my[0] job[0] [[Sentence=-1,2=word max, 1-5]][[[2,-1 max of sentences]]]
fun	fun	2	-1	fun[1] [[Sentence=-1,2=word max, 1-5]][[[2,-1 max of sentences]]]
Rewarding	Rewarding	2	-1	Rewarding[1] [[Sentence=-1,2=word max, 1-5]][[[2,-1 max of sentences]]]
Busy	Busy	1	-1	Busy[0] [[Sentence=-1,1=word max, 1-5]][[[1,-1 max of sentences]]]
Complex	Complex	1	-1	Complex[0] [[Sentence=-1,1=word max, 1-5]][[[1,-1 max of sentences]]]
Laborious	Laborious	1	-1	Laborious[0] [[Sentence=-1,1=word max, 1-5]][[[1,-1 max of sentences]]]
Fulfulling	Fulfulling	1	-1	Fulfulling[0] [[Sentence=-1,1=word max, 1-5]][[[1,-1 max of sentences]]]
Deadline driven	Deadline driven	1	-1	Deadline[0] driven[0] [[Sentence=-1,1=word max, 1-5]][[[1,-1 max of sentences]]]
Time	Time	1	-1	Time[0] [[Sentence=-1,1=word max, 1-5]][[[1,-1 max of sentences]]]
Fast	Fast	1	-1	Fast[0] [[Sentence=-1,1=word max, 1-5]][[[1,-1 max of sentences]]]
complex	complex	1	-1	complex[0] [[Sentence=-1,1=word max, 1-5]][[[1,-1 max of sentences]]]
Repetitive	Repetitive	1	-1	Repetitive[0] [[Sentence=-1,1=word max, 1-5]][[[1,-1 max of sentences]]]
INTERESTING	INTERESTING	2	-1	INTERESTING[1] [[Sentence=-1,2=word max, 1-5]][[[2,-1 max of sentences]]]
Exhausting	Exhausting	1	-2	Exhausting[-1] [[Sentence=-2,1=word max, 1-5]][[[1,-2 max of sentences]]]
Happy enviroment	Happy enviroment	2	-1	Happy[1] enviroment[0] [[Sentence=-1,2=word max, 1-5]][[[2,-1 max of sentences]]]
Fun	Fun	2	-1	Fun[1] [[Sentence=-1,2=word max, 1-5]][[[2,-1 max of sentences]]]
Fun	Fun	2	-1	Fun[1] [[Sentence=-1,2=word max, 1-5]][[[2,-1 max of sentences]]]
Timeconsuming	Timeconsuming	1	-1	Timeconsuming[0] [[Sentence=-1,1=word max, 1-5]][[[1,-1 max of sentences]]]
diverse	diverse	1	-1	diverse[0] [[Sentence=-1,1=word max, 1-5]][[[1,-1 max of sentences]]]
tiring	tiring	1	-1	tiring[0] [[Sentence=-1,1=word max, 1-5]][[[1,-1 max of sentences]]]
irrelevant	irrelevant	1	-1	irrelevant[0] [[Sentence=-1,1=word max, 1-5]][[[1,-1 max of sentences]]]
Peaceful	Peaceful	1	-1	Peaceful[0] [[Sentence=-1,1=word max, 1-5]][[[1,-1 max of sentences]]]
Unappreciated	Unappreciated	1	-1	Unappreciated[0] [[Sentence=-1,1=word max, 1-5]][[[1,-1 max of sentences]]]
Methodical	Methodical	1	-1	Methodical[0] [[Sentence=-1,1=word max, 1-5]][[[1,-1 max of sentences]]]
Busy	Busy	1	-1	Busy[0] [[Sentence=-1,1=word max, 1-5]][[[1,-1 max of sentences]]]
Giggles	Giggles	3	-1	Giggles[2] [[Sentence=-1,3=word max, 1-5]][[[3,-1 max of sentences]]]
Tiring	Tiring	1	-1	Tiring[0] [[Sentence=-1,1=word max, 1-5]][[[1,-1 max of sentences]]]
hard	hard	1	-1	hard[0] [[Sentence=-1,1=word max, 1-5]][[[1,-1 max of sentences]]]
Confident	Confident	2	-1	Confident[1] [[Sentence=-1,2=word max, 1-5]][[[2,-1 max of sentences]]]
Hot	Hot	1	-1	Hot[0] [[Sentence=-1,1=word max, 1-5]][[[1,-1 max of sentences]]]
Busy	Busy	1	-1	Busy[0] [[Sentence=-1,1=word max, 1-5]][[[1,-1 max of sentences]]]
helpful	helpful	2	-1	helpful[1] [[Sentence=-1,2=word max, 1-5]][[[2,-1 max of sentences]]]
Fun	Fun	2	-1	Fun[1] [[Sentence=-1,2=word max, 1-5]][[[2,-1 max of sentences]]]
Inspiring	Inspiring	3	-1	Inspiring[2] [[Sentence=-1,3=word max, 1-5]][[[3,-1 max of sentences]]]
development	development	1	-1	development[0] [[Sentence=-1,1=word max, 1-5]][[[1,-1 max of sentences]]]
Wasteful	Wasteful	1	-2	Wasteful[-1] [[Sentence=-2,1=word max, 1-5]][[[1,-2 max of sentences]]]
challenging	challenging	1	-1	challenging[0] [[Sentence=-1,1=word max, 1-5]][[[1,-1 max of sentences]]]
Dull	Dull	1	-2	Dull[-1] [[Sentence=-2,1=word max, 1-5]][[[1,-2 max of sentences]]]
un profesional	un profesional	1	-1	un[0] profesional[0] [[Sentence=-1,1=word max, 1-5]][[[1,-1 max of sentences]]]
tedious	tedious	1	-3	tedious[-2] [[Sentence=-3,1=word max, 1-5]][[[1,-3 max of sentences]]]
Different	Different	1	-1	Different[0] [[Sentence=-1,1=word max, 1-5]][[[1,-1 max of sentences]]]
repetative	repetative	1	-1	repetative[0] [[Sentence=-1,1=word max, 1-5]][[[1,-1 max of sentences]]]
Damanding	Damanding	1	-1	Damanding[0] [[Sentence=-1,1=word max, 1-5]][[[1,-1 max of sentences]]]
Rewarding	Rewarding	2	-1	Rewarding[1] [[Sentence=-1,2=word max, 1-5]][[[2,-1 max of sentences]]]
Different	Different	1	-1	Different[0] [[Sentence=-1,1=word max, 1-5]][[[1,-1 max of sentences]]]
Helper	Helper	1	-1	Helper[0] [[Sentence=-1,1=word max, 1-5]][[[1,-1 max of sentences]]]
energetic	energetic	1	-1	energetic[0] [[Sentence=-1,1=word max, 1-5]][[[1,-1 max of sentences]]]
caring and helping	caring and helping	3	-1	caring[2] and[0] helping[0] [[Sentence=-1,3=word max, 1-5]][[[3,-1 max of sentences]]]
repetitive	repetitive	1	-1	repetitive[0] [[Sentence=-1,1=word max, 1-5]][[[1,-1 max of sentences]]]
Draining	Draining	1	-1	Draining[0] [[Sentence=-1,1=word max, 1-5]][[[1,-1 max of sentences]]]
Worthwhile	Worthwhile	2	-1	Worthwhile[1] [[Sentence=-1,2=word max, 1-5]][[[2,-1 max of sentences]]]
Positive	Positive	3	-1	Positive[2] [[Sentence=-1,3=word max, 1-5]][[[3,-1 max of sentences]]]
Easy	Easy	1	-1	Easy[0] [[Sentence=-1,1=word max, 1-5]][[[1,-1 max of sentences]]]
Rewarding	Rewarding	2	-1	Rewarding[1] [[Sentence=-1,2=word max, 1-5]][[[2,-1 max of sentences]]]
Repetitive	Repetitive	1	-1	Repetitive[0] [[Sentence=-1,1=word max, 1-5]][[[1,-1 max of sentences]]]
Necessary	Necessary	1	-1	Necessary[0] [[Sentence=-1,1=word max, 1-5]][[[1,-1 max of sentences]]]
Suitable	Suitable	1	-1	Suitable[0] [[Sentence=-1,1=word max, 1-5]][[[1,-1 max of sentences]]]
Unstructured	Unstructured	1	-1	Unstructured[0] [[Sentence=-1,1=word max, 1-5]][[[1,-1 max of sentences]]]
busy	busy	1	-1	busy[0] [[Sentence=-1,1=word max, 1-5]][[[1,-1 max of sentences]]]
Intetesting	Intetesting	1	-1	Intetesting[0] [[Sentence=-1,1=word max, 1-5]][[[1,-1 max of sentences]]]
Complex	Complex	1	-1	Complex[0] [[Sentence=-1,1=word max, 1-5]][[[1,-1 max of sentences]]]
Underpaid	Underpaid	1	-1	Underpaid[0] [[Sentence=-1,1=word max, 1-5]][[[1,-1 max of sentences]]]
routine	routine	1	-1	routine[0] [[Sentence=-1,1=word max, 1-5]][[[1,-1 max of sentences]]]
Demanding	Demanding	1	-1	Demanding[0] [[Sentence=-1,1=word max, 1-5]][[[1,-1 max of sentences]]]
Happy	Happy	2	-1	Happy[1] [[Sentence=-1,2=word max, 1-5]][[[2,-1 max of sentences]]]
important	important	1	-1	important[0] [[Sentence=-1,1=word max, 1-5]][[[1,-1 max of sentences]]]
hard	hard	1	-1	hard[0] [[Sentence=-1,1=word max, 1-5]][[[1,-1 max of sentences]]]
Progressive	Progressive	1	-1	Progressive[0] [[Sentence=-1,1=word max, 1-5]][[[1,-1 max of sentences]]]
Helping people	Helping people	1	-1	Helping[0] people[0] [[Sentence=-1,1=word max, 1-5]][[[1,-1 max of sentences]]]
supportive	supportive	2	-1	supportive[1] [[Sentence=-1,2=word max, 1-5]][[[2,-1 max of sentences]]]
Boring	Boring	1	-2	Boring[-1] [[Sentence=-2,1=word max, 1-5]][[[1,-2 max of sentences]]]
Hard	Hard	1	-1	Hard[0] [[Sentence=-1,1=word max, 1-5]][[[1,-1 max of sentences]]]
easy	easy	1	-1	easy[0] [[Sentence=-1,1=word max, 1-5]][[[1,-1 max of sentences]]]
Fun	Fun	2	-1	Fun[1] [[Sentence=-1,2=word max, 1-5]][[[2,-1 max of sentences]]]
different	different	1	-1	different[0] [[Sentence=-1,1=word max, 1-5]][[[1,-1 max of sentences]]]
Hectic	Hectic	1	-2	Hectic[-1] [[Sentence=-2,1=word max, 1-5]][[[1,-2 max of sentences]]]
long	long	1	-1	long[0] [[Sentence=-1,1=word max, 1-5]][[[1,-1 max of sentences]]]
Eventful	Eventful	1	-1	Eventful[0] [[Sentence=-1,1=word max, 1-5]][[[1,-1 max of sentences]]]
friendly	friendly	2	-1	friendly[1] [[Sentence=-1,2=word max, 1-5]][[[2,-1 max of sentences]]]
Repetitive	Repetitive	1	-1	Repetitive[0] [[Sentence=-1,1=word max, 1-5]][[[1,-1 max of sentences]]]
interesting	interesting	2	-1	interesting[1] [[Sentence=-1,2=word max, 1-5]][[[2,-1 max of sentences]]]
Simple	Simple	1	-1	Simple[0] [[Sentence=-1,1=word max, 1-5]][[[1,-1 max of sentences]]]
Help others	Help others	1	-1	Help[0] others[0] [[Sentence=-1,1=word max, 1-5]][[[1,-1 max of sentences]]]
Challenging	Challenging	1	-1	Challenging[0] [[Sentence=-1,1=word max, 1-5]][[[1,-1 max of sentences]]]
Mediocre	Mediocre	1	-2	Mediocre[-1] [[Sentence=-2,1=word max, 1-5]][[[1,-2 max of sentences]]]
Hard	Hard	1	-1	Hard[0] [[Sentence=-1,1=word max, 1-5]][[[1,-1 max of sentences]]]
autonomous	autonomous	1	-1	autonomous[0] [[Sentence=-1,1=word max, 1-5]][[[1,-1 max of sentences]]]
changing	changing	1	-1	changing[0] [[Sentence=-1,1=word max, 1-5]][[[1,-1 max of sentences]]]
dull	dull	1	-2	dull[-1] [[Sentence=-2,1=word max, 1-5]][[[1,-2 max of sentences]]]
Fun	Fun	2	-1	Fun[1] [[Sentence=-1,2=word max, 1-5]][[[2,-1 max of sentences]]]
Fun	Fun	2	-1	Fun[1] [[Sentence=-1,2=word max, 1-5]][[[2,-1 max of sentences]]]
Working	Working	1	-1	Working[0] [[Sentence=-1,1=word max, 1-5]][[[1,-1 max of sentences]]]
Learn	Learn	1	-1	Learn[0] [[Sentence=-1,1=word max, 1-5]][[[1,-1 max of sentences]]]
Tiring	Tiring	1	-1	Tiring[0] [[Sentence=-1,1=word max, 1-5]][[[1,-1 max of sentences]]]
Draining	Draining	1	-1	Draining[0] [[Sentence=-1,1=word max, 1-5]][[[1,-1 max of sentences]]]
thankless	thankless	1	-1	thankless[0] [[Sentence=-1,1=word max, 1-5]][[[1,-1 max of sentences]]]
Seedy	Seedy	1	-1	Seedy[0] [[Sentence=-1,1=word max, 1-5]][[[1,-1 max of sentences]]]
Underpaid	Underpaid	1	-1	Underpaid[0] [[Sentence=-1,1=word max, 1-5]][[[1,-1 max of sentences]]]
Students	Students	1	-1	Students[0] [[Sentence=-1,1=word max, 1-5]][[[1,-1 max of sentences]]]
Repetitive	Repetitive	1	-1	Repetitive[0] [[Sentence=-1,1=word max, 1-5]][[[1,-1 max of sentences]]]
Rewarding	Rewarding	2	-1	Rewarding[1] [[Sentence=-1,2=word max, 1-5]][[[2,-1 max of sentences]]]
Time consuming	Time consuming	1	-1	Time[0] consuming[0] [[Sentence=-1,1=word max, 1-5]][[[1,-1 max of sentences]]]
helping	helping	1	-1	helping[0] [[Sentence=-1,1=word max, 1-5]][[[1,-1 max of sentences]]]
fun	fun	2	-1	fun[1] [[Sentence=-1,2=word max, 1-5]][[[2,-1 max of sentences]]]
Pleasant	Pleasant	3	-1	Pleasant[2] [[Sentence=-1,3=word max, 1-5]][[[3,-1 max of sentences]]]
Enjoyable	Enjoyable	3	-1	Enjoyable[2] [[Sentence=-1,3=word max, 1-5]][[[3,-1 max of sentences]]]
parked	parked	1	-1	parked[0] [[Sentence=-1,1=word max, 1-5]][[[1,-1 max of sentences]]]
Exciting	Exciting	3	-1	Exciting[2] [[Sentence=-1,3=word max, 1-5]][[[3,-1 max of sentences]]]
practical	practical	1	-1	practical[0] [[Sentence=-1,1=word max, 1-5]][[[1,-1 max of sentences]]]
Alright	Alright	1	-1	Alright[0] [[Sentence=-1,1=word max, 1-5]][[[1,-1 max of sentences]]]
Challenging	Challenging	1	-1	Challenging[0] [[Sentence=-1,1=word max, 1-5]][[[1,-1 max of sentences]]]
Repetitive	Repetitive	1	-1	Repetitive[0] [[Sentence=-1,1=word max, 1-5]][[[1,-1 max of sentences]]]
Rewarding	Rewarding	2	-1	Rewarding[1] [[Sentence=-1,2=word max, 1-5]][[[2,-1 max of sentences]]]
Boring	Boring	1	-2	Boring[-1] [[Sentence=-2,1=word max, 1-5]][[[1,-2 max of sentences]]]
Dynamic	Dynamic	2	-1	Dynamic[1] [[Sentence=-1,2=word max, 1-5]][[[2,-1 max of sentences]]]
performance	performance	1	-1	performance[0] [[Sentence=-1,1=word max, 1-5]][[[1,-1 max of sentences]]]
variable	variable	1	-1	variable[0] [[Sentence=-1,1=word max, 1-5]][[[1,-1 max of sentences]]]
Tiring	Tiring	1	-1	Tiring[0] [[Sentence=-1,1=word max, 1-5]][[[1,-1 max of sentences]]]
tiring	tiring	1	-1	tiring[0] [[Sentence=-1,1=word max, 1-5]][[[1,-1 max of sentences]]]
Varied	Varied	1	-1	Varied[0] [[Sentence=-1,1=word max, 1-5]][[[1,-1 max of sentences]]]
Exhausting	Exhausting	1	-2	Exhausting[-1] [[Sentence=-2,1=word max, 1-5]][[[1,-2 max of sentences]]]
Enjoyable	Enjoyable	3	-1	Enjoyable[2] [[Sentence=-1,3=word max, 1-5]][[[3,-1 max of sentences]]]
developing	developing	1	-1	developing[0] [[Sentence=-1,1=word max, 1-5]][[[1,-1 max of sentences]]]
Worldwide	Worldwide	1	-1	Worldwide[0] [[Sentence=-1,1=word max, 1-5]][[[1,-1 max of sentences]]]
Frustrating	Frustrating	1	-3	Frustrating[-2] [[Sentence=-3,1=word max, 1-5]][[[1,-3 max of sentences]]]
Safe	Safe	2	-1	Safe[1] [[Sentence=-1,2=word max, 1-5]][[[2,-1 max of sentences]]]
Relaxed	Relaxed	3	-1	Relaxed[2] [[Sentence=-1,3=word max, 1-5]][[[3,-1 max of sentences]]]
Fun	Fun	2	-1	Fun[1] [[Sentence=-1,2=word max, 1-5]][[[2,-1 max of sentences]]]
Frustrating	Frustrating	1	-3	Frustrating[-2] [[Sentence=-3,1=word max, 1-5]][[[1,-3 max of sentences]]]
tiring	tiring	1	-1	tiring[0] [[Sentence=-1,1=word max, 1-5]][[[1,-1 max of sentences]]]
Valuable	Valuable	2	-1	Valuable[1] [[Sentence=-1,2=word max, 1-5]][[[2,-1 max of sentences]]]
Challenging	Challenging	1	-1	Challenging[0] [[Sentence=-1,1=word max, 1-5]][[[1,-1 max of sentences]]]
chore	chore	1	-3	chore[-2] [[Sentence=-3,1=word max, 1-5]][[[1,-3 max of sentences]]]
Fulgilling	Fulgilling	1	-1	Fulgilling[0] [[Sentence=-1,1=word max, 1-5]][[[1,-1 max of sentences]]]
Attentive	Attentive	1	-1	Attentive[0] [[Sentence=-1,1=word max, 1-5]][[[1,-1 max of sentences]]]
Interesting	Interesting	2	-1	Interesting[1] [[Sentence=-1,2=word max, 1-5]][[[2,-1 max of sentences]]]
Stressful	Stressful	1	-2	Stressful[-1] [[Sentence=-2,1=word max, 1-5]][[[1,-2 max of sentences]]]
Busy	Busy	1	-1	Busy[0] [[Sentence=-1,1=word max, 1-5]][[[1,-1 max of sentences]]]
rewarding	rewarding	2	-1	rewarding[1] [[Sentence=-1,2=word max, 1-5]][[[2,-1 max of sentences]]]
Busy	Busy	1	-1	Busy[0] [[Sentence=-1,1=word max, 1-5]][[[1,-1 max of sentences]]]
Useful	Useful	2	-1	Useful[1] [[Sentence=-1,2=word max, 1-5]][[[2,-1 max of sentences]]]
Fun	Fun	2	-1	Fun[1] [[Sentence=-1,2=word max, 1-5]][[[2,-1 max of sentences]]]
basic	basic	1	-1	basic[0] [[Sentence=-1,1=word max, 1-5]][[[1,-1 max of sentences]]]
Repetitive	Repetitive	1	-1	Repetitive[0] [[Sentence=-1,1=word max, 1-5]][[[1,-1 max of sentences]]]
Demanding	Demanding	1	-1	Demanding[0] [[Sentence=-1,1=word max, 1-5]][[[1,-1 max of sentences]]]
disability discrimination	disability discrimination	1	-3	disability[0] discrimination[-2] [[Sentence=-3,1=word max, 1-5]][[[1,-3 max of sentences]]]
Competitive	Competitive	1	-1	Competitive[0] [[Sentence=-1,1=word max, 1-5]][[[1,-1 max of sentences]]]
monotonous	monotonous	1	-2	monotonous[-1] [[Sentence=-2,1=word max, 1-5]][[[1,-2 max of sentences]]]
ease	ease	1	-1	ease[0] [[Sentence=-1,1=word max, 1-5]][[[1,-1 max of sentences]]]
Long	Long	1	-1	Long[0] [[Sentence=-1,1=word max, 1-5]][[[1,-1 max of sentences]]]
QUALITY	QUALITY	1	-1	QUALITY[0] [[Sentence=-1,1=word max, 1-5]][[[1,-1 max of sentences]]]
customer centred	customer centred	1	-1	customer[0] centred[0] [[Sentence=-1,1=word max, 1-5]][[[1,-1 max of sentences]]]
Physical	Physical	1	-1	Physical[0] [[Sentence=-1,1=word max, 1-5]][[[1,-1 max of sentences]]]
busy	busy	1	-1	busy[0] [[Sentence=-1,1=word max, 1-5]][[[1,-1 max of sentences]]]
Helpful	Helpful	2	-1	Helpful[1] [[Sentence=-1,2=word max, 1-5]][[[2,-1 max of sentences]]]
Underpaid	Underpaid	1	-1	Underpaid[0] [[Sentence=-1,1=word max, 1-5]][[[1,-1 max of sentences]]]
Busy	Busy	1	-1	Busy[0] [[Sentence=-1,1=word max, 1-5]][[[1,-1 max of sentences]]]
Integral	Integral	1	-1	Integral[0] [[Sentence=-1,1=word max, 1-5]][[[1,-1 max of sentences]]]
Mentally challenging	Mentally challenging	1	-1	Mentally[0] challenging[0] [[Sentence=-1,1=word max, 1-5]][[[1,-1 max of sentences]]]
mundane	mundane	1	-2	mundane[-1] [[Sentence=-2,1=word max, 1-5]][[[1,-2 max of sentences]]]
Challenging	Challenging	1	-1	Challenging[0] [[Sentence=-1,1=word max, 1-5]][[[1,-1 max of sentences]]]
help	help	1	-1	help[0] [[Sentence=-1,1=word max, 1-5]][[[1,-1 max of sentences]]]
Look after patients	Look after patients	1	-1	Look[0] after[0] patients[0] [[Sentence=-1,1=word max, 1-5]][[[1,-1 max of sentences]]]
Exciting	Exciting	3	-1	Exciting[2] [[Sentence=-1,3=word max, 1-5]][[[3,-1 max of sentences]]]
Rewarding	Rewarding	2	-1	Rewarding[1] [[Sentence=-1,2=word max, 1-5]][[[2,-1 max of sentences]]]
worthwile	worthwile	1	-1	worthwile[0] [[Sentence=-1,1=word max, 1-5]][[[1,-1 max of sentences]]]
rewarding	rewarding	2	-1	rewarding[1] [[Sentence=-1,2=word max, 1-5]][[[2,-1 max of sentences]]]
Enthusiasm	Enthusiasm	3	-1	Enthusiasm[2] [[Sentence=-1,3=word max, 1-5]][[[3,-1 max of sentences]]]
Simple	Simple	1	-1	Simple[0] [[Sentence=-1,1=word max, 1-5]][[[1,-1 max of sentences]]]
Professional	Professional	1	-1	Professional[0] [[Sentence=-1,1=word max, 1-5]][[[1,-1 max of sentences]]]
Tedious	Tedious	1	-3	Tedious[-2] [[Sentence=-3,1=word max, 1-5]][[[1,-3 max of sentences]]]
Interesting	Interesting	2	-1	Interesting[1] [[Sentence=-1,2=word max, 1-5]][[[2,-1 max of sentences]]]
Necessary	Necessary	1	-1	Necessary[0] [[Sentence=-1,1=word max, 1-5]][[[1,-1 max of sentences]]]
Repetitive	Repetitive	1	-1	Repetitive[0] [[Sentence=-1,1=word max, 1-5]][[[1,-1 max of sentences]]]
Busy	Busy	1	-1	Busy[0] [[Sentence=-1,1=word max, 1-5]][[[1,-1 max of sentences]]]
Challenging	Challenging	1	-1	Challenging[0] [[Sentence=-1,1=word max, 1-5]][[[1,-1 max of sentences]]]
stressful	stressful	1	-2	stressful[-1] [[Sentence=-2,1=word max, 1-5]][[[1,-2 max of sentences]]]
Challenging	Challenging	1	-1	Challenging[0] [[Sentence=-1,1=word max, 1-5]][[[1,-1 max of sentences]]]
Worthwhile	Worthwhile	2	-1	Worthwhile[1] [[Sentence=-1,2=word max, 1-5]][[[2,-1 max of sentences]]]
Enjoyable	Enjoyable	3	-1	Enjoyable[2] [[Sentence=-1,3=word max, 1-5]][[[3,-1 max of sentences]]]
thankless	thankless	1	-1	thankless[0] [[Sentence=-1,1=word max, 1-5]][[[1,-1 max of sentences]]]
interesting	interesting	2	-1	interesting[1] [[Sentence=-1,2=word max, 1-5]][[[2,-1 max of sentences]]]
Stressful	Stressful	1	-2	Stressful[-1] [[Sentence=-2,1=word max, 1-5]][[[1,-2 max of sentences]]]
Different	Different	1	-1	Different[0] [[Sentence=-1,1=word max, 1-5]][[[1,-1 max of sentences]]]
steady	steady	1	-1	steady[0] [[Sentence=-1,1=word max, 1-5]][[[1,-1 max of sentences]]]
picking	picking	1	-1	picking[0] [[Sentence=-1,1=word max, 1-5]][[[1,-1 max of sentences]]]
Interesting	Interesting	2	-1	Interesting[1] [[Sentence=-1,2=word max, 1-5]][[[2,-1 max of sentences]]]
useful	useful	2	-1	useful[1] [[Sentence=-1,2=word max, 1-5]][[[2,-1 max of sentences]]]
repetitive	repetitive	1	-1	repetitive[0] [[Sentence=-1,1=word max, 1-5]][[[1,-1 max of sentences]]]
Tiresome	Tiresome	1	-2	Tiresome[-1] [[Sentence=-2,1=word max, 1-5]][[[1,-2 max of sentences]]]
Secure	Secure	2	-1	Secure[1] [[Sentence=-1,2=word max, 1-5]][[[2,-1 max of sentences]]]
Boring	Boring	1	-2	Boring[-1] [[Sentence=-2,1=word max, 1-5]][[[1,-2 max of sentences]]]
Unbalanced	Unbalanced	1	-1	Unbalanced[0] [[Sentence=-1,1=word max, 1-5]][[[1,-1 max of sentences]]]
Interesting	Interesting	2	-1	Interesting[1] [[Sentence=-1,2=word max, 1-5]][[[2,-1 max of sentences]]]
Stressful	Stressful	1	-2	Stressful[-1] [[Sentence=-2,1=word max, 1-5]][[[1,-2 max of sentences]]]
Innovative	Innovative	1	-1	Innovative[0] [[Sentence=-1,1=word max, 1-5]][[[1,-1 max of sentences]]]
Small team	Small team	1	-1	Small[0] team[0] [[Sentence=-1,1=word max, 1-5]][[[1,-1 max of sentences]]]
interesting	interesting	2	-1	interesting[1] [[Sentence=-1,2=word max, 1-5]][[[2,-1 max of sentences]]]
Important	Important	1	-1	Important[0] [[Sentence=-1,1=word max, 1-5]][[[1,-1 max of sentences]]]
Worthwhile	Worthwhile	2	-1	Worthwhile[1] [[Sentence=-1,2=word max, 1-5]][[[2,-1 max of sentences]]]
Serious	Serious	1	-2	Serious[-1] [[Sentence=-2,1=word max, 1-5]][[[1,-2 max of sentences]]]
Professional	Professional	1	-1	Professional[0] [[Sentence=-1,1=word max, 1-5]][[[1,-1 max of sentences]]]
Happy	Happy	2	-1	Happy[1] [[Sentence=-1,2=word max, 1-5]][[[2,-1 max of sentences]]]
Varied	Varied	1	-1	Varied[0] [[Sentence=-1,1=word max, 1-5]][[[1,-1 max of sentences]]]
Intense	Intense	1	-1	Intense[0] [[Sentence=-1,1=word max, 1-5]][[[1,-1 max of sentences]]]
Stressful	Stressful	1	-2	Stressful[-1] [[Sentence=-2,1=word max, 1-5]][[[1,-2 max of sentences]]]
Achievable	Achievable	1	-1	Achievable[0] [[Sentence=-1,1=word max, 1-5]][[[1,-1 max of sentences]]]
Interesting	Interesting	2	-1	Interesting[1] [[Sentence=-1,2=word max, 1-5]][[[2,-1 max of sentences]]]
Fulfilling	Fulfilling	1	-1	Fulfilling[0] [[Sentence=-1,1=word max, 1-5]][[[1,-1 max of sentences]]]
Dull	Dull	1	-2	Dull[-1] [[Sentence=-2,1=word max, 1-5]][[[1,-2 max of sentences]]]
Worthwhile	Worthwhile	2	-1	Worthwhile[1] [[Sentence=-1,2=word max, 1-5]][[[2,-1 max of sentences]]]
One job at the time	One job at the time	1	-1	One[0] job[0] at[0] the[0] time[0] [[Sentence=-1,1=word max, 1-5]][[[1,-1 max of sentences]]]
Negotiation	Negotiation	1	-1	Negotiation[0] [[Sentence=-1,1=word max, 1-5]][[[1,-1 max of sentences]]]
hollow	hollow	1	-2	hollow[-1] [[Sentence=-2,1=word max, 1-5]][[[1,-2 max of sentences]]]
Slow	Slow	1	-1	Slow[0] [[Sentence=-1,1=word max, 1-5]][[[1,-1 max of sentences]]]
Rewarding	Rewarding	2	-1	Rewarding[1] [[Sentence=-1,2=word max, 1-5]][[[2,-1 max of sentences]]]
tedious	tedious	1	-3	tedious[-2] [[Sentence=-3,1=word max, 1-5]][[[1,-3 max of sentences]]]
detailed	detailed	1	-1	detailed[0] [[Sentence=-1,1=word max, 1-5]][[[1,-1 max of sentences]]]
Chaotic	Chaotic	1	-2	Chaotic[-1] [[Sentence=-2,1=word max, 1-5]][[[1,-2 max of sentences]]]
I would like to work less days	I would like to work less days	1	-1	I[0] would[0] like[1][-1 LastWordBoosterStrength] to[0] work[0] less[0] days[0] [[Sentence=-1,1=word max, 1-5]][[[1,-1 max of sentences]]]
versatile	versatile	1	-1	versatile[0] [[Sentence=-1,1=word max, 1-5]][[[1,-1 max of sentences]]]
Frustrating	Frustrating	1	-3	Frustrating[-2] [[Sentence=-3,1=word max, 1-5]][[[1,-3 max of sentences]]]
Valuable	Valuable	2	-1	Valuable[1] [[Sentence=-1,2=word max, 1-5]][[[2,-1 max of sentences]]]
Hard work	Hard work	1	-1	Hard[0] work[0] [[Sentence=-1,1=word max, 1-5]][[[1,-1 max of sentences]]]
Stressful	Stressful	1	-2	Stressful[-1] [[Sentence=-2,1=word max, 1-5]][[[1,-2 max of sentences]]]
stressful	stressful	1	-2	stressful[-1] [[Sentence=-2,1=word max, 1-5]][[[1,-2 max of sentences]]]
Easy	Easy	1	-1	Easy[0] [[Sentence=-1,1=word max, 1-5]][[[1,-1 max of sentences]]]
Satisfying	Satisfying	2	-1	Satisfying[1] [[Sentence=-1,2=word max, 1-5]][[[2,-1 max of sentences]]]
bored	bored	1	-2	bored[-1] [[Sentence=-2,1=word max, 1-5]][[[1,-2 max of sentences]]]
Skill	Skill	1	-1	Skill[0] [[Sentence=-1,1=word max, 1-5]][[[1,-1 max of sentences]]]
difficult	difficult	1	-2	difficult[-1] [[Sentence=-2,1=word max, 1-5]][[[1,-2 max of sentences]]]
International	International	1	-1	International[0] [[Sentence=-1,1=word max, 1-5]][[[1,-1 max of sentences]]]
important	important	1	-1	important[0] [[Sentence=-1,1=word max, 1-5]][[[1,-1 max of sentences]]]
Friendly	Friendly	2	-1	Friendly[1] [[Sentence=-1,2=word max, 1-5]][[[2,-1 max of sentences]]]
Important	Important	1	-1	Important[0] [[Sentence=-1,1=word max, 1-5]][[[1,-1 max of sentences]]]
Demanding	Demanding	1	-1	Demanding[0] [[Sentence=-1,1=word max, 1-5]][[[1,-1 max of sentences]]]
Flexible	Flexible	1	-1	Flexible[0] [[Sentence=-1,1=word max, 1-5]][[[1,-1 max of sentences]]]
Dull	Dull	1	-2	Dull[-1] [[Sentence=-2,1=word max, 1-5]][[[1,-2 max of sentences]]]
Responsible	Responsible	1	-1	Responsible[0] [[Sentence=-1,1=word max, 1-5]][[[1,-1 max of sentences]]]
Lively	Lively	2	-1	Lively[1] [[Sentence=-1,2=word max, 1-5]][[[2,-1 max of sentences]]]
Empowering	Empowering	1	-1	Empowering[0] [[Sentence=-1,1=word max, 1-5]][[[1,-1 max of sentences]]]
Happy	Happy	2	-1	Happy[1] [[Sentence=-1,2=word max, 1-5]][[[2,-1 max of sentences]]]
Pressure	Pressure	1	-2	Pressure[-1] [[Sentence=-2,1=word max, 1-5]][[[1,-2 max of sentences]]]
money	money	1	-1	money[0] [[Sentence=-1,1=word max, 1-5]][[[1,-1 max of sentences]]]
serious	serious	1	-2	serious[-1] [[Sentence=-2,1=word max, 1-5]][[[1,-2 max of sentences]]]
valuable	valuable	2	-1	valuable[1] [[Sentence=-1,2=word max, 1-5]][[[2,-1 max of sentences]]]
Complicated	Complicated	1	-2	Complicated[-1] [[Sentence=-2,1=word max, 1-5]][[[1,-2 max of sentences]]]
Operations	Operations	1	-1	Operations[0] [[Sentence=-1,1=word max, 1-5]][[[1,-1 max of sentences]]]
Stressful	Stressful	1	-2	Stressful[-1] [[Sentence=-2,1=word max, 1-5]][[[1,-2 max of sentences]]]
Investigator	Investigator	1	-1	Investigator[0] [[Sentence=-1,1=word max, 1-5]][[[1,-1 max of sentences]]]
challenging	challenging	1	-1	challenging[0] [[Sentence=-1,1=word max, 1-5]][[[1,-1 max of sentences]]]
frustrating	frustrating	1	-3	frustrating[-2] [[Sentence=-3,1=word max, 1-5]][[[1,-3 max of sentences]]]
united	united	1	-1	united[0] [[Sentence=-1,1=word max, 1-5]][[[1,-1 max of sentences]]]
Whole	Whole	1	-1	Whole[0] [[Sentence=-1,1=word max, 1-5]][[[1,-1 max of sentences]]]
Exciting	Exciting	3	-1	Exciting[2] [[Sentence=-1,3=word max, 1-5]][[[3,-1 max of sentences]]]
Fun	Fun	2	-1	Fun[1] [[Sentence=-1,2=word max, 1-5]][[[2,-1 max of sentences]]]
challenging	challenging	1	-1	challenging[0] [[Sentence=-1,1=word max, 1-5]][[[1,-1 max of sentences]]]
Varied	Varied	1	-1	Varied[0] [[Sentence=-1,1=word max, 1-5]][[[1,-1 max of sentences]]]
boring	boring	1	-2	boring[-1] [[Sentence=-2,1=word max, 1-5]][[[1,-2 max of sentences]]]
Timely	Timely	1	-1	Timely[0] [[Sentence=-1,1=word max, 1-5]][[[1,-1 max of sentences]]]
interesting	interesting	2	-1	interesting[1] [[Sentence=-1,2=word max, 1-5]][[[2,-1 max of sentences]]]
driven	driven	1	-1	driven[0] [[Sentence=-1,1=word max, 1-5]][[[1,-1 max of sentences]]]
Lively	Lively	2	-1	Lively[1] [[Sentence=-1,2=word max, 1-5]][[[2,-1 max of sentences]]]
repetitive	repetitive	1	-1	repetitive[0] [[Sentence=-1,1=word max, 1-5]][[[1,-1 max of sentences]]]
Slow	Slow	1	-1	Slow[0] [[Sentence=-1,1=word max, 1-5]][[[1,-1 max of sentences]]]
Draining	Draining	1	-1	Draining[0] [[Sentence=-1,1=word max, 1-5]][[[1,-1 max of sentences]]]
disrespected	disrespected	1	-1	disrespected[0] [[Sentence=-1,1=word max, 1-5]][[[1,-1 max of sentences]]]
Busy	Busy	1	-1	Busy[0] [[Sentence=-1,1=word max, 1-5]][[[1,-1 max of sentences]]]
Respectful	Respectful	3	-1	Respectful[2] [[Sentence=-1,3=word max, 1-5]][[[3,-1 max of sentences]]]
unsatisfied	unsatisfied	1	-1	unsatisfied[0] [[Sentence=-1,1=word max, 1-5]][[[1,-1 max of sentences]]]
Rewarding	Rewarding	2	-1	Rewarding[1] [[Sentence=-1,2=word max, 1-5]][[[2,-1 max of sentences]]]
Honest	Honest	1	-1	Honest[0] [[Sentence=-1,1=word max, 1-5]][[[1,-1 max of sentences]]]
lucrative	lucrative	1	-1	lucrative[0] [[Sentence=-1,1=word max, 1-5]][[[1,-1 max of sentences]]]
Imbalanced	Imbalanced	1	-1	Imbalanced[0] [[Sentence=-1,1=word max, 1-5]][[[1,-1 max of sentences]]]
easy	easy	1	-1	easy[0] [[Sentence=-1,1=word max, 1-5]][[[1,-1 max of sentences]]]
Quiet	Quiet	1	-1	Quiet[0] [[Sentence=-1,1=word max, 1-5]][[[1,-1 max of sentences]]]
exhausting	exhausting	1	-2	exhausting[-1] [[Sentence=-2,1=word max, 1-5]][[[1,-2 max of sentences]]]
sometimes stressful	sometimes stressful	1	-1	sometimes[0] stressful[-1][--1 LastWordBoosterStrength] [[Sentence=-1,1=word max, 1-5]][[[1,-1 max of sentences]]]
Worthwhile	Worthwhile	2	-1	Worthwhile[1] [[Sentence=-1,2=word max, 1-5]][[[2,-1 max of sentences]]]
Tedious	Tedious	1	-3	Tedious[-2] [[Sentence=-3,1=word max, 1-5]][[[1,-3 max of sentences]]]
Busy	Busy	1	-1	Busy[0] [[Sentence=-1,1=word max, 1-5]][[[1,-1 max of sentences]]]
Challenging	Challenging	1	-1	Challenging[0] [[Sentence=-1,1=word max, 1-5]][[[1,-1 max of sentences]]]
Challenging	Challenging	1	-1	Challenging[0] [[Sentence=-1,1=word max, 1-5]][[[1,-1 max of sentences]]]
not appreciated	not appreciated	1	-2	not[0] appreciated[1][NegatedDueToPreviousWord] [[Sentence=-2,1=word max, 1-5]][[[1,-2 max of sentences]]]
Stressful	Stressful	1	-2	Stressful[-1] [[Sentence=-2,1=word max, 1-5]][[[1,-2 max of sentences]]]
ambitious	ambitious	1	-1	ambitious[0] [[Sentence=-1,1=word max, 1-5]][[[1,-1 max of sentences]]]
rewarding	rewarding	2	-1	rewarding[1] [[Sentence=-1,2=word max, 1-5]][[[2,-1 max of sentences]]]
flexible	flexible	1	-1	flexible[0] [[Sentence=-1,1=word max, 1-5]][[[1,-1 max of sentences]]]
Fun	Fun	2	-1	Fun[1] [[Sentence=-1,2=word max, 1-5]][[[2,-1 max of sentences]]]
hectic	hectic	1	-2	hectic[-1] [[Sentence=-2,1=word max, 1-5]][[[1,-2 max of sentences]]]
Overwhelming	Overwhelming	1	-3	Overwhelming[-2] [[Sentence=-3,1=word max, 1-5]][[[1,-3 max of sentences]]]
fast paced	fast paced	1	-1	fast[0] paced[0] [[Sentence=-1,1=word max, 1-5]][[[1,-1 max of sentences]]]
rewarding	rewarding	2	-1	rewarding[1] [[Sentence=-1,2=word max, 1-5]][[[2,-1 max of sentences]]]
Satisfying	Satisfying	2	-1	Satisfying[1] [[Sentence=-1,2=word max, 1-5]][[[2,-1 max of sentences]]]
Stressful	Stressful	1	-2	Stressful[-1] [[Sentence=-2,1=word max, 1-5]][[[1,-2 max of sentences]]]
cheap	cheap	1	-2	cheap[-1] [[Sentence=-2,1=word max, 1-5]][[[1,-2 max of sentences]]]
Goal oriented	Goal oriented	1	-1	Goal[0] oriented[0] [[Sentence=-1,1=word max, 1-5]][[[1,-1 max of sentences]]]
boring	boring	1	-2	boring[-1] [[Sentence=-2,1=word max, 1-5]][[[1,-2 max of sentences]]]
Overworkef	Overworkef	1	-2	Overworkef[-1] [[Sentence=-2,1=word max, 1-5]][[[1,-2 max of sentences]]]
interesting	interesting	2	-1	interesting[1] [[Sentence=-1,2=word max, 1-5]][[[2,-1 max of sentences]]]
Different	Different	1	-1	Different[0] [[Sentence=-1,1=word max, 1-5]][[[1,-1 max of sentences]]]
Beneficial	Beneficial	1	-1	Beneficial[0] [[Sentence=-1,1=word max, 1-5]][[[1,-1 max of sentences]]]
Rewarding	Rewarding	2	-1	Rewarding[1] [[Sentence=-1,2=word max, 1-5]][[[2,-1 max of sentences]]]
Challenging	Challenging	1	-1	Challenging[0] [[Sentence=-1,1=word max, 1-5]][[[1,-1 max of sentences]]]
teaching	teaching	1	-1	teaching[0] [[Sentence=-1,1=word max, 1-5]][[[1,-1 max of sentences]]]
Undervalued	Undervalued	1	-1	Undervalued[0] [[Sentence=-1,1=word max, 1-5]][[[1,-1 max of sentences]]]
Challenging	Challenging	1	-1	Challenging[0] [[Sentence=-1,1=word max, 1-5]][[[1,-1 max of sentences]]]
Slow	Slow	1	-1	Slow[0] [[Sentence=-1,1=word max, 1-5]][[[1,-1 max of sentences]]]
rewarding	rewarding	2	-1	rewarding[1] [[Sentence=-1,2=word max, 1-5]][[[2,-1 max of sentences]]]
Focused	Focused	1	-1	Focused[0] [[Sentence=-1,1=word max, 1-5]][[[1,-1 max of sentences]]]
Interested	Interested	2	-1	Interested[1] [[Sentence=-1,2=word max, 1-5]][[[2,-1 max of sentences]]]
Happy	Happy	2	-1	Happy[1] [[Sentence=-1,2=word max, 1-5]][[[2,-1 max of sentences]]]
Long	Long	1	-1	Long[0] [[Sentence=-1,1=word max, 1-5]][[[1,-1 max of sentences]]]
Easy	Easy	1	-1	Easy[0] [[Sentence=-1,1=word max, 1-5]][[[1,-1 max of sentences]]]
helpfull	helpful	2	-1	helpfull/helpful[1] [[Sentence=-1,2=word max, 1-5]][[[2,-1 max of sentences]]]
Important	Important	1	-1	Important[0] [[Sentence=-1,1=word max, 1-5]][[[1,-1 max of sentences]]]
Fast	Fast	1	-1	Fast[0] [[Sentence=-1,1=word max, 1-5]][[[1,-1 max of sentences]]]
Challenging	Challenging	1	-1	Challenging[0] [[Sentence=-1,1=word max, 1-5]][[[1,-1 max of sentences]]]
Essential	Essential	1	-1	Essential[0] [[Sentence=-1,1=word max, 1-5]][[[1,-1 max of sentences]]]
Challenging	Challenging	1	-1	Challenging[0] [[Sentence=-1,1=word max, 1-5]][[[1,-1 max of sentences]]]
engaging	engaging	1	-1	engaging[0] [[Sentence=-1,1=word max, 1-5]][[[1,-1 max of sentences]]]
engaging	engaging	1	-1	engaging[0] [[Sentence=-1,1=word max, 1-5]][[[1,-1 max of sentences]]]
conscientous	conscientous	1	-1	conscientous[0] [[Sentence=-1,1=word max, 1-5]][[[1,-1 max of sentences]]]
Challenging	Challenging	1	-1	Challenging[0] [[Sentence=-1,1=word max, 1-5]][[[1,-1 max of sentences]]]
lucky	lucky	2	-1	lucky[1] [[Sentence=-1,2=word max, 1-5]][[[2,-1 max of sentences]]]
Different	Different	1	-1	Different[0] [[Sentence=-1,1=word max, 1-5]][[[1,-1 max of sentences]]]
Interesting	Interesting	2	-1	Interesting[1] [[Sentence=-1,2=word max, 1-5]][[[2,-1 max of sentences]]]
tiring	tiring	1	-1	tiring[0] [[Sentence=-1,1=word max, 1-5]][[[1,-1 max of sentences]]]
tiring	tiring	1	-1	tiring[0] [[Sentence=-1,1=word max, 1-5]][[[1,-1 max of sentences]]]
Local	Local	1	-1	Local[0] [[Sentence=-1,1=word max, 1-5]][[[1,-1 max of sentences]]]
Positive	Positive	3	-1	Positive[2] [[Sentence=-1,3=word max, 1-5]][[[3,-1 max of sentences]]]
Unhappy	Unhappy	1	-3	Unhappy[-2] [[Sentence=-3,1=word max, 1-5]][[[1,-3 max of sentences]]]
Undervalued	Undervalued	1	-1	Undervalued[0] [[Sentence=-1,1=word max, 1-5]][[[1,-1 max of sentences]]]
Worrisome	Worrisome	1	-4	Worrisome[-3] [[Sentence=-4,1=word max, 1-5]][[[1,-4 max of sentences]]]
Interesting	Interesting	2	-1	Interesting[1] [[Sentence=-1,2=word max, 1-5]][[[2,-1 max of sentences]]]
Important	Important	1	-1	Important[0] [[Sentence=-1,1=word max, 1-5]][[[1,-1 max of sentences]]]
Helpful	Helpful	2	-1	Helpful[1] [[Sentence=-1,2=word max, 1-5]][[[2,-1 max of sentences]]]
Clean	Clean	1	-1	Clean[0] [[Sentence=-1,1=word max, 1-5]][[[1,-1 max of sentences]]]
Stimulating	Stimulating	1	-1	Stimulating[0] [[Sentence=-1,1=word max, 1-5]][[[1,-1 max of sentences]]]
Creating a better place	Creating a better place	1	-1	Creating[0] a[0] better[0] place[0] [[Sentence=-1,1=word max, 1-5]][[[1,-1 max of sentences]]]
Chaos	Chaos	1	-2	Chaos[-1] [[Sentence=-2,1=word max, 1-5]][[[1,-2 max of sentences]]]
stimulating	stimulating	1	-1	stimulating[0] [[Sentence=-1,1=word max, 1-5]][[[1,-1 max of sentences]]]
Challenging	Challenging	1	-1	Challenging[0] [[Sentence=-1,1=word max, 1-5]][[[1,-1 max of sentences]]]
Difficult	Difficult	1	-2	Difficult[-1] [[Sentence=-2,1=word max, 1-5]][[[1,-2 max of sentences]]]
nice	nice	2	-1	nice[1] [[Sentence=-1,2=word max, 1-5]][[[2,-1 max of sentences]]]
Slow	Slow	1	-1	Slow[0] [[Sentence=-1,1=word max, 1-5]][[[1,-1 max of sentences]]]
caring	caring	3	-1	caring[2] [[Sentence=-1,3=word max, 1-5]][[[3,-1 max of sentences]]]
Intereseting	Intereseting	1	-1	Intereseting[0] [[Sentence=-1,1=word max, 1-5]][[[1,-1 max of sentences]]]
Absorbing	Absorbing	1	-1	Absorbing[0] [[Sentence=-1,1=word max, 1-5]][[[1,-1 max of sentences]]]
helpful	helpful	2	-1	helpful[1] [[Sentence=-1,2=word max, 1-5]][[[2,-1 max of sentences]]]
Develop Sustainable Clubs	Develop Sustainable Clubs	1	-1	Develop[0] Sustainable[0] Clubs[0] [[Sentence=-1,1=word max, 1-5]][[[1,-1 max of sentences]]]
Academic	Academic	1	-1	Academic[0] [[Sentence=-1,1=word max, 1-5]][[[1,-1 max of sentences]]]
Stressful	Stressful	1	-2	Stressful[-1] [[Sentence=-2,1=word max, 1-5]][[[1,-2 max of sentences]]]
correct	correct	1	-1	correct[0] [[Sentence=-1,1=word max, 1-5]][[[1,-1 max of sentences]]]
Organised	Organised	1	-1	Organised[0] [[Sentence=-1,1=word max, 1-5]][[[1,-1 max of sentences]]]
Patient care	Patient care	2	-1	Patient[0] care[1] [[Sentence=-1,2=word max, 1-5]][[[2,-1 max of sentences]]]
Stimulating	Stimulating	1	-1	Stimulating[0] [[Sentence=-1,1=word max, 1-5]][[[1,-1 max of sentences]]]
Stressful	Stressful	1	-2	Stressful[-1] [[Sentence=-2,1=word max, 1-5]][[[1,-2 max of sentences]]]
stresfull	stresfull	1	-1	stresfull[0] [[Sentence=-1,1=word max, 1-5]][[[1,-1 max of sentences]]]
Complaints	Complaints	1	-2	Complaints[-1] [[Sentence=-2,1=word max, 1-5]][[[1,-2 max of sentences]]]
busy	busy	1	-1	busy[0] [[Sentence=-1,1=word max, 1-5]][[[1,-1 max of sentences]]]
Stimulating	Stimulating	1	-1	Stimulating[0] [[Sentence=-1,1=word max, 1-5]][[[1,-1 max of sentences]]]
Dull	Dull	1	-2	Dull[-1] [[Sentence=-2,1=word max, 1-5]][[[1,-2 max of sentences]]]
important	important	1	-1	important[0] [[Sentence=-1,1=word max, 1-5]][[[1,-1 max of sentences]]]
Skilled	Skilled	1	-1	Skilled[0] [[Sentence=-1,1=word max, 1-5]][[[1,-1 max of sentences]]]
Determination	Determination	1	-1	Determination[0] [[Sentence=-1,1=word max, 1-5]][[[1,-1 max of sentences]]]
fun	fun	2	-1	fun[1] [[Sentence=-1,2=word max, 1-5]][[[2,-1 max of sentences]]]
fun	fun	2	-1	fun[1] [[Sentence=-1,2=word max, 1-5]][[[2,-1 max of sentences]]]
Passion	Passion	3	-1	Passion[2] [[Sentence=-1,3=word max, 1-5]][[[3,-1 max of sentences]]]
Interesting	Interesting	2	-1	Interesting[1] [[Sentence=-1,2=word max, 1-5]][[[2,-1 max of sentences]]]
Stressful	Stressful	1	-2	Stressful[-1] [[Sentence=-2,1=word max, 1-5]][[[1,-2 max of sentences]]]
rewarding	rewarding	2	-1	rewarding[1] [[Sentence=-1,2=word max, 1-5]][[[2,-1 max of sentences]]]
Working with people	Working with people	1	-1	Working[0] with[0] people[0] [[Sentence=-1,1=word max, 1-5]][[[1,-1 max of sentences]]]
rewarding	rewarding	2	-1	rewarding[1] [[Sentence=-1,2=word max, 1-5]][[[2,-1 max of sentences]]]
satisfying	satisfying	2	-1	satisfying[1] [[Sentence=-1,2=word max, 1-5]][[[2,-1 max of sentences]]]
easy	easy	1	-1	easy[0] [[Sentence=-1,1=word max, 1-5]][[[1,-1 max of sentences]]]
Underpaid	Underpaid	1	-1	Underpaid[0] [[Sentence=-1,1=word max, 1-5]][[[1,-1 max of sentences]]]
useful	useful	2	-1	useful[1] [[Sentence=-1,2=word max, 1-5]][[[2,-1 max of sentences]]]
dull	dull	1	-2	dull[-1] [[Sentence=-2,1=word max, 1-5]][[[1,-2 max of sentences]]]
Boring	Boring	1	-2	Boring[-1] [[Sentence=-2,1=word max, 1-5]][[[1,-2 max of sentences]]]
Stressful	Stressful	1	-2	Stressful[-1] [[Sentence=-2,1=word max, 1-5]][[[1,-2 max of sentences]]]
Fast Paced	Fast Paced	1	-1	Fast[0] Paced[0] [[Sentence=-1,1=word max, 1-5]][[[1,-1 max of sentences]]]
Rewarding	Rewarding	2	-1	Rewarding[1] [[Sentence=-1,2=word max, 1-5]][[[2,-1 max of sentences]]]
over worked	over worked	1	-1	over[0] worked[0] [[Sentence=-1,1=word max, 1-5]][[[1,-1 max of sentences]]]
Proud	Proud	2	-1	Proud[1] [[Sentence=-1,2=word max, 1-5]][[[2,-1 max of sentences]]]
Fundamental	Fundamental	1	-1	Fundamental[0] [[Sentence=-1,1=word max, 1-5]][[[1,-1 max of sentences]]]
Rewarding	Rewarding	2	-1	Rewarding[1] [[Sentence=-1,2=word max, 1-5]][[[2,-1 max of sentences]]]
Fulfilling	Fulfilling	1	-1	Fulfilling[0] [[Sentence=-1,1=word max, 1-5]][[[1,-1 max of sentences]]]
Rewarding	Rewarding	2	-1	Rewarding[1] [[Sentence=-1,2=word max, 1-5]][[[2,-1 max of sentences]]]
Awesome	Awesome	3	-1	Awesome[2] [[Sentence=-1,3=word max, 1-5]][[[3,-1 max of sentences]]]
Busy	Busy	1	-1	Busy[0] [[Sentence=-1,1=word max, 1-5]][[[1,-1 max of sentences]]]
Slow	Slow	1	-1	Slow[0] [[Sentence=-1,1=word max, 1-5]][[[1,-1 max of sentences]]]
technical	technical	1	-1	technical[0] [[Sentence=-1,1=word max, 1-5]][[[1,-1 max of sentences]]]
enjoyable	enjoyable	3	-1	enjoyable[2] [[Sentence=-1,3=word max, 1-5]][[[3,-1 max of sentences]]]
Intense	Intense	1	-1	Intense[0] [[Sentence=-1,1=word max, 1-5]][[[1,-1 max of sentences]]]
caring	caring	3	-1	caring[2] [[Sentence=-1,3=word max, 1-5]][[[3,-1 max of sentences]]]
Physical	Physical	1	-1	Physical[0] [[Sentence=-1,1=word max, 1-5]][[[1,-1 max of sentences]]]
accomplished	accomplished	2	-1	accomplished[1] [[Sentence=-1,2=word max, 1-5]][[[2,-1 max of sentences]]]
friendly	friendly	2	-1	friendly[1] [[Sentence=-1,2=word max, 1-5]][[[2,-1 max of sentences]]]
Intense	Intense	1	-1	Intense[0] [[Sentence=-1,1=word max, 1-5]][[[1,-1 max of sentences]]]
uncomplicated	uncomplicated	1	-1	uncomplicated[0] [[Sentence=-1,1=word max, 1-5]][[[1,-1 max of sentences]]]
Inspiring	Inspiring	3	-1	Inspiring[2] [[Sentence=-1,3=word max, 1-5]][[[3,-1 max of sentences]]]
Busy	Busy	1	-1	Busy[0] [[Sentence=-1,1=word max, 1-5]][[[1,-1 max of sentences]]]
Constant	Constant	1	-1	Constant[0] [[Sentence=-1,1=word max, 1-5]][[[1,-1 max of sentences]]]
Competent	Competent	1	-1	Competent[0] [[Sentence=-1,1=word max, 1-5]][[[1,-1 max of sentences]]]
rewarding	rewarding	2	-1	rewarding[1] [[Sentence=-1,2=word max, 1-5]][[[2,-1 max of sentences]]]
Rewarding	Rewarding	2	-1	Rewarding[1] [[Sentence=-1,2=word max, 1-5]][[[2,-1 max of sentences]]]
Patience	Patience	1	-1	Patience[0] [[Sentence=-1,1=word max, 1-5]][[[1,-1 max of sentences]]]
Challenging	Challenging	1	-1	Challenging[0] [[Sentence=-1,1=word max, 1-5]][[[1,-1 max of sentences]]]
fun	fun	2	-1	fun[1] [[Sentence=-1,2=word max, 1-5]][[[2,-1 max of sentences]]]
Challenging	Challenging	1	-1	Challenging[0] [[Sentence=-1,1=word max, 1-5]][[[1,-1 max of sentences]]]
Entertaining	Entertaining	1	-1	Entertaining[0] [[Sentence=-1,1=word max, 1-5]][[[1,-1 max of sentences]]]
fun	fun	2	-1	fun[1] [[Sentence=-1,2=word max, 1-5]][[[2,-1 max of sentences]]]
Busy	Busy	1	-1	Busy[0] [[Sentence=-1,1=word max, 1-5]][[[1,-1 max of sentences]]]
Interesting	Interesting	2	-1	Interesting[1] [[Sentence=-1,2=word max, 1-5]][[[2,-1 max of sentences]]]
Technical	Technical	1	-1	Technical[0] [[Sentence=-1,1=word max, 1-5]][[[1,-1 max of sentences]]]
Confident	Confident	2	-1	Confident[1] [[Sentence=-1,2=word max, 1-5]][[[2,-1 max of sentences]]]
Rewarding	Rewarding	2	-1	Rewarding[1] [[Sentence=-1,2=word max, 1-5]][[[2,-1 max of sentences]]]
respect	respect	3	-1	respect[2] [[Sentence=-1,3=word max, 1-5]][[[3,-1 max of sentences]]]
Flexible	Flexible	1	-1	Flexible[0] [[Sentence=-1,1=word max, 1-5]][[[1,-1 max of sentences]]]
smart	smart	2	-1	smart[1] [[Sentence=-1,2=word max, 1-5]][[[2,-1 max of sentences]]]
Challenging	Challenging	1	-1	Challenging[0] [[Sentence=-1,1=word max, 1-5]][[[1,-1 max of sentences]]]
repetative	repetative	1	-1	repetative[0] [[Sentence=-1,1=word max, 1-5]][[[1,-1 max of sentences]]]
Fulfilling	Fulfilling	1	-1	Fulfilling[0] [[Sentence=-1,1=word max, 1-5]][[[1,-1 max of sentences]]]
Future	Future	1	-1	Future[0] [[Sentence=-1,1=word max, 1-5]][[[1,-1 max of sentences]]]
Easy	Easy	1	-1	Easy[0] [[Sentence=-1,1=word max, 1-5]][[[1,-1 max of sentences]]]
Rewarding	Rewarding	2	-1	Rewarding[1] [[Sentence=-1,2=word max, 1-5]][[[2,-1 max of sentences]]]
Challenge	Challenge	1	-2	Challenge[-1] [[Sentence=-2,1=word max, 1-5]][[[1,-2 max of sentences]]]
quiet	quiet	1	-1	quiet[0] [[Sentence=-1,1=word max, 1-5]][[[1,-1 max of sentences]]]
Rewarding	Rewarding	2	-1	Rewarding[1] [[Sentence=-1,2=word max, 1-5]][[[2,-1 max of sentences]]]
nps	nps	1	-1	nps[0] [[Sentence=-1,1=word max, 1-5]][[[1,-1 max of sentences]]]
Demanding	Demanding	1	-1	Demanding[0] [[Sentence=-1,1=word max, 1-5]][[[1,-1 max of sentences]]]
challenging	challenging	1	-1	challenging[0] [[Sentence=-1,1=word max, 1-5]][[[1,-1 max of sentences]]]
lonely	lonely	1	-2	lonely[-1] [[Sentence=-2,1=word max, 1-5]][[[1,-2 max of sentences]]]
fast paced	fast paced	1	-1	fast[0] paced[0] [[Sentence=-1,1=word max, 1-5]][[[1,-1 max of sentences]]]
Politics	Politics	1	-1	Politics[0] [[Sentence=-1,1=word max, 1-5]][[[1,-1 max of sentences]]]
Unorganised	Unorganised	1	-1	Unorganised[0] [[Sentence=-1,1=word max, 1-5]][[[1,-1 max of sentences]]]
Interesting	Interesting	2	-1	Interesting[1] [[Sentence=-1,2=word max, 1-5]][[[2,-1 max of sentences]]]
Dull	Dull	1	-2	Dull[-1] [[Sentence=-2,1=word max, 1-5]][[[1,-2 max of sentences]]]
Rewarding	Rewarding	2	-1	Rewarding[1] [[Sentence=-1,2=word max, 1-5]][[[2,-1 max of sentences]]]
New	New	1	-1	New[0] [[Sentence=-1,1=word max, 1-5]][[[1,-1 max of sentences]]]
work hard	work hard	1	-1	work[0] hard[0] [[Sentence=-1,1=word max, 1-5]][[[1,-1 max of sentences]]]
high level	high level	1	-1	high[0] level[0] [[Sentence=-1,1=word max, 1-5]][[[1,-1 max of sentences]]]
Underpaid	Underpaid	1	-1	Underpaid[0] [[Sentence=-1,1=word max, 1-5]][[[1,-1 max of sentences]]]
Development	Development	1	-1	Development[0] [[Sentence=-1,1=word max, 1-5]][[[1,-1 max of sentences]]]
caring	caring	3	-1	caring[2] [[Sentence=-1,3=word max, 1-5]][[[3,-1 max of sentences]]]
Pathetic	Pathetic	1	-3	Pathetic[-2] [[Sentence=-3,1=word max, 1-5]][[[1,-3 max of sentences]]]
Tiring	Tiring	1	-1	Tiring[0] [[Sentence=-1,1=word max, 1-5]][[[1,-1 max of sentences]]]
Dependable	Dependable	1	-1	Dependable[0] [[Sentence=-1,1=word max, 1-5]][[[1,-1 max of sentences]]]
compassion	compassion	2	-1	compassion[1] [[Sentence=-1,2=word max, 1-5]][[[2,-1 max of sentences]]]
Exciting	Exciting	3	-1	Exciting[2] [[Sentence=-1,3=word max, 1-5]][[[3,-1 max of sentences]]]
Busy	Busy	1	-1	Busy[0] [[Sentence=-1,1=word max, 1-5]][[[1,-1 max of sentences]]]
juggling	juggling	1	-1	juggling[0] [[Sentence=-1,1=word max, 1-5]][[[1,-1 max of sentences]]]
