# Supplementary material for: The promise of open survey questions—The validation of text-based job satisfaction measures
Source: PLoS One. 2019 Dec 26;14(12):e0226408. doi: 10.1371/journal.pone.0226408 (PMC6932814; doi:10.1371/journal.pone.0226408)
Supplement: S1 Dataset — (titled [Data_PromiseOfOpenQuestions.zip]). (ZIP) [file pone.0226408.s003.zip › Data_PromiseOfOpenQuestions/SentiStrength_results/Semiopen2_study_1_w2+results.txt]

x	Translation	Positive	Negative	EmotionRationale
Worthwile	Worthwile	1	-1	Worthwile[0] [[Sentence=-1,1=word max, 1-5]][[[1,-1 max of sentences]]]
High energy	High energy	1	-1	High[0] energy[0] [[Sentence=-1,1=word max, 1-5]][[[1,-1 max of sentences]]]
Varied	Varied	1	-1	Varied[0] [[Sentence=-1,1=word max, 1-5]][[[1,-1 max of sentences]]]
tedious	tedious	1	-3	tedious[-2] [[Sentence=-3,1=word max, 1-5]][[[1,-3 max of sentences]]]
collaborative	collaborative	1	-1	collaborative[0] [[Sentence=-1,1=word max, 1-5]][[[1,-1 max of sentences]]]
hard	hard	1	-1	hard[0] [[Sentence=-1,1=word max, 1-5]][[[1,-1 max of sentences]]]
Comfortable	Comfortable	2	-1	Comfortable[1] [[Sentence=-1,2=word max, 1-5]][[[2,-1 max of sentences]]]
frustating	frustating	1	-1	frustating[0] [[Sentence=-1,1=word max, 1-5]][[[1,-1 max of sentences]]]
dream	dream	1	-1	dream[0] [[Sentence=-1,1=word max, 1-5]][[[1,-1 max of sentences]]]
analytical	analytical	1	-1	analytical[0] [[Sentence=-1,1=word max, 1-5]][[[1,-1 max of sentences]]]
efficiency	efficiency	1	-1	efficiency[0] [[Sentence=-1,1=word max, 1-5]][[[1,-1 max of sentences]]]
the industry involved	the industry involved	1	-1	the[0] industry[0] involved[0] [[Sentence=-1,1=word max, 1-5]][[[1,-1 max of sentences]]]
Varied	Varied	1	-1	Varied[0] [[Sentence=-1,1=word max, 1-5]][[[1,-1 max of sentences]]]
Interesting	Interesting	2	-1	Interesting[1] [[Sentence=-1,2=word max, 1-5]][[[2,-1 max of sentences]]]
Independent	Independent	1	-1	Independent[0] [[Sentence=-1,1=word max, 1-5]][[[1,-1 max of sentences]]]
exhausting	exhausting	1	-2	exhausting[-1] [[Sentence=-2,1=word max, 1-5]][[[1,-2 max of sentences]]]
Demanding	Demanding	1	-1	Demanding[0] [[Sentence=-1,1=word max, 1-5]][[[1,-1 max of sentences]]]
High Workload	High Workload	1	-1	High[0] Workload[0] [[Sentence=-1,1=word max, 1-5]][[[1,-1 max of sentences]]]
Secure	Secure	2	-1	Secure[1] [[Sentence=-1,2=word max, 1-5]][[[2,-1 max of sentences]]]
retention	retention	1	-1	retention[0] [[Sentence=-1,1=word max, 1-5]][[[1,-1 max of sentences]]]
Hardworking	Hardworking	1	-1	Hardworking[0] [[Sentence=-1,1=word max, 1-5]][[[1,-1 max of sentences]]]
Stressful	Stressful	1	-2	Stressful[-1] [[Sentence=-2,1=word max, 1-5]][[[1,-2 max of sentences]]]
Rude	Rude	1	-3	Rude[-2] [[Sentence=-3,1=word max, 1-5]][[[1,-3 max of sentences]]]
Repetitive	Repetitive	1	-1	Repetitive[0] [[Sentence=-1,1=word max, 1-5]][[[1,-1 max of sentences]]]
Repetetive	Repetetive	1	-1	Repetetive[0] [[Sentence=-1,1=word max, 1-5]][[[1,-1 max of sentences]]]
Chaos	Chaos	1	-2	Chaos[-1] [[Sentence=-2,1=word max, 1-5]][[[1,-2 max of sentences]]]
professional	professional	1	-1	professional[0] [[Sentence=-1,1=word max, 1-5]][[[1,-1 max of sentences]]]
enjoyable	enjoyable	3	-1	enjoyable[2] [[Sentence=-1,3=word max, 1-5]][[[3,-1 max of sentences]]]
isolated	isolated	1	-2	isolated[-1] [[Sentence=-2,1=word max, 1-5]][[[1,-2 max of sentences]]]
challenging	challenging	1	-1	challenging[0] [[Sentence=-1,1=word max, 1-5]][[[1,-1 max of sentences]]]
Tiring	Tiring	1	-1	Tiring[0] [[Sentence=-1,1=word max, 1-5]][[[1,-1 max of sentences]]]
Interesting	Interesting	2	-1	Interesting[1] [[Sentence=-1,2=word max, 1-5]][[[2,-1 max of sentences]]]
Routine	Routine	1	-1	Routine[0] [[Sentence=-1,1=word max, 1-5]][[[1,-1 max of sentences]]]
Interesting	Interesting	2	-1	Interesting[1] [[Sentence=-1,2=word max, 1-5]][[[2,-1 max of sentences]]]
brave	brave	3	-1	brave[2] [[Sentence=-1,3=word max, 1-5]][[[3,-1 max of sentences]]]
Demeaning	Demeaning	1	-2	Demeaning[-1] [[Sentence=-2,1=word max, 1-5]][[[1,-2 max of sentences]]]
dull	dull	1	-2	dull[-1] [[Sentence=-2,1=word max, 1-5]][[[1,-2 max of sentences]]]
nice	nice	2	-1	nice[1] [[Sentence=-1,2=word max, 1-5]][[[2,-1 max of sentences]]]
Efforts	Efforts	1	-1	Efforts[0] [[Sentence=-1,1=word max, 1-5]][[[1,-1 max of sentences]]]
personal	personal	1	-1	personal[0] [[Sentence=-1,1=word max, 1-5]][[[1,-1 max of sentences]]]
Boring	Boring	1	-2	Boring[-1] [[Sentence=-2,1=word max, 1-5]][[[1,-2 max of sentences]]]
fulfilling	fulfilling	1	-1	fulfilling[0] [[Sentence=-1,1=word max, 1-5]][[[1,-1 max of sentences]]]
Repetitive	Repetitive	1	-1	Repetitive[0] [[Sentence=-1,1=word max, 1-5]][[[1,-1 max of sentences]]]
Different	Different	1	-1	Different[0] [[Sentence=-1,1=word max, 1-5]][[[1,-1 max of sentences]]]
Interesting	Interesting	2	-1	Interesting[1] [[Sentence=-1,2=word max, 1-5]][[[2,-1 max of sentences]]]
Stressful	Stressful	1	-2	Stressful[-1] [[Sentence=-2,1=word max, 1-5]][[[1,-2 max of sentences]]]
Intense	Intense	1	-1	Intense[0] [[Sentence=-1,1=word max, 1-5]][[[1,-1 max of sentences]]]
Therapy	Therapy	1	-1	Therapy[0] [[Sentence=-1,1=word max, 1-5]][[[1,-1 max of sentences]]]
brave	brave	3	-1	brave[2] [[Sentence=-1,3=word max, 1-5]][[[3,-1 max of sentences]]]
Rewarding	Rewarding	2	-1	Rewarding[1] [[Sentence=-1,2=word max, 1-5]][[[2,-1 max of sentences]]]
Helpful	Helpful	2	-1	Helpful[1] [[Sentence=-1,2=word max, 1-5]][[[2,-1 max of sentences]]]
Steady	Steady	1	-1	Steady[0] [[Sentence=-1,1=word max, 1-5]][[[1,-1 max of sentences]]]
improving	improving	2	-1	improving[1] [[Sentence=-1,2=word max, 1-5]][[[2,-1 max of sentences]]]
Stimulating	Stimulating	1	-1	Stimulating[0] [[Sentence=-1,1=word max, 1-5]][[[1,-1 max of sentences]]]
annoying	annoying	1	-3	annoying[-2] [[Sentence=-3,1=word max, 1-5]][[[1,-3 max of sentences]]]
responsible	responsible	1	-1	responsible[0] [[Sentence=-1,1=word max, 1-5]][[[1,-1 max of sentences]]]
rewarding	rewarding	2	-1	rewarding[1] [[Sentence=-1,2=word max, 1-5]][[[2,-1 max of sentences]]]
stressful	stressful	1	-2	stressful[-1] [[Sentence=-2,1=word max, 1-5]][[[1,-2 max of sentences]]]
Familiar	Familiar	1	-1	Familiar[0] [[Sentence=-1,1=word max, 1-5]][[[1,-1 max of sentences]]]
stress	stress	1	-2	stress[-1] [[Sentence=-2,1=word max, 1-5]][[[1,-2 max of sentences]]]
Relaxing	Relaxing	3	-1	Relaxing[2] [[Sentence=-1,3=word max, 1-5]][[[3,-1 max of sentences]]]
Noisy	Noisy	1	-1	Noisy[0] [[Sentence=-1,1=word max, 1-5]][[[1,-1 max of sentences]]]
Long	Long	1	-1	Long[0] [[Sentence=-1,1=word max, 1-5]][[[1,-1 max of sentences]]]
Stressful	Stressful	1	-2	Stressful[-1] [[Sentence=-2,1=word max, 1-5]][[[1,-2 max of sentences]]]
hard	hard	1	-1	hard[0] [[Sentence=-1,1=word max, 1-5]][[[1,-1 max of sentences]]]
boring	boring	1	-2	boring[-1] [[Sentence=-2,1=word max, 1-5]][[[1,-2 max of sentences]]]
Pointless	Pointless	1	-2	Pointless[-1] [[Sentence=-2,1=word max, 1-5]][[[1,-2 max of sentences]]]
Understanding	Understanding	1	-1	Understanding[0] [[Sentence=-1,1=word max, 1-5]][[[1,-1 max of sentences]]]
Stressful	Stressful	1	-2	Stressful[-1] [[Sentence=-2,1=word max, 1-5]][[[1,-2 max of sentences]]]
sporadic	sporadic	1	-1	sporadic[0] [[Sentence=-1,1=word max, 1-5]][[[1,-1 max of sentences]]]
disinteresting	disinteresting	1	-2	disinteresting[-1] [[Sentence=-2,1=word max, 1-5]][[[1,-2 max of sentences]]]
Overwhelming	Overwhelming	1	-3	Overwhelming[-2] [[Sentence=-3,1=word max, 1-5]][[[1,-3 max of sentences]]]
Busy	Busy	1	-1	Busy[0] [[Sentence=-1,1=word max, 1-5]][[[1,-1 max of sentences]]]
tired	tired	1	-2	tired[-1] [[Sentence=-2,1=word max, 1-5]][[[1,-2 max of sentences]]]
Overwhelming	Overwhelming	1	-3	Overwhelming[-2] [[Sentence=-3,1=word max, 1-5]][[[1,-3 max of sentences]]]
Unique	Unique	1	-1	Unique[0] [[Sentence=-1,1=word max, 1-5]][[[1,-1 max of sentences]]]
Reactive	Reactive	1	-2	Reactive[-1] [[Sentence=-2,1=word max, 1-5]][[[1,-2 max of sentences]]]
Exciting	Exciting	3	-1	Exciting[2] [[Sentence=-1,3=word max, 1-5]][[[3,-1 max of sentences]]]
Success	Success	3	-1	Success[2] [[Sentence=-1,3=word max, 1-5]][[[3,-1 max of sentences]]]
Demanding	Demanding	1	-1	Demanding[0] [[Sentence=-1,1=word max, 1-5]][[[1,-1 max of sentences]]]
Knowledge	Knowledge	1	-1	Knowledge[0] [[Sentence=-1,1=word max, 1-5]][[[1,-1 max of sentences]]]
quick	quick	1	-1	quick[0] [[Sentence=-1,1=word max, 1-5]][[[1,-1 max of sentences]]]
Friendly	Friendly	2	-1	Friendly[1] [[Sentence=-1,2=word max, 1-5]][[[2,-1 max of sentences]]]
Useful	Useful	2	-1	Useful[1] [[Sentence=-1,2=word max, 1-5]][[[2,-1 max of sentences]]]
Bland	Bland	1	-2	Bland[-1] [[Sentence=-2,1=word max, 1-5]][[[1,-2 max of sentences]]]
Challenging	Challenging	1	-1	Challenging[0] [[Sentence=-1,1=word max, 1-5]][[[1,-1 max of sentences]]]
tiring	tiring	1	-1	tiring[0] [[Sentence=-1,1=word max, 1-5]][[[1,-1 max of sentences]]]
demanding	demanding	1	-1	demanding[0] [[Sentence=-1,1=word max, 1-5]][[[1,-1 max of sentences]]]
Warm	Warm	1	-1	Warm[0] [[Sentence=-1,1=word max, 1-5]][[[1,-1 max of sentences]]]
Tired	Tired	1	-2	Tired[-1] [[Sentence=-2,1=word max, 1-5]][[[1,-2 max of sentences]]]
Tedious	Tedious	1	-3	Tedious[-2] [[Sentence=-3,1=word max, 1-5]][[[1,-3 max of sentences]]]
skilled	skilled	1	-1	skilled[0] [[Sentence=-1,1=word max, 1-5]][[[1,-1 max of sentences]]]
Great team	Great team	3	-1	Great[2] team[0] [[Sentence=-1,3=word max, 1-5]][[[3,-1 max of sentences]]]
boring	boring	1	-2	boring[-1] [[Sentence=-2,1=word max, 1-5]][[[1,-2 max of sentences]]]
Stressful	Stressful	1	-2	Stressful[-1] [[Sentence=-2,1=word max, 1-5]][[[1,-2 max of sentences]]]
Pressured	Pressured	1	-2	Pressured[-1] [[Sentence=-2,1=word max, 1-5]][[[1,-2 max of sentences]]]
intense	intense	1	-1	intense[0] [[Sentence=-1,1=word max, 1-5]][[[1,-1 max of sentences]]]
active	active	1	-1	active[0] [[Sentence=-1,1=word max, 1-5]][[[1,-1 max of sentences]]]
repititve	repititve	1	-1	repititve[0] [[Sentence=-1,1=word max, 1-5]][[[1,-1 max of sentences]]]
frustrating	frustrating	1	-3	frustrating[-2] [[Sentence=-3,1=word max, 1-5]][[[1,-3 max of sentences]]]
Content	Content	1	-1	Content[0] [[Sentence=-1,1=word max, 1-5]][[[1,-1 max of sentences]]]
Helpfull	Helpfull	2	-1	Helpfull[1] [[Sentence=-1,2=word max, 1-5]][[[2,-1 max of sentences]]]
demanding	demanding	1	-1	demanding[0] [[Sentence=-1,1=word max, 1-5]][[[1,-1 max of sentences]]]
Boring	Boring	1	-2	Boring[-1] [[Sentence=-2,1=word max, 1-5]][[[1,-2 max of sentences]]]
Stressful	Stressful	1	-2	Stressful[-1] [[Sentence=-2,1=word max, 1-5]][[[1,-2 max of sentences]]]
Flexible	Flexible	1	-1	Flexible[0] [[Sentence=-1,1=word max, 1-5]][[[1,-1 max of sentences]]]
flexibility	flexibility	1	-1	flexibility[0] [[Sentence=-1,1=word max, 1-5]][[[1,-1 max of sentences]]]
Busy	Busy	1	-1	Busy[0] [[Sentence=-1,1=word max, 1-5]][[[1,-1 max of sentences]]]
helpful	helpful	2	-1	helpful[1] [[Sentence=-1,2=word max, 1-5]][[[2,-1 max of sentences]]]
satisfying	satisfying	2	-1	satisfying[1] [[Sentence=-1,2=word max, 1-5]][[[2,-1 max of sentences]]]
Interesting	Interesting	2	-1	Interesting[1] [[Sentence=-1,2=word max, 1-5]][[[2,-1 max of sentences]]]
Abusive	Abusive	1	-4	Abusive[-3] [[Sentence=-4,1=word max, 1-5]][[[1,-4 max of sentences]]]
Tiring	Tiring	1	-1	Tiring[0] [[Sentence=-1,1=word max, 1-5]][[[1,-1 max of sentences]]]
Inefficient	Inefficient	1	-1	Inefficient[0] [[Sentence=-1,1=word max, 1-5]][[[1,-1 max of sentences]]]
impossible	impossible	1	-1	impossible[0] [[Sentence=-1,1=word max, 1-5]][[[1,-1 max of sentences]]]
slow	slow	1	-1	slow[0] [[Sentence=-1,1=word max, 1-5]][[[1,-1 max of sentences]]]
