# Supplementary material for: The promise of open survey questions—The validation of text-based job satisfaction measures
Source: PLoS One. 2019 Dec 26;14(12):e0226408. doi: 10.1371/journal.pone.0226408 (PMC6932814; doi:10.1371/journal.pone.0226408)
Supplement: S1 Dataset — (titled [Data_PromiseOfOpenQuestions.zip]). (ZIP) [file pone.0226408.s003.zip › Data_PromiseOfOpenQuestions/SentiStrength_results/Semiopen3_study_1+results.txt]

x	Translation	Positive	Negative	EmotionRationale
demanding	demanding	1	-1	demanding[0] [[Sentence=-1,1=word max, 1-5]][[[1,-1 max of sentences]]]
Remote	Remote	1	-1	Remote[0] [[Sentence=-1,1=word max, 1-5]][[[1,-1 max of sentences]]]
Interesting	Interesting	2	-1	Interesting[1] [[Sentence=-1,2=word max, 1-5]][[[2,-1 max of sentences]]]
Exciting	Exciting	3	-1	Exciting[2] [[Sentence=-1,3=word max, 1-5]][[[3,-1 max of sentences]]]
Rewarding	Rewarding	2	-1	Rewarding[1] [[Sentence=-1,2=word max, 1-5]][[[2,-1 max of sentences]]]
Rewarding	Rewarding	2	-1	Rewarding[1] [[Sentence=-1,2=word max, 1-5]][[[2,-1 max of sentences]]]
diverse	diverse	1	-1	diverse[0] [[Sentence=-1,1=word max, 1-5]][[[1,-1 max of sentences]]]
Exciting	Exciting	3	-1	Exciting[2] [[Sentence=-1,3=word max, 1-5]][[[3,-1 max of sentences]]]
Stressful	Stressful	1	-2	Stressful[-1] [[Sentence=-2,1=word max, 1-5]][[[1,-2 max of sentences]]]
Audits	Audits	1	-1	Audits[0] [[Sentence=-1,1=word max, 1-5]][[[1,-1 max of sentences]]]
Rewarding	Rewarding	2	-1	Rewarding[1] [[Sentence=-1,2=word max, 1-5]][[[2,-1 max of sentences]]]
challenging	challenging	1	-1	challenging[0] [[Sentence=-1,1=word max, 1-5]][[[1,-1 max of sentences]]]
Normal	Normal	1	-1	Normal[0] [[Sentence=-1,1=word max, 1-5]][[[1,-1 max of sentences]]]
Happy	Happy	2	-1	Happy[1] [[Sentence=-1,2=word max, 1-5]][[[2,-1 max of sentences]]]
wasted	wasted	1	-2	wasted[-1] [[Sentence=-2,1=word max, 1-5]][[[1,-2 max of sentences]]]
stressful	stressful	1	-2	stressful[-1] [[Sentence=-2,1=word max, 1-5]][[[1,-2 max of sentences]]]
Interesting	Interesting	2	-1	Interesting[1] [[Sentence=-1,2=word max, 1-5]][[[2,-1 max of sentences]]]
Demanding	Demanding	1	-1	Demanding[0] [[Sentence=-1,1=word max, 1-5]][[[1,-1 max of sentences]]]
Rewarding	Rewarding	2	-1	Rewarding[1] [[Sentence=-1,2=word max, 1-5]][[[2,-1 max of sentences]]]
Engaging	Engaging	1	-1	Engaging[0] [[Sentence=-1,1=word max, 1-5]][[[1,-1 max of sentences]]]
Considerate	Considerate	2	-1	Considerate[1] [[Sentence=-1,2=word max, 1-5]][[[2,-1 max of sentences]]]
Tiring	Tiring	1	-1	Tiring[0] [[Sentence=-1,1=word max, 1-5]][[[1,-1 max of sentences]]]
Spportive	Spportive	1	-1	Spportive[0] [[Sentence=-1,1=word max, 1-5]][[[1,-1 max of sentences]]]
Underappreciated	Underappreciated	1	-1	Underappreciated[0] [[Sentence=-1,1=word max, 1-5]][[[1,-1 max of sentences]]]
exhausting	exhausting	1	-2	exhausting[-1] [[Sentence=-2,1=word max, 1-5]][[[1,-2 max of sentences]]]
Social	Social	1	-1	Social[0] [[Sentence=-1,1=word max, 1-5]][[[1,-1 max of sentences]]]
Interesting	Interesting	2	-1	Interesting[1] [[Sentence=-1,2=word max, 1-5]][[[2,-1 max of sentences]]]
time consuming	time consuming	1	-1	time[0] consuming[0] [[Sentence=-1,1=word max, 1-5]][[[1,-1 max of sentences]]]
good	good	2	-1	good[1] [[Sentence=-1,2=word max, 1-5]][[[2,-1 max of sentences]]]
customers	customers	1	-1	customers[0] [[Sentence=-1,1=word max, 1-5]][[[1,-1 max of sentences]]]
taxing	taxing	1	-2	taxing[-1] [[Sentence=-2,1=word max, 1-5]][[[1,-2 max of sentences]]]
rewarding	rewarding	2	-1	rewarding[1] [[Sentence=-1,2=word max, 1-5]][[[2,-1 max of sentences]]]
Tiring	Tiring	1	-1	Tiring[0] [[Sentence=-1,1=word max, 1-5]][[[1,-1 max of sentences]]]
Conflicting	Conflicting	1	-2	Conflicting[-1] [[Sentence=-2,1=word max, 1-5]][[[1,-2 max of sentences]]]
Useful	Useful	2	-1	Useful[1] [[Sentence=-1,2=word max, 1-5]][[[2,-1 max of sentences]]]
Warm	Warm	1	-1	Warm[0] [[Sentence=-1,1=word max, 1-5]][[[1,-1 max of sentences]]]
Challenging	Challenging	1	-1	Challenging[0] [[Sentence=-1,1=word max, 1-5]][[[1,-1 max of sentences]]]
Helpful	Helpful	2	-1	Helpful[1] [[Sentence=-1,2=word max, 1-5]][[[2,-1 max of sentences]]]
hard	hard	1	-1	hard[0] [[Sentence=-1,1=word max, 1-5]][[[1,-1 max of sentences]]]
Rewarding	Rewarding	2	-1	Rewarding[1] [[Sentence=-1,2=word max, 1-5]][[[2,-1 max of sentences]]]
Untaxing	Untaxing	1	-1	Untaxing[0] [[Sentence=-1,1=word max, 1-5]][[[1,-1 max of sentences]]]
Outdated	Outdated	1	-1	Outdated[0] [[Sentence=-1,1=word max, 1-5]][[[1,-1 max of sentences]]]
challenging	challenging	1	-1	challenging[0] [[Sentence=-1,1=word max, 1-5]][[[1,-1 max of sentences]]]
tiring	tiring	1	-1	tiring[0] [[Sentence=-1,1=word max, 1-5]][[[1,-1 max of sentences]]]
lonely	lonely	1	-2	lonely[-1] [[Sentence=-2,1=word max, 1-5]][[[1,-2 max of sentences]]]
Content	Content	1	-1	Content[0] [[Sentence=-1,1=word max, 1-5]][[[1,-1 max of sentences]]]
Emotional	Emotional	1	-2	Emotional[-1] [[Sentence=-2,1=word max, 1-5]][[[1,-2 max of sentences]]]
Fun	Fun	2	-1	Fun[1] [[Sentence=-1,2=word max, 1-5]][[[2,-1 max of sentences]]]
Easy	Easy	1	-1	Easy[0] [[Sentence=-1,1=word max, 1-5]][[[1,-1 max of sentences]]]
campaign	campaign	1	-1	campaign[0] [[Sentence=-1,1=word max, 1-5]][[[1,-1 max of sentences]]]
Honest	Honest	1	-1	Honest[0] [[Sentence=-1,1=word max, 1-5]][[[1,-1 max of sentences]]]
Lonely	Lonely	1	-2	Lonely[-1] [[Sentence=-2,1=word max, 1-5]][[[1,-2 max of sentences]]]
fun	fun	2	-1	fun[1] [[Sentence=-1,2=word max, 1-5]][[[2,-1 max of sentences]]]
bullied	bullied	1	-1	bullied[0] [[Sentence=-1,1=word max, 1-5]][[[1,-1 max of sentences]]]
Chaos	Chaos	1	-2	Chaos[-1] [[Sentence=-2,1=word max, 1-5]][[[1,-2 max of sentences]]]
Same	Same	1	-1	Same[0] [[Sentence=-1,1=word max, 1-5]][[[1,-1 max of sentences]]]
Busy	Busy	1	-1	Busy[0] [[Sentence=-1,1=word max, 1-5]][[[1,-1 max of sentences]]]
Challenging	Challenging	1	-1	Challenging[0] [[Sentence=-1,1=word max, 1-5]][[[1,-1 max of sentences]]]
Happy	Happy	2	-1	Happy[1] [[Sentence=-1,2=word max, 1-5]][[[2,-1 max of sentences]]]
Emotional	Emotional	1	-2	Emotional[-1] [[Sentence=-2,1=word max, 1-5]][[[1,-2 max of sentences]]]
Challenging	Challenging	1	-1	Challenging[0] [[Sentence=-1,1=word max, 1-5]][[[1,-1 max of sentences]]]
Challenging	Challenging	1	-1	Challenging[0] [[Sentence=-1,1=word max, 1-5]][[[1,-1 max of sentences]]]
STRESSFUL	STRESSFUL	1	-2	STRESSFUL[-1] [[Sentence=-2,1=word max, 1-5]][[[1,-2 max of sentences]]]
Stressful	Stressful	1	-2	Stressful[-1] [[Sentence=-2,1=word max, 1-5]][[[1,-2 max of sentences]]]
spirted	spirted	1	-1	spirted[0] [[Sentence=-1,1=word max, 1-5]][[[1,-1 max of sentences]]]
Stressful	Stressful	1	-2	Stressful[-1] [[Sentence=-2,1=word max, 1-5]][[[1,-2 max of sentences]]]
Lonley	Lonley	1	-1	Lonley[0] [[Sentence=-1,1=word max, 1-5]][[[1,-1 max of sentences]]]
Frustrating	Frustrating	1	-3	Frustrating[-2] [[Sentence=-3,1=word max, 1-5]][[[1,-3 max of sentences]]]
Unappreciated	Unappreciated	1	-1	Unappreciated[0] [[Sentence=-1,1=word max, 1-5]][[[1,-1 max of sentences]]]
never ending	never ending	1	-1	never[0] ending[0] [[Sentence=-1,1=word max, 1-5]][[[1,-1 max of sentences]]]
Complicated	Complicated	1	-2	Complicated[-1] [[Sentence=-2,1=word max, 1-5]][[[1,-2 max of sentences]]]
nuturing	nuturing	1	-1	nuturing[0] [[Sentence=-1,1=word max, 1-5]][[[1,-1 max of sentences]]]
Complex	Complex	1	-1	Complex[0] [[Sentence=-1,1=word max, 1-5]][[[1,-1 max of sentences]]]
Teamwork	Teamwork	1	-1	Teamwork[0] [[Sentence=-1,1=word max, 1-5]][[[1,-1 max of sentences]]]
friendly	friendly	2	-1	friendly[1] [[Sentence=-1,2=word max, 1-5]][[[2,-1 max of sentences]]]
enjoyable	enjoyable	3	-1	enjoyable[2] [[Sentence=-1,3=word max, 1-5]][[[3,-1 max of sentences]]]
Caring	Caring	3	-1	Caring[2] [[Sentence=-1,3=word max, 1-5]][[[3,-1 max of sentences]]]
difficult	difficult	1	-2	difficult[-1] [[Sentence=-2,1=word max, 1-5]][[[1,-2 max of sentences]]]
Repetitive	Repetitive	1	-1	Repetitive[0] [[Sentence=-1,1=word max, 1-5]][[[1,-1 max of sentences]]]
confused	confused	1	-2	confused[-1] [[Sentence=-2,1=word max, 1-5]][[[1,-2 max of sentences]]]
Helpful	Helpful	2	-1	Helpful[1] [[Sentence=-1,2=word max, 1-5]][[[2,-1 max of sentences]]]
benifits	benifits	1	-1	benifits[0] [[Sentence=-1,1=word max, 1-5]][[[1,-1 max of sentences]]]
Stressful	Stressful	1	-2	Stressful[-1] [[Sentence=-2,1=word max, 1-5]][[[1,-2 max of sentences]]]
compassion	compassion	2	-1	compassion[1] [[Sentence=-1,2=word max, 1-5]][[[2,-1 max of sentences]]]
computers	computers	1	-1	computers[0] [[Sentence=-1,1=word max, 1-5]][[[1,-1 max of sentences]]]
Caring	Caring	3	-1	Caring[2] [[Sentence=-1,3=word max, 1-5]][[[3,-1 max of sentences]]]
Necessary	Necessary	1	-1	Necessary[0] [[Sentence=-1,1=word max, 1-5]][[[1,-1 max of sentences]]]
funny	funny	2	-1	funny[1] [[Sentence=-1,2=word max, 1-5]][[[2,-1 max of sentences]]]
painful	painful	1	-4	painful[-3] [[Sentence=-4,1=word max, 1-5]][[[1,-4 max of sentences]]]
Clique	Clique	1	-2	Clique[-1] [[Sentence=-2,1=word max, 1-5]][[[1,-2 max of sentences]]]
Demanding	Demanding	1	-1	Demanding[0] [[Sentence=-1,1=word max, 1-5]][[[1,-1 max of sentences]]]
Consuming	Consuming	1	-1	Consuming[0] [[Sentence=-1,1=word max, 1-5]][[[1,-1 max of sentences]]]
Friendly	Friendly	2	-1	Friendly[1] [[Sentence=-1,2=word max, 1-5]][[[2,-1 max of sentences]]]
Important	Important	1	-1	Important[0] [[Sentence=-1,1=word max, 1-5]][[[1,-1 max of sentences]]]
Tedious	Tedious	1	-3	Tedious[-2] [[Sentence=-3,1=word max, 1-5]][[[1,-3 max of sentences]]]
Mentoring	Mentoring	1	-1	Mentoring[0] [[Sentence=-1,1=word max, 1-5]][[[1,-1 max of sentences]]]
Tired	Tired	1	-2	Tired[-1] [[Sentence=-2,1=word max, 1-5]][[[1,-2 max of sentences]]]
Sisyphean	Sisyphean	1	-1	Sisyphean[0] [[Sentence=-1,1=word max, 1-5]][[[1,-1 max of sentences]]]
Boring	Boring	1	-2	Boring[-1] [[Sentence=-2,1=word max, 1-5]][[[1,-2 max of sentences]]]
enjoyable	enjoyable	3	-1	enjoyable[2] [[Sentence=-1,3=word max, 1-5]][[[3,-1 max of sentences]]]
Boring	Boring	1	-2	Boring[-1] [[Sentence=-2,1=word max, 1-5]][[[1,-2 max of sentences]]]
Demanding	Demanding	1	-1	Demanding[0] [[Sentence=-1,1=word max, 1-5]][[[1,-1 max of sentences]]]
demanding	demanding	1	-1	demanding[0] [[Sentence=-1,1=word max, 1-5]][[[1,-1 max of sentences]]]
Challenging	Challenging	1	-1	Challenging[0] [[Sentence=-1,1=word max, 1-5]][[[1,-1 max of sentences]]]
Rewarding	Rewarding	2	-1	Rewarding[1] [[Sentence=-1,2=word max, 1-5]][[[2,-1 max of sentences]]]
Demanding	Demanding	1	-1	Demanding[0] [[Sentence=-1,1=word max, 1-5]][[[1,-1 max of sentences]]]
Demanding	Demanding	1	-1	Demanding[0] [[Sentence=-1,1=word max, 1-5]][[[1,-1 max of sentences]]]
helpful	helpful	2	-1	helpful[1] [[Sentence=-1,2=word max, 1-5]][[[2,-1 max of sentences]]]
Uninteresting	Uninteresting	1	-1	Uninteresting[0] [[Sentence=-1,1=word max, 1-5]][[[1,-1 max of sentences]]]
secure	secure	2	-1	secure[1] [[Sentence=-1,2=word max, 1-5]][[[2,-1 max of sentences]]]
Persistent	Persistent	1	-1	Persistent[0] [[Sentence=-1,1=word max, 1-5]][[[1,-1 max of sentences]]]
Rewarding	Rewarding	2	-1	Rewarding[1] [[Sentence=-1,2=word max, 1-5]][[[2,-1 max of sentences]]]
unchallenging	unchallenging	1	-1	unchallenging[0] [[Sentence=-1,1=word max, 1-5]][[[1,-1 max of sentences]]]
Quality	Quality	1	-1	Quality[0] [[Sentence=-1,1=word max, 1-5]][[[1,-1 max of sentences]]]
Stressful	Stressful	1	-2	Stressful[-1] [[Sentence=-2,1=word max, 1-5]][[[1,-2 max of sentences]]]
Precise	Precise	1	-1	Precise[0] [[Sentence=-1,1=word max, 1-5]][[[1,-1 max of sentences]]]
worthwhile	worthwhile	2	-1	worthwhile[1] [[Sentence=-1,2=word max, 1-5]][[[2,-1 max of sentences]]]
stressful	stressful	1	-2	stressful[-1] [[Sentence=-2,1=word max, 1-5]][[[1,-2 max of sentences]]]
Teamwork	Teamwork	1	-1	Teamwork[0] [[Sentence=-1,1=word max, 1-5]][[[1,-1 max of sentences]]]
diligent	diligent	1	-1	diligent[0] [[Sentence=-1,1=word max, 1-5]][[[1,-1 max of sentences]]]
Cheerful	Cheerful	3	-1	Cheerful[2] [[Sentence=-1,3=word max, 1-5]][[[3,-1 max of sentences]]]
Helpful	Helpful	2	-1	Helpful[1] [[Sentence=-1,2=word max, 1-5]][[[2,-1 max of sentences]]]
Happy	Happy	2	-1	Happy[1] [[Sentence=-1,2=word max, 1-5]][[[2,-1 max of sentences]]]
Great	Great	3	-1	Great[2] [[Sentence=-1,3=word max, 1-5]][[[3,-1 max of sentences]]]
able	able	1	-1	able[0] [[Sentence=-1,1=word max, 1-5]][[[1,-1 max of sentences]]]
rewarding	rewarding	2	-1	rewarding[1] [[Sentence=-1,2=word max, 1-5]][[[2,-1 max of sentences]]]
Complete	Complete	1	-1	Complete[0] [[Sentence=-1,1=word max, 1-5]][[[1,-1 max of sentences]]]
Needed	Needed	1	-1	Needed[0] [[Sentence=-1,1=word max, 1-5]][[[1,-1 max of sentences]]]
creative	creative	1	-1	creative[0] [[Sentence=-1,1=word max, 1-5]][[[1,-1 max of sentences]]]
Well looked after	Well looked after	1	-1	Well[0] looked[0] after[0] [[Sentence=-1,1=word max, 1-5]][[[1,-1 max of sentences]]]
ongoing	ongoing	1	-1	ongoing[0] [[Sentence=-1,1=word max, 1-5]][[[1,-1 max of sentences]]]
frustrating	frustrating	1	-3	frustrating[-2] [[Sentence=-3,1=word max, 1-5]][[[1,-3 max of sentences]]]
To manage behaviour	To manage behaviour	1	-1	To[0] manage[0] behaviour[0] [[Sentence=-1,1=word max, 1-5]][[[1,-1 max of sentences]]]
Tiring	Tiring	1	-1	Tiring[0] [[Sentence=-1,1=word max, 1-5]][[[1,-1 max of sentences]]]
underpaid	underpaid	1	-1	underpaid[0] [[Sentence=-1,1=word max, 1-5]][[[1,-1 max of sentences]]]
Interesting	Interesting	2	-1	Interesting[1] [[Sentence=-1,2=word max, 1-5]][[[2,-1 max of sentences]]]
rewarding	rewarding	2	-1	rewarding[1] [[Sentence=-1,2=word max, 1-5]][[[2,-1 max of sentences]]]
unrecognised	unrecognised	1	-1	unrecognised[0] [[Sentence=-1,1=word max, 1-5]][[[1,-1 max of sentences]]]
Caring	Caring	3	-1	Caring[2] [[Sentence=-1,3=word max, 1-5]][[[3,-1 max of sentences]]]
not stressful	not stressful	2	-1	not[0] stressful[-1][NegatedDueToPreviousWord] [[Sentence=-1,2=word max, 1-5]][[[2,-1 max of sentences]]]
friendly	friendly	2	-1	friendly[1] [[Sentence=-1,2=word max, 1-5]][[[2,-1 max of sentences]]]
Tiring	Tiring	1	-1	Tiring[0] [[Sentence=-1,1=word max, 1-5]][[[1,-1 max of sentences]]]
Demanding	Demanding	1	-1	Demanding[0] [[Sentence=-1,1=word max, 1-5]][[[1,-1 max of sentences]]]
organised	organised	1	-1	organised[0] [[Sentence=-1,1=word max, 1-5]][[[1,-1 max of sentences]]]
resorces	resorces	1	-1	resorces[0] [[Sentence=-1,1=word max, 1-5]][[[1,-1 max of sentences]]]
Strong	Strong	1	-1	Strong[0] [[Sentence=-1,1=word max, 1-5]][[[1,-1 max of sentences]]]
Stressful	Stressful	1	-2	Stressful[-1] [[Sentence=-2,1=word max, 1-5]][[[1,-2 max of sentences]]]
inspiring	inspiring	3	-1	inspiring[2] [[Sentence=-1,3=word max, 1-5]][[[3,-1 max of sentences]]]
Dignity	Dignity	2	-1	Dignity[1] [[Sentence=-1,2=word max, 1-5]][[[2,-1 max of sentences]]]
Hard	Hard	1	-1	Hard[0] [[Sentence=-1,1=word max, 1-5]][[[1,-1 max of sentences]]]
long	long	1	-1	long[0] [[Sentence=-1,1=word max, 1-5]][[[1,-1 max of sentences]]]
People	People	1	-1	People[0] [[Sentence=-1,1=word max, 1-5]][[[1,-1 max of sentences]]]
involving	involving	1	-1	involving[0] [[Sentence=-1,1=word max, 1-5]][[[1,-1 max of sentences]]]
Time consuming	Time consuming	1	-1	Time[0] consuming[0] [[Sentence=-1,1=word max, 1-5]][[[1,-1 max of sentences]]]
Overwhelmed	Overwhelmed	1	-3	Overwhelmed[-2] [[Sentence=-3,1=word max, 1-5]][[[1,-3 max of sentences]]]
joyful	joyful	3	-1	joyful[2] [[Sentence=-1,3=word max, 1-5]][[[3,-1 max of sentences]]]
Caring	Caring	3	-1	Caring[2] [[Sentence=-1,3=word max, 1-5]][[[3,-1 max of sentences]]]
Happy	Happy	2	-1	Happy[1] [[Sentence=-1,2=word max, 1-5]][[[2,-1 max of sentences]]]
fun	fun	2	-1	fun[1] [[Sentence=-1,2=word max, 1-5]][[[2,-1 max of sentences]]]
Satisfying	Satisfying	2	-1	Satisfying[1] [[Sentence=-1,2=word max, 1-5]][[[2,-1 max of sentences]]]
In depth	In depth	1	-1	In[0] depth[0] [[Sentence=-1,1=word max, 1-5]][[[1,-1 max of sentences]]]
support others	support others	2	-1	support[1] others[0] [[Sentence=-1,2=word max, 1-5]][[[2,-1 max of sentences]]]
Interesting	Interesting	2	-1	Interesting[1] [[Sentence=-1,2=word max, 1-5]][[[2,-1 max of sentences]]]
Flexible	Flexible	1	-1	Flexible[0] [[Sentence=-1,1=word max, 1-5]][[[1,-1 max of sentences]]]
Fun	Fun	2	-1	Fun[1] [[Sentence=-1,2=word max, 1-5]][[[2,-1 max of sentences]]]
professional	professional	1	-1	professional[0] [[Sentence=-1,1=word max, 1-5]][[[1,-1 max of sentences]]]
repetitive	repetitive	1	-1	repetitive[0] [[Sentence=-1,1=word max, 1-5]][[[1,-1 max of sentences]]]
busy	busy	1	-1	busy[0] [[Sentence=-1,1=word max, 1-5]][[[1,-1 max of sentences]]]
Changing	Changing	1	-1	Changing[0] [[Sentence=-1,1=word max, 1-5]][[[1,-1 max of sentences]]]
Depending	Depending	1	-1	Depending[0] [[Sentence=-1,1=word max, 1-5]][[[1,-1 max of sentences]]]
stressful	stressful	1	-2	stressful[-1] [[Sentence=-2,1=word max, 1-5]][[[1,-2 max of sentences]]]
worthwhile	worthwhile	2	-1	worthwhile[1] [[Sentence=-1,2=word max, 1-5]][[[2,-1 max of sentences]]]
Boring	Boring	1	-2	Boring[-1] [[Sentence=-2,1=word max, 1-5]][[[1,-2 max of sentences]]]
BORING	BORING	1	-2	BORING[-1] [[Sentence=-2,1=word max, 1-5]][[[1,-2 max of sentences]]]
social	social	1	-1	social[0] [[Sentence=-1,1=word max, 1-5]][[[1,-1 max of sentences]]]
fun	fun	2	-1	fun[1] [[Sentence=-1,2=word max, 1-5]][[[2,-1 max of sentences]]]
Interesting	Interesting	2	-1	Interesting[1] [[Sentence=-1,2=word max, 1-5]][[[2,-1 max of sentences]]]
Accomplished	Accomplished	2	-1	Accomplished[1] [[Sentence=-1,2=word max, 1-5]][[[2,-1 max of sentences]]]
social	social	1	-1	social[0] [[Sentence=-1,1=word max, 1-5]][[[1,-1 max of sentences]]]
tirsome	tirsome	1	-1	tirsome[0] [[Sentence=-1,1=word max, 1-5]][[[1,-1 max of sentences]]]
chaos	chaos	1	-2	chaos[-1] [[Sentence=-2,1=word max, 1-5]][[[1,-2 max of sentences]]]
Different	Different	1	-1	Different[0] [[Sentence=-1,1=word max, 1-5]][[[1,-1 max of sentences]]]
Difficult to escape from	Difficult to escape from	1	-2	Difficult[-1] to[0] escape[0] from[0] [[Sentence=-2,1=word max, 1-5]][[[1,-2 max of sentences]]]
stressful	stressful	1	-2	stressful[-1] [[Sentence=-2,1=word max, 1-5]][[[1,-2 max of sentences]]]
Uncomfortable	Uncomfortable	1	-3	Uncomfortable[-2] [[Sentence=-3,1=word max, 1-5]][[[1,-3 max of sentences]]]
Fun	Fun	2	-1	Fun[1] [[Sentence=-1,2=word max, 1-5]][[[2,-1 max of sentences]]]
relentless	relentless	1	-1	relentless[0] [[Sentence=-1,1=word max, 1-5]][[[1,-1 max of sentences]]]
People	People	1	-1	People[0] [[Sentence=-1,1=word max, 1-5]][[[1,-1 max of sentences]]]
Boring	Boring	1	-2	Boring[-1] [[Sentence=-2,1=word max, 1-5]][[[1,-2 max of sentences]]]
Variety	Variety	1	-1	Variety[0] [[Sentence=-1,1=word max, 1-5]][[[1,-1 max of sentences]]]
Important	Important	1	-1	Important[0] [[Sentence=-1,1=word max, 1-5]][[[1,-1 max of sentences]]]
accuracy	accuracy	1	-1	accuracy[0] [[Sentence=-1,1=word max, 1-5]][[[1,-1 max of sentences]]]
Creative	Creative	1	-1	Creative[0] [[Sentence=-1,1=word max, 1-5]][[[1,-1 max of sentences]]]
GIVING 100	GIVING 100	1	-1	GIVING[0] 100[0] [[Sentence=-1,1=word max, 1-5]][[[1,-1 max of sentences]]]
busy	busy	1	-1	busy[0] [[Sentence=-1,1=word max, 1-5]][[[1,-1 max of sentences]]]
Hard	Hard	1	-1	Hard[0] [[Sentence=-1,1=word max, 1-5]][[[1,-1 max of sentences]]]
Enthusiastic	Enthusiastic	3	-1	Enthusiastic[2] [[Sentence=-1,3=word max, 1-5]][[[3,-1 max of sentences]]]
Analytical	Analytical	1	-1	Analytical[0] [[Sentence=-1,1=word max, 1-5]][[[1,-1 max of sentences]]]
Boring	Boring	1	-2	Boring[-1] [[Sentence=-2,1=word max, 1-5]][[[1,-2 max of sentences]]]
Condescending	Condescending	1	-3	Condescending[-2] [[Sentence=-3,1=word max, 1-5]][[[1,-3 max of sentences]]]
Compromise	Compromise	1	-1	Compromise[0] [[Sentence=-1,1=word max, 1-5]][[[1,-1 max of sentences]]]
Holistic	Holistic	1	-1	Holistic[0] [[Sentence=-1,1=word max, 1-5]][[[1,-1 max of sentences]]]
Interesting	Interesting	2	-1	Interesting[1] [[Sentence=-1,2=word max, 1-5]][[[2,-1 max of sentences]]]
Unappreciated	Unappreciated	1	-1	Unappreciated[0] [[Sentence=-1,1=word max, 1-5]][[[1,-1 max of sentences]]]
happy	happy	2	-1	happy[1] [[Sentence=-1,2=word max, 1-5]][[[2,-1 max of sentences]]]
Interesting	Interesting	2	-1	Interesting[1] [[Sentence=-1,2=word max, 1-5]][[[2,-1 max of sentences]]]
Friendship	Friendship	2	-1	Friendship[1] [[Sentence=-1,2=word max, 1-5]][[[2,-1 max of sentences]]]
Skilled	Skilled	1	-1	Skilled[0] [[Sentence=-1,1=word max, 1-5]][[[1,-1 max of sentences]]]
rewardful	rewardful	2	-1	rewardful[1] [[Sentence=-1,2=word max, 1-5]][[[2,-1 max of sentences]]]
Rewarding	Rewarding	2	-1	Rewarding[1] [[Sentence=-1,2=word max, 1-5]][[[2,-1 max of sentences]]]
Interesting	Interesting	2	-1	Interesting[1] [[Sentence=-1,2=word max, 1-5]][[[2,-1 max of sentences]]]
Playful	Playful	2	-1	Playful[1] [[Sentence=-1,2=word max, 1-5]][[[2,-1 max of sentences]]]
Interesting	Interesting	2	-1	Interesting[1] [[Sentence=-1,2=word max, 1-5]][[[2,-1 max of sentences]]]
Simple	Simple	1	-1	Simple[0] [[Sentence=-1,1=word max, 1-5]][[[1,-1 max of sentences]]]
Training	Training	1	-1	Training[0] [[Sentence=-1,1=word max, 1-5]][[[1,-1 max of sentences]]]
interesting	interesting	2	-1	interesting[1] [[Sentence=-1,2=word max, 1-5]][[[2,-1 max of sentences]]]
Busy	Busy	1	-1	Busy[0] [[Sentence=-1,1=word max, 1-5]][[[1,-1 max of sentences]]]
Challenging	Challenging	1	-1	Challenging[0] [[Sentence=-1,1=word max, 1-5]][[[1,-1 max of sentences]]]
Large	Large	1	-1	Large[0] [[Sentence=-1,1=word max, 1-5]][[[1,-1 max of sentences]]]
Technical	Technical	1	-1	Technical[0] [[Sentence=-1,1=word max, 1-5]][[[1,-1 max of sentences]]]
Hard	Hard	1	-1	Hard[0] [[Sentence=-1,1=word max, 1-5]][[[1,-1 max of sentences]]]
Demanding	Demanding	1	-1	Demanding[0] [[Sentence=-1,1=word max, 1-5]][[[1,-1 max of sentences]]]
opportunity	opportunity	1	-1	opportunity[0] [[Sentence=-1,1=word max, 1-5]][[[1,-1 max of sentences]]]
demanding	demanding	1	-1	demanding[0] [[Sentence=-1,1=word max, 1-5]][[[1,-1 max of sentences]]]
challenging	challenging	1	-1	challenging[0] [[Sentence=-1,1=word max, 1-5]][[[1,-1 max of sentences]]]
rewarding	rewarding	2	-1	rewarding[1] [[Sentence=-1,2=word max, 1-5]][[[2,-1 max of sentences]]]
tough	tough	1	-2	tough[-1] [[Sentence=-2,1=word max, 1-5]][[[1,-2 max of sentences]]]
Needed	Needed	1	-1	Needed[0] [[Sentence=-1,1=word max, 1-5]][[[1,-1 max of sentences]]]
Satisfying	Satisfying	2	-1	Satisfying[1] [[Sentence=-1,2=word max, 1-5]][[[2,-1 max of sentences]]]
Self absorbed	Self absorbed	1	-1	Self[0] absorbed[0] [[Sentence=-1,1=word max, 1-5]][[[1,-1 max of sentences]]]
enjoyable	enjoyable	3	-1	enjoyable[2] [[Sentence=-1,3=word max, 1-5]][[[3,-1 max of sentences]]]
time consuming	time consuming	1	-1	time[0] consuming[0] [[Sentence=-1,1=word max, 1-5]][[[1,-1 max of sentences]]]
Fast	Fast	1	-1	Fast[0] [[Sentence=-1,1=word max, 1-5]][[[1,-1 max of sentences]]]
exciting	exciting	3	-1	exciting[2] [[Sentence=-1,3=word max, 1-5]][[[3,-1 max of sentences]]]
Rewarding	Rewarding	2	-1	Rewarding[1] [[Sentence=-1,2=word max, 1-5]][[[2,-1 max of sentences]]]
Long	Long	1	-1	Long[0] [[Sentence=-1,1=word max, 1-5]][[[1,-1 max of sentences]]]
Interesting	Interesting	2	-1	Interesting[1] [[Sentence=-1,2=word max, 1-5]][[[2,-1 max of sentences]]]
Joking	Joking	3	-1	Joking[2] [[Sentence=-1,3=word max, 1-5]][[[3,-1 max of sentences]]]
To act in a professional manner	To act in a professional manner	1	-1	To[0] act[0] in[0] a[0] professional[0] manner[0] [[Sentence=-1,1=word max, 1-5]][[[1,-1 max of sentences]]]
Achieving goals	Achieving goals	1	-1	Achieving[0] goals[0] [[Sentence=-1,1=word max, 1-5]][[[1,-1 max of sentences]]]
simple	simple	1	-1	simple[0] [[Sentence=-1,1=word max, 1-5]][[[1,-1 max of sentences]]]
pressured	pressured	1	-2	pressured[-1] [[Sentence=-2,1=word max, 1-5]][[[1,-2 max of sentences]]]
learning	learning	1	-1	learning[0] [[Sentence=-1,1=word max, 1-5]][[[1,-1 max of sentences]]]
Happy	Happy	2	-1	Happy[1] [[Sentence=-1,2=word max, 1-5]][[[2,-1 max of sentences]]]
Helpful	Helpful	2	-1	Helpful[1] [[Sentence=-1,2=word max, 1-5]][[[2,-1 max of sentences]]]
Comfortable	Comfortable	2	-1	Comfortable[1] [[Sentence=-1,2=word max, 1-5]][[[2,-1 max of sentences]]]
Demanding	Demanding	1	-1	Demanding[0] [[Sentence=-1,1=word max, 1-5]][[[1,-1 max of sentences]]]
unappreciated	unappreciated	1	-1	unappreciated[0] [[Sentence=-1,1=word max, 1-5]][[[1,-1 max of sentences]]]
Customer facing	Customer facing	1	-1	Customer[0] facing[0] [[Sentence=-1,1=word max, 1-5]][[[1,-1 max of sentences]]]
demanding	demanding	1	-1	demanding[0] [[Sentence=-1,1=word max, 1-5]][[[1,-1 max of sentences]]]
Fast pace	Fast pace	1	-1	Fast[0] pace[0] [[Sentence=-1,1=word max, 1-5]][[[1,-1 max of sentences]]]
Thoughtful	Thoughtful	2	-1	Thoughtful[1] [[Sentence=-1,2=word max, 1-5]][[[2,-1 max of sentences]]]
frustrating	frustrating	1	-3	frustrating[-2] [[Sentence=-3,1=word max, 1-5]][[[1,-3 max of sentences]]]
Pointless	Pointless	1	-2	Pointless[-1] [[Sentence=-2,1=word max, 1-5]][[[1,-2 max of sentences]]]
Meaningful	Meaningful	1	-1	Meaningful[0] [[Sentence=-1,1=word max, 1-5]][[[1,-1 max of sentences]]]
Stressful	Stressful	1	-2	Stressful[-1] [[Sentence=-2,1=word max, 1-5]][[[1,-2 max of sentences]]]
caring	caring	3	-1	caring[2] [[Sentence=-1,3=word max, 1-5]][[[3,-1 max of sentences]]]
tiring	tiring	1	-1	tiring[0] [[Sentence=-1,1=word max, 1-5]][[[1,-1 max of sentences]]]
Happy	Happy	2	-1	Happy[1] [[Sentence=-1,2=word max, 1-5]][[[2,-1 max of sentences]]]
freedoom	freedom	1	-1	freedoom/freedom[0] [[Sentence=-1,1=word max, 1-5]][[[1,-1 max of sentences]]]
educational	educational	1	-1	educational[0] [[Sentence=-1,1=word max, 1-5]][[[1,-1 max of sentences]]]
Enjoyment	Enjoyment	3	-1	Enjoyment[2] [[Sentence=-1,3=word max, 1-5]][[[3,-1 max of sentences]]]
complicated	complicated	1	-2	complicated[-1] [[Sentence=-2,1=word max, 1-5]][[[1,-2 max of sentences]]]
Caring	Caring	3	-1	Caring[2] [[Sentence=-1,3=word max, 1-5]][[[3,-1 max of sentences]]]
Unappreciated	Unappreciated	1	-1	Unappreciated[0] [[Sentence=-1,1=word max, 1-5]][[[1,-1 max of sentences]]]
Dry	Dry	1	-1	Dry[0] [[Sentence=-1,1=word max, 1-5]][[[1,-1 max of sentences]]]
Stressful	Stressful	1	-2	Stressful[-1] [[Sentence=-2,1=word max, 1-5]][[[1,-2 max of sentences]]]
diverse	diverse	1	-1	diverse[0] [[Sentence=-1,1=word max, 1-5]][[[1,-1 max of sentences]]]
Life changing	Life changing	1	-1	Life[0] changing[0] [[Sentence=-1,1=word max, 1-5]][[[1,-1 max of sentences]]]
Stressful	Stressful	1	-2	Stressful[-1] [[Sentence=-2,1=word max, 1-5]][[[1,-2 max of sentences]]]
rewarding	rewarding	2	-1	rewarding[1] [[Sentence=-1,2=word max, 1-5]][[[2,-1 max of sentences]]]
worthwhile	worthwhile	2	-1	worthwhile[1] [[Sentence=-1,2=word max, 1-5]][[[2,-1 max of sentences]]]
Busy	Busy	1	-1	Busy[0] [[Sentence=-1,1=word max, 1-5]][[[1,-1 max of sentences]]]
depressed	depressed	1	-4	depressed[-3] [[Sentence=-4,1=word max, 1-5]][[[1,-4 max of sentences]]]
Money	Money	1	-1	Money[0] [[Sentence=-1,1=word max, 1-5]][[[1,-1 max of sentences]]]
Emotional	Emotional	1	-2	Emotional[-1] [[Sentence=-2,1=word max, 1-5]][[[1,-2 max of sentences]]]
Repititive	Repititive	1	-1	Repititive[0] [[Sentence=-1,1=word max, 1-5]][[[1,-1 max of sentences]]]
Chaotic	Chaotic	1	-2	Chaotic[-1] [[Sentence=-2,1=word max, 1-5]][[[1,-2 max of sentences]]]
Hardworking	Hardworking	1	-1	Hardworking[0] [[Sentence=-1,1=word max, 1-5]][[[1,-1 max of sentences]]]
Uninspiring	Uninspiring	1	-1	Uninspiring[0] [[Sentence=-1,1=word max, 1-5]][[[1,-1 max of sentences]]]
Teamwork	Teamwork	1	-1	Teamwork[0] [[Sentence=-1,1=word max, 1-5]][[[1,-1 max of sentences]]]
interesting	interesting	2	-1	interesting[1] [[Sentence=-1,2=word max, 1-5]][[[2,-1 max of sentences]]]
boring	boring	1	-2	boring[-1] [[Sentence=-2,1=word max, 1-5]][[[1,-2 max of sentences]]]
caring	caring	3	-1	caring[2] [[Sentence=-1,3=word max, 1-5]][[[3,-1 max of sentences]]]
Underpaying	Underpaying	1	-1	Underpaying[0] [[Sentence=-1,1=word max, 1-5]][[[1,-1 max of sentences]]]
Exciting	Exciting	3	-1	Exciting[2] [[Sentence=-1,3=word max, 1-5]][[[3,-1 max of sentences]]]
Honest	Honest	1	-1	Honest[0] [[Sentence=-1,1=word max, 1-5]][[[1,-1 max of sentences]]]
rewarding	rewarding	2	-1	rewarding[1] [[Sentence=-1,2=word max, 1-5]][[[2,-1 max of sentences]]]
inspiring	inspiring	3	-1	inspiring[2] [[Sentence=-1,3=word max, 1-5]][[[3,-1 max of sentences]]]
Tiring	Tiring	1	-1	Tiring[0] [[Sentence=-1,1=word max, 1-5]][[[1,-1 max of sentences]]]
relaxing	relaxing	3	-1	relaxing[2] [[Sentence=-1,3=word max, 1-5]][[[3,-1 max of sentences]]]
hectic	hectic	1	-2	hectic[-1] [[Sentence=-2,1=word max, 1-5]][[[1,-2 max of sentences]]]
Spontaneous	Spontaneous	1	-1	Spontaneous[0] [[Sentence=-1,1=word max, 1-5]][[[1,-1 max of sentences]]]
Boring	Boring	1	-2	Boring[-1] [[Sentence=-2,1=word max, 1-5]][[[1,-2 max of sentences]]]
intensive	intensive	1	-1	intensive[0] [[Sentence=-1,1=word max, 1-5]][[[1,-1 max of sentences]]]
Quantity driven	Quantity driven	1	-1	Quantity[0] driven[0] [[Sentence=-1,1=word max, 1-5]][[[1,-1 max of sentences]]]
mundane	mundane	1	-2	mundane[-1] [[Sentence=-2,1=word max, 1-5]][[[1,-2 max of sentences]]]
enjoyable	enjoyable	3	-1	enjoyable[2] [[Sentence=-1,3=word max, 1-5]][[[3,-1 max of sentences]]]
Heavy	Heavy	1	-1	Heavy[0] [[Sentence=-1,1=word max, 1-5]][[[1,-1 max of sentences]]]
Hardwork	Hardwork	1	-1	Hardwork[0] [[Sentence=-1,1=word max, 1-5]][[[1,-1 max of sentences]]]
Content	Content	1	-1	Content[0] [[Sentence=-1,1=word max, 1-5]][[[1,-1 max of sentences]]]
Relaxed	Relaxed	3	-1	Relaxed[2] [[Sentence=-1,3=word max, 1-5]][[[3,-1 max of sentences]]]
Better	Better	1	-1	Better[0] [[Sentence=-1,1=word max, 1-5]][[[1,-1 max of sentences]]]
hard	hard	1	-1	hard[0] [[Sentence=-1,1=word max, 1-5]][[[1,-1 max of sentences]]]
Easy	Easy	1	-1	Easy[0] [[Sentence=-1,1=word max, 1-5]][[[1,-1 max of sentences]]]
problems	problems	1	-2	problems[-1] [[Sentence=-2,1=word max, 1-5]][[[1,-2 max of sentences]]]
Unappreciated	Unappreciated	1	-1	Unappreciated[0] [[Sentence=-1,1=word max, 1-5]][[[1,-1 max of sentences]]]
amusing	amusing	2	-1	amusing[1] [[Sentence=-1,2=word max, 1-5]][[[2,-1 max of sentences]]]
Optimism	Optimism	2	-1	Optimism[1] [[Sentence=-1,2=word max, 1-5]][[[2,-1 max of sentences]]]
Relaxed	Relaxed	3	-1	Relaxed[2] [[Sentence=-1,3=word max, 1-5]][[[3,-1 max of sentences]]]
Fun	Fun	2	-1	Fun[1] [[Sentence=-1,2=word max, 1-5]][[[2,-1 max of sentences]]]
Personal order	Personal order	1	-1	Personal[0] order[0] [[Sentence=-1,1=word max, 1-5]][[[1,-1 max of sentences]]]
Easy	Easy	1	-1	Easy[0] [[Sentence=-1,1=word max, 1-5]][[[1,-1 max of sentences]]]
Serious	Serious	1	-2	Serious[-1] [[Sentence=-2,1=word max, 1-5]][[[1,-2 max of sentences]]]
Challenging	Challenging	1	-1	Challenging[0] [[Sentence=-1,1=word max, 1-5]][[[1,-1 max of sentences]]]
Tiring	Tiring	1	-1	Tiring[0] [[Sentence=-1,1=word max, 1-5]][[[1,-1 max of sentences]]]
Loving	Loving	4	-1	Loving[3] [[Sentence=-1,4=word max, 1-5]][[[4,-1 max of sentences]]]
Demanding	Demanding	1	-1	Demanding[0] [[Sentence=-1,1=word max, 1-5]][[[1,-1 max of sentences]]]
Well paid	Well paid	1	-1	Well[0] paid[0] [[Sentence=-1,1=word max, 1-5]][[[1,-1 max of sentences]]]
Hopefulness	Hopefulness	2	-1	Hopefulness[1] [[Sentence=-1,2=word max, 1-5]][[[2,-1 max of sentences]]]
fun	fun	2	-1	fun[1] [[Sentence=-1,2=word max, 1-5]][[[2,-1 max of sentences]]]
Challenging	Challenging	1	-1	Challenging[0] [[Sentence=-1,1=word max, 1-5]][[[1,-1 max of sentences]]]
tired	tired	1	-2	tired[-1] [[Sentence=-2,1=word max, 1-5]][[[1,-2 max of sentences]]]
Chalenging	Chalenging	1	-1	Chalenging[0] [[Sentence=-1,1=word max, 1-5]][[[1,-1 max of sentences]]]
Entertaining	Entertaining	1	-1	Entertaining[0] [[Sentence=-1,1=word max, 1-5]][[[1,-1 max of sentences]]]
Helping	Helping	1	-1	Helping[0] [[Sentence=-1,1=word max, 1-5]][[[1,-1 max of sentences]]]
quality	quality	1	-1	quality[0] [[Sentence=-1,1=word max, 1-5]][[[1,-1 max of sentences]]]
Enjoyable	Enjoyable	3	-1	Enjoyable[2] [[Sentence=-1,3=word max, 1-5]][[[3,-1 max of sentences]]]
Dangerous	Dangerous	1	-2	Dangerous[-1] [[Sentence=-2,1=word max, 1-5]][[[1,-2 max of sentences]]]
Time consuming	Time consuming	1	-1	Time[0] consuming[0] [[Sentence=-1,1=word max, 1-5]][[[1,-1 max of sentences]]]
Support	Support	2	-1	Support[1] [[Sentence=-1,2=word max, 1-5]][[[2,-1 max of sentences]]]
stressful	stressful	1	-2	stressful[-1] [[Sentence=-2,1=word max, 1-5]][[[1,-2 max of sentences]]]
fast	fast	1	-1	fast[0] [[Sentence=-1,1=word max, 1-5]][[[1,-1 max of sentences]]]
Hard	Hard	1	-1	Hard[0] [[Sentence=-1,1=word max, 1-5]][[[1,-1 max of sentences]]]
nessesary	nessesary	1	-1	nessesary[0] [[Sentence=-1,1=word max, 1-5]][[[1,-1 max of sentences]]]
valuable	valuable	2	-1	valuable[1] [[Sentence=-1,2=word max, 1-5]][[[2,-1 max of sentences]]]
exciting	exciting	3	-1	exciting[2] [[Sentence=-1,3=word max, 1-5]][[[3,-1 max of sentences]]]
Fine	Fine	3	-1	Fine[2] [[Sentence=-1,3=word max, 1-5]][[[3,-1 max of sentences]]]
Clean as you go	Clean as you go	1	-1	Clean[0] as[0] you[0] go[0] [[Sentence=-1,1=word max, 1-5]][[[1,-1 max of sentences]]]
Enjoyable	Enjoyable	3	-1	Enjoyable[2] [[Sentence=-1,3=word max, 1-5]][[[3,-1 max of sentences]]]
Varied	Varied	1	-1	Varied[0] [[Sentence=-1,1=word max, 1-5]][[[1,-1 max of sentences]]]
In depth	In depth	1	-1	In[0] depth[0] [[Sentence=-1,1=word max, 1-5]][[[1,-1 max of sentences]]]
fun	fun	2	-1	fun[1] [[Sentence=-1,2=word max, 1-5]][[[2,-1 max of sentences]]]
supportive	supportive	2	-1	supportive[1] [[Sentence=-1,2=word max, 1-5]][[[2,-1 max of sentences]]]
Useful	Useful	2	-1	Useful[1] [[Sentence=-1,2=word max, 1-5]][[[2,-1 max of sentences]]]
Collaborative	Collaborative	1	-1	Collaborative[0] [[Sentence=-1,1=word max, 1-5]][[[1,-1 max of sentences]]]
rewarding	rewarding	2	-1	rewarding[1] [[Sentence=-1,2=word max, 1-5]][[[2,-1 max of sentences]]]
Important	Important	1	-1	Important[0] [[Sentence=-1,1=word max, 1-5]][[[1,-1 max of sentences]]]
Possibility of becoming part time	Possibility of becoming part time	1	-1	Possibility[0] of[0] becoming[0] part[0] time[0] [[Sentence=-1,1=word max, 1-5]][[[1,-1 max of sentences]]]
helpful	helpful	2	-1	helpful[1] [[Sentence=-1,2=word max, 1-5]][[[2,-1 max of sentences]]]
unchallenging	unchallenging	1	-1	unchallenging[0] [[Sentence=-1,1=word max, 1-5]][[[1,-1 max of sentences]]]
smart	smart	2	-1	smart[1] [[Sentence=-1,2=word max, 1-5]][[[2,-1 max of sentences]]]
demanding	demanding	1	-1	demanding[0] [[Sentence=-1,1=word max, 1-5]][[[1,-1 max of sentences]]]
shame	shame	1	-3	shame[-2] [[Sentence=-3,1=word max, 1-5]][[[1,-3 max of sentences]]]
Someone to talk to	Someone to talk to	1	-1	Someone[0] to[0] talk[0] to[0] [[Sentence=-1,1=word max, 1-5]][[[1,-1 max of sentences]]]
interesting	interesting	2	-1	interesting[1] [[Sentence=-1,2=word max, 1-5]][[[2,-1 max of sentences]]]
Mental	Mental	1	-1	Mental[0] [[Sentence=-1,1=word max, 1-5]][[[1,-1 max of sentences]]]
unnecessary	unnecessary	1	-2	unnecessary[-1] [[Sentence=-2,1=word max, 1-5]][[[1,-2 max of sentences]]]
tedious	tedious	1	-3	tedious[-2] [[Sentence=-3,1=word max, 1-5]][[[1,-3 max of sentences]]]
Difficult	Difficult	1	-2	Difficult[-1] [[Sentence=-2,1=word max, 1-5]][[[1,-2 max of sentences]]]
integral	integral	1	-1	integral[0] [[Sentence=-1,1=word max, 1-5]][[[1,-1 max of sentences]]]
Boring	Boring	1	-2	Boring[-1] [[Sentence=-2,1=word max, 1-5]][[[1,-2 max of sentences]]]
Hectic	Hectic	1	-2	Hectic[-1] [[Sentence=-2,1=word max, 1-5]][[[1,-2 max of sentences]]]
Rewarding	Rewarding	2	-1	Rewarding[1] [[Sentence=-1,2=word max, 1-5]][[[2,-1 max of sentences]]]
Laid Back	Laid Back	1	-1	Laid[0] Back[0] [[Sentence=-1,1=word max, 1-5]][[[1,-1 max of sentences]]]
Depressing	Depressing	1	-4	Depressing[-3] [[Sentence=-4,1=word max, 1-5]][[[1,-4 max of sentences]]]
Funny	Funny	2	-1	Funny[1] [[Sentence=-1,2=word max, 1-5]][[[2,-1 max of sentences]]]
useful	useful	2	-1	useful[1] [[Sentence=-1,2=word max, 1-5]][[[2,-1 max of sentences]]]
same	same	1	-1	same[0] [[Sentence=-1,1=word max, 1-5]][[[1,-1 max of sentences]]]
Judged	Judged	1	-1	Judged[0] [[Sentence=-1,1=word max, 1-5]][[[1,-1 max of sentences]]]
Rewarding	Rewarding	2	-1	Rewarding[1] [[Sentence=-1,2=word max, 1-5]][[[2,-1 max of sentences]]]
Easy	Easy	1	-1	Easy[0] [[Sentence=-1,1=word max, 1-5]][[[1,-1 max of sentences]]]
caring	caring	3	-1	caring[2] [[Sentence=-1,3=word max, 1-5]][[[3,-1 max of sentences]]]
Successful	Successful	3	-1	Successful[2] [[Sentence=-1,3=word max, 1-5]][[[3,-1 max of sentences]]]
Amusing	Amusing	2	-1	Amusing[1] [[Sentence=-1,2=word max, 1-5]][[[2,-1 max of sentences]]]
important	important	1	-1	important[0] [[Sentence=-1,1=word max, 1-5]][[[1,-1 max of sentences]]]
Tedious	Tedious	1	-3	Tedious[-2] [[Sentence=-3,1=word max, 1-5]][[[1,-3 max of sentences]]]
Underpaid	Underpaid	1	-1	Underpaid[0] [[Sentence=-1,1=word max, 1-5]][[[1,-1 max of sentences]]]
Fun	Fun	2	-1	Fun[1] [[Sentence=-1,2=word max, 1-5]][[[2,-1 max of sentences]]]
Boring	Boring	1	-2	Boring[-1] [[Sentence=-2,1=word max, 1-5]][[[1,-2 max of sentences]]]
Work	Work	1	-1	Work[0] [[Sentence=-1,1=word max, 1-5]][[[1,-1 max of sentences]]]
divisive	divisive	1	-1	divisive[0] [[Sentence=-1,1=word max, 1-5]][[[1,-1 max of sentences]]]
Challenging	Challenging	1	-1	Challenging[0] [[Sentence=-1,1=word max, 1-5]][[[1,-1 max of sentences]]]
Hard	Hard	1	-1	Hard[0] [[Sentence=-1,1=word max, 1-5]][[[1,-1 max of sentences]]]
well respected	well respected	3	-1	well[0] respected[2] [[Sentence=-1,3=word max, 1-5]][[[3,-1 max of sentences]]]
Frustrating	Frustrating	1	-3	Frustrating[-2] [[Sentence=-3,1=word max, 1-5]][[[1,-3 max of sentences]]]
good holiday	good holiday	2	-1	good[1] holiday[0] [[Sentence=-1,2=word max, 1-5]][[[2,-1 max of sentences]]]
Pressured	Pressured	1	-2	Pressured[-1] [[Sentence=-2,1=word max, 1-5]][[[1,-2 max of sentences]]]
Protection	Protection	1	-1	Protection[0] [[Sentence=-1,1=word max, 1-5]][[[1,-1 max of sentences]]]
Teamworking	Teamworking	1	-1	Teamworking[0] [[Sentence=-1,1=word max, 1-5]][[[1,-1 max of sentences]]]
Compassionate	Compassionate	2	-1	Compassionate[1] [[Sentence=-1,2=word max, 1-5]][[[2,-1 max of sentences]]]
no direction	no direction	1	-1	no[0] direction[0] [[Sentence=-1,1=word max, 1-5]][[[1,-1 max of sentences]]]
Fun	Fun	2	-1	Fun[1] [[Sentence=-1,2=word max, 1-5]][[[2,-1 max of sentences]]]
overworked	overworked	1	-2	overworked[-1] [[Sentence=-2,1=word max, 1-5]][[[1,-2 max of sentences]]]
Fast pace	Fast pace	1	-1	Fast[0] pace[0] [[Sentence=-1,1=word max, 1-5]][[[1,-1 max of sentences]]]
Challenging	Challenging	1	-1	Challenging[0] [[Sentence=-1,1=word max, 1-5]][[[1,-1 max of sentences]]]
Annoying	Annoying	1	-3	Annoying[-2] [[Sentence=-3,1=word max, 1-5]][[[1,-3 max of sentences]]]
Changing	Changing	1	-1	Changing[0] [[Sentence=-1,1=word max, 1-5]][[[1,-1 max of sentences]]]
Overwhelming	Overwhelming	1	-3	Overwhelming[-2] [[Sentence=-3,1=word max, 1-5]][[[1,-3 max of sentences]]]
worthwhile	worthwhile	2	-1	worthwhile[1] [[Sentence=-1,2=word max, 1-5]][[[2,-1 max of sentences]]]
Interesting	Interesting	2	-1	Interesting[1] [[Sentence=-1,2=word max, 1-5]][[[2,-1 max of sentences]]]
Worthwhile	Worthwhile	2	-1	Worthwhile[1] [[Sentence=-1,2=word max, 1-5]][[[2,-1 max of sentences]]]
dangerous	dangerous	1	-2	dangerous[-1] [[Sentence=-2,1=word max, 1-5]][[[1,-2 max of sentences]]]
Unclean	Unclean	1	-2	Unclean[-1] [[Sentence=-2,1=word max, 1-5]][[[1,-2 max of sentences]]]
Quiet	Quiet	1	-1	Quiet[0] [[Sentence=-1,1=word max, 1-5]][[[1,-1 max of sentences]]]
Pride	Pride	2	-1	Pride[1] [[Sentence=-1,2=word max, 1-5]][[[2,-1 max of sentences]]]
Fun	Fun	2	-1	Fun[1] [[Sentence=-1,2=word max, 1-5]][[[2,-1 max of sentences]]]
varied	varied	1	-1	varied[0] [[Sentence=-1,1=word max, 1-5]][[[1,-1 max of sentences]]]
interesting	interesting	2	-1	interesting[1] [[Sentence=-1,2=word max, 1-5]][[[2,-1 max of sentences]]]
None	None	1	-1	None[0] [[Sentence=-1,1=word max, 1-5]][[[1,-1 max of sentences]]]
interesting	interesting	2	-1	interesting[1] [[Sentence=-1,2=word max, 1-5]][[[2,-1 max of sentences]]]
uninspiring	uninspiring	1	-1	uninspiring[0] [[Sentence=-1,1=word max, 1-5]][[[1,-1 max of sentences]]]
Stable	Stable	1	-2	Stable[-1] [[Sentence=-2,1=word max, 1-5]][[[1,-2 max of sentences]]]
Exhausting	Exhausting	1	-2	Exhausting[-1] [[Sentence=-2,1=word max, 1-5]][[[1,-2 max of sentences]]]
Confusing	Confusing	1	-2	Confusing[-1] [[Sentence=-2,1=word max, 1-5]][[[1,-2 max of sentences]]]
Redundant	Redundant	1	-2	Redundant[-1] [[Sentence=-2,1=word max, 1-5]][[[1,-2 max of sentences]]]
Stable	Stable	1	-2	Stable[-1] [[Sentence=-2,1=word max, 1-5]][[[1,-2 max of sentences]]]
Dreamy	Dreamy	1	-1	Dreamy[0] [[Sentence=-1,1=word max, 1-5]][[[1,-1 max of sentences]]]
relentless	relentless	1	-1	relentless[0] [[Sentence=-1,1=word max, 1-5]][[[1,-1 max of sentences]]]
intersting	intersting	1	-1	intersting[0] [[Sentence=-1,1=word max, 1-5]][[[1,-1 max of sentences]]]
never boring	never boring	2	-1	never[0] boring[-1][NegatedDueToPreviousWord] [[Sentence=-1,2=word max, 1-5]][[[2,-1 max of sentences]]]
Interesting	Interesting	2	-1	Interesting[1] [[Sentence=-1,2=word max, 1-5]][[[2,-1 max of sentences]]]
Caring	Caring	3	-1	Caring[2] [[Sentence=-1,3=word max, 1-5]][[[3,-1 max of sentences]]]
overloaded	overloaded	1	-1	overloaded[0] [[Sentence=-1,1=word max, 1-5]][[[1,-1 max of sentences]]]
Challenging	Challenging	1	-1	Challenging[0] [[Sentence=-1,1=word max, 1-5]][[[1,-1 max of sentences]]]
Over working	Over working	1	-1	Over[0] working[0] [[Sentence=-1,1=word max, 1-5]][[[1,-1 max of sentences]]]
Rewarding	Rewarding	2	-1	Rewarding[1] [[Sentence=-1,2=word max, 1-5]][[[2,-1 max of sentences]]]
Depressing	Depressing	1	-4	Depressing[-3] [[Sentence=-4,1=word max, 1-5]][[[1,-4 max of sentences]]]
Good monthly wage	Good monthly wage	2	-1	Good[1] monthly[0] wage[0] [[Sentence=-1,2=word max, 1-5]][[[2,-1 max of sentences]]]
Tiring	Tiring	1	-1	Tiring[0] [[Sentence=-1,1=word max, 1-5]][[[1,-1 max of sentences]]]
Rewarding	Rewarding	2	-1	Rewarding[1] [[Sentence=-1,2=word max, 1-5]][[[2,-1 max of sentences]]]
Fun	Fun	2	-1	Fun[1] [[Sentence=-1,2=word max, 1-5]][[[2,-1 max of sentences]]]
Responsible	Responsible	1	-1	Responsible[0] [[Sentence=-1,1=word max, 1-5]][[[1,-1 max of sentences]]]
Slow	Slow	1	-1	Slow[0] [[Sentence=-1,1=word max, 1-5]][[[1,-1 max of sentences]]]
Copious	Copious	1	-1	Copious[0] [[Sentence=-1,1=word max, 1-5]][[[1,-1 max of sentences]]]
Dull	Dull	1	-2	Dull[-1] [[Sentence=-2,1=word max, 1-5]][[[1,-2 max of sentences]]]
Busy	Busy	1	-1	Busy[0] [[Sentence=-1,1=word max, 1-5]][[[1,-1 max of sentences]]]
Helpful	Helpful	2	-1	Helpful[1] [[Sentence=-1,2=word max, 1-5]][[[2,-1 max of sentences]]]
Skilled	Skilled	1	-1	Skilled[0] [[Sentence=-1,1=word max, 1-5]][[[1,-1 max of sentences]]]
educative	educative	1	-1	educative[0] [[Sentence=-1,1=word max, 1-5]][[[1,-1 max of sentences]]]
impactful	impactful	1	-1	impactful[0] [[Sentence=-1,1=word max, 1-5]][[[1,-1 max of sentences]]]
Important	Important	1	-1	Important[0] [[Sentence=-1,1=word max, 1-5]][[[1,-1 max of sentences]]]
Important	Important	1	-1	Important[0] [[Sentence=-1,1=word max, 1-5]][[[1,-1 max of sentences]]]
When is my next week off	When is my next week off	1	-1	When[0] is[0] my[0] next[0] week[0] off[0] [[Sentence=-1,1=word max, 1-5]][[[1,-1 max of sentences]]]
Proud	Proud	2	-1	Proud[1] [[Sentence=-1,2=word max, 1-5]][[[2,-1 max of sentences]]]
complicated	complicated	1	-2	complicated[-1] [[Sentence=-2,1=word max, 1-5]][[[1,-2 max of sentences]]]
Proud	Proud	2	-1	Proud[1] [[Sentence=-1,2=word max, 1-5]][[[2,-1 max of sentences]]]
IN DEMAND	IN DEMAND	1	-1	IN[0] DEMAND[0] [[Sentence=-1,1=word max, 1-5]][[[1,-1 max of sentences]]]
People training	People training	1	-1	People[0] training[0] [[Sentence=-1,1=word max, 1-5]][[[1,-1 max of sentences]]]
helpful	helpful	2	-1	helpful[1] [[Sentence=-1,2=word max, 1-5]][[[2,-1 max of sentences]]]
Municipal	Municipal	1	-1	Municipal[0] [[Sentence=-1,1=word max, 1-5]][[[1,-1 max of sentences]]]
Difficult	Difficult	1	-2	Difficult[-1] [[Sentence=-2,1=word max, 1-5]][[[1,-2 max of sentences]]]
Satisfying	Satisfying	2	-1	Satisfying[1] [[Sentence=-1,2=word max, 1-5]][[[2,-1 max of sentences]]]
Interesting	Interesting	2	-1	Interesting[1] [[Sentence=-1,2=word max, 1-5]][[[2,-1 max of sentences]]]
Friendly	Friendly	2	-1	Friendly[1] [[Sentence=-1,2=word max, 1-5]][[[2,-1 max of sentences]]]
Enjoyable	Enjoyable	3	-1	Enjoyable[2] [[Sentence=-1,3=word max, 1-5]][[[3,-1 max of sentences]]]
Slogging	Slogging	1	-1	Slogging[0] [[Sentence=-1,1=word max, 1-5]][[[1,-1 max of sentences]]]
Worthwhile	Worthwhile	2	-1	Worthwhile[1] [[Sentence=-1,2=word max, 1-5]][[[2,-1 max of sentences]]]
good	good	2	-1	good[1] [[Sentence=-1,2=word max, 1-5]][[[2,-1 max of sentences]]]
Energetic	Energetic	1	-1	Energetic[0] [[Sentence=-1,1=word max, 1-5]][[[1,-1 max of sentences]]]
Enjoyable	Enjoyable	3	-1	Enjoyable[2] [[Sentence=-1,3=word max, 1-5]][[[3,-1 max of sentences]]]
abusive	abusive	1	-4	abusive[-3] [[Sentence=-4,1=word max, 1-5]][[[1,-4 max of sentences]]]
Complicated	Complicated	1	-2	Complicated[-1] [[Sentence=-2,1=word max, 1-5]][[[1,-2 max of sentences]]]
Tedious	Tedious	1	-3	Tedious[-2] [[Sentence=-3,1=word max, 1-5]][[[1,-3 max of sentences]]]
Frustrating	Frustrating	1	-3	Frustrating[-2] [[Sentence=-3,1=word max, 1-5]][[[1,-3 max of sentences]]]
pass	pass	1	-1	pass[0] [[Sentence=-1,1=word max, 1-5]][[[1,-1 max of sentences]]]
Tedious	Tedious	1	-3	Tedious[-2] [[Sentence=-3,1=word max, 1-5]][[[1,-3 max of sentences]]]
underpaid	underpaid	1	-1	underpaid[0] [[Sentence=-1,1=word max, 1-5]][[[1,-1 max of sentences]]]
Well paid	Well paid	1	-1	Well[0] paid[0] [[Sentence=-1,1=word max, 1-5]][[[1,-1 max of sentences]]]
unpredictable	unpredictable	1	-1	unpredictable[0] [[Sentence=-1,1=word max, 1-5]][[[1,-1 max of sentences]]]
tiring	tiring	1	-1	tiring[0] [[Sentence=-1,1=word max, 1-5]][[[1,-1 max of sentences]]]
Hard	Hard	1	-1	Hard[0] [[Sentence=-1,1=word max, 1-5]][[[1,-1 max of sentences]]]
best	best	2	-1	best[1] [[Sentence=-1,2=word max, 1-5]][[[2,-1 max of sentences]]]
Rewarding	Rewarding	2	-1	Rewarding[1] [[Sentence=-1,2=word max, 1-5]][[[2,-1 max of sentences]]]
Interesting	Interesting	2	-1	Interesting[1] [[Sentence=-1,2=word max, 1-5]][[[2,-1 max of sentences]]]
Communicative	Communicative	1	-1	Communicative[0] [[Sentence=-1,1=word max, 1-5]][[[1,-1 max of sentences]]]
boring	boring	1	-2	boring[-1] [[Sentence=-2,1=word max, 1-5]][[[1,-2 max of sentences]]]
Achievable	Achievable	1	-1	Achievable[0] [[Sentence=-1,1=word max, 1-5]][[[1,-1 max of sentences]]]
rewarding	rewarding	2	-1	rewarding[1] [[Sentence=-1,2=word max, 1-5]][[[2,-1 max of sentences]]]
Fustrating	Fustrating	1	-1	Fustrating[0] [[Sentence=-1,1=word max, 1-5]][[[1,-1 max of sentences]]]
Relaxing	Relaxing	3	-1	Relaxing[2] [[Sentence=-1,3=word max, 1-5]][[[3,-1 max of sentences]]]
Same	Same	1	-1	Same[0] [[Sentence=-1,1=word max, 1-5]][[[1,-1 max of sentences]]]
collaborative	collaborative	1	-1	collaborative[0] [[Sentence=-1,1=word max, 1-5]][[[1,-1 max of sentences]]]
Stressful	Stressful	1	-2	Stressful[-1] [[Sentence=-2,1=word max, 1-5]][[[1,-2 max of sentences]]]
colleagues	colleagues	1	-1	colleagues[0] [[Sentence=-1,1=word max, 1-5]][[[1,-1 max of sentences]]]
Rewarding	Rewarding	2	-1	Rewarding[1] [[Sentence=-1,2=word max, 1-5]][[[2,-1 max of sentences]]]
Exciting	Exciting	3	-1	Exciting[2] [[Sentence=-1,3=word max, 1-5]][[[3,-1 max of sentences]]]
Soul satisfying	Soul satisfying	2	-1	Soul[0] satisfying[1] [[Sentence=-1,2=word max, 1-5]][[[2,-1 max of sentences]]]
General	General	1	-1	General[0] [[Sentence=-1,1=word max, 1-5]][[[1,-1 max of sentences]]]
N aa	N a	1	-1	N[0] aa/a[0] [[Sentence=-1,1=word max, 1-5]][[[1,-1 max of sentences]]]
Selfsufficient	Selfsufficient	1	-1	Selfsufficient[0] [[Sentence=-1,1=word max, 1-5]][[[1,-1 max of sentences]]]
Necessary	Necessary	1	-1	Necessary[0] [[Sentence=-1,1=word max, 1-5]][[[1,-1 max of sentences]]]
stressful	stressful	1	-2	stressful[-1] [[Sentence=-2,1=word max, 1-5]][[[1,-2 max of sentences]]]
paying	paying	1	-1	paying[0] [[Sentence=-1,1=word max, 1-5]][[[1,-1 max of sentences]]]
Fun	Fun	2	-1	Fun[1] [[Sentence=-1,2=word max, 1-5]][[[2,-1 max of sentences]]]
People focussed	People focussed	1	-1	People[0] focussed[0] [[Sentence=-1,1=word max, 1-5]][[[1,-1 max of sentences]]]
Essential	Essential	1	-1	Essential[0] [[Sentence=-1,1=word max, 1-5]][[[1,-1 max of sentences]]]
Tidy	Tidy	1	-1	Tidy[0] [[Sentence=-1,1=word max, 1-5]][[[1,-1 max of sentences]]]
Rewarding	Rewarding	2	-1	Rewarding[1] [[Sentence=-1,2=word max, 1-5]][[[2,-1 max of sentences]]]
Moving	Moving	1	-1	Moving[0] [[Sentence=-1,1=word max, 1-5]][[[1,-1 max of sentences]]]
Services	Services	1	-1	Services[0] [[Sentence=-1,1=word max, 1-5]][[[1,-1 max of sentences]]]
Positive	Positive	3	-1	Positive[2] [[Sentence=-1,3=word max, 1-5]][[[3,-1 max of sentences]]]
Fulfilling	Fulfilling	1	-1	Fulfilling[0] [[Sentence=-1,1=word max, 1-5]][[[1,-1 max of sentences]]]
when i working then my mind is fresh	when i working then my mind is fresh	1	-1	when[0] i[0] working[0] then[0] my[0] mind[0] is[0] fresh[0] [[Sentence=-1,1=word max, 1-5]][[[1,-1 max of sentences]]]
Fulfilling	Fulfilling	1	-1	Fulfilling[0] [[Sentence=-1,1=word max, 1-5]][[[1,-1 max of sentences]]]
Stressful	Stressful	1	-2	Stressful[-1] [[Sentence=-2,1=word max, 1-5]][[[1,-2 max of sentences]]]
Challenging	Challenging	1	-1	Challenging[0] [[Sentence=-1,1=word max, 1-5]][[[1,-1 max of sentences]]]
Has some boring parts	Has some boring parts	1	-1	Has[0] some[0] boring[-1][--1 LastWordBoosterStrength] parts[0] [[Sentence=-1,1=word max, 1-5]][[[1,-1 max of sentences]]]
Interesting	Interesting	2	-1	Interesting[1] [[Sentence=-1,2=word max, 1-5]][[[2,-1 max of sentences]]]
worrying	worrying	1	-4	worrying[-3] [[Sentence=-4,1=word max, 1-5]][[[1,-4 max of sentences]]]
Repetitive	Repetitive	1	-1	Repetitive[0] [[Sentence=-1,1=word max, 1-5]][[[1,-1 max of sentences]]]
engaging	engaging	1	-1	engaging[0] [[Sentence=-1,1=word max, 1-5]][[[1,-1 max of sentences]]]
Doing	Doing	1	-1	Doing[0] [[Sentence=-1,1=word max, 1-5]][[[1,-1 max of sentences]]]
Pointless	Pointless	1	-2	Pointless[-1] [[Sentence=-2,1=word max, 1-5]][[[1,-2 max of sentences]]]
regulated	regulated	1	-1	regulated[0] [[Sentence=-1,1=word max, 1-5]][[[1,-1 max of sentences]]]
Not sure	Not sure	1	-1	Not[0] sure[0] [[Sentence=-1,1=word max, 1-5]][[[1,-1 max of sentences]]]
Frustration	Frustration	1	-3	Frustration[-2] [[Sentence=-3,1=word max, 1-5]][[[1,-3 max of sentences]]]
Rewarding	Rewarding	2	-1	Rewarding[1] [[Sentence=-1,2=word max, 1-5]][[[2,-1 max of sentences]]]
Hard	Hard	1	-1	Hard[0] [[Sentence=-1,1=word max, 1-5]][[[1,-1 max of sentences]]]
different	different	1	-1	different[0] [[Sentence=-1,1=word max, 1-5]][[[1,-1 max of sentences]]]
Competition	Competition	1	-1	Competition[0] [[Sentence=-1,1=word max, 1-5]][[[1,-1 max of sentences]]]
fast paced	fast paced	1	-1	fast[0] paced[0] [[Sentence=-1,1=word max, 1-5]][[[1,-1 max of sentences]]]
Respected	Respected	3	-1	Respected[2] [[Sentence=-1,3=word max, 1-5]][[[3,-1 max of sentences]]]
responsibility	responsibility	1	-1	responsibility[0] [[Sentence=-1,1=word max, 1-5]][[[1,-1 max of sentences]]]
Learn more about the role	Learn more about the role	1	-1	Learn[0] more[0] about[0] the[0] role[0] [[Sentence=-1,1=word max, 1-5]][[[1,-1 max of sentences]]]
Engaging	Engaging	1	-1	Engaging[0] [[Sentence=-1,1=word max, 1-5]][[[1,-1 max of sentences]]]
Scrutinised	Scrutinised	1	-1	Scrutinised[0] [[Sentence=-1,1=word max, 1-5]][[[1,-1 max of sentences]]]
Varied	Varied	1	-1	Varied[0] [[Sentence=-1,1=word max, 1-5]][[[1,-1 max of sentences]]]
repetitive	repetitive	1	-1	repetitive[0] [[Sentence=-1,1=word max, 1-5]][[[1,-1 max of sentences]]]
Sore	Sore	1	-2	Sore[-1] [[Sentence=-2,1=word max, 1-5]][[[1,-2 max of sentences]]]
Political	Political	1	-1	Political[0] [[Sentence=-1,1=word max, 1-5]][[[1,-1 max of sentences]]]
Togetherness	Togetherness	3	-1	Togetherness[2] [[Sentence=-1,3=word max, 1-5]][[[3,-1 max of sentences]]]
boring	boring	1	-2	boring[-1] [[Sentence=-2,1=word max, 1-5]][[[1,-2 max of sentences]]]
Difficult	Difficult	1	-2	Difficult[-1] [[Sentence=-2,1=word max, 1-5]][[[1,-2 max of sentences]]]
confident	confident	2	-1	confident[1] [[Sentence=-1,2=word max, 1-5]][[[2,-1 max of sentences]]]
Secure	Secure	2	-1	Secure[1] [[Sentence=-1,2=word max, 1-5]][[[2,-1 max of sentences]]]
Intense	Intense	1	-1	Intense[0] [[Sentence=-1,1=word max, 1-5]][[[1,-1 max of sentences]]]
Straight forward	Straight forward	1	-1	Straight[0] forward[0] [[Sentence=-1,1=word max, 1-5]][[[1,-1 max of sentences]]]
Intense	Intense	1	-1	Intense[0] [[Sentence=-1,1=word max, 1-5]][[[1,-1 max of sentences]]]
Important	Important	1	-1	Important[0] [[Sentence=-1,1=word max, 1-5]][[[1,-1 max of sentences]]]
Staff	Staff	1	-1	Staff[0] [[Sentence=-1,1=word max, 1-5]][[[1,-1 max of sentences]]]
Challenging	Challenging	1	-1	Challenging[0] [[Sentence=-1,1=word max, 1-5]][[[1,-1 max of sentences]]]
Exceptional	Exceptional	1	-1	Exceptional[0] [[Sentence=-1,1=word max, 1-5]][[[1,-1 max of sentences]]]
Clean	Clean	1	-1	Clean[0] [[Sentence=-1,1=word max, 1-5]][[[1,-1 max of sentences]]]
all time feeling cool	all time feeling cool	2	-1	all[0] time[0] feeling[0] cool[1] [[Sentence=-1,2=word max, 1-5]][[[2,-1 max of sentences]]]
enjoyable	enjoyable	3	-1	enjoyable[2] [[Sentence=-1,3=word max, 1-5]][[[3,-1 max of sentences]]]
Stressful	Stressful	1	-2	Stressful[-1] [[Sentence=-2,1=word max, 1-5]][[[1,-2 max of sentences]]]
Social	Social	1	-1	Social[0] [[Sentence=-1,1=word max, 1-5]][[[1,-1 max of sentences]]]
Rigerous	Rigerous	1	-1	Rigerous[0] [[Sentence=-1,1=word max, 1-5]][[[1,-1 max of sentences]]]
Intensive	Intensive	1	-1	Intensive[0] [[Sentence=-1,1=word max, 1-5]][[[1,-1 max of sentences]]]
Positive	Positive	3	-1	Positive[2] [[Sentence=-1,3=word max, 1-5]][[[3,-1 max of sentences]]]
Customer focused	Customer focused	1	-1	Customer[0] focused[0] [[Sentence=-1,1=word max, 1-5]][[[1,-1 max of sentences]]]
Childcare	Childcare	1	-1	Childcare[0] [[Sentence=-1,1=word max, 1-5]][[[1,-1 max of sentences]]]
Busy	Busy	1	-1	Busy[0] [[Sentence=-1,1=word max, 1-5]][[[1,-1 max of sentences]]]
never ending	never ending	1	-1	never[0] ending[0] [[Sentence=-1,1=word max, 1-5]][[[1,-1 max of sentences]]]
Rewarding	Rewarding	2	-1	Rewarding[1] [[Sentence=-1,2=word max, 1-5]][[[2,-1 max of sentences]]]
INVOLVING	INVOLVING	1	-1	INVOLVING[0] [[Sentence=-1,1=word max, 1-5]][[[1,-1 max of sentences]]]
Consuming	Consuming	1	-1	Consuming[0] [[Sentence=-1,1=word max, 1-5]][[[1,-1 max of sentences]]]
Friendly	Friendly	2	-1	Friendly[1] [[Sentence=-1,2=word max, 1-5]][[[2,-1 max of sentences]]]
Innovative	Innovative	1	-1	Innovative[0] [[Sentence=-1,1=word max, 1-5]][[[1,-1 max of sentences]]]
Energizing	Energizing	1	-1	Energizing[0] [[Sentence=-1,1=word max, 1-5]][[[1,-1 max of sentences]]]
Friends	Friends	2	-1	Friends[1] [[Sentence=-1,2=word max, 1-5]][[[2,-1 max of sentences]]]
work life balance	work life balance	1	-1	work[0] life[0] balance[0] [[Sentence=-1,1=word max, 1-5]][[[1,-1 max of sentences]]]
long	long	1	-1	long[0] [[Sentence=-1,1=word max, 1-5]][[[1,-1 max of sentences]]]
easy	easy	1	-1	easy[0] [[Sentence=-1,1=word max, 1-5]][[[1,-1 max of sentences]]]
Prolonged	Prolonged	1	-1	Prolonged[0] [[Sentence=-1,1=word max, 1-5]][[[1,-1 max of sentences]]]
Overworked	Overworked	1	-2	Overworked[-1] [[Sentence=-2,1=word max, 1-5]][[[1,-2 max of sentences]]]
Familiar	Familiar	1	-1	Familiar[0] [[Sentence=-1,1=word max, 1-5]][[[1,-1 max of sentences]]]
Responsible	Responsible	1	-1	Responsible[0] [[Sentence=-1,1=word max, 1-5]][[[1,-1 max of sentences]]]
Busy	Busy	1	-1	Busy[0] [[Sentence=-1,1=word max, 1-5]][[[1,-1 max of sentences]]]
Interactive	Interactive	1	-1	Interactive[0] [[Sentence=-1,1=word max, 1-5]][[[1,-1 max of sentences]]]
stressfull	stressful	1	-2	stressfull/stressful[-1] [[Sentence=-2,1=word max, 1-5]][[[1,-2 max of sentences]]]
Easy going	Easy going	1	-1	Easy[0] going[0] [[Sentence=-1,1=word max, 1-5]][[[1,-1 max of sentences]]]
Tiring	Tiring	1	-1	Tiring[0] [[Sentence=-1,1=word max, 1-5]][[[1,-1 max of sentences]]]
Cliques	Cliques	1	-1	Cliques[0] [[Sentence=-1,1=word max, 1-5]][[[1,-1 max of sentences]]]
stressful	stressful	1	-2	stressful[-1] [[Sentence=-2,1=word max, 1-5]][[[1,-2 max of sentences]]]
Repetitive	Repetitive	1	-1	Repetitive[0] [[Sentence=-1,1=word max, 1-5]][[[1,-1 max of sentences]]]
Motivating	Motivating	1	-1	Motivating[0] [[Sentence=-1,1=word max, 1-5]][[[1,-1 max of sentences]]]
underpaid	underpaid	1	-1	underpaid[0] [[Sentence=-1,1=word max, 1-5]][[[1,-1 max of sentences]]]
Worthless	Worthless	1	-3	Worthless[-2] [[Sentence=-3,1=word max, 1-5]][[[1,-3 max of sentences]]]
varied	varied	1	-1	varied[0] [[Sentence=-1,1=word max, 1-5]][[[1,-1 max of sentences]]]
Long	Long	1	-1	Long[0] [[Sentence=-1,1=word max, 1-5]][[[1,-1 max of sentences]]]
joke	joke	2	-1	joke[1] [[Sentence=-1,2=word max, 1-5]][[[2,-1 max of sentences]]]
overbearing	overbearing	1	-2	overbearing[-1] [[Sentence=-2,1=word max, 1-5]][[[1,-2 max of sentences]]]
Baking	Baking	1	-1	Baking[0] [[Sentence=-1,1=word max, 1-5]][[[1,-1 max of sentences]]]
slow	slow	1	-1	slow[0] [[Sentence=-1,1=word max, 1-5]][[[1,-1 max of sentences]]]
Funny	Funny	2	-1	Funny[1] [[Sentence=-1,2=word max, 1-5]][[[2,-1 max of sentences]]]
Stressful	Stressful	1	-2	Stressful[-1] [[Sentence=-2,1=word max, 1-5]][[[1,-2 max of sentences]]]
Hard	Hard	1	-1	Hard[0] [[Sentence=-1,1=word max, 1-5]][[[1,-1 max of sentences]]]
Friend	Friend	2	-1	Friend[1] [[Sentence=-1,2=word max, 1-5]][[[2,-1 max of sentences]]]
consuming	consuming	1	-1	consuming[0] [[Sentence=-1,1=word max, 1-5]][[[1,-1 max of sentences]]]
trustworthy	trustworthy	2	-1	trustworthy[1] [[Sentence=-1,2=word max, 1-5]][[[2,-1 max of sentences]]]
uninspiring	uninspiring	1	-1	uninspiring[0] [[Sentence=-1,1=word max, 1-5]][[[1,-1 max of sentences]]]
Exciting	Exciting	3	-1	Exciting[2] [[Sentence=-1,3=word max, 1-5]][[[3,-1 max of sentences]]]
Leading	Leading	1	-1	Leading[0] [[Sentence=-1,1=word max, 1-5]][[[1,-1 max of sentences]]]
Realistic	Realistic	1	-1	Realistic[0] [[Sentence=-1,1=word max, 1-5]][[[1,-1 max of sentences]]]
Interesting	Interesting	2	-1	Interesting[1] [[Sentence=-1,2=word max, 1-5]][[[2,-1 max of sentences]]]
Soul destroying	Soul destroying	1	-3	Soul[0] destroying[-2] [[Sentence=-3,1=word max, 1-5]][[[1,-3 max of sentences]]]
Easy	Easy	1	-1	Easy[0] [[Sentence=-1,1=word max, 1-5]][[[1,-1 max of sentences]]]
Disappointing	Disappointing	1	-2	Disappointing[-1] [[Sentence=-2,1=word max, 1-5]][[[1,-2 max of sentences]]]
Physical	Physical	1	-1	Physical[0] [[Sentence=-1,1=word max, 1-5]][[[1,-1 max of sentences]]]
Disorganised	Disorganised	1	-1	Disorganised[0] [[Sentence=-1,1=word max, 1-5]][[[1,-1 max of sentences]]]
essential	essential	1	-1	essential[0] [[Sentence=-1,1=word max, 1-5]][[[1,-1 max of sentences]]]
Challenging	Challenging	1	-1	Challenging[0] [[Sentence=-1,1=word max, 1-5]][[[1,-1 max of sentences]]]
Demanding	Demanding	1	-1	Demanding[0] [[Sentence=-1,1=word max, 1-5]][[[1,-1 max of sentences]]]
Undervalued	Undervalued	1	-1	Undervalued[0] [[Sentence=-1,1=word max, 1-5]][[[1,-1 max of sentences]]]
office	office	1	-1	office[0] [[Sentence=-1,1=word max, 1-5]][[[1,-1 max of sentences]]]
Variable	Variable	1	-1	Variable[0] [[Sentence=-1,1=word max, 1-5]][[[1,-1 max of sentences]]]
Stressful	Stressful	1	-2	Stressful[-1] [[Sentence=-2,1=word max, 1-5]][[[1,-2 max of sentences]]]
challenging	challenging	1	-1	challenging[0] [[Sentence=-1,1=word max, 1-5]][[[1,-1 max of sentences]]]
enjoyable	enjoyable	3	-1	enjoyable[2] [[Sentence=-1,3=word max, 1-5]][[[3,-1 max of sentences]]]
Caring	Caring	3	-1	Caring[2] [[Sentence=-1,3=word max, 1-5]][[[3,-1 max of sentences]]]
Enjoyment	Enjoyment	3	-1	Enjoyment[2] [[Sentence=-1,3=word max, 1-5]][[[3,-1 max of sentences]]]
meaningful	meaningful	1	-1	meaningful[0] [[Sentence=-1,1=word max, 1-5]][[[1,-1 max of sentences]]]
Heavy lifting	Heavy lifting	1	-1	Heavy[0] lifting[0] [[Sentence=-1,1=word max, 1-5]][[[1,-1 max of sentences]]]
Sensitive	Sensitive	1	-1	Sensitive[0] [[Sentence=-1,1=word max, 1-5]][[[1,-1 max of sentences]]]
quick	quick	1	-1	quick[0] [[Sentence=-1,1=word max, 1-5]][[[1,-1 max of sentences]]]
Enjoyable	Enjoyable	3	-1	Enjoyable[2] [[Sentence=-1,3=word max, 1-5]][[[3,-1 max of sentences]]]
scientific	scientific	1	-1	scientific[0] [[Sentence=-1,1=word max, 1-5]][[[1,-1 max of sentences]]]
Bad management	Bad management	1	-2	Bad[-1] management[0] [[Sentence=-2,1=word max, 1-5]][[[1,-2 max of sentences]]]
interesting	interesting	2	-1	interesting[1] [[Sentence=-1,2=word max, 1-5]][[[2,-1 max of sentences]]]
Normality	Normality	1	-1	Normality[0] [[Sentence=-1,1=word max, 1-5]][[[1,-1 max of sentences]]]
tiring	tiring	1	-1	tiring[0] [[Sentence=-1,1=word max, 1-5]][[[1,-1 max of sentences]]]
Easy	Easy	1	-1	Easy[0] [[Sentence=-1,1=word max, 1-5]][[[1,-1 max of sentences]]]
important	important	1	-1	important[0] [[Sentence=-1,1=word max, 1-5]][[[1,-1 max of sentences]]]
Predictable	Predictable	1	-1	Predictable[0] [[Sentence=-1,1=word max, 1-5]][[[1,-1 max of sentences]]]
Timekeeping	Timekeeping	1	-1	Timekeeping[0] [[Sentence=-1,1=word max, 1-5]][[[1,-1 max of sentences]]]
Purposefull	Purposefull	1	-1	Purposefull[0] [[Sentence=-1,1=word max, 1-5]][[[1,-1 max of sentences]]]
Stressful	Stressful	1	-2	Stressful[-1] [[Sentence=-2,1=word max, 1-5]][[[1,-2 max of sentences]]]
Motivational	Motivational	1	-1	Motivational[0] [[Sentence=-1,1=word max, 1-5]][[[1,-1 max of sentences]]]
interesting	interesting	2	-1	interesting[1] [[Sentence=-1,2=word max, 1-5]][[[2,-1 max of sentences]]]
important	important	1	-1	important[0] [[Sentence=-1,1=word max, 1-5]][[[1,-1 max of sentences]]]
comfortable	comfortable	2	-1	comfortable[1] [[Sentence=-1,2=word max, 1-5]][[[2,-1 max of sentences]]]
Challenging	Challenging	1	-1	Challenging[0] [[Sentence=-1,1=word max, 1-5]][[[1,-1 max of sentences]]]
Outgoing	Outgoing	1	-1	Outgoing[0] [[Sentence=-1,1=word max, 1-5]][[[1,-1 max of sentences]]]
Hard	Hard	1	-1	Hard[0] [[Sentence=-1,1=word max, 1-5]][[[1,-1 max of sentences]]]
Patience	Patience	1	-1	Patience[0] [[Sentence=-1,1=word max, 1-5]][[[1,-1 max of sentences]]]
Repetitive	Repetitive	1	-1	Repetitive[0] [[Sentence=-1,1=word max, 1-5]][[[1,-1 max of sentences]]]
Alarming	Alarming	1	-3	Alarming[-2] [[Sentence=-3,1=word max, 1-5]][[[1,-3 max of sentences]]]
relentless	relentless	1	-1	relentless[0] [[Sentence=-1,1=word max, 1-5]][[[1,-1 max of sentences]]]
Lucrative	Lucrative	1	-1	Lucrative[0] [[Sentence=-1,1=word max, 1-5]][[[1,-1 max of sentences]]]
Hard	Hard	1	-1	Hard[0] [[Sentence=-1,1=word max, 1-5]][[[1,-1 max of sentences]]]
Business	Business	1	-1	Business[0] [[Sentence=-1,1=word max, 1-5]][[[1,-1 max of sentences]]]
Tolerable	Tolerable	1	-1	Tolerable[0] [[Sentence=-1,1=word max, 1-5]][[[1,-1 max of sentences]]]
Fun	Fun	2	-1	Fun[1] [[Sentence=-1,2=word max, 1-5]][[[2,-1 max of sentences]]]
Rewarding	Rewarding	2	-1	Rewarding[1] [[Sentence=-1,2=word max, 1-5]][[[2,-1 max of sentences]]]
motivation	motivation	1	-1	motivation[0] [[Sentence=-1,1=word max, 1-5]][[[1,-1 max of sentences]]]
tiring	tiring	1	-1	tiring[0] [[Sentence=-1,1=word max, 1-5]][[[1,-1 max of sentences]]]
Nice	Nice	2	-1	Nice[1] [[Sentence=-1,2=word max, 1-5]][[[2,-1 max of sentences]]]
Varied	Varied	1	-1	Varied[0] [[Sentence=-1,1=word max, 1-5]][[[1,-1 max of sentences]]]
vacant	vacant	1	-1	vacant[0] [[Sentence=-1,1=word max, 1-5]][[[1,-1 max of sentences]]]
Rewarding	Rewarding	2	-1	Rewarding[1] [[Sentence=-1,2=word max, 1-5]][[[2,-1 max of sentences]]]
creative	creative	1	-1	creative[0] [[Sentence=-1,1=word max, 1-5]][[[1,-1 max of sentences]]]
Long	Long	1	-1	Long[0] [[Sentence=-1,1=word max, 1-5]][[[1,-1 max of sentences]]]
Worthy	Worthy	1	-1	Worthy[0] [[Sentence=-1,1=word max, 1-5]][[[1,-1 max of sentences]]]
Time consuming	Time consuming	1	-1	Time[0] consuming[0] [[Sentence=-1,1=word max, 1-5]][[[1,-1 max of sentences]]]
Frustrating	Frustrating	1	-3	Frustrating[-2] [[Sentence=-3,1=word max, 1-5]][[[1,-3 max of sentences]]]
Dull	Dull	1	-2	Dull[-1] [[Sentence=-2,1=word max, 1-5]][[[1,-2 max of sentences]]]
Exhausting	Exhausting	1	-2	Exhausting[-1] [[Sentence=-2,1=word max, 1-5]][[[1,-2 max of sentences]]]
repetitive	repetitive	1	-1	repetitive[0] [[Sentence=-1,1=word max, 1-5]][[[1,-1 max of sentences]]]
skilled	skilled	1	-1	skilled[0] [[Sentence=-1,1=word max, 1-5]][[[1,-1 max of sentences]]]
Engaging	Engaging	1	-1	Engaging[0] [[Sentence=-1,1=word max, 1-5]][[[1,-1 max of sentences]]]
challenging	challenging	1	-1	challenging[0] [[Sentence=-1,1=word max, 1-5]][[[1,-1 max of sentences]]]
Challenging	Challenging	1	-1	Challenging[0] [[Sentence=-1,1=word max, 1-5]][[[1,-1 max of sentences]]]
Difficult	Difficult	1	-2	Difficult[-1] [[Sentence=-2,1=word max, 1-5]][[[1,-2 max of sentences]]]
Pressurised	Pressurised	1	-2	Pressurised[-1] [[Sentence=-2,1=word max, 1-5]][[[1,-2 max of sentences]]]
inspiring	inspiring	3	-1	inspiring[2] [[Sentence=-1,3=word max, 1-5]][[[3,-1 max of sentences]]]
Fashionable	Fashionable	1	-1	Fashionable[0] [[Sentence=-1,1=word max, 1-5]][[[1,-1 max of sentences]]]
Deadend	Deadend	1	-1	Deadend[0] [[Sentence=-1,1=word max, 1-5]][[[1,-1 max of sentences]]]
Loyal	Loyal	2	-1	Loyal[1] [[Sentence=-1,2=word max, 1-5]][[[2,-1 max of sentences]]]
Comfortable	Comfortable	2	-1	Comfortable[1] [[Sentence=-1,2=word max, 1-5]][[[2,-1 max of sentences]]]
Tiring	Tiring	1	-1	Tiring[0] [[Sentence=-1,1=word max, 1-5]][[[1,-1 max of sentences]]]
Stimulating	Stimulating	1	-1	Stimulating[0] [[Sentence=-1,1=word max, 1-5]][[[1,-1 max of sentences]]]
nerve wracking	nerve wracking	1	-1	nerve[0] wracking[0] [[Sentence=-1,1=word max, 1-5]][[[1,-1 max of sentences]]]
Artistic	Artistic	1	-1	Artistic[0] [[Sentence=-1,1=word max, 1-5]][[[1,-1 max of sentences]]]
Rewarding	Rewarding	2	-1	Rewarding[1] [[Sentence=-1,2=word max, 1-5]][[[2,-1 max of sentences]]]
boring	boring	1	-2	boring[-1] [[Sentence=-2,1=word max, 1-5]][[[1,-2 max of sentences]]]
Critical	Critical	1	-2	Critical[-1] [[Sentence=-2,1=word max, 1-5]][[[1,-2 max of sentences]]]
Child protection	Child protection	1	-1	Child[0] protection[0] [[Sentence=-1,1=word max, 1-5]][[[1,-1 max of sentences]]]
Stressful	Stressful	1	-2	Stressful[-1] [[Sentence=-2,1=word max, 1-5]][[[1,-2 max of sentences]]]
OK	OK	1	-1	OK[0] [[Sentence=-1,1=word max, 1-5]][[[1,-1 max of sentences]]]
Pressure	Pressure	1	-2	Pressure[-1] [[Sentence=-2,1=word max, 1-5]][[[1,-2 max of sentences]]]
busy	busy	1	-1	busy[0] [[Sentence=-1,1=word max, 1-5]][[[1,-1 max of sentences]]]
Responsible	Responsible	1	-1	Responsible[0] [[Sentence=-1,1=word max, 1-5]][[[1,-1 max of sentences]]]
Important	Important	1	-1	Important[0] [[Sentence=-1,1=word max, 1-5]][[[1,-1 max of sentences]]]
Rewarding	Rewarding	2	-1	Rewarding[1] [[Sentence=-1,2=word max, 1-5]][[[2,-1 max of sentences]]]
simple	simple	1	-1	simple[0] [[Sentence=-1,1=word max, 1-5]][[[1,-1 max of sentences]]]
Logical	Logical	1	-1	Logical[0] [[Sentence=-1,1=word max, 1-5]][[[1,-1 max of sentences]]]
Rewarding	Rewarding	2	-1	Rewarding[1] [[Sentence=-1,2=word max, 1-5]][[[2,-1 max of sentences]]]
oppressive	oppressive	1	-3	oppressive[-2] [[Sentence=-3,1=word max, 1-5]][[[1,-3 max of sentences]]]
Fast paced	Fast paced	1	-1	Fast[0] paced[0] [[Sentence=-1,1=word max, 1-5]][[[1,-1 max of sentences]]]
unfair	unfair	1	-2	unfair[-1] [[Sentence=-2,1=word max, 1-5]][[[1,-2 max of sentences]]]
testing	testing	1	-1	testing[0] [[Sentence=-1,1=word max, 1-5]][[[1,-1 max of sentences]]]
Stressful	Stressful	1	-2	Stressful[-1] [[Sentence=-2,1=word max, 1-5]][[[1,-2 max of sentences]]]
KNOWLEDGE	KNOWLEDGE	1	-1	KNOWLEDGE[0] [[Sentence=-1,1=word max, 1-5]][[[1,-1 max of sentences]]]
hectic	hectic	1	-2	hectic[-1] [[Sentence=-2,1=word max, 1-5]][[[1,-2 max of sentences]]]
Compassionate	Compassionate	2	-1	Compassionate[1] [[Sentence=-1,2=word max, 1-5]][[[2,-1 max of sentences]]]
interactive	interactive	1	-1	interactive[0] [[Sentence=-1,1=word max, 1-5]][[[1,-1 max of sentences]]]
Creative	Creative	1	-1	Creative[0] [[Sentence=-1,1=word max, 1-5]][[[1,-1 max of sentences]]]
Underappreciated	Underappreciated	1	-1	Underappreciated[0] [[Sentence=-1,1=word max, 1-5]][[[1,-1 max of sentences]]]
Hot	Hot	1	-1	Hot[0] [[Sentence=-1,1=word max, 1-5]][[[1,-1 max of sentences]]]
Valued	Valued	2	-1	Valued[1] [[Sentence=-1,2=word max, 1-5]][[[2,-1 max of sentences]]]
Keeps you on your toes	Keeps you on your toes	1	-1	Keeps[0] you[0] on[0] your[0] toes[0] [[Sentence=-1,1=word max, 1-5]][[[1,-1 max of sentences]]]
dull	dull	1	-2	dull[-1] [[Sentence=-2,1=word max, 1-5]][[[1,-2 max of sentences]]]
Varied	Varied	1	-1	Varied[0] [[Sentence=-1,1=word max, 1-5]][[[1,-1 max of sentences]]]
assist	assist	1	-1	assist[0] [[Sentence=-1,1=word max, 1-5]][[[1,-1 max of sentences]]]
Look after staff	Look after staff	1	-1	Look[0] after[0] staff[0] [[Sentence=-1,1=word max, 1-5]][[[1,-1 max of sentences]]]
Important	Important	1	-1	Important[0] [[Sentence=-1,1=word max, 1-5]][[[1,-1 max of sentences]]]
Flexible	Flexible	1	-1	Flexible[0] [[Sentence=-1,1=word max, 1-5]][[[1,-1 max of sentences]]]
stressful	stressful	1	-2	stressful[-1] [[Sentence=-2,1=word max, 1-5]][[[1,-2 max of sentences]]]
helpful	helpful	2	-1	helpful[1] [[Sentence=-1,2=word max, 1-5]][[[2,-1 max of sentences]]]
Communication	Communication	1	-1	Communication[0] [[Sentence=-1,1=word max, 1-5]][[[1,-1 max of sentences]]]
Creative	Creative	1	-1	Creative[0] [[Sentence=-1,1=word max, 1-5]][[[1,-1 max of sentences]]]
Respected	Respected	3	-1	Respected[2] [[Sentence=-1,3=word max, 1-5]][[[3,-1 max of sentences]]]
Time waste	Time waste	1	-2	Time[0] waste[-1] [[Sentence=-2,1=word max, 1-5]][[[1,-2 max of sentences]]]
Unpredictable	Unpredictable	1	-1	Unpredictable[0] [[Sentence=-1,1=word max, 1-5]][[[1,-1 max of sentences]]]
Important	Important	1	-1	Important[0] [[Sentence=-1,1=word max, 1-5]][[[1,-1 max of sentences]]]
Boring	Boring	1	-2	Boring[-1] [[Sentence=-2,1=word max, 1-5]][[[1,-2 max of sentences]]]
Stressful	Stressful	1	-2	Stressful[-1] [[Sentence=-2,1=word max, 1-5]][[[1,-2 max of sentences]]]
Diverse	Diverse	1	-1	Diverse[0] [[Sentence=-1,1=word max, 1-5]][[[1,-1 max of sentences]]]
ambitious	ambitious	1	-1	ambitious[0] [[Sentence=-1,1=word max, 1-5]][[[1,-1 max of sentences]]]
Worthwhile	Worthwhile	2	-1	Worthwhile[1] [[Sentence=-1,2=word max, 1-5]][[[2,-1 max of sentences]]]
Rewarding	Rewarding	2	-1	Rewarding[1] [[Sentence=-1,2=word max, 1-5]][[[2,-1 max of sentences]]]
Interesting	Interesting	2	-1	Interesting[1] [[Sentence=-1,2=word max, 1-5]][[[2,-1 max of sentences]]]
irritating	irritating	1	-3	irritating[-2] [[Sentence=-3,1=word max, 1-5]][[[1,-3 max of sentences]]]
stimulating	stimulating	1	-1	stimulating[0] [[Sentence=-1,1=word max, 1-5]][[[1,-1 max of sentences]]]
Exhausting	Exhausting	1	-2	Exhausting[-1] [[Sentence=-2,1=word max, 1-5]][[[1,-2 max of sentences]]]
Interesting	Interesting	2	-1	Interesting[1] [[Sentence=-1,2=word max, 1-5]][[[2,-1 max of sentences]]]
average	average	1	-1	average[0] [[Sentence=-1,1=word max, 1-5]][[[1,-1 max of sentences]]]
trucks	trucks	1	-1	trucks[0] [[Sentence=-1,1=word max, 1-5]][[[1,-1 max of sentences]]]
Prestigious	Prestigious	1	-1	Prestigious[0] [[Sentence=-1,1=word max, 1-5]][[[1,-1 max of sentences]]]
valued	valued	2	-1	valued[1] [[Sentence=-1,2=word max, 1-5]][[[2,-1 max of sentences]]]
loud	loud	1	-1	loud[0] [[Sentence=-1,1=word max, 1-5]][[[1,-1 max of sentences]]]
Repetitive	Repetitive	1	-1	Repetitive[0] [[Sentence=-1,1=word max, 1-5]][[[1,-1 max of sentences]]]
Can change	Can change	1	-1	Can[0] change[0] [[Sentence=-1,1=word max, 1-5]][[[1,-1 max of sentences]]]
Uncomfortable	Uncomfortable	1	-3	Uncomfortable[-2] [[Sentence=-3,1=word max, 1-5]][[[1,-3 max of sentences]]]
Thankless	Thankless	1	-1	Thankless[0] [[Sentence=-1,1=word max, 1-5]][[[1,-1 max of sentences]]]
Tedious	Tedious	1	-3	Tedious[-2] [[Sentence=-3,1=word max, 1-5]][[[1,-3 max of sentences]]]
Worthwhile	Worthwhile	2	-1	Worthwhile[1] [[Sentence=-1,2=word max, 1-5]][[[2,-1 max of sentences]]]
Fast paced	Fast paced	1	-1	Fast[0] paced[0] [[Sentence=-1,1=word max, 1-5]][[[1,-1 max of sentences]]]
satisfying	satisfying	2	-1	satisfying[1] [[Sentence=-1,2=word max, 1-5]][[[2,-1 max of sentences]]]
busy	busy	1	-1	busy[0] [[Sentence=-1,1=word max, 1-5]][[[1,-1 max of sentences]]]
Successful	Successful	3	-1	Successful[2] [[Sentence=-1,3=word max, 1-5]][[[3,-1 max of sentences]]]
Essential	Essential	1	-1	Essential[0] [[Sentence=-1,1=word max, 1-5]][[[1,-1 max of sentences]]]
Pressured	Pressured	1	-2	Pressured[-1] [[Sentence=-2,1=word max, 1-5]][[[1,-2 max of sentences]]]
Compassionate	Compassionate	2	-1	Compassionate[1] [[Sentence=-1,2=word max, 1-5]][[[2,-1 max of sentences]]]
Valued	Valued	2	-1	Valued[1] [[Sentence=-1,2=word max, 1-5]][[[2,-1 max of sentences]]]
Engaging	Engaging	1	-1	Engaging[0] [[Sentence=-1,1=word max, 1-5]][[[1,-1 max of sentences]]]
Immesive	Immesive	1	-1	Immesive[0] [[Sentence=-1,1=word max, 1-5]][[[1,-1 max of sentences]]]
Overworked	Overworked	1	-2	Overworked[-1] [[Sentence=-2,1=word max, 1-5]][[[1,-2 max of sentences]]]
Substantial	Substantial	1	-1	Substantial[0] [[Sentence=-1,1=word max, 1-5]][[[1,-1 max of sentences]]]
Individual	Individual	1	-1	Individual[0] [[Sentence=-1,1=word max, 1-5]][[[1,-1 max of sentences]]]
Useful	Useful	2	-1	Useful[1] [[Sentence=-1,2=word max, 1-5]][[[2,-1 max of sentences]]]
Boring	Boring	1	-2	Boring[-1] [[Sentence=-2,1=word max, 1-5]][[[1,-2 max of sentences]]]
Fun	Fun	2	-1	Fun[1] [[Sentence=-1,2=word max, 1-5]][[[2,-1 max of sentences]]]
Relex	Relex	1	-1	Relex[0] [[Sentence=-1,1=word max, 1-5]][[[1,-1 max of sentences]]]
Friendly	Friendly	2	-1	Friendly[1] [[Sentence=-1,2=word max, 1-5]][[[2,-1 max of sentences]]]
quick	quick	1	-1	quick[0] [[Sentence=-1,1=word max, 1-5]][[[1,-1 max of sentences]]]
Unfilled	Unfilled	1	-1	Unfilled[0] [[Sentence=-1,1=word max, 1-5]][[[1,-1 max of sentences]]]
Cosuming	Cosuming	1	-1	Cosuming[0] [[Sentence=-1,1=word max, 1-5]][[[1,-1 max of sentences]]]
long	long	1	-1	long[0] [[Sentence=-1,1=word max, 1-5]][[[1,-1 max of sentences]]]
interesting	interesting	2	-1	interesting[1] [[Sentence=-1,2=word max, 1-5]][[[2,-1 max of sentences]]]
Fulfilling	Fulfilling	1	-1	Fulfilling[0] [[Sentence=-1,1=word max, 1-5]][[[1,-1 max of sentences]]]
I feel sad when a patient dies	I feel sad when a patient dies	1	-4	I[0] feel[0] sad[-3] when[0] a[0] patient[0] dies[0] [[Sentence=-4,1=word max, 1-5]][[[1,-4 max of sentences]]]
demanding	demanding	1	-1	demanding[0] [[Sentence=-1,1=word max, 1-5]][[[1,-1 max of sentences]]]
Varied	Varied	1	-1	Varied[0] [[Sentence=-1,1=word max, 1-5]][[[1,-1 max of sentences]]]
Responsible	Responsible	1	-1	Responsible[0] [[Sentence=-1,1=word max, 1-5]][[[1,-1 max of sentences]]]
Patience	Patience	1	-1	Patience[0] [[Sentence=-1,1=word max, 1-5]][[[1,-1 max of sentences]]]
Complex	Complex	1	-1	Complex[0] [[Sentence=-1,1=word max, 1-5]][[[1,-1 max of sentences]]]
dangerous	dangerous	1	-2	dangerous[-1] [[Sentence=-2,1=word max, 1-5]][[[1,-2 max of sentences]]]
Fast	Fast	1	-1	Fast[0] [[Sentence=-1,1=word max, 1-5]][[[1,-1 max of sentences]]]
Interesting	Interesting	2	-1	Interesting[1] [[Sentence=-1,2=word max, 1-5]][[[2,-1 max of sentences]]]
frustrated	frustrated	1	-3	frustrated[-2] [[Sentence=-3,1=word max, 1-5]][[[1,-3 max of sentences]]]
Fast	Fast	1	-1	Fast[0] [[Sentence=-1,1=word max, 1-5]][[[1,-1 max of sentences]]]
consuming	consuming	1	-1	consuming[0] [[Sentence=-1,1=word max, 1-5]][[[1,-1 max of sentences]]]
Interesting	Interesting	2	-1	Interesting[1] [[Sentence=-1,2=word max, 1-5]][[[2,-1 max of sentences]]]
tiring	tiring	1	-1	tiring[0] [[Sentence=-1,1=word max, 1-5]][[[1,-1 max of sentences]]]
Teamworking	Teamworking	1	-1	Teamworking[0] [[Sentence=-1,1=word max, 1-5]][[[1,-1 max of sentences]]]
Responsive	Responsive	1	-1	Responsive[0] [[Sentence=-1,1=word max, 1-5]][[[1,-1 max of sentences]]]
Helpful	Helpful	2	-1	Helpful[1] [[Sentence=-1,2=word max, 1-5]][[[2,-1 max of sentences]]]
Casual	Casual	1	-1	Casual[0] [[Sentence=-1,1=word max, 1-5]][[[1,-1 max of sentences]]]
Unchallenging	Unchallenging	1	-1	Unchallenging[0] [[Sentence=-1,1=word max, 1-5]][[[1,-1 max of sentences]]]
Burn out	Burn out	1	-2	Burn[-1] out[0] [[Sentence=-2,1=word max, 1-5]][[[1,-2 max of sentences]]]
Exhausting	Exhausting	1	-2	Exhausting[-1] [[Sentence=-2,1=word max, 1-5]][[[1,-2 max of sentences]]]
Frustrating	Frustrating	1	-3	Frustrating[-2] [[Sentence=-3,1=word max, 1-5]][[[1,-3 max of sentences]]]
Inspiring	Inspiring	3	-1	Inspiring[2] [[Sentence=-1,3=word max, 1-5]][[[3,-1 max of sentences]]]
Workload	Workload	1	-1	Workload[0] [[Sentence=-1,1=word max, 1-5]][[[1,-1 max of sentences]]]
bills	bills	1	-1	bills[0] [[Sentence=-1,1=word max, 1-5]][[[1,-1 max of sentences]]]
responsible	responsible	1	-1	responsible[0] [[Sentence=-1,1=word max, 1-5]][[[1,-1 max of sentences]]]
relaxed	relaxed	3	-1	relaxed[2] [[Sentence=-1,3=word max, 1-5]][[[3,-1 max of sentences]]]
Stressful	Stressful	1	-2	Stressful[-1] [[Sentence=-2,1=word max, 1-5]][[[1,-2 max of sentences]]]
Strategic	Strategic	1	-1	Strategic[0] [[Sentence=-1,1=word max, 1-5]][[[1,-1 max of sentences]]]
Depressing	Depressing	1	-4	Depressing[-3] [[Sentence=-4,1=word max, 1-5]][[[1,-4 max of sentences]]]
Firm	Firm	1	-1	Firm[0] [[Sentence=-1,1=word max, 1-5]][[[1,-1 max of sentences]]]
educational	educational	1	-1	educational[0] [[Sentence=-1,1=word max, 1-5]][[[1,-1 max of sentences]]]
tiring	tiring	1	-1	tiring[0] [[Sentence=-1,1=word max, 1-5]][[[1,-1 max of sentences]]]
satisfying	satisfying	2	-1	satisfying[1] [[Sentence=-1,2=word max, 1-5]][[[2,-1 max of sentences]]]
Satisfied	Satisfied	2	-1	Satisfied[1] [[Sentence=-1,2=word max, 1-5]][[[2,-1 max of sentences]]]
Flexible	Flexible	1	-1	Flexible[0] [[Sentence=-1,1=word max, 1-5]][[[1,-1 max of sentences]]]
Rough	Rough	1	-2	Rough[-1] [[Sentence=-2,1=word max, 1-5]][[[1,-2 max of sentences]]]
different	different	1	-1	different[0] [[Sentence=-1,1=word max, 1-5]][[[1,-1 max of sentences]]]
Rewarding	Rewarding	2	-1	Rewarding[1] [[Sentence=-1,2=word max, 1-5]][[[2,-1 max of sentences]]]
easy	easy	1	-1	easy[0] [[Sentence=-1,1=word max, 1-5]][[[1,-1 max of sentences]]]
Cleanliness	Cleanliness	1	-1	Cleanliness[0] [[Sentence=-1,1=word max, 1-5]][[[1,-1 max of sentences]]]
diffucult	diffucult	1	-1	diffucult[0] [[Sentence=-1,1=word max, 1-5]][[[1,-1 max of sentences]]]
varied	varied	1	-1	varied[0] [[Sentence=-1,1=word max, 1-5]][[[1,-1 max of sentences]]]
Learning	Learning	1	-1	Learning[0] [[Sentence=-1,1=word max, 1-5]][[[1,-1 max of sentences]]]
brain numbing	brain numbing	1	-2	brain[0] numbing[-1] [[Sentence=-2,1=word max, 1-5]][[[1,-2 max of sentences]]]
Collaborative	Collaborative	1	-1	Collaborative[0] [[Sentence=-1,1=word max, 1-5]][[[1,-1 max of sentences]]]
Angry	Angry	1	-4	Angry[-3] [[Sentence=-4,1=word max, 1-5]][[[1,-4 max of sentences]]]
overworked	overworked	1	-2	overworked[-1] [[Sentence=-2,1=word max, 1-5]][[[1,-2 max of sentences]]]
Occupied	Occupied	1	-1	Occupied[0] [[Sentence=-1,1=word max, 1-5]][[[1,-1 max of sentences]]]
Important	Important	1	-1	Important[0] [[Sentence=-1,1=word max, 1-5]][[[1,-1 max of sentences]]]
onesided	onesided	1	-1	onesided[0] [[Sentence=-1,1=word max, 1-5]][[[1,-1 max of sentences]]]
Interesting	Interesting	2	-1	Interesting[1] [[Sentence=-1,2=word max, 1-5]][[[2,-1 max of sentences]]]
Reliable	Reliable	1	-1	Reliable[0] [[Sentence=-1,1=word max, 1-5]][[[1,-1 max of sentences]]]
frustrating	frustrating	1	-3	frustrating[-2] [[Sentence=-3,1=word max, 1-5]][[[1,-3 max of sentences]]]
Change averse	Change averse	1	-1	Change[0] averse[0] [[Sentence=-1,1=word max, 1-5]][[[1,-1 max of sentences]]]
efficient	efficient	1	-1	efficient[0] [[Sentence=-1,1=word max, 1-5]][[[1,-1 max of sentences]]]
Good team camaraderie	Good team camaraderie	2	-1	Good[1] team[0] camaraderie[0] [[Sentence=-1,2=word max, 1-5]][[[2,-1 max of sentences]]]
social	social	1	-1	social[0] [[Sentence=-1,1=word max, 1-5]][[[1,-1 max of sentences]]]
varied	varied	1	-1	varied[0] [[Sentence=-1,1=word max, 1-5]][[[1,-1 max of sentences]]]
Needed	Needed	1	-1	Needed[0] [[Sentence=-1,1=word max, 1-5]][[[1,-1 max of sentences]]]
Rewarding	Rewarding	2	-1	Rewarding[1] [[Sentence=-1,2=word max, 1-5]][[[2,-1 max of sentences]]]
Draining	Draining	1	-1	Draining[0] [[Sentence=-1,1=word max, 1-5]][[[1,-1 max of sentences]]]
Mundane	Mundane	1	-2	Mundane[-1] [[Sentence=-2,1=word max, 1-5]][[[1,-2 max of sentences]]]
Manageable	Manageable	1	-1	Manageable[0] [[Sentence=-1,1=word max, 1-5]][[[1,-1 max of sentences]]]
untruthful	untruthful	1	-1	untruthful[0] [[Sentence=-1,1=word max, 1-5]][[[1,-1 max of sentences]]]
Satisfying	Satisfying	2	-1	Satisfying[1] [[Sentence=-1,2=word max, 1-5]][[[2,-1 max of sentences]]]
diligent	diligent	1	-1	diligent[0] [[Sentence=-1,1=word max, 1-5]][[[1,-1 max of sentences]]]
frustrating	frustrating	1	-3	frustrating[-2] [[Sentence=-3,1=word max, 1-5]][[[1,-3 max of sentences]]]
engaging	engaging	1	-1	engaging[0] [[Sentence=-1,1=word max, 1-5]][[[1,-1 max of sentences]]]
Progress	Progress	1	-1	Progress[0] [[Sentence=-1,1=word max, 1-5]][[[1,-1 max of sentences]]]
challenging	challenging	1	-1	challenging[0] [[Sentence=-1,1=word max, 1-5]][[[1,-1 max of sentences]]]
Amazing	Amazing	3	-1	Amazing[2] [[Sentence=-1,3=word max, 1-5]][[[3,-1 max of sentences]]]
demanding	demanding	1	-1	demanding[0] [[Sentence=-1,1=word max, 1-5]][[[1,-1 max of sentences]]]
helpfull	helpful	2	-1	helpfull/helpful[1] [[Sentence=-1,2=word max, 1-5]][[[2,-1 max of sentences]]]
Helpful	Helpful	2	-1	Helpful[1] [[Sentence=-1,2=word max, 1-5]][[[2,-1 max of sentences]]]
Easy	Easy	1	-1	Easy[0] [[Sentence=-1,1=word max, 1-5]][[[1,-1 max of sentences]]]
unrewarding	unrewarding	1	-1	unrewarding[0] [[Sentence=-1,1=word max, 1-5]][[[1,-1 max of sentences]]]
Team work	Team work	1	-1	Team[0] work[0] [[Sentence=-1,1=word max, 1-5]][[[1,-1 max of sentences]]]
cold	cold	1	-2	cold[-1] [[Sentence=-2,1=word max, 1-5]][[[1,-2 max of sentences]]]
Rewarding	Rewarding	2	-1	Rewarding[1] [[Sentence=-1,2=word max, 1-5]][[[2,-1 max of sentences]]]
challenging	challenging	1	-1	challenging[0] [[Sentence=-1,1=word max, 1-5]][[[1,-1 max of sentences]]]
Serious	Serious	1	-2	Serious[-1] [[Sentence=-2,1=word max, 1-5]][[[1,-2 max of sentences]]]
Needed	Needed	1	-1	Needed[0] [[Sentence=-1,1=word max, 1-5]][[[1,-1 max of sentences]]]
Cool	Cool	2	-1	Cool[1] [[Sentence=-1,2=word max, 1-5]][[[2,-1 max of sentences]]]
Comfortable	Comfortable	2	-1	Comfortable[1] [[Sentence=-1,2=word max, 1-5]][[[2,-1 max of sentences]]]
caring	caring	3	-1	caring[2] [[Sentence=-1,3=word max, 1-5]][[[3,-1 max of sentences]]]
Responsible	Responsible	1	-1	Responsible[0] [[Sentence=-1,1=word max, 1-5]][[[1,-1 max of sentences]]]
Busy	Busy	1	-1	Busy[0] [[Sentence=-1,1=word max, 1-5]][[[1,-1 max of sentences]]]
Reclusive	Reclusive	1	-1	Reclusive[0] [[Sentence=-1,1=word max, 1-5]][[[1,-1 max of sentences]]]
cosy	cosy	3	-1	cosy[2] [[Sentence=-1,3=word max, 1-5]][[[3,-1 max of sentences]]]
Methodical	Methodical	1	-1	Methodical[0] [[Sentence=-1,1=word max, 1-5]][[[1,-1 max of sentences]]]
Political	Political	1	-1	Political[0] [[Sentence=-1,1=word max, 1-5]][[[1,-1 max of sentences]]]
Proud	Proud	2	-1	Proud[1] [[Sentence=-1,2=word max, 1-5]][[[2,-1 max of sentences]]]
Inactive	Inactive	1	-1	Inactive[0] [[Sentence=-1,1=word max, 1-5]][[[1,-1 max of sentences]]]
Great	Great	3	-1	Great[2] [[Sentence=-1,3=word max, 1-5]][[[3,-1 max of sentences]]]
important	important	1	-1	important[0] [[Sentence=-1,1=word max, 1-5]][[[1,-1 max of sentences]]]
Interesting	Interesting	2	-1	Interesting[1] [[Sentence=-1,2=word max, 1-5]][[[2,-1 max of sentences]]]
Hectic	Hectic	1	-2	Hectic[-1] [[Sentence=-2,1=word max, 1-5]][[[1,-2 max of sentences]]]
Interesting	Interesting	2	-1	Interesting[1] [[Sentence=-1,2=word max, 1-5]][[[2,-1 max of sentences]]]
Personal	Personal	1	-1	Personal[0] [[Sentence=-1,1=word max, 1-5]][[[1,-1 max of sentences]]]
Satisfying	Satisfying	2	-1	Satisfying[1] [[Sentence=-1,2=word max, 1-5]][[[2,-1 max of sentences]]]
challenging	challenging	1	-1	challenging[0] [[Sentence=-1,1=word max, 1-5]][[[1,-1 max of sentences]]]
challenging	challenging	1	-1	challenging[0] [[Sentence=-1,1=word max, 1-5]][[[1,-1 max of sentences]]]
honest	honest	1	-1	honest[0] [[Sentence=-1,1=word max, 1-5]][[[1,-1 max of sentences]]]
Hard	Hard	1	-1	Hard[0] [[Sentence=-1,1=word max, 1-5]][[[1,-1 max of sentences]]]
Brave	Brave	3	-1	Brave[2] [[Sentence=-1,3=word max, 1-5]][[[3,-1 max of sentences]]]
Unpredictable	Unpredictable	1	-1	Unpredictable[0] [[Sentence=-1,1=word max, 1-5]][[[1,-1 max of sentences]]]
Serious	Serious	1	-2	Serious[-1] [[Sentence=-2,1=word max, 1-5]][[[1,-2 max of sentences]]]
exhausting	exhausting	1	-2	exhausting[-1] [[Sentence=-2,1=word max, 1-5]][[[1,-2 max of sentences]]]
rewarding	rewarding	2	-1	rewarding[1] [[Sentence=-1,2=word max, 1-5]][[[2,-1 max of sentences]]]
Easy	Easy	1	-1	Easy[0] [[Sentence=-1,1=word max, 1-5]][[[1,-1 max of sentences]]]
Negative	Negative	1	-2	Negative[-1] [[Sentence=-2,1=word max, 1-5]][[[1,-2 max of sentences]]]
Uncared	Uncared	1	-1	Uncared[0] [[Sentence=-1,1=word max, 1-5]][[[1,-1 max of sentences]]]
Lethargy	Lethargy	1	-1	Lethargy[0] [[Sentence=-1,1=word max, 1-5]][[[1,-1 max of sentences]]]
Rewarding	Rewarding	2	-1	Rewarding[1] [[Sentence=-1,2=word max, 1-5]][[[2,-1 max of sentences]]]
Time consuming	Time consuming	1	-1	Time[0] consuming[0] [[Sentence=-1,1=word max, 1-5]][[[1,-1 max of sentences]]]
Caring	Caring	3	-1	Caring[2] [[Sentence=-1,3=word max, 1-5]][[[3,-1 max of sentences]]]
Competitive	Competitive	1	-1	Competitive[0] [[Sentence=-1,1=word max, 1-5]][[[1,-1 max of sentences]]]
Timely	Timely	1	-1	Timely[0] [[Sentence=-1,1=word max, 1-5]][[[1,-1 max of sentences]]]
Immersive	Immersive	1	-1	Immersive[0] [[Sentence=-1,1=word max, 1-5]][[[1,-1 max of sentences]]]
Fixing problems	Fixing problems	1	-2	Fixing[0] problems[-1] [[Sentence=-2,1=word max, 1-5]][[[1,-2 max of sentences]]]
Rewarding	Rewarding	2	-1	Rewarding[1] [[Sentence=-1,2=word max, 1-5]][[[2,-1 max of sentences]]]
productive	productive	1	-1	productive[0] [[Sentence=-1,1=word max, 1-5]][[[1,-1 max of sentences]]]
Emotionally draining	Emotionally draining	1	-1	Emotionally[0] draining[0] [[Sentence=-1,1=word max, 1-5]][[[1,-1 max of sentences]]]
Hectic	Hectic	1	-2	Hectic[-1] [[Sentence=-2,1=word max, 1-5]][[[1,-2 max of sentences]]]
friends	friends	2	-1	friends[1] [[Sentence=-1,2=word max, 1-5]][[[2,-1 max of sentences]]]
Draining	Draining	1	-1	Draining[0] [[Sentence=-1,1=word max, 1-5]][[[1,-1 max of sentences]]]
dedicated	dedicated	1	-1	dedicated[0] [[Sentence=-1,1=word max, 1-5]][[[1,-1 max of sentences]]]
Rewarding	Rewarding	2	-1	Rewarding[1] [[Sentence=-1,2=word max, 1-5]][[[2,-1 max of sentences]]]
Isolating	Isolating	1	-2	Isolating[-1] [[Sentence=-2,1=word max, 1-5]][[[1,-2 max of sentences]]]
varied	varied	1	-1	varied[0] [[Sentence=-1,1=word max, 1-5]][[[1,-1 max of sentences]]]
Partnership Working	Partnership Working	1	-1	Partnership[0] Working[0] [[Sentence=-1,1=word max, 1-5]][[[1,-1 max of sentences]]]
Self developing	Self developing	1	-1	Self[0] developing[0] [[Sentence=-1,1=word max, 1-5]][[[1,-1 max of sentences]]]
Rewarding	Rewarding	2	-1	Rewarding[1] [[Sentence=-1,2=word max, 1-5]][[[2,-1 max of sentences]]]
efficient	efficient	1	-1	efficient[0] [[Sentence=-1,1=word max, 1-5]][[[1,-1 max of sentences]]]
Accurate	Accurate	1	-1	Accurate[0] [[Sentence=-1,1=word max, 1-5]][[[1,-1 max of sentences]]]
Helping people	Helping people	1	-1	Helping[0] people[0] [[Sentence=-1,1=word max, 1-5]][[[1,-1 max of sentences]]]
Worthwhile	Worthwhile	2	-1	Worthwhile[1] [[Sentence=-1,2=word max, 1-5]][[[2,-1 max of sentences]]]
Unfair	Unfair	1	-2	Unfair[-1] [[Sentence=-2,1=word max, 1-5]][[[1,-2 max of sentences]]]
rushed	rushed	1	-1	rushed[0] [[Sentence=-1,1=word max, 1-5]][[[1,-1 max of sentences]]]
Resolve	Resolve	2	-1	Resolve[1] [[Sentence=-1,2=word max, 1-5]][[[2,-1 max of sentences]]]
varied	varied	1	-1	varied[0] [[Sentence=-1,1=word max, 1-5]][[[1,-1 max of sentences]]]
Enjoyable	Enjoyable	3	-1	Enjoyable[2] [[Sentence=-1,3=word max, 1-5]][[[3,-1 max of sentences]]]
Uninteresting	Uninteresting	1	-1	Uninteresting[0] [[Sentence=-1,1=word max, 1-5]][[[1,-1 max of sentences]]]
valued	valued	2	-1	valued[1] [[Sentence=-1,2=word max, 1-5]][[[2,-1 max of sentences]]]
Rewarding	Rewarding	2	-1	Rewarding[1] [[Sentence=-1,2=word max, 1-5]][[[2,-1 max of sentences]]]
Caring	Caring	3	-1	Caring[2] [[Sentence=-1,3=word max, 1-5]][[[3,-1 max of sentences]]]
happy	happy	2	-1	happy[1] [[Sentence=-1,2=word max, 1-5]][[[2,-1 max of sentences]]]
calm	calm	2	-1	calm[1] [[Sentence=-1,2=word max, 1-5]][[[2,-1 max of sentences]]]
Exciting	Exciting	3	-1	Exciting[2] [[Sentence=-1,3=word max, 1-5]][[[3,-1 max of sentences]]]
Simple	Simple	1	-1	Simple[0] [[Sentence=-1,1=word max, 1-5]][[[1,-1 max of sentences]]]
unpleasant	unpleasant	1	-3	unpleasant[-2] [[Sentence=-3,1=word max, 1-5]][[[1,-3 max of sentences]]]
inspiring	inspiring	3	-1	inspiring[2] [[Sentence=-1,3=word max, 1-5]][[[3,-1 max of sentences]]]
Technical	Technical	1	-1	Technical[0] [[Sentence=-1,1=word max, 1-5]][[[1,-1 max of sentences]]]
helpful	helpful	2	-1	helpful[1] [[Sentence=-1,2=word max, 1-5]][[[2,-1 max of sentences]]]
exhausting	exhausting	1	-2	exhausting[-1] [[Sentence=-2,1=word max, 1-5]][[[1,-2 max of sentences]]]
tired	tired	1	-2	tired[-1] [[Sentence=-2,1=word max, 1-5]][[[1,-2 max of sentences]]]
Boring	Boring	1	-2	Boring[-1] [[Sentence=-2,1=word max, 1-5]][[[1,-2 max of sentences]]]
difficult	difficult	1	-2	difficult[-1] [[Sentence=-2,1=word max, 1-5]][[[1,-2 max of sentences]]]
stressful	stressful	1	-2	stressful[-1] [[Sentence=-2,1=word max, 1-5]][[[1,-2 max of sentences]]]
Repetetive	Repetetive	1	-1	Repetetive[0] [[Sentence=-1,1=word max, 1-5]][[[1,-1 max of sentences]]]
Meaningful	Meaningful	1	-1	Meaningful[0] [[Sentence=-1,1=word max, 1-5]][[[1,-1 max of sentences]]]
Demanding	Demanding	1	-1	Demanding[0] [[Sentence=-1,1=word max, 1-5]][[[1,-1 max of sentences]]]
Hard	Hard	1	-1	Hard[0] [[Sentence=-1,1=word max, 1-5]][[[1,-1 max of sentences]]]
rewarding	rewarding	2	-1	rewarding[1] [[Sentence=-1,2=word max, 1-5]][[[2,-1 max of sentences]]]
Demanding	Demanding	1	-1	Demanding[0] [[Sentence=-1,1=word max, 1-5]][[[1,-1 max of sentences]]]
Developing	Developing	1	-1	Developing[0] [[Sentence=-1,1=word max, 1-5]][[[1,-1 max of sentences]]]
Hard	Hard	1	-1	Hard[0] [[Sentence=-1,1=word max, 1-5]][[[1,-1 max of sentences]]]
Supportive	Supportive	2	-1	Supportive[1] [[Sentence=-1,2=word max, 1-5]][[[2,-1 max of sentences]]]
Important	Important	1	-1	Important[0] [[Sentence=-1,1=word max, 1-5]][[[1,-1 max of sentences]]]
Fabulous	Fabulous	3	-1	Fabulous[2] [[Sentence=-1,3=word max, 1-5]][[[3,-1 max of sentences]]]
Interesting	Interesting	2	-1	Interesting[1] [[Sentence=-1,2=word max, 1-5]][[[2,-1 max of sentences]]]
Careful	Careful	1	-1	Careful[0] [[Sentence=-1,1=word max, 1-5]][[[1,-1 max of sentences]]]
engaging	engaging	1	-1	engaging[0] [[Sentence=-1,1=word max, 1-5]][[[1,-1 max of sentences]]]
heavy	heavy	1	-1	heavy[0] [[Sentence=-1,1=word max, 1-5]][[[1,-1 max of sentences]]]
Nervous	Nervous	1	-3	Nervous[-2] [[Sentence=-3,1=word max, 1-5]][[[1,-3 max of sentences]]]
supportive	supportive	2	-1	supportive[1] [[Sentence=-1,2=word max, 1-5]][[[2,-1 max of sentences]]]
Tiresome	Tiresome	1	-2	Tiresome[-1] [[Sentence=-2,1=word max, 1-5]][[[1,-2 max of sentences]]]
successful	successful	3	-1	successful[2] [[Sentence=-1,3=word max, 1-5]][[[3,-1 max of sentences]]]
good	good	2	-1	good[1] [[Sentence=-1,2=word max, 1-5]][[[2,-1 max of sentences]]]
Rewarding	Rewarding	2	-1	Rewarding[1] [[Sentence=-1,2=word max, 1-5]][[[2,-1 max of sentences]]]
balanced	balanced	1	-1	balanced[0] [[Sentence=-1,1=word max, 1-5]][[[1,-1 max of sentences]]]
Fulfilling	Fulfilling	1	-1	Fulfilling[0] [[Sentence=-1,1=word max, 1-5]][[[1,-1 max of sentences]]]
Entertaining	Entertaining	1	-1	Entertaining[0] [[Sentence=-1,1=word max, 1-5]][[[1,-1 max of sentences]]]
Hard	Hard	1	-1	Hard[0] [[Sentence=-1,1=word max, 1-5]][[[1,-1 max of sentences]]]
Stressful	Stressful	1	-2	Stressful[-1] [[Sentence=-2,1=word max, 1-5]][[[1,-2 max of sentences]]]
underrated	underrated	1	-1	underrated[0] [[Sentence=-1,1=word max, 1-5]][[[1,-1 max of sentences]]]
Successful	Successful	3	-1	Successful[2] [[Sentence=-1,3=word max, 1-5]][[[3,-1 max of sentences]]]
Repetition	Repetition	1	-1	Repetition[0] [[Sentence=-1,1=word max, 1-5]][[[1,-1 max of sentences]]]
Emotional	Emotional	1	-2	Emotional[-1] [[Sentence=-2,1=word max, 1-5]][[[1,-2 max of sentences]]]
creative	creative	1	-1	creative[0] [[Sentence=-1,1=word max, 1-5]][[[1,-1 max of sentences]]]
Enjoyable	Enjoyable	3	-1	Enjoyable[2] [[Sentence=-1,3=word max, 1-5]][[[3,-1 max of sentences]]]
Ruthless	Ruthless	1	-3	Ruthless[-2] [[Sentence=-3,1=word max, 1-5]][[[1,-3 max of sentences]]]
challenging	challenging	1	-1	challenging[0] [[Sentence=-1,1=word max, 1-5]][[[1,-1 max of sentences]]]
Money well earned	Money well earned	1	-1	Money[0] well[0] earned[0] [[Sentence=-1,1=word max, 1-5]][[[1,-1 max of sentences]]]
Niche	Niche	1	-1	Niche[0] [[Sentence=-1,1=word max, 1-5]][[[1,-1 max of sentences]]]
Different	Different	1	-1	Different[0] [[Sentence=-1,1=word max, 1-5]][[[1,-1 max of sentences]]]
Diligent	Diligent	1	-1	Diligent[0] [[Sentence=-1,1=word max, 1-5]][[[1,-1 max of sentences]]]
Enjoyable	Enjoyable	3	-1	Enjoyable[2] [[Sentence=-1,3=word max, 1-5]][[[3,-1 max of sentences]]]
team	team	1	-1	team[0] [[Sentence=-1,1=word max, 1-5]][[[1,-1 max of sentences]]]
Provides good benefits	Provides good benefits	2	-1	Provides[0] good[1] benefits[0] [[Sentence=-1,2=word max, 1-5]][[[2,-1 max of sentences]]]
hardworking	hardworking	1	-1	hardworking[0] [[Sentence=-1,1=word max, 1-5]][[[1,-1 max of sentences]]]
Rewarding	Rewarding	2	-1	Rewarding[1] [[Sentence=-1,2=word max, 1-5]][[[2,-1 max of sentences]]]
hard	hard	1	-1	hard[0] [[Sentence=-1,1=word max, 1-5]][[[1,-1 max of sentences]]]
Happy	Happy	2	-1	Happy[1] [[Sentence=-1,2=word max, 1-5]][[[2,-1 max of sentences]]]
Substansive	Substansive	1	-1	Substansive[0] [[Sentence=-1,1=word max, 1-5]][[[1,-1 max of sentences]]]
Interactive	Interactive	1	-1	Interactive[0] [[Sentence=-1,1=word max, 1-5]][[[1,-1 max of sentences]]]
Stressful	Stressful	1	-2	Stressful[-1] [[Sentence=-2,1=word max, 1-5]][[[1,-2 max of sentences]]]
Strategy	Strategy	1	-1	Strategy[0] [[Sentence=-1,1=word max, 1-5]][[[1,-1 max of sentences]]]
lethargic	lethargic	1	-1	lethargic[0] [[Sentence=-1,1=word max, 1-5]][[[1,-1 max of sentences]]]
Stressful	Stressful	1	-2	Stressful[-1] [[Sentence=-2,1=word max, 1-5]][[[1,-2 max of sentences]]]
save rate	save rate	2	-1	save[1] rate[0] [[Sentence=-1,2=word max, 1-5]][[[2,-1 max of sentences]]]
Complicated	Complicated	1	-2	Complicated[-1] [[Sentence=-2,1=word max, 1-5]][[[1,-2 max of sentences]]]
rewarding	rewarding	2	-1	rewarding[1] [[Sentence=-1,2=word max, 1-5]][[[2,-1 max of sentences]]]
local	local	1	-1	local[0] [[Sentence=-1,1=word max, 1-5]][[[1,-1 max of sentences]]]
customer facing	customer facing	1	-1	customer[0] facing[0] [[Sentence=-1,1=word max, 1-5]][[[1,-1 max of sentences]]]
Waste	Waste	1	-2	Waste[-1] [[Sentence=-2,1=word max, 1-5]][[[1,-2 max of sentences]]]
Hard	Hard	1	-1	Hard[0] [[Sentence=-1,1=word max, 1-5]][[[1,-1 max of sentences]]]
Frustrating at times	Frustrating at times	1	-3	Frustrating[-2] at[0] times[0] [[Sentence=-3,1=word max, 1-5]][[[1,-3 max of sentences]]]
Uninspiring	Uninspiring	1	-1	Uninspiring[0] [[Sentence=-1,1=word max, 1-5]][[[1,-1 max of sentences]]]
Tiring	Tiring	1	-1	Tiring[0] [[Sentence=-1,1=word max, 1-5]][[[1,-1 max of sentences]]]
Complex	Complex	1	-1	Complex[0] [[Sentence=-1,1=word max, 1-5]][[[1,-1 max of sentences]]]
try your best	try your best	2	-1	try[0] your[0] best[1] [[Sentence=-1,2=word max, 1-5]][[[2,-1 max of sentences]]]
traditional	traditional	1	-1	traditional[0] [[Sentence=-1,1=word max, 1-5]][[[1,-1 max of sentences]]]
Underappreciated	Underappreciated	1	-1	Underappreciated[0] [[Sentence=-1,1=word max, 1-5]][[[1,-1 max of sentences]]]
Coaching	Coaching	1	-1	Coaching[0] [[Sentence=-1,1=word max, 1-5]][[[1,-1 max of sentences]]]
emotional	emotional	1	-2	emotional[-1] [[Sentence=-2,1=word max, 1-5]][[[1,-2 max of sentences]]]
Shady	Shady	1	-2	Shady[-1] [[Sentence=-2,1=word max, 1-5]][[[1,-2 max of sentences]]]
Demanding	Demanding	1	-1	Demanding[0] [[Sentence=-1,1=word max, 1-5]][[[1,-1 max of sentences]]]
Helping	Helping	1	-1	Helping[0] [[Sentence=-1,1=word max, 1-5]][[[1,-1 max of sentences]]]
helpful	helpful	2	-1	helpful[1] [[Sentence=-1,2=word max, 1-5]][[[2,-1 max of sentences]]]
Complicated	Complicated	1	-2	Complicated[-1] [[Sentence=-2,1=word max, 1-5]][[[1,-2 max of sentences]]]
Challenging	Challenging	1	-1	Challenging[0] [[Sentence=-1,1=word max, 1-5]][[[1,-1 max of sentences]]]
stressful	stressful	1	-2	stressful[-1] [[Sentence=-2,1=word max, 1-5]][[[1,-2 max of sentences]]]
