# Supplementary material for: The promise of open survey questions—The validation of text-based job satisfaction measures
Source: PLoS One. 2019 Dec 26;14(12):e0226408. doi: 10.1371/journal.pone.0226408 (PMC6932814; doi:10.1371/journal.pone.0226408)
Supplement: S1 Dataset — (titled [Data_PromiseOfOpenQuestions.zip]). (ZIP) [file pone.0226408.s003.zip › Data_PromiseOfOpenQuestions/SentiStrength_results/Semiopen3_study_1_w2+results.txt]

x	Translation	Positive	Negative	EmotionRationale
Boring	Boring	1	-2	Boring[-1] [[Sentence=-2,1=word max, 1-5]][[[1,-2 max of sentences]]]
Fast paced	Fast paced	1	-1	Fast[0] paced[0] [[Sentence=-1,1=word max, 1-5]][[[1,-1 max of sentences]]]
Repetitive	Repetitive	1	-1	Repetitive[0] [[Sentence=-1,1=word max, 1-5]][[[1,-1 max of sentences]]]
shallow	shallow	1	-2	shallow[-1] [[Sentence=-2,1=word max, 1-5]][[[1,-2 max of sentences]]]
skilled	skilled	1	-1	skilled[0] [[Sentence=-1,1=word max, 1-5]][[[1,-1 max of sentences]]]
long	long	1	-1	long[0] [[Sentence=-1,1=word max, 1-5]][[[1,-1 max of sentences]]]
Meaningful	Meaningful	1	-1	Meaningful[0] [[Sentence=-1,1=word max, 1-5]][[[1,-1 max of sentences]]]
mind numbing	mind numbing	1	-2	mind[0] numbing[-1] [[Sentence=-2,1=word max, 1-5]][[[1,-2 max of sentences]]]
unqualified	unqualified	1	-2	unqualified[-1] [[Sentence=-2,1=word max, 1-5]][[[1,-2 max of sentences]]]
intense	intense	1	-1	intense[0] [[Sentence=-1,1=word max, 1-5]][[[1,-1 max of sentences]]]
professionalism	professionalism	1	-1	professionalism[0] [[Sentence=-1,1=word max, 1-5]][[[1,-1 max of sentences]]]
finding problems	finding problems	1	-2	finding[0] problems[-1] [[Sentence=-2,1=word max, 1-5]][[[1,-2 max of sentences]]]
Fulfilling	Fulfilling	1	-1	Fulfilling[0] [[Sentence=-1,1=word max, 1-5]][[[1,-1 max of sentences]]]
Challenging	Challenging	1	-1	Challenging[0] [[Sentence=-1,1=word max, 1-5]][[[1,-1 max of sentences]]]
Flexible	Flexible	1	-1	Flexible[0] [[Sentence=-1,1=word max, 1-5]][[[1,-1 max of sentences]]]
frustrating	frustrating	1	-3	frustrating[-2] [[Sentence=-3,1=word max, 1-5]][[[1,-3 max of sentences]]]
Rewarding	Rewarding	2	-1	Rewarding[1] [[Sentence=-1,2=word max, 1-5]][[[2,-1 max of sentences]]]
Varied	Varied	1	-1	Varied[0] [[Sentence=-1,1=word max, 1-5]][[[1,-1 max of sentences]]]
Easy	Easy	1	-1	Easy[0] [[Sentence=-1,1=word max, 1-5]][[[1,-1 max of sentences]]]
Engagement	Engagement	1	-1	Engagement[0] [[Sentence=-1,1=word max, 1-5]][[[1,-1 max of sentences]]]
Exhausted	Exhausted	1	-2	Exhausted[-1] [[Sentence=-2,1=word max, 1-5]][[[1,-2 max of sentences]]]
Tiring	Tiring	1	-1	Tiring[0] [[Sentence=-1,1=word max, 1-5]][[[1,-1 max of sentences]]]
Unfulfilling	Unfulfilling	1	-1	Unfulfilling[0] [[Sentence=-1,1=word max, 1-5]][[[1,-1 max of sentences]]]
Consistent	Consistent	1	-1	Consistent[0] [[Sentence=-1,1=word max, 1-5]][[[1,-1 max of sentences]]]
Noble	Noble	1	-1	Noble[0] [[Sentence=-1,1=word max, 1-5]][[[1,-1 max of sentences]]]
Depressing	Depressing	1	-4	Depressing[-3] [[Sentence=-4,1=word max, 1-5]][[[1,-4 max of sentences]]]
hard work	hard work	1	-1	hard[0] work[0] [[Sentence=-1,1=word max, 1-5]][[[1,-1 max of sentences]]]
interesting	interesting	2	-1	interesting[1] [[Sentence=-1,2=word max, 1-5]][[[2,-1 max of sentences]]]
skilled	skilled	1	-1	skilled[0] [[Sentence=-1,1=word max, 1-5]][[[1,-1 max of sentences]]]
exciting	exciting	3	-1	exciting[2] [[Sentence=-1,3=word max, 1-5]][[[3,-1 max of sentences]]]
Fun	Fun	2	-1	Fun[1] [[Sentence=-1,2=word max, 1-5]][[[2,-1 max of sentences]]]
Valued	Valued	2	-1	Valued[1] [[Sentence=-1,2=word max, 1-5]][[[2,-1 max of sentences]]]
Convenient	Convenient	1	-1	Convenient[0] [[Sentence=-1,1=word max, 1-5]][[[1,-1 max of sentences]]]
Explorative	Explorative	1	-1	Explorative[0] [[Sentence=-1,1=word max, 1-5]][[[1,-1 max of sentences]]]
great	great	3	-1	great[2] [[Sentence=-1,3=word max, 1-5]][[[3,-1 max of sentences]]]
Annoying	Annoying	1	-3	Annoying[-2] [[Sentence=-3,1=word max, 1-5]][[[1,-3 max of sentences]]]
necessary	necessary	1	-1	necessary[0] [[Sentence=-1,1=word max, 1-5]][[[1,-1 max of sentences]]]
great	great	3	-1	great[2] [[Sentence=-1,3=word max, 1-5]][[[3,-1 max of sentences]]]
Results	Results	1	-1	Results[0] [[Sentence=-1,1=word max, 1-5]][[[1,-1 max of sentences]]]
dutiful	dutiful	1	-1	dutiful[0] [[Sentence=-1,1=word max, 1-5]][[[1,-1 max of sentences]]]
Draining	Draining	1	-1	Draining[0] [[Sentence=-1,1=word max, 1-5]][[[1,-1 max of sentences]]]
easy	easy	1	-1	easy[0] [[Sentence=-1,1=word max, 1-5]][[[1,-1 max of sentences]]]
Easy	Easy	1	-1	Easy[0] [[Sentence=-1,1=word max, 1-5]][[[1,-1 max of sentences]]]
Meaningful	Meaningful	1	-1	Meaningful[0] [[Sentence=-1,1=word max, 1-5]][[[1,-1 max of sentences]]]
Various	Various	1	-1	Various[0] [[Sentence=-1,1=word max, 1-5]][[[1,-1 max of sentences]]]
Travelling	Travelling	1	-1	Travelling[0] [[Sentence=-1,1=word max, 1-5]][[[1,-1 max of sentences]]]
Hard	Hard	1	-1	Hard[0] [[Sentence=-1,1=word max, 1-5]][[[1,-1 max of sentences]]]
Relax	Relax	3	-1	Relax[2] [[Sentence=-1,3=word max, 1-5]][[[3,-1 max of sentences]]]
tedious	tedious	1	-3	tedious[-2] [[Sentence=-3,1=word max, 1-5]][[[1,-3 max of sentences]]]
Stressful	Stressful	1	-2	Stressful[-1] [[Sentence=-2,1=word max, 1-5]][[[1,-2 max of sentences]]]
Exhausting	Exhausting	1	-2	Exhausting[-1] [[Sentence=-2,1=word max, 1-5]][[[1,-2 max of sentences]]]
Bland	Bland	1	-2	Bland[-1] [[Sentence=-2,1=word max, 1-5]][[[1,-2 max of sentences]]]
expanding	expanding	1	-1	expanding[0] [[Sentence=-1,1=word max, 1-5]][[[1,-1 max of sentences]]]
Friendly	Friendly	2	-1	Friendly[1] [[Sentence=-1,2=word max, 1-5]][[[2,-1 max of sentences]]]
dull	dull	1	-2	dull[-1] [[Sentence=-2,1=word max, 1-5]][[[1,-2 max of sentences]]]
fun	fun	2	-1	fun[1] [[Sentence=-1,2=word max, 1-5]][[[2,-1 max of sentences]]]
tiresome	tiresome	1	-2	tiresome[-1] [[Sentence=-2,1=word max, 1-5]][[[1,-2 max of sentences]]]
difficult	difficult	1	-2	difficult[-1] [[Sentence=-2,1=word max, 1-5]][[[1,-2 max of sentences]]]
Competitive	Competitive	1	-1	Competitive[0] [[Sentence=-1,1=word max, 1-5]][[[1,-1 max of sentences]]]
waste	waste	1	-2	waste[-1] [[Sentence=-2,1=word max, 1-5]][[[1,-2 max of sentences]]]
Comforying	Comforying	1	-1	Comforying[0] [[Sentence=-1,1=word max, 1-5]][[[1,-1 max of sentences]]]
Stressful	Stressful	1	-2	Stressful[-1] [[Sentence=-2,1=word max, 1-5]][[[1,-2 max of sentences]]]
Hurt	Hurt	1	-3	Hurt[-2] [[Sentence=-3,1=word max, 1-5]][[[1,-3 max of sentences]]]
Overwhelming	Overwhelming	1	-3	Overwhelming[-2] [[Sentence=-3,1=word max, 1-5]][[[1,-3 max of sentences]]]
rewarding	rewarding	2	-1	rewarding[1] [[Sentence=-1,2=word max, 1-5]][[[2,-1 max of sentences]]]
dull	dull	1	-2	dull[-1] [[Sentence=-2,1=word max, 1-5]][[[1,-2 max of sentences]]]
Embarassing	Embarassing	1	-1	Embarassing[0] [[Sentence=-1,1=word max, 1-5]][[[1,-1 max of sentences]]]
Being brillant	Being brillant	1	-1	Being[0] brillant[0] [[Sentence=-1,1=word max, 1-5]][[[1,-1 max of sentences]]]
Frustrating	Frustrating	1	-3	Frustrating[-2] [[Sentence=-3,1=word max, 1-5]][[[1,-3 max of sentences]]]
strain	strain	1	-2	strain[-1] [[Sentence=-2,1=word max, 1-5]][[[1,-2 max of sentences]]]
lifeless	lifeless	1	-2	lifeless[-1] [[Sentence=-2,1=word max, 1-5]][[[1,-2 max of sentences]]]
Stressful	Stressful	1	-2	Stressful[-1] [[Sentence=-2,1=word max, 1-5]][[[1,-2 max of sentences]]]
Fun	Fun	2	-1	Fun[1] [[Sentence=-1,2=word max, 1-5]][[[2,-1 max of sentences]]]
friends	friends	2	-1	friends[1] [[Sentence=-1,2=word max, 1-5]][[[2,-1 max of sentences]]]
Innovative	Innovative	1	-1	Innovative[0] [[Sentence=-1,1=word max, 1-5]][[[1,-1 max of sentences]]]
International	International	1	-1	International[0] [[Sentence=-1,1=word max, 1-5]][[[1,-1 max of sentences]]]
Flexible	Flexible	1	-1	Flexible[0] [[Sentence=-1,1=word max, 1-5]][[[1,-1 max of sentences]]]
Fun	Fun	2	-1	Fun[1] [[Sentence=-1,2=word max, 1-5]][[[2,-1 max of sentences]]]
Challenge	Challenge	1	-2	Challenge[-1] [[Sentence=-2,1=word max, 1-5]][[[1,-2 max of sentences]]]
Corporate	Corporate	1	-1	Corporate[0] [[Sentence=-1,1=word max, 1-5]][[[1,-1 max of sentences]]]
Professional	Professional	1	-1	Professional[0] [[Sentence=-1,1=word max, 1-5]][[[1,-1 max of sentences]]]
fast	fast	1	-1	fast[0] [[Sentence=-1,1=word max, 1-5]][[[1,-1 max of sentences]]]
Good	Good	2	-1	Good[1] [[Sentence=-1,2=word max, 1-5]][[[2,-1 max of sentences]]]
Futuristic	Futuristic	1	-1	Futuristic[0] [[Sentence=-1,1=word max, 1-5]][[[1,-1 max of sentences]]]
Grey	Grey	1	-1	Grey[0] [[Sentence=-1,1=word max, 1-5]][[[1,-1 max of sentences]]]
Fun	Fun	2	-1	Fun[1] [[Sentence=-1,2=word max, 1-5]][[[2,-1 max of sentences]]]
worthwhile	worthwhile	2	-1	worthwhile[1] [[Sentence=-1,2=word max, 1-5]][[[2,-1 max of sentences]]]
busy	busy	1	-1	busy[0] [[Sentence=-1,1=word max, 1-5]][[[1,-1 max of sentences]]]
Hard	Hard	1	-1	Hard[0] [[Sentence=-1,1=word max, 1-5]][[[1,-1 max of sentences]]]
Demotivated	Demotivated	1	-1	Demotivated[0] [[Sentence=-1,1=word max, 1-5]][[[1,-1 max of sentences]]]
Tough	Tough	1	-2	Tough[-1] [[Sentence=-2,1=word max, 1-5]][[[1,-2 max of sentences]]]
sociable	sociable	2	-1	sociable[1] [[Sentence=-1,2=word max, 1-5]][[[2,-1 max of sentences]]]
Freindly team	Freindly team	1	-1	Freindly[0] team[0] [[Sentence=-1,1=word max, 1-5]][[[1,-1 max of sentences]]]
routine	routine	1	-1	routine[0] [[Sentence=-1,1=word max, 1-5]][[[1,-1 max of sentences]]]
sociable	sociable	2	-1	sociable[1] [[Sentence=-1,2=word max, 1-5]][[[2,-1 max of sentences]]]
Fulfilled	Fulfilled	1	-1	Fulfilled[0] [[Sentence=-1,1=word max, 1-5]][[[1,-1 max of sentences]]]
enjoyable	enjoyable	3	-1	enjoyable[2] [[Sentence=-1,3=word max, 1-5]][[[3,-1 max of sentences]]]
fun	fun	2	-1	fun[1] [[Sentence=-1,2=word max, 1-5]][[[2,-1 max of sentences]]]
mundane	mundane	1	-2	mundane[-1] [[Sentence=-2,1=word max, 1-5]][[[1,-2 max of sentences]]]
inspiring	inspiring	3	-1	inspiring[2] [[Sentence=-1,3=word max, 1-5]][[[3,-1 max of sentences]]]
Pleased	Pleased	2	-1	Pleased[1] [[Sentence=-1,2=word max, 1-5]][[[2,-1 max of sentences]]]
Enjoyable	Enjoyable	3	-1	Enjoyable[2] [[Sentence=-1,3=word max, 1-5]][[[3,-1 max of sentences]]]
fastpaced	fastpaced	1	-1	fastpaced[0] [[Sentence=-1,1=word max, 1-5]][[[1,-1 max of sentences]]]
Adequate	Adequate	1	-1	Adequate[0] [[Sentence=-1,1=word max, 1-5]][[[1,-1 max of sentences]]]
Appreciated	Appreciated	2	-1	Appreciated[1] [[Sentence=-1,2=word max, 1-5]][[[2,-1 max of sentences]]]
Communication	Communication	1	-1	Communication[0] [[Sentence=-1,1=word max, 1-5]][[[1,-1 max of sentences]]]
pleasant	pleasant	3	-1	pleasant[2] [[Sentence=-1,3=word max, 1-5]][[[3,-1 max of sentences]]]
Challenging	Challenging	1	-1	Challenging[0] [[Sentence=-1,1=word max, 1-5]][[[1,-1 max of sentences]]]
complex	complex	1	-1	complex[0] [[Sentence=-1,1=word max, 1-5]][[[1,-1 max of sentences]]]
diverse	diverse	1	-1	diverse[0] [[Sentence=-1,1=word max, 1-5]][[[1,-1 max of sentences]]]
Different	Different	1	-1	Different[0] [[Sentence=-1,1=word max, 1-5]][[[1,-1 max of sentences]]]
Monotonous	Monotonous	1	-2	Monotonous[-1] [[Sentence=-2,1=word max, 1-5]][[[1,-2 max of sentences]]]
Stressful	Stressful	1	-2	Stressful[-1] [[Sentence=-2,1=word max, 1-5]][[[1,-2 max of sentences]]]
Unfullfilling	Unfullfilling	1	-1	Unfullfilling[0] [[Sentence=-1,1=word max, 1-5]][[[1,-1 max of sentences]]]
tricky	tricky	1	-2	tricky[-1] [[Sentence=-2,1=word max, 1-5]][[[1,-2 max of sentences]]]
necessary	necessary	1	-1	necessary[0] [[Sentence=-1,1=word max, 1-5]][[[1,-1 max of sentences]]]
