# Supplementary material for: The promise of open survey questions—The validation of text-based job satisfaction measures
Source: PLoS One. 2019 Dec 26;14(12):e0226408. doi: 10.1371/journal.pone.0226408 (PMC6932814; doi:10.1371/journal.pone.0226408)
Supplement: S1 Dataset — (titled [Data_PromiseOfOpenQuestions.zip]). (ZIP) [file pone.0226408.s003.zip › Data_PromiseOfOpenQuestions/SentiStrength_results/Semiopen4_study_1+results.txt]

x	Translation	Positive	Negative	EmotionRationale
ever changing	ever changing	1	-1	ever[0] changing[0] [[Sentence=-1,1=word max, 1-5]][[[1,-1 max of sentences]]]
Sizeable	Sizeable	1	-1	Sizeable[0] [[Sentence=-1,1=word max, 1-5]][[[1,-1 max of sentences]]]
Complex	Complex	1	-1	Complex[0] [[Sentence=-1,1=word max, 1-5]][[[1,-1 max of sentences]]]
NA	NA	1	-1	NA[0] [[Sentence=-1,1=word max, 1-5]][[[1,-1 max of sentences]]]
NA	NA	1	-1	NA[0] [[Sentence=-1,1=word max, 1-5]][[[1,-1 max of sentences]]]
NA	NA	1	-1	NA[0] [[Sentence=-1,1=word max, 1-5]][[[1,-1 max of sentences]]]
life enhancing	life enhancing	1	-1	life[0] enhancing[0] [[Sentence=-1,1=word max, 1-5]][[[1,-1 max of sentences]]]
Worthy	Worthy	1	-1	Worthy[0] [[Sentence=-1,1=word max, 1-5]][[[1,-1 max of sentences]]]
NA	NA	1	-1	NA[0] [[Sentence=-1,1=word max, 1-5]][[[1,-1 max of sentences]]]
Admin	Admin	1	-1	Admin[0] [[Sentence=-1,1=word max, 1-5]][[[1,-1 max of sentences]]]
NA	NA	1	-1	NA[0] [[Sentence=-1,1=word max, 1-5]][[[1,-1 max of sentences]]]
exhausting	exhausting	1	-2	exhausting[-1] [[Sentence=-2,1=word max, 1-5]][[[1,-2 max of sentences]]]
NA	NA	1	-1	NA[0] [[Sentence=-1,1=word max, 1-5]][[[1,-1 max of sentences]]]
NA	NA	1	-1	NA[0] [[Sentence=-1,1=word max, 1-5]][[[1,-1 max of sentences]]]
sad	sad	1	-4	sad[-3] [[Sentence=-4,1=word max, 1-5]][[[1,-4 max of sentences]]]
worthwhile	worthwhile	2	-1	worthwhile[1] [[Sentence=-1,2=word max, 1-5]][[[2,-1 max of sentences]]]
NA	NA	1	-1	NA[0] [[Sentence=-1,1=word max, 1-5]][[[1,-1 max of sentences]]]
Holidays	Holidays	1	-1	Holidays[0] [[Sentence=-1,1=word max, 1-5]][[[1,-1 max of sentences]]]
Emotional	Emotional	1	-2	Emotional[-1] [[Sentence=-2,1=word max, 1-5]][[[1,-2 max of sentences]]]
Demanding	Demanding	1	-1	Demanding[0] [[Sentence=-1,1=word max, 1-5]][[[1,-1 max of sentences]]]
Friendly	Friendly	2	-1	Friendly[1] [[Sentence=-1,2=word max, 1-5]][[[2,-1 max of sentences]]]
Various	Various	1	-1	Various[0] [[Sentence=-1,1=word max, 1-5]][[[1,-1 max of sentences]]]
NA	NA	1	-1	NA[0] [[Sentence=-1,1=word max, 1-5]][[[1,-1 max of sentences]]]
NA	NA	1	-1	NA[0] [[Sentence=-1,1=word max, 1-5]][[[1,-1 max of sentences]]]
time consuming	time consuming	1	-1	time[0] consuming[0] [[Sentence=-1,1=word max, 1-5]][[[1,-1 max of sentences]]]
Satisfying	Satisfying	2	-1	Satisfying[1] [[Sentence=-1,2=word max, 1-5]][[[2,-1 max of sentences]]]
Busy	Busy	1	-1	Busy[0] [[Sentence=-1,1=word max, 1-5]][[[1,-1 max of sentences]]]
NA	NA	1	-1	NA[0] [[Sentence=-1,1=word max, 1-5]][[[1,-1 max of sentences]]]
pleasure	pleasure	3	-1	pleasure[2] [[Sentence=-1,3=word max, 1-5]][[[3,-1 max of sentences]]]
NA	NA	1	-1	NA[0] [[Sentence=-1,1=word max, 1-5]][[[1,-1 max of sentences]]]
easy	easy	1	-1	easy[0] [[Sentence=-1,1=word max, 1-5]][[[1,-1 max of sentences]]]
NA	NA	1	-1	NA[0] [[Sentence=-1,1=word max, 1-5]][[[1,-1 max of sentences]]]
NA	NA	1	-1	NA[0] [[Sentence=-1,1=word max, 1-5]][[[1,-1 max of sentences]]]
Meaningful	Meaningful	1	-1	Meaningful[0] [[Sentence=-1,1=word max, 1-5]][[[1,-1 max of sentences]]]
NA	NA	1	-1	NA[0] [[Sentence=-1,1=word max, 1-5]][[[1,-1 max of sentences]]]
Big	Big	1	-1	Big[0] [[Sentence=-1,1=word max, 1-5]][[[1,-1 max of sentences]]]
NA	NA	1	-1	NA[0] [[Sentence=-1,1=word max, 1-5]][[[1,-1 max of sentences]]]
Worthwhile	Worthwhile	2	-1	Worthwhile[1] [[Sentence=-1,2=word max, 1-5]][[[2,-1 max of sentences]]]
NA	NA	1	-1	NA[0] [[Sentence=-1,1=word max, 1-5]][[[1,-1 max of sentences]]]
Progressive	Progressive	1	-1	Progressive[0] [[Sentence=-1,1=word max, 1-5]][[[1,-1 max of sentences]]]
NA	NA	1	-1	NA[0] [[Sentence=-1,1=word max, 1-5]][[[1,-1 max of sentences]]]
Flexible	Flexible	1	-1	Flexible[0] [[Sentence=-1,1=word max, 1-5]][[[1,-1 max of sentences]]]
NA	NA	1	-1	NA[0] [[Sentence=-1,1=word max, 1-5]][[[1,-1 max of sentences]]]
NA	NA	1	-1	NA[0] [[Sentence=-1,1=word max, 1-5]][[[1,-1 max of sentences]]]
demanding	demanding	1	-1	demanding[0] [[Sentence=-1,1=word max, 1-5]][[[1,-1 max of sentences]]]
Willing	Willing	1	-1	Willing[0] [[Sentence=-1,1=word max, 1-5]][[[1,-1 max of sentences]]]
Office politics	Office politics	1	-1	Office[0] politics[0] [[Sentence=-1,1=word max, 1-5]][[[1,-1 max of sentences]]]
Interesting	Interesting	2	-1	Interesting[1] [[Sentence=-1,2=word max, 1-5]][[[2,-1 max of sentences]]]
NA	NA	1	-1	NA[0] [[Sentence=-1,1=word max, 1-5]][[[1,-1 max of sentences]]]
NA	NA	1	-1	NA[0] [[Sentence=-1,1=word max, 1-5]][[[1,-1 max of sentences]]]
NA	NA	1	-1	NA[0] [[Sentence=-1,1=word max, 1-5]][[[1,-1 max of sentences]]]
Rudderless	Rudderless	1	-1	Rudderless[0] [[Sentence=-1,1=word max, 1-5]][[[1,-1 max of sentences]]]
freedom	freedom	1	-1	freedom[0] [[Sentence=-1,1=word max, 1-5]][[[1,-1 max of sentences]]]
horrible	horrible	1	-4	horrible[-3] [[Sentence=-4,1=word max, 1-5]][[[1,-4 max of sentences]]]
Frustrating	Frustrating	1	-3	Frustrating[-2] [[Sentence=-3,1=word max, 1-5]][[[1,-3 max of sentences]]]
Hate	Hate	1	-4	Hate[-3] [[Sentence=-4,1=word max, 1-5]][[[1,-4 max of sentences]]]
Happy	Happy	2	-1	Happy[1] [[Sentence=-1,2=word max, 1-5]][[[2,-1 max of sentences]]]
Secure	Secure	2	-1	Secure[1] [[Sentence=-1,2=word max, 1-5]][[[2,-1 max of sentences]]]
Progress	Progress	1	-1	Progress[0] [[Sentence=-1,1=word max, 1-5]][[[1,-1 max of sentences]]]
NA	NA	1	-1	NA[0] [[Sentence=-1,1=word max, 1-5]][[[1,-1 max of sentences]]]
Rewarding	Rewarding	2	-1	Rewarding[1] [[Sentence=-1,2=word max, 1-5]][[[2,-1 max of sentences]]]
repetitive	repetitive	1	-1	repetitive[0] [[Sentence=-1,1=word max, 1-5]][[[1,-1 max of sentences]]]
FRUSTRATING	FRUSTRATING	1	-3	FRUSTRATING[-2] [[Sentence=-3,1=word max, 1-5]][[[1,-3 max of sentences]]]
NA	NA	1	-1	NA[0] [[Sentence=-1,1=word max, 1-5]][[[1,-1 max of sentences]]]
NA	NA	1	-1	NA[0] [[Sentence=-1,1=word max, 1-5]][[[1,-1 max of sentences]]]
NA	NA	1	-1	NA[0] [[Sentence=-1,1=word max, 1-5]][[[1,-1 max of sentences]]]
NA	NA	1	-1	NA[0] [[Sentence=-1,1=word max, 1-5]][[[1,-1 max of sentences]]]
Worthwhile	Worthwhile	2	-1	Worthwhile[1] [[Sentence=-1,2=word max, 1-5]][[[2,-1 max of sentences]]]
NA	NA	1	-1	NA[0] [[Sentence=-1,1=word max, 1-5]][[[1,-1 max of sentences]]]
NA	NA	1	-1	NA[0] [[Sentence=-1,1=word max, 1-5]][[[1,-1 max of sentences]]]
Busy	Busy	1	-1	Busy[0] [[Sentence=-1,1=word max, 1-5]][[[1,-1 max of sentences]]]
demanding	demanding	1	-1	demanding[0] [[Sentence=-1,1=word max, 1-5]][[[1,-1 max of sentences]]]
Technical	Technical	1	-1	Technical[0] [[Sentence=-1,1=word max, 1-5]][[[1,-1 max of sentences]]]
NA	NA	1	-1	NA[0] [[Sentence=-1,1=word max, 1-5]][[[1,-1 max of sentences]]]
NA	NA	1	-1	NA[0] [[Sentence=-1,1=word max, 1-5]][[[1,-1 max of sentences]]]
unpredictable	unpredictable	1	-1	unpredictable[0] [[Sentence=-1,1=word max, 1-5]][[[1,-1 max of sentences]]]
Worthwhile	Worthwhile	2	-1	Worthwhile[1] [[Sentence=-1,2=word max, 1-5]][[[2,-1 max of sentences]]]
NA	NA	1	-1	NA[0] [[Sentence=-1,1=word max, 1-5]][[[1,-1 max of sentences]]]
NA	NA	1	-1	NA[0] [[Sentence=-1,1=word max, 1-5]][[[1,-1 max of sentences]]]
engrossed	engrossed	1	-1	engrossed[0] [[Sentence=-1,1=word max, 1-5]][[[1,-1 max of sentences]]]
Restrained	Restrained	1	-1	Restrained[0] [[Sentence=-1,1=word max, 1-5]][[[1,-1 max of sentences]]]
NA	NA	1	-1	NA[0] [[Sentence=-1,1=word max, 1-5]][[[1,-1 max of sentences]]]
challenging	challenging	1	-1	challenging[0] [[Sentence=-1,1=word max, 1-5]][[[1,-1 max of sentences]]]
quality	quality	1	-1	quality[0] [[Sentence=-1,1=word max, 1-5]][[[1,-1 max of sentences]]]
electronics	electronics	1	-1	electronics[0] [[Sentence=-1,1=word max, 1-5]][[[1,-1 max of sentences]]]
NA	NA	1	-1	NA[0] [[Sentence=-1,1=word max, 1-5]][[[1,-1 max of sentences]]]
Interesting	Interesting	2	-1	Interesting[1] [[Sentence=-1,2=word max, 1-5]][[[2,-1 max of sentences]]]
frustrating	frustrating	1	-3	frustrating[-2] [[Sentence=-3,1=word max, 1-5]][[[1,-3 max of sentences]]]
rewarding	rewarding	2	-1	rewarding[1] [[Sentence=-1,2=word max, 1-5]][[[2,-1 max of sentences]]]
NA	NA	1	-1	NA[0] [[Sentence=-1,1=word max, 1-5]][[[1,-1 max of sentences]]]
Rewarding	Rewarding	2	-1	Rewarding[1] [[Sentence=-1,2=word max, 1-5]][[[2,-1 max of sentences]]]
Developing	Developing	1	-1	Developing[0] [[Sentence=-1,1=word max, 1-5]][[[1,-1 max of sentences]]]
NA	NA	1	-1	NA[0] [[Sentence=-1,1=word max, 1-5]][[[1,-1 max of sentences]]]
NA	NA	1	-1	NA[0] [[Sentence=-1,1=word max, 1-5]][[[1,-1 max of sentences]]]
Scrutinised	Scrutinised	1	-1	Scrutinised[0] [[Sentence=-1,1=word max, 1-5]][[[1,-1 max of sentences]]]
visiting	visiting	1	-1	visiting[0] [[Sentence=-1,1=word max, 1-5]][[[1,-1 max of sentences]]]
NA	NA	1	-1	NA[0] [[Sentence=-1,1=word max, 1-5]][[[1,-1 max of sentences]]]
NA	NA	1	-1	NA[0] [[Sentence=-1,1=word max, 1-5]][[[1,-1 max of sentences]]]
NA	NA	1	-1	NA[0] [[Sentence=-1,1=word max, 1-5]][[[1,-1 max of sentences]]]
rewarding	rewarding	2	-1	rewarding[1] [[Sentence=-1,2=word max, 1-5]][[[2,-1 max of sentences]]]
Reliable	Reliable	1	-1	Reliable[0] [[Sentence=-1,1=word max, 1-5]][[[1,-1 max of sentences]]]
NA	NA	1	-1	NA[0] [[Sentence=-1,1=word max, 1-5]][[[1,-1 max of sentences]]]
NA	NA	1	-1	NA[0] [[Sentence=-1,1=word max, 1-5]][[[1,-1 max of sentences]]]
Enjoyable	Enjoyable	3	-1	Enjoyable[2] [[Sentence=-1,3=word max, 1-5]][[[3,-1 max of sentences]]]
Repetitive	Repetitive	1	-1	Repetitive[0] [[Sentence=-1,1=word max, 1-5]][[[1,-1 max of sentences]]]
NA	NA	1	-1	NA[0] [[Sentence=-1,1=word max, 1-5]][[[1,-1 max of sentences]]]
Important	Important	1	-1	Important[0] [[Sentence=-1,1=word max, 1-5]][[[1,-1 max of sentences]]]
NA	NA	1	-1	NA[0] [[Sentence=-1,1=word max, 1-5]][[[1,-1 max of sentences]]]
NA	NA	1	-1	NA[0] [[Sentence=-1,1=word max, 1-5]][[[1,-1 max of sentences]]]
NA	NA	1	-1	NA[0] [[Sentence=-1,1=word max, 1-5]][[[1,-1 max of sentences]]]
NA	NA	1	-1	NA[0] [[Sentence=-1,1=word max, 1-5]][[[1,-1 max of sentences]]]
NA	NA	1	-1	NA[0] [[Sentence=-1,1=word max, 1-5]][[[1,-1 max of sentences]]]
NA	NA	1	-1	NA[0] [[Sentence=-1,1=word max, 1-5]][[[1,-1 max of sentences]]]
NA	NA	1	-1	NA[0] [[Sentence=-1,1=word max, 1-5]][[[1,-1 max of sentences]]]
Unfulfilling	Unfulfilling	1	-1	Unfulfilling[0] [[Sentence=-1,1=word max, 1-5]][[[1,-1 max of sentences]]]
On time	On time	1	-1	On[0] time[0] [[Sentence=-1,1=word max, 1-5]][[[1,-1 max of sentences]]]
caring	caring	3	-1	caring[2] [[Sentence=-1,3=word max, 1-5]][[[3,-1 max of sentences]]]
joyous	joyous	3	-1	joyous[2] [[Sentence=-1,3=word max, 1-5]][[[3,-1 max of sentences]]]
Professional	Professional	1	-1	Professional[0] [[Sentence=-1,1=word max, 1-5]][[[1,-1 max of sentences]]]
polite	polite	1	-1	polite[0] [[Sentence=-1,1=word max, 1-5]][[[1,-1 max of sentences]]]
Adaptable	Adaptable	1	-1	Adaptable[0] [[Sentence=-1,1=word max, 1-5]][[[1,-1 max of sentences]]]
NA	NA	1	-1	NA[0] [[Sentence=-1,1=word max, 1-5]][[[1,-1 max of sentences]]]
Relaxed	Relaxed	3	-1	Relaxed[2] [[Sentence=-1,3=word max, 1-5]][[[3,-1 max of sentences]]]
NA	NA	1	-1	NA[0] [[Sentence=-1,1=word max, 1-5]][[[1,-1 max of sentences]]]
NA	NA	1	-1	NA[0] [[Sentence=-1,1=word max, 1-5]][[[1,-1 max of sentences]]]
intense	intense	1	-1	intense[0] [[Sentence=-1,1=word max, 1-5]][[[1,-1 max of sentences]]]
Energy	Energy	1	-1	Energy[0] [[Sentence=-1,1=word max, 1-5]][[[1,-1 max of sentences]]]
In Demand	In Demand	1	-1	In[0] Demand[0] [[Sentence=-1,1=word max, 1-5]][[[1,-1 max of sentences]]]
productive	productive	1	-1	productive[0] [[Sentence=-1,1=word max, 1-5]][[[1,-1 max of sentences]]]
Frustrating	Frustrating	1	-3	Frustrating[-2] [[Sentence=-3,1=word max, 1-5]][[[1,-3 max of sentences]]]
NA	NA	1	-1	NA[0] [[Sentence=-1,1=word max, 1-5]][[[1,-1 max of sentences]]]
NA	NA	1	-1	NA[0] [[Sentence=-1,1=word max, 1-5]][[[1,-1 max of sentences]]]
To be a positive role model	To be a positive role model	3	-1	To[0] be[0] a[0] positive[2] role[0] model[0] [[Sentence=-1,3=word max, 1-5]][[[3,-1 max of sentences]]]
NA	NA	1	-1	NA[0] [[Sentence=-1,1=word max, 1-5]][[[1,-1 max of sentences]]]
NA	NA	1	-1	NA[0] [[Sentence=-1,1=word max, 1-5]][[[1,-1 max of sentences]]]
Flexible	Flexible	1	-1	Flexible[0] [[Sentence=-1,1=word max, 1-5]][[[1,-1 max of sentences]]]
busy	busy	1	-1	busy[0] [[Sentence=-1,1=word max, 1-5]][[[1,-1 max of sentences]]]
NA	NA	1	-1	NA[0] [[Sentence=-1,1=word max, 1-5]][[[1,-1 max of sentences]]]
NA	NA	1	-1	NA[0] [[Sentence=-1,1=word max, 1-5]][[[1,-1 max of sentences]]]
NA	NA	1	-1	NA[0] [[Sentence=-1,1=word max, 1-5]][[[1,-1 max of sentences]]]
flexible	flexible	1	-1	flexible[0] [[Sentence=-1,1=word max, 1-5]][[[1,-1 max of sentences]]]
NA	NA	1	-1	NA[0] [[Sentence=-1,1=word max, 1-5]][[[1,-1 max of sentences]]]
NA	NA	1	-1	NA[0] [[Sentence=-1,1=word max, 1-5]][[[1,-1 max of sentences]]]
trusting	trusting	2	-1	trusting[1] [[Sentence=-1,2=word max, 1-5]][[[2,-1 max of sentences]]]
Staff moral	Staff moral	1	-1	Staff[0] moral[0] [[Sentence=-1,1=word max, 1-5]][[[1,-1 max of sentences]]]
Empowering	Empowering	1	-1	Empowering[0] [[Sentence=-1,1=word max, 1-5]][[[1,-1 max of sentences]]]
Bullied	Bullied	1	-1	Bullied[0] [[Sentence=-1,1=word max, 1-5]][[[1,-1 max of sentences]]]
NA	NA	1	-1	NA[0] [[Sentence=-1,1=word max, 1-5]][[[1,-1 max of sentences]]]
NA	NA	1	-1	NA[0] [[Sentence=-1,1=word max, 1-5]][[[1,-1 max of sentences]]]
Fair	Fair	1	-1	Fair[0] [[Sentence=-1,1=word max, 1-5]][[[1,-1 max of sentences]]]
NA	NA	1	-1	NA[0] [[Sentence=-1,1=word max, 1-5]][[[1,-1 max of sentences]]]
NA	NA	1	-1	NA[0] [[Sentence=-1,1=word max, 1-5]][[[1,-1 max of sentences]]]
engaging	engaging	1	-1	engaging[0] [[Sentence=-1,1=word max, 1-5]][[[1,-1 max of sentences]]]
Rigorous	Rigorous	1	-1	Rigorous[0] [[Sentence=-1,1=word max, 1-5]][[[1,-1 max of sentences]]]
Battle	Battle	1	-2	Battle[-1] [[Sentence=-2,1=word max, 1-5]][[[1,-2 max of sentences]]]
NA	NA	1	-1	NA[0] [[Sentence=-1,1=word max, 1-5]][[[1,-1 max of sentences]]]
NA	NA	1	-1	NA[0] [[Sentence=-1,1=word max, 1-5]][[[1,-1 max of sentences]]]
NA	NA	1	-1	NA[0] [[Sentence=-1,1=word max, 1-5]][[[1,-1 max of sentences]]]
NA	NA	1	-1	NA[0] [[Sentence=-1,1=word max, 1-5]][[[1,-1 max of sentences]]]
NA	NA	1	-1	NA[0] [[Sentence=-1,1=word max, 1-5]][[[1,-1 max of sentences]]]
NA	NA	1	-1	NA[0] [[Sentence=-1,1=word max, 1-5]][[[1,-1 max of sentences]]]
NA	NA	1	-1	NA[0] [[Sentence=-1,1=word max, 1-5]][[[1,-1 max of sentences]]]
NA	NA	1	-1	NA[0] [[Sentence=-1,1=word max, 1-5]][[[1,-1 max of sentences]]]
NA	NA	1	-1	NA[0] [[Sentence=-1,1=word max, 1-5]][[[1,-1 max of sentences]]]
NA	NA	1	-1	NA[0] [[Sentence=-1,1=word max, 1-5]][[[1,-1 max of sentences]]]
challenging	challenging	1	-1	challenging[0] [[Sentence=-1,1=word max, 1-5]][[[1,-1 max of sentences]]]
NA	NA	1	-1	NA[0] [[Sentence=-1,1=word max, 1-5]][[[1,-1 max of sentences]]]
NA	NA	1	-1	NA[0] [[Sentence=-1,1=word max, 1-5]][[[1,-1 max of sentences]]]
Playfull	Playfull	2	-1	Playfull[1] [[Sentence=-1,2=word max, 1-5]][[[2,-1 max of sentences]]]
NA	NA	1	-1	NA[0] [[Sentence=-1,1=word max, 1-5]][[[1,-1 max of sentences]]]
challenging	challenging	1	-1	challenging[0] [[Sentence=-1,1=word max, 1-5]][[[1,-1 max of sentences]]]
busy	busy	1	-1	busy[0] [[Sentence=-1,1=word max, 1-5]][[[1,-1 max of sentences]]]
NA	NA	1	-1	NA[0] [[Sentence=-1,1=word max, 1-5]][[[1,-1 max of sentences]]]
NA	NA	1	-1	NA[0] [[Sentence=-1,1=word max, 1-5]][[[1,-1 max of sentences]]]
pain	pain	1	-4	pain[-3] [[Sentence=-4,1=word max, 1-5]][[[1,-4 max of sentences]]]
challenging	challenging	1	-1	challenging[0] [[Sentence=-1,1=word max, 1-5]][[[1,-1 max of sentences]]]
NA	NA	1	-1	NA[0] [[Sentence=-1,1=word max, 1-5]][[[1,-1 max of sentences]]]
Helping	Helping	1	-1	Helping[0] [[Sentence=-1,1=word max, 1-5]][[[1,-1 max of sentences]]]
easy	easy	1	-1	easy[0] [[Sentence=-1,1=word max, 1-5]][[[1,-1 max of sentences]]]
NA	NA	1	-1	NA[0] [[Sentence=-1,1=word max, 1-5]][[[1,-1 max of sentences]]]
NA	NA	1	-1	NA[0] [[Sentence=-1,1=word max, 1-5]][[[1,-1 max of sentences]]]
NA	NA	1	-1	NA[0] [[Sentence=-1,1=word max, 1-5]][[[1,-1 max of sentences]]]
Original	Original	1	-1	Original[0] [[Sentence=-1,1=word max, 1-5]][[[1,-1 max of sentences]]]
essential	essential	1	-1	essential[0] [[Sentence=-1,1=word max, 1-5]][[[1,-1 max of sentences]]]
NA	NA	1	-1	NA[0] [[Sentence=-1,1=word max, 1-5]][[[1,-1 max of sentences]]]
NA	NA	1	-1	NA[0] [[Sentence=-1,1=word max, 1-5]][[[1,-1 max of sentences]]]
NA	NA	1	-1	NA[0] [[Sentence=-1,1=word max, 1-5]][[[1,-1 max of sentences]]]
Sad	Sad	1	-4	Sad[-3] [[Sentence=-4,1=word max, 1-5]][[[1,-4 max of sentences]]]
NA	NA	1	-1	NA[0] [[Sentence=-1,1=word max, 1-5]][[[1,-1 max of sentences]]]
Annoying	Annoying	1	-3	Annoying[-2] [[Sentence=-3,1=word max, 1-5]][[[1,-3 max of sentences]]]
Don t know	Don t know	1	-1	Don[0] t[0] know[0] [[Sentence=-1,1=word max, 1-5]][[[1,-1 max of sentences]]]
work	work	1	-1	work[0] [[Sentence=-1,1=word max, 1-5]][[[1,-1 max of sentences]]]
NA	NA	1	-1	NA[0] [[Sentence=-1,1=word max, 1-5]][[[1,-1 max of sentences]]]
NA	NA	1	-1	NA[0] [[Sentence=-1,1=word max, 1-5]][[[1,-1 max of sentences]]]
unchallenging	unchallenging	1	-1	unchallenging[0] [[Sentence=-1,1=word max, 1-5]][[[1,-1 max of sentences]]]
NA	NA	1	-1	NA[0] [[Sentence=-1,1=word max, 1-5]][[[1,-1 max of sentences]]]
NA	NA	1	-1	NA[0] [[Sentence=-1,1=word max, 1-5]][[[1,-1 max of sentences]]]
NA	NA	1	-1	NA[0] [[Sentence=-1,1=word max, 1-5]][[[1,-1 max of sentences]]]
calm	calm	2	-1	calm[1] [[Sentence=-1,2=word max, 1-5]][[[2,-1 max of sentences]]]
NA	NA	1	-1	NA[0] [[Sentence=-1,1=word max, 1-5]][[[1,-1 max of sentences]]]
NA	NA	1	-1	NA[0] [[Sentence=-1,1=word max, 1-5]][[[1,-1 max of sentences]]]
Baby	Baby	2	-1	Baby[1] [[Sentence=-1,2=word max, 1-5]][[[2,-1 max of sentences]]]
Productive	Productive	1	-1	Productive[0] [[Sentence=-1,1=word max, 1-5]][[[1,-1 max of sentences]]]
NA	NA	1	-1	NA[0] [[Sentence=-1,1=word max, 1-5]][[[1,-1 max of sentences]]]
complete	complete	1	-1	complete[0] [[Sentence=-1,1=word max, 1-5]][[[1,-1 max of sentences]]]
Demanding	Demanding	1	-1	Demanding[0] [[Sentence=-1,1=word max, 1-5]][[[1,-1 max of sentences]]]
NA	NA	1	-1	NA[0] [[Sentence=-1,1=word max, 1-5]][[[1,-1 max of sentences]]]
NA	NA	1	-1	NA[0] [[Sentence=-1,1=word max, 1-5]][[[1,-1 max of sentences]]]
NA	NA	1	-1	NA[0] [[Sentence=-1,1=word max, 1-5]][[[1,-1 max of sentences]]]
NA	NA	1	-1	NA[0] [[Sentence=-1,1=word max, 1-5]][[[1,-1 max of sentences]]]
NA	NA	1	-1	NA[0] [[Sentence=-1,1=word max, 1-5]][[[1,-1 max of sentences]]]
NA	NA	1	-1	NA[0] [[Sentence=-1,1=word max, 1-5]][[[1,-1 max of sentences]]]
NA	NA	1	-1	NA[0] [[Sentence=-1,1=word max, 1-5]][[[1,-1 max of sentences]]]
Easy	Easy	1	-1	Easy[0] [[Sentence=-1,1=word max, 1-5]][[[1,-1 max of sentences]]]
Counselling	Counselling	1	-1	Counselling[0] [[Sentence=-1,1=word max, 1-5]][[[1,-1 max of sentences]]]
NA	NA	1	-1	NA[0] [[Sentence=-1,1=word max, 1-5]][[[1,-1 max of sentences]]]
NA	NA	1	-1	NA[0] [[Sentence=-1,1=word max, 1-5]][[[1,-1 max of sentences]]]
Dull	Dull	1	-2	Dull[-1] [[Sentence=-2,1=word max, 1-5]][[[1,-2 max of sentences]]]
Fresh	Fresh	1	-1	Fresh[0] [[Sentence=-1,1=word max, 1-5]][[[1,-1 max of sentences]]]
Interesting	Interesting	2	-1	Interesting[1] [[Sentence=-1,2=word max, 1-5]][[[2,-1 max of sentences]]]
Demanding	Demanding	1	-1	Demanding[0] [[Sentence=-1,1=word max, 1-5]][[[1,-1 max of sentences]]]
NA	NA	1	-1	NA[0] [[Sentence=-1,1=word max, 1-5]][[[1,-1 max of sentences]]]
interesting	interesting	2	-1	interesting[1] [[Sentence=-1,2=word max, 1-5]][[[2,-1 max of sentences]]]
meaningful	meaningful	1	-1	meaningful[0] [[Sentence=-1,1=word max, 1-5]][[[1,-1 max of sentences]]]
friendly	friendly	2	-1	friendly[1] [[Sentence=-1,2=word max, 1-5]][[[2,-1 max of sentences]]]
NA	NA	1	-1	NA[0] [[Sentence=-1,1=word max, 1-5]][[[1,-1 max of sentences]]]
Draining	Draining	1	-1	Draining[0] [[Sentence=-1,1=word max, 1-5]][[[1,-1 max of sentences]]]
NA	NA	1	-1	NA[0] [[Sentence=-1,1=word max, 1-5]][[[1,-1 max of sentences]]]
Tricky	Tricky	1	-2	Tricky[-1] [[Sentence=-2,1=word max, 1-5]][[[1,-2 max of sentences]]]
NA	NA	1	-1	NA[0] [[Sentence=-1,1=word max, 1-5]][[[1,-1 max of sentences]]]
long	long	1	-1	long[0] [[Sentence=-1,1=word max, 1-5]][[[1,-1 max of sentences]]]
frustrating	frustrating	1	-3	frustrating[-2] [[Sentence=-3,1=word max, 1-5]][[[1,-3 max of sentences]]]
Excel	Excel	3	-1	Excel[2] [[Sentence=-1,3=word max, 1-5]][[[3,-1 max of sentences]]]
inspiring	inspiring	3	-1	inspiring[2] [[Sentence=-1,3=word max, 1-5]][[[3,-1 max of sentences]]]
NA	NA	1	-1	NA[0] [[Sentence=-1,1=word max, 1-5]][[[1,-1 max of sentences]]]
Boring	Boring	1	-2	Boring[-1] [[Sentence=-2,1=word max, 1-5]][[[1,-2 max of sentences]]]
Useful	Useful	2	-1	Useful[1] [[Sentence=-1,2=word max, 1-5]][[[2,-1 max of sentences]]]
Dangerous	Dangerous	1	-2	Dangerous[-1] [[Sentence=-2,1=word max, 1-5]][[[1,-2 max of sentences]]]
NA	NA	1	-1	NA[0] [[Sentence=-1,1=word max, 1-5]][[[1,-1 max of sentences]]]
Love work	Love work	3	-1	Love[2] work[0] [[Sentence=-1,3=word max, 1-5]][[[3,-1 max of sentences]]]
NA	NA	1	-1	NA[0] [[Sentence=-1,1=word max, 1-5]][[[1,-1 max of sentences]]]
tiring	tiring	1	-1	tiring[0] [[Sentence=-1,1=word max, 1-5]][[[1,-1 max of sentences]]]
team	team	1	-1	team[0] [[Sentence=-1,1=word max, 1-5]][[[1,-1 max of sentences]]]
NA	NA	1	-1	NA[0] [[Sentence=-1,1=word max, 1-5]][[[1,-1 max of sentences]]]
		1	-1	[[[0,0 max of sentences]]]
NA	NA	1	-1	NA[0] [[Sentence=-1,1=word max, 1-5]][[[1,-1 max of sentences]]]
Unmotivating	Unmotivating	1	-1	Unmotivating[0] [[Sentence=-1,1=word max, 1-5]][[[1,-1 max of sentences]]]
useless	useless	1	-3	useless[-2] [[Sentence=-3,1=word max, 1-5]][[[1,-3 max of sentences]]]
NA	NA	1	-1	NA[0] [[Sentence=-1,1=word max, 1-5]][[[1,-1 max of sentences]]]
organisied	organisied	1	-1	organisied[0] [[Sentence=-1,1=word max, 1-5]][[[1,-1 max of sentences]]]
NA	NA	1	-1	NA[0] [[Sentence=-1,1=word max, 1-5]][[[1,-1 max of sentences]]]
Trusted	Trusted	2	-1	Trusted[1] [[Sentence=-1,2=word max, 1-5]][[[2,-1 max of sentences]]]
NA	NA	1	-1	NA[0] [[Sentence=-1,1=word max, 1-5]][[[1,-1 max of sentences]]]
Draining	Draining	1	-1	Draining[0] [[Sentence=-1,1=word max, 1-5]][[[1,-1 max of sentences]]]
NA	NA	1	-1	NA[0] [[Sentence=-1,1=word max, 1-5]][[[1,-1 max of sentences]]]
Challenging	Challenging	1	-1	Challenging[0] [[Sentence=-1,1=word max, 1-5]][[[1,-1 max of sentences]]]
NA	NA	1	-1	NA[0] [[Sentence=-1,1=word max, 1-5]][[[1,-1 max of sentences]]]
NA	NA	1	-1	NA[0] [[Sentence=-1,1=word max, 1-5]][[[1,-1 max of sentences]]]
NA	NA	1	-1	NA[0] [[Sentence=-1,1=word max, 1-5]][[[1,-1 max of sentences]]]
NA	NA	1	-1	NA[0] [[Sentence=-1,1=word max, 1-5]][[[1,-1 max of sentences]]]
cutting edge	cutting edge	1	-1	cutting[0] edge[0] [[Sentence=-1,1=word max, 1-5]][[[1,-1 max of sentences]]]
NA	NA	1	-1	NA[0] [[Sentence=-1,1=word max, 1-5]][[[1,-1 max of sentences]]]
NA	NA	1	-1	NA[0] [[Sentence=-1,1=word max, 1-5]][[[1,-1 max of sentences]]]
Conscience	Conscience	1	-1	Conscience[0] [[Sentence=-1,1=word max, 1-5]][[[1,-1 max of sentences]]]
Money only thing that matters	Money only thing that matters	1	-1	Money[0] only[0] thing[0] that[0] matters[0] [[Sentence=-1,1=word max, 1-5]][[[1,-1 max of sentences]]]
NA	NA	1	-1	NA[0] [[Sentence=-1,1=word max, 1-5]][[[1,-1 max of sentences]]]
NA	NA	1	-1	NA[0] [[Sentence=-1,1=word max, 1-5]][[[1,-1 max of sentences]]]
NA	NA	1	-1	NA[0] [[Sentence=-1,1=word max, 1-5]][[[1,-1 max of sentences]]]
Challenging	Challenging	1	-1	Challenging[0] [[Sentence=-1,1=word max, 1-5]][[[1,-1 max of sentences]]]
Unsettled	Unsettled	1	-1	Unsettled[0] [[Sentence=-1,1=word max, 1-5]][[[1,-1 max of sentences]]]
NA	NA	1	-1	NA[0] [[Sentence=-1,1=word max, 1-5]][[[1,-1 max of sentences]]]
NA	NA	1	-1	NA[0] [[Sentence=-1,1=word max, 1-5]][[[1,-1 max of sentences]]]
NA	NA	1	-1	NA[0] [[Sentence=-1,1=word max, 1-5]][[[1,-1 max of sentences]]]
sad	sad	1	-4	sad[-3] [[Sentence=-4,1=word max, 1-5]][[[1,-4 max of sentences]]]
NA	NA	1	-1	NA[0] [[Sentence=-1,1=word max, 1-5]][[[1,-1 max of sentences]]]
Adaptable	Adaptable	1	-1	Adaptable[0] [[Sentence=-1,1=word max, 1-5]][[[1,-1 max of sentences]]]
Nofun	Nofun	1	-1	Nofun[0] [[Sentence=-1,1=word max, 1-5]][[[1,-1 max of sentences]]]
Busy	Busy	1	-1	Busy[0] [[Sentence=-1,1=word max, 1-5]][[[1,-1 max of sentences]]]
NA	NA	1	-1	NA[0] [[Sentence=-1,1=word max, 1-5]][[[1,-1 max of sentences]]]
Compulsory	Compulsory	1	-1	Compulsory[0] [[Sentence=-1,1=word max, 1-5]][[[1,-1 max of sentences]]]
Busy	Busy	1	-1	Busy[0] [[Sentence=-1,1=word max, 1-5]][[[1,-1 max of sentences]]]
NA	NA	1	-1	NA[0] [[Sentence=-1,1=word max, 1-5]][[[1,-1 max of sentences]]]
NA	NA	1	-1	NA[0] [[Sentence=-1,1=word max, 1-5]][[[1,-1 max of sentences]]]
NA	NA	1	-1	NA[0] [[Sentence=-1,1=word max, 1-5]][[[1,-1 max of sentences]]]
Capitalism	Capitalism	1	-1	Capitalism[0] [[Sentence=-1,1=word max, 1-5]][[[1,-1 max of sentences]]]
Rewarding	Rewarding	2	-1	Rewarding[1] [[Sentence=-1,2=word max, 1-5]][[[2,-1 max of sentences]]]
NA	NA	1	-1	NA[0] [[Sentence=-1,1=word max, 1-5]][[[1,-1 max of sentences]]]
progress	progress	1	-1	progress[0] [[Sentence=-1,1=word max, 1-5]][[[1,-1 max of sentences]]]
diffucult	diffucult	1	-1	diffucult[0] [[Sentence=-1,1=word max, 1-5]][[[1,-1 max of sentences]]]
Unfulfilling	Unfulfilling	1	-1	Unfulfilling[0] [[Sentence=-1,1=word max, 1-5]][[[1,-1 max of sentences]]]
NA	NA	1	-1	NA[0] [[Sentence=-1,1=word max, 1-5]][[[1,-1 max of sentences]]]
supporting	supporting	2	-1	supporting[1] [[Sentence=-1,2=word max, 1-5]][[[2,-1 max of sentences]]]
Social	Social	1	-1	Social[0] [[Sentence=-1,1=word max, 1-5]][[[1,-1 max of sentences]]]
NA	NA	1	-1	NA[0] [[Sentence=-1,1=word max, 1-5]][[[1,-1 max of sentences]]]
NA	NA	1	-1	NA[0] [[Sentence=-1,1=word max, 1-5]][[[1,-1 max of sentences]]]
NA	NA	1	-1	NA[0] [[Sentence=-1,1=word max, 1-5]][[[1,-1 max of sentences]]]
unsupported	unsupported	1	-1	unsupported[0] [[Sentence=-1,1=word max, 1-5]][[[1,-1 max of sentences]]]
NA	NA	1	-1	NA[0] [[Sentence=-1,1=word max, 1-5]][[[1,-1 max of sentences]]]
NA	NA	1	-1	NA[0] [[Sentence=-1,1=word max, 1-5]][[[1,-1 max of sentences]]]
NA	NA	1	-1	NA[0] [[Sentence=-1,1=word max, 1-5]][[[1,-1 max of sentences]]]
Supportive	Supportive	2	-1	Supportive[1] [[Sentence=-1,2=word max, 1-5]][[[2,-1 max of sentences]]]
Simple	Simple	1	-1	Simple[0] [[Sentence=-1,1=word max, 1-5]][[[1,-1 max of sentences]]]
NA	NA	1	-1	NA[0] [[Sentence=-1,1=word max, 1-5]][[[1,-1 max of sentences]]]
NA	NA	1	-1	NA[0] [[Sentence=-1,1=word max, 1-5]][[[1,-1 max of sentences]]]
Low paying	Low paying	1	-2	Low[-1] paying[0] [[Sentence=-2,1=word max, 1-5]][[[1,-2 max of sentences]]]
NA	NA	1	-1	NA[0] [[Sentence=-1,1=word max, 1-5]][[[1,-1 max of sentences]]]
Fearful	Fearful	1	-3	Fearful[-2] [[Sentence=-3,1=word max, 1-5]][[[1,-3 max of sentences]]]
inspirational	inspirational	3	-1	inspirational[2] [[Sentence=-1,3=word max, 1-5]][[[3,-1 max of sentences]]]
Generous	Generous	2	-1	Generous[1] [[Sentence=-1,2=word max, 1-5]][[[2,-1 max of sentences]]]
NA	NA	1	-1	NA[0] [[Sentence=-1,1=word max, 1-5]][[[1,-1 max of sentences]]]
NA	NA	1	-1	NA[0] [[Sentence=-1,1=word max, 1-5]][[[1,-1 max of sentences]]]
Shipping	Shipping	1	-1	Shipping[0] [[Sentence=-1,1=word max, 1-5]][[[1,-1 max of sentences]]]
Repetative	Repetative	1	-1	Repetative[0] [[Sentence=-1,1=word max, 1-5]][[[1,-1 max of sentences]]]
Busy	Busy	1	-1	Busy[0] [[Sentence=-1,1=word max, 1-5]][[[1,-1 max of sentences]]]
NA	NA	1	-1	NA[0] [[Sentence=-1,1=word max, 1-5]][[[1,-1 max of sentences]]]
Rewarding	Rewarding	2	-1	Rewarding[1] [[Sentence=-1,2=word max, 1-5]][[[2,-1 max of sentences]]]
Family	Family	1	-1	Family[0] [[Sentence=-1,1=word max, 1-5]][[[1,-1 max of sentences]]]
Important	Important	1	-1	Important[0] [[Sentence=-1,1=word max, 1-5]][[[1,-1 max of sentences]]]
Energy	Energy	1	-1	Energy[0] [[Sentence=-1,1=word max, 1-5]][[[1,-1 max of sentences]]]
NA	NA	1	-1	NA[0] [[Sentence=-1,1=word max, 1-5]][[[1,-1 max of sentences]]]
chilled	chilled	1	-1	chilled[0] [[Sentence=-1,1=word max, 1-5]][[[1,-1 max of sentences]]]
Innovative	Innovative	1	-1	Innovative[0] [[Sentence=-1,1=word max, 1-5]][[[1,-1 max of sentences]]]
perfect	perfect	2	-1	perfect[1] [[Sentence=-1,2=word max, 1-5]][[[2,-1 max of sentences]]]
NA	NA	1	-1	NA[0] [[Sentence=-1,1=word max, 1-5]][[[1,-1 max of sentences]]]
NA	NA	1	-1	NA[0] [[Sentence=-1,1=word max, 1-5]][[[1,-1 max of sentences]]]
Fun	Fun	2	-1	Fun[1] [[Sentence=-1,2=word max, 1-5]][[[2,-1 max of sentences]]]
happy	happy	2	-1	happy[1] [[Sentence=-1,2=word max, 1-5]][[[2,-1 max of sentences]]]
NA	NA	1	-1	NA[0] [[Sentence=-1,1=word max, 1-5]][[[1,-1 max of sentences]]]
NA	NA	1	-1	NA[0] [[Sentence=-1,1=word max, 1-5]][[[1,-1 max of sentences]]]
Life choice	Life choice	1	-1	Life[0] choice[0] [[Sentence=-1,1=word max, 1-5]][[[1,-1 max of sentences]]]
NA	NA	1	-1	NA[0] [[Sentence=-1,1=word max, 1-5]][[[1,-1 max of sentences]]]
hard	hard	1	-1	hard[0] [[Sentence=-1,1=word max, 1-5]][[[1,-1 max of sentences]]]
rewarding	rewarding	2	-1	rewarding[1] [[Sentence=-1,2=word max, 1-5]][[[2,-1 max of sentences]]]
NA	NA	1	-1	NA[0] [[Sentence=-1,1=word max, 1-5]][[[1,-1 max of sentences]]]
not worth it	not worth it	1	-1	not[0] worth[0] it[0] [[Sentence=-1,1=word max, 1-5]][[[1,-1 max of sentences]]]
personalized	personalized	1	-1	personalized[0] [[Sentence=-1,1=word max, 1-5]][[[1,-1 max of sentences]]]
eventful	eventful	1	-1	eventful[0] [[Sentence=-1,1=word max, 1-5]][[[1,-1 max of sentences]]]
Bored	Bored	1	-2	Bored[-1] [[Sentence=-2,1=word max, 1-5]][[[1,-2 max of sentences]]]
NA	NA	1	-1	NA[0] [[Sentence=-1,1=word max, 1-5]][[[1,-1 max of sentences]]]
NA	NA	1	-1	NA[0] [[Sentence=-1,1=word max, 1-5]][[[1,-1 max of sentences]]]
Busy	Busy	1	-1	Busy[0] [[Sentence=-1,1=word max, 1-5]][[[1,-1 max of sentences]]]
Sociable	Sociable	2	-1	Sociable[1] [[Sentence=-1,2=word max, 1-5]][[[2,-1 max of sentences]]]
NA	NA	1	-1	NA[0] [[Sentence=-1,1=word max, 1-5]][[[1,-1 max of sentences]]]
NA	NA	1	-1	NA[0] [[Sentence=-1,1=word max, 1-5]][[[1,-1 max of sentences]]]
		1	-1	[[[0,0 max of sentences]]]
NA	NA	1	-1	NA[0] [[Sentence=-1,1=word max, 1-5]][[[1,-1 max of sentences]]]
NA	NA	1	-1	NA[0] [[Sentence=-1,1=word max, 1-5]][[[1,-1 max of sentences]]]
Challenging	Challenging	1	-1	Challenging[0] [[Sentence=-1,1=word max, 1-5]][[[1,-1 max of sentences]]]
NA	NA	1	-1	NA[0] [[Sentence=-1,1=word max, 1-5]][[[1,-1 max of sentences]]]
great	great	3	-1	great[2] [[Sentence=-1,3=word max, 1-5]][[[3,-1 max of sentences]]]
easy	easy	1	-1	easy[0] [[Sentence=-1,1=word max, 1-5]][[[1,-1 max of sentences]]]
NA	NA	1	-1	NA[0] [[Sentence=-1,1=word max, 1-5]][[[1,-1 max of sentences]]]
frustrating	frustrating	1	-3	frustrating[-2] [[Sentence=-3,1=word max, 1-5]][[[1,-3 max of sentences]]]
boredom	boredom	1	-2	boredom[-1] [[Sentence=-2,1=word max, 1-5]][[[1,-2 max of sentences]]]
Tiring	Tiring	1	-1	Tiring[0] [[Sentence=-1,1=word max, 1-5]][[[1,-1 max of sentences]]]
long	long	1	-1	long[0] [[Sentence=-1,1=word max, 1-5]][[[1,-1 max of sentences]]]
Busy	Busy	1	-1	Busy[0] [[Sentence=-1,1=word max, 1-5]][[[1,-1 max of sentences]]]
NA	NA	1	-1	NA[0] [[Sentence=-1,1=word max, 1-5]][[[1,-1 max of sentences]]]
okay	okay	1	-1	okay[0] [[Sentence=-1,1=word max, 1-5]][[[1,-1 max of sentences]]]
Sad	Sad	1	-4	Sad[-3] [[Sentence=-4,1=word max, 1-5]][[[1,-4 max of sentences]]]
underappreciated	underappreciated	1	-1	underappreciated[0] [[Sentence=-1,1=word max, 1-5]][[[1,-1 max of sentences]]]
Too rigid	Too rigid	1	-2	Too[0] rigid[-1] [[Sentence=-2,1=word max, 1-5]][[[1,-2 max of sentences]]]
Stimulating	Stimulating	1	-1	Stimulating[0] [[Sentence=-1,1=word max, 1-5]][[[1,-1 max of sentences]]]
Good	Good	2	-1	Good[1] [[Sentence=-1,2=word max, 1-5]][[[2,-1 max of sentences]]]
NA	NA	1	-1	NA[0] [[Sentence=-1,1=word max, 1-5]][[[1,-1 max of sentences]]]
Put on I hated my	Put on I hated my	1	-4	Put[0] on[0] I[0] hated[-3] my[0] [[Sentence=-4,1=word max, 1-5]][[[1,-4 max of sentences]]]
Rewarding	Rewarding	2	-1	Rewarding[1] [[Sentence=-1,2=word max, 1-5]][[[2,-1 max of sentences]]]
NA	NA	1	-1	NA[0] [[Sentence=-1,1=word max, 1-5]][[[1,-1 max of sentences]]]
NA	NA	1	-1	NA[0] [[Sentence=-1,1=word max, 1-5]][[[1,-1 max of sentences]]]
Children	Children	1	-1	Children[0] [[Sentence=-1,1=word max, 1-5]][[[1,-1 max of sentences]]]
NA	NA	1	-1	NA[0] [[Sentence=-1,1=word max, 1-5]][[[1,-1 max of sentences]]]
NA	NA	1	-1	NA[0] [[Sentence=-1,1=word max, 1-5]][[[1,-1 max of sentences]]]
NA	NA	1	-1	NA[0] [[Sentence=-1,1=word max, 1-5]][[[1,-1 max of sentences]]]
Inspiring	Inspiring	3	-1	Inspiring[2] [[Sentence=-1,3=word max, 1-5]][[[3,-1 max of sentences]]]
Worthwhile	Worthwhile	2	-1	Worthwhile[1] [[Sentence=-1,2=word max, 1-5]][[[2,-1 max of sentences]]]
NA	NA	1	-1	NA[0] [[Sentence=-1,1=word max, 1-5]][[[1,-1 max of sentences]]]
NA	NA	1	-1	NA[0] [[Sentence=-1,1=word max, 1-5]][[[1,-1 max of sentences]]]
NA	NA	1	-1	NA[0] [[Sentence=-1,1=word max, 1-5]][[[1,-1 max of sentences]]]
NA	NA	1	-1	NA[0] [[Sentence=-1,1=word max, 1-5]][[[1,-1 max of sentences]]]
Ever changing	Ever changing	1	-1	Ever[0] changing[0] [[Sentence=-1,1=word max, 1-5]][[[1,-1 max of sentences]]]
Team	Team	1	-1	Team[0] [[Sentence=-1,1=word max, 1-5]][[[1,-1 max of sentences]]]
NA	NA	1	-1	NA[0] [[Sentence=-1,1=word max, 1-5]][[[1,-1 max of sentences]]]
NA	NA	1	-1	NA[0] [[Sentence=-1,1=word max, 1-5]][[[1,-1 max of sentences]]]
NA	NA	1	-1	NA[0] [[Sentence=-1,1=word max, 1-5]][[[1,-1 max of sentences]]]
NA	NA	1	-1	NA[0] [[Sentence=-1,1=word max, 1-5]][[[1,-1 max of sentences]]]
NA	NA	1	-1	NA[0] [[Sentence=-1,1=word max, 1-5]][[[1,-1 max of sentences]]]
NA	NA	1	-1	NA[0] [[Sentence=-1,1=word max, 1-5]][[[1,-1 max of sentences]]]
NA	NA	1	-1	NA[0] [[Sentence=-1,1=word max, 1-5]][[[1,-1 max of sentences]]]
Demanding	Demanding	1	-1	Demanding[0] [[Sentence=-1,1=word max, 1-5]][[[1,-1 max of sentences]]]
NA	NA	1	-1	NA[0] [[Sentence=-1,1=word max, 1-5]][[[1,-1 max of sentences]]]
NA	NA	1	-1	NA[0] [[Sentence=-1,1=word max, 1-5]][[[1,-1 max of sentences]]]
NA	NA	1	-1	NA[0] [[Sentence=-1,1=word max, 1-5]][[[1,-1 max of sentences]]]
Overwhelming	Overwhelming	1	-3	Overwhelming[-2] [[Sentence=-3,1=word max, 1-5]][[[1,-3 max of sentences]]]
tired	tired	1	-2	tired[-1] [[Sentence=-2,1=word max, 1-5]][[[1,-2 max of sentences]]]
Eventful	Eventful	1	-1	Eventful[0] [[Sentence=-1,1=word max, 1-5]][[[1,-1 max of sentences]]]
Rewarding	Rewarding	2	-1	Rewarding[1] [[Sentence=-1,2=word max, 1-5]][[[2,-1 max of sentences]]]
NA	NA	1	-1	NA[0] [[Sentence=-1,1=word max, 1-5]][[[1,-1 max of sentences]]]
Exhausting	Exhausting	1	-2	Exhausting[-1] [[Sentence=-2,1=word max, 1-5]][[[1,-2 max of sentences]]]
Wasteful	Wasteful	1	-2	Wasteful[-1] [[Sentence=-2,1=word max, 1-5]][[[1,-2 max of sentences]]]
NA	NA	1	-1	NA[0] [[Sentence=-1,1=word max, 1-5]][[[1,-1 max of sentences]]]
NA	NA	1	-1	NA[0] [[Sentence=-1,1=word max, 1-5]][[[1,-1 max of sentences]]]
NA	NA	1	-1	NA[0] [[Sentence=-1,1=word max, 1-5]][[[1,-1 max of sentences]]]
NA	NA	1	-1	NA[0] [[Sentence=-1,1=word max, 1-5]][[[1,-1 max of sentences]]]
NA	NA	1	-1	NA[0] [[Sentence=-1,1=word max, 1-5]][[[1,-1 max of sentences]]]
NA	NA	1	-1	NA[0] [[Sentence=-1,1=word max, 1-5]][[[1,-1 max of sentences]]]
Challenging	Challenging	1	-1	Challenging[0] [[Sentence=-1,1=word max, 1-5]][[[1,-1 max of sentences]]]
Dynamic	Dynamic	2	-1	Dynamic[1] [[Sentence=-1,2=word max, 1-5]][[[2,-1 max of sentences]]]
stressful	stressful	1	-2	stressful[-1] [[Sentence=-2,1=word max, 1-5]][[[1,-2 max of sentences]]]
NA	NA	1	-1	NA[0] [[Sentence=-1,1=word max, 1-5]][[[1,-1 max of sentences]]]
None	None	1	-1	None[0] [[Sentence=-1,1=word max, 1-5]][[[1,-1 max of sentences]]]
NA	NA	1	-1	NA[0] [[Sentence=-1,1=word max, 1-5]][[[1,-1 max of sentences]]]
NA	NA	1	-1	NA[0] [[Sentence=-1,1=word max, 1-5]][[[1,-1 max of sentences]]]
NA	NA	1	-1	NA[0] [[Sentence=-1,1=word max, 1-5]][[[1,-1 max of sentences]]]
Annoying	Annoying	1	-3	Annoying[-2] [[Sentence=-3,1=word max, 1-5]][[[1,-3 max of sentences]]]
Dumb	Dumb	1	-2	Dumb[-1] [[Sentence=-2,1=word max, 1-5]][[[1,-2 max of sentences]]]
NA	NA	1	-1	NA[0] [[Sentence=-1,1=word max, 1-5]][[[1,-1 max of sentences]]]
NA	NA	1	-1	NA[0] [[Sentence=-1,1=word max, 1-5]][[[1,-1 max of sentences]]]
Succesful	Succesful	1	-1	Succesful[0] [[Sentence=-1,1=word max, 1-5]][[[1,-1 max of sentences]]]
NA	NA	1	-1	NA[0] [[Sentence=-1,1=word max, 1-5]][[[1,-1 max of sentences]]]
NA	NA	1	-1	NA[0] [[Sentence=-1,1=word max, 1-5]][[[1,-1 max of sentences]]]
aspiring	aspiring	1	-1	aspiring[0] [[Sentence=-1,1=word max, 1-5]][[[1,-1 max of sentences]]]
NA	NA	1	-1	NA[0] [[Sentence=-1,1=word max, 1-5]][[[1,-1 max of sentences]]]
NA	NA	1	-1	NA[0] [[Sentence=-1,1=word max, 1-5]][[[1,-1 max of sentences]]]
NA	NA	1	-1	NA[0] [[Sentence=-1,1=word max, 1-5]][[[1,-1 max of sentences]]]
Good	Good	2	-1	Good[1] [[Sentence=-1,2=word max, 1-5]][[[2,-1 max of sentences]]]
Tiring	Tiring	1	-1	Tiring[0] [[Sentence=-1,1=word max, 1-5]][[[1,-1 max of sentences]]]
Stimulating	Stimulating	1	-1	Stimulating[0] [[Sentence=-1,1=word max, 1-5]][[[1,-1 max of sentences]]]
NA	NA	1	-1	NA[0] [[Sentence=-1,1=word max, 1-5]][[[1,-1 max of sentences]]]
NA	NA	1	-1	NA[0] [[Sentence=-1,1=word max, 1-5]][[[1,-1 max of sentences]]]
Weird times	Weird times	1	-2	Weird[-1] times[0] [[Sentence=-2,1=word max, 1-5]][[[1,-2 max of sentences]]]
Enjoyable	Enjoyable	3	-1	Enjoyable[2] [[Sentence=-1,3=word max, 1-5]][[[3,-1 max of sentences]]]
NA	NA	1	-1	NA[0] [[Sentence=-1,1=word max, 1-5]][[[1,-1 max of sentences]]]
NA	NA	1	-1	NA[0] [[Sentence=-1,1=word max, 1-5]][[[1,-1 max of sentences]]]
Tedious	Tedious	1	-3	Tedious[-2] [[Sentence=-3,1=word max, 1-5]][[[1,-3 max of sentences]]]
NA	NA	1	-1	NA[0] [[Sentence=-1,1=word max, 1-5]][[[1,-1 max of sentences]]]
NA	NA	1	-1	NA[0] [[Sentence=-1,1=word max, 1-5]][[[1,-1 max of sentences]]]
Chaos	Chaos	1	-2	Chaos[-1] [[Sentence=-2,1=word max, 1-5]][[[1,-2 max of sentences]]]
NA	NA	1	-1	NA[0] [[Sentence=-1,1=word max, 1-5]][[[1,-1 max of sentences]]]
NA	NA	1	-1	NA[0] [[Sentence=-1,1=word max, 1-5]][[[1,-1 max of sentences]]]
NA	NA	1	-1	NA[0] [[Sentence=-1,1=word max, 1-5]][[[1,-1 max of sentences]]]
engaging	engaging	1	-1	engaging[0] [[Sentence=-1,1=word max, 1-5]][[[1,-1 max of sentences]]]
NA	NA	1	-1	NA[0] [[Sentence=-1,1=word max, 1-5]][[[1,-1 max of sentences]]]
Comfortable	Comfortable	2	-1	Comfortable[1] [[Sentence=-1,2=word max, 1-5]][[[2,-1 max of sentences]]]
NA	NA	1	-1	NA[0] [[Sentence=-1,1=word max, 1-5]][[[1,-1 max of sentences]]]
Fun	Fun	2	-1	Fun[1] [[Sentence=-1,2=word max, 1-5]][[[2,-1 max of sentences]]]
NA	NA	1	-1	NA[0] [[Sentence=-1,1=word max, 1-5]][[[1,-1 max of sentences]]]
Respectful	Respectful	3	-1	Respectful[2] [[Sentence=-1,3=word max, 1-5]][[[3,-1 max of sentences]]]
UNITY	UNITY	1	-1	UNITY[0] [[Sentence=-1,1=word max, 1-5]][[[1,-1 max of sentences]]]
NA	NA	1	-1	NA[0] [[Sentence=-1,1=word max, 1-5]][[[1,-1 max of sentences]]]
stressful	stressful	1	-2	stressful[-1] [[Sentence=-2,1=word max, 1-5]][[[1,-2 max of sentences]]]
Means to an end	Means to an end	1	-1	Means[0] to[0] an[0] end[0] [[Sentence=-1,1=word max, 1-5]][[[1,-1 max of sentences]]]
NA	NA	1	-1	NA[0] [[Sentence=-1,1=word max, 1-5]][[[1,-1 max of sentences]]]
Productive	Productive	1	-1	Productive[0] [[Sentence=-1,1=word max, 1-5]][[[1,-1 max of sentences]]]
NA	NA	1	-1	NA[0] [[Sentence=-1,1=word max, 1-5]][[[1,-1 max of sentences]]]
NA	NA	1	-1	NA[0] [[Sentence=-1,1=word max, 1-5]][[[1,-1 max of sentences]]]
NA	NA	1	-1	NA[0] [[Sentence=-1,1=word max, 1-5]][[[1,-1 max of sentences]]]
Labouring	Labouring	1	-1	Labouring[0] [[Sentence=-1,1=word max, 1-5]][[[1,-1 max of sentences]]]
NA	NA	1	-1	NA[0] [[Sentence=-1,1=word max, 1-5]][[[1,-1 max of sentences]]]
nice	nice	2	-1	nice[1] [[Sentence=-1,2=word max, 1-5]][[[2,-1 max of sentences]]]
Interesting	Interesting	2	-1	Interesting[1] [[Sentence=-1,2=word max, 1-5]][[[2,-1 max of sentences]]]
NA	NA	1	-1	NA[0] [[Sentence=-1,1=word max, 1-5]][[[1,-1 max of sentences]]]
wicked	wicked	3	-1	wicked[2] [[Sentence=-1,3=word max, 1-5]][[[3,-1 max of sentences]]]
Hard	Hard	1	-1	Hard[0] [[Sentence=-1,1=word max, 1-5]][[[1,-1 max of sentences]]]
Stressful	Stressful	1	-2	Stressful[-1] [[Sentence=-2,1=word max, 1-5]][[[1,-2 max of sentences]]]
NA	NA	1	-1	NA[0] [[Sentence=-1,1=word max, 1-5]][[[1,-1 max of sentences]]]
none	none	1	-1	none[0] [[Sentence=-1,1=word max, 1-5]][[[1,-1 max of sentences]]]
NA	NA	1	-1	NA[0] [[Sentence=-1,1=word max, 1-5]][[[1,-1 max of sentences]]]
competitive	competitive	1	-1	competitive[0] [[Sentence=-1,1=word max, 1-5]][[[1,-1 max of sentences]]]
Complex	Complex	1	-1	Complex[0] [[Sentence=-1,1=word max, 1-5]][[[1,-1 max of sentences]]]
NA	NA	1	-1	NA[0] [[Sentence=-1,1=word max, 1-5]][[[1,-1 max of sentences]]]
NA	NA	1	-1	NA[0] [[Sentence=-1,1=word max, 1-5]][[[1,-1 max of sentences]]]
Quiet	Quiet	1	-1	Quiet[0] [[Sentence=-1,1=word max, 1-5]][[[1,-1 max of sentences]]]
caring	caring	3	-1	caring[2] [[Sentence=-1,3=word max, 1-5]][[[3,-1 max of sentences]]]
NA	NA	1	-1	NA[0] [[Sentence=-1,1=word max, 1-5]][[[1,-1 max of sentences]]]
Hard	Hard	1	-1	Hard[0] [[Sentence=-1,1=word max, 1-5]][[[1,-1 max of sentences]]]
Procedural	Procedural	1	-1	Procedural[0] [[Sentence=-1,1=word max, 1-5]][[[1,-1 max of sentences]]]
time consuming	time consuming	1	-1	time[0] consuming[0] [[Sentence=-1,1=word max, 1-5]][[[1,-1 max of sentences]]]
NA	NA	1	-1	NA[0] [[Sentence=-1,1=word max, 1-5]][[[1,-1 max of sentences]]]
NA	NA	1	-1	NA[0] [[Sentence=-1,1=word max, 1-5]][[[1,-1 max of sentences]]]
Slow	Slow	1	-1	Slow[0] [[Sentence=-1,1=word max, 1-5]][[[1,-1 max of sentences]]]
Consuming	Consuming	1	-1	Consuming[0] [[Sentence=-1,1=word max, 1-5]][[[1,-1 max of sentences]]]
NA	NA	1	-1	NA[0] [[Sentence=-1,1=word max, 1-5]][[[1,-1 max of sentences]]]
rewarding	rewarding	2	-1	rewarding[1] [[Sentence=-1,2=word max, 1-5]][[[2,-1 max of sentences]]]
Different	Different	1	-1	Different[0] [[Sentence=-1,1=word max, 1-5]][[[1,-1 max of sentences]]]
friends	friends	2	-1	friends[1] [[Sentence=-1,2=word max, 1-5]][[[2,-1 max of sentences]]]
Motivating	Motivating	1	-1	Motivating[0] [[Sentence=-1,1=word max, 1-5]][[[1,-1 max of sentences]]]
Friendly	Friendly	2	-1	Friendly[1] [[Sentence=-1,2=word max, 1-5]][[[2,-1 max of sentences]]]
Life changing	Life changing	1	-1	Life[0] changing[0] [[Sentence=-1,1=word max, 1-5]][[[1,-1 max of sentences]]]
Placated	Placated	1	-1	Placated[0] [[Sentence=-1,1=word max, 1-5]][[[1,-1 max of sentences]]]
N a	N a	1	-1	N[0] a[0] [[Sentence=-1,1=word max, 1-5]][[[1,-1 max of sentences]]]
NA	NA	1	-1	NA[0] [[Sentence=-1,1=word max, 1-5]][[[1,-1 max of sentences]]]
NA	NA	1	-1	NA[0] [[Sentence=-1,1=word max, 1-5]][[[1,-1 max of sentences]]]
NA	NA	1	-1	NA[0] [[Sentence=-1,1=word max, 1-5]][[[1,-1 max of sentences]]]
nice	nice	2	-1	nice[1] [[Sentence=-1,2=word max, 1-5]][[[2,-1 max of sentences]]]
Upstream	Upstream	1	-1	Upstream[0] [[Sentence=-1,1=word max, 1-5]][[[1,-1 max of sentences]]]
NA	NA	1	-1	NA[0] [[Sentence=-1,1=word max, 1-5]][[[1,-1 max of sentences]]]
NA	NA	1	-1	NA[0] [[Sentence=-1,1=word max, 1-5]][[[1,-1 max of sentences]]]
Organised	Organised	1	-1	Organised[0] [[Sentence=-1,1=word max, 1-5]][[[1,-1 max of sentences]]]
NA	NA	1	-1	NA[0] [[Sentence=-1,1=word max, 1-5]][[[1,-1 max of sentences]]]
NA	NA	1	-1	NA[0] [[Sentence=-1,1=word max, 1-5]][[[1,-1 max of sentences]]]
NA	NA	1	-1	NA[0] [[Sentence=-1,1=word max, 1-5]][[[1,-1 max of sentences]]]
Health	Health	1	-1	Health[0] [[Sentence=-1,1=word max, 1-5]][[[1,-1 max of sentences]]]
Stressful	Stressful	1	-2	Stressful[-1] [[Sentence=-2,1=word max, 1-5]][[[1,-2 max of sentences]]]
i love my job	i love my job	3	-1	i[0] love[2] my[0] job[0] [[Sentence=-1,3=word max, 1-5]][[[3,-1 max of sentences]]]
NA	NA	1	-1	NA[0] [[Sentence=-1,1=word max, 1-5]][[[1,-1 max of sentences]]]
Pressured	Pressured	1	-2	Pressured[-1] [[Sentence=-2,1=word max, 1-5]][[[1,-2 max of sentences]]]
Complex	Complex	1	-1	Complex[0] [[Sentence=-1,1=word max, 1-5]][[[1,-1 max of sentences]]]
Not stable	Not stable	2	-1	Not[0] stable[-1][NegatedDueToPreviousWord] [[Sentence=-1,2=word max, 1-5]][[[2,-1 max of sentences]]]
NA	NA	1	-1	NA[0] [[Sentence=-1,1=word max, 1-5]][[[1,-1 max of sentences]]]
NA	NA	1	-1	NA[0] [[Sentence=-1,1=word max, 1-5]][[[1,-1 max of sentences]]]
NA	NA	1	-1	NA[0] [[Sentence=-1,1=word max, 1-5]][[[1,-1 max of sentences]]]
NA	NA	1	-1	NA[0] [[Sentence=-1,1=word max, 1-5]][[[1,-1 max of sentences]]]
Tired	Tired	1	-2	Tired[-1] [[Sentence=-2,1=word max, 1-5]][[[1,-2 max of sentences]]]
NA	NA	1	-1	NA[0] [[Sentence=-1,1=word max, 1-5]][[[1,-1 max of sentences]]]
NA	NA	1	-1	NA[0] [[Sentence=-1,1=word max, 1-5]][[[1,-1 max of sentences]]]
NA	NA	1	-1	NA[0] [[Sentence=-1,1=word max, 1-5]][[[1,-1 max of sentences]]]
Interesting	Interesting	2	-1	Interesting[1] [[Sentence=-1,2=word max, 1-5]][[[2,-1 max of sentences]]]
Trustworthy	Trustworthy	2	-1	Trustworthy[1] [[Sentence=-1,2=word max, 1-5]][[[2,-1 max of sentences]]]
Friendly	Friendly	2	-1	Friendly[1] [[Sentence=-1,2=word max, 1-5]][[[2,-1 max of sentences]]]
NA	NA	1	-1	NA[0] [[Sentence=-1,1=word max, 1-5]][[[1,-1 max of sentences]]]
Cooperation	Cooperation	1	-1	Cooperation[0] [[Sentence=-1,1=word max, 1-5]][[[1,-1 max of sentences]]]
supportive	supportive	2	-1	supportive[1] [[Sentence=-1,2=word max, 1-5]][[[2,-1 max of sentences]]]
Varied	Varied	1	-1	Varied[0] [[Sentence=-1,1=word max, 1-5]][[[1,-1 max of sentences]]]
NA	NA	1	-1	NA[0] [[Sentence=-1,1=word max, 1-5]][[[1,-1 max of sentences]]]
NA	NA	1	-1	NA[0] [[Sentence=-1,1=word max, 1-5]][[[1,-1 max of sentences]]]
Great	Great	3	-1	Great[2] [[Sentence=-1,3=word max, 1-5]][[[3,-1 max of sentences]]]
NA	NA	1	-1	NA[0] [[Sentence=-1,1=word max, 1-5]][[[1,-1 max of sentences]]]
NA	NA	1	-1	NA[0] [[Sentence=-1,1=word max, 1-5]][[[1,-1 max of sentences]]]
NA	NA	1	-1	NA[0] [[Sentence=-1,1=word max, 1-5]][[[1,-1 max of sentences]]]
Boring	Boring	1	-2	Boring[-1] [[Sentence=-2,1=word max, 1-5]][[[1,-2 max of sentences]]]
NA	NA	1	-1	NA[0] [[Sentence=-1,1=word max, 1-5]][[[1,-1 max of sentences]]]
NA	NA	1	-1	NA[0] [[Sentence=-1,1=word max, 1-5]][[[1,-1 max of sentences]]]
NA	NA	1	-1	NA[0] [[Sentence=-1,1=word max, 1-5]][[[1,-1 max of sentences]]]
NA	NA	1	-1	NA[0] [[Sentence=-1,1=word max, 1-5]][[[1,-1 max of sentences]]]
easy going	easy going	1	-1	easy[0] going[0] [[Sentence=-1,1=word max, 1-5]][[[1,-1 max of sentences]]]
NA	NA	1	-1	NA[0] [[Sentence=-1,1=word max, 1-5]][[[1,-1 max of sentences]]]
NA	NA	1	-1	NA[0] [[Sentence=-1,1=word max, 1-5]][[[1,-1 max of sentences]]]
NA	NA	1	-1	NA[0] [[Sentence=-1,1=word max, 1-5]][[[1,-1 max of sentences]]]
rewarding	rewarding	2	-1	rewarding[1] [[Sentence=-1,2=word max, 1-5]][[[2,-1 max of sentences]]]
Enjoyable	Enjoyable	3	-1	Enjoyable[2] [[Sentence=-1,3=word max, 1-5]][[[3,-1 max of sentences]]]
NA	NA	1	-1	NA[0] [[Sentence=-1,1=word max, 1-5]][[[1,-1 max of sentences]]]
NA	NA	1	-1	NA[0] [[Sentence=-1,1=word max, 1-5]][[[1,-1 max of sentences]]]
Negative	Negative	1	-2	Negative[-1] [[Sentence=-2,1=word max, 1-5]][[[1,-2 max of sentences]]]
Easy	Easy	1	-1	Easy[0] [[Sentence=-1,1=word max, 1-5]][[[1,-1 max of sentences]]]
also very happy	also very happy	3	-1	also[0] very[0] happy[1][1 LastWordBoosterStrength] [[Sentence=-1,3=word max, 1-5]][[[3,-1 max of sentences]]]
NA	NA	1	-1	NA[0] [[Sentence=-1,1=word max, 1-5]][[[1,-1 max of sentences]]]
Compassion	Compassion	2	-1	Compassion[1] [[Sentence=-1,2=word max, 1-5]][[[2,-1 max of sentences]]]
NA	NA	1	-1	NA[0] [[Sentence=-1,1=word max, 1-5]][[[1,-1 max of sentences]]]
Enjoyable	Enjoyable	3	-1	Enjoyable[2] [[Sentence=-1,3=word max, 1-5]][[[3,-1 max of sentences]]]
NA	NA	1	-1	NA[0] [[Sentence=-1,1=word max, 1-5]][[[1,-1 max of sentences]]]
Challenging	Challenging	1	-1	Challenging[0] [[Sentence=-1,1=word max, 1-5]][[[1,-1 max of sentences]]]
Supportive	Supportive	2	-1	Supportive[1] [[Sentence=-1,2=word max, 1-5]][[[2,-1 max of sentences]]]
NA	NA	1	-1	NA[0] [[Sentence=-1,1=word max, 1-5]][[[1,-1 max of sentences]]]
Challenging	Challenging	1	-1	Challenging[0] [[Sentence=-1,1=word max, 1-5]][[[1,-1 max of sentences]]]
NA	NA	1	-1	NA[0] [[Sentence=-1,1=word max, 1-5]][[[1,-1 max of sentences]]]
NA	NA	1	-1	NA[0] [[Sentence=-1,1=word max, 1-5]][[[1,-1 max of sentences]]]
NA	NA	1	-1	NA[0] [[Sentence=-1,1=word max, 1-5]][[[1,-1 max of sentences]]]
Challenging	Challenging	1	-1	Challenging[0] [[Sentence=-1,1=word max, 1-5]][[[1,-1 max of sentences]]]
NA	NA	1	-1	NA[0] [[Sentence=-1,1=word max, 1-5]][[[1,-1 max of sentences]]]
Client oriented	Client oriented	1	-1	Client[0] oriented[0] [[Sentence=-1,1=word max, 1-5]][[[1,-1 max of sentences]]]
NA	NA	1	-1	NA[0] [[Sentence=-1,1=word max, 1-5]][[[1,-1 max of sentences]]]
Average	Average	1	-1	Average[0] [[Sentence=-1,1=word max, 1-5]][[[1,-1 max of sentences]]]
NA	NA	1	-1	NA[0] [[Sentence=-1,1=word max, 1-5]][[[1,-1 max of sentences]]]
complicated	complicated	1	-2	complicated[-1] [[Sentence=-2,1=word max, 1-5]][[[1,-2 max of sentences]]]
NA	NA	1	-1	NA[0] [[Sentence=-1,1=word max, 1-5]][[[1,-1 max of sentences]]]
Kind	Kind	2	-1	Kind[1] [[Sentence=-1,2=word max, 1-5]][[[2,-1 max of sentences]]]
Mistreated	Mistreated	1	-1	Mistreated[0] [[Sentence=-1,1=word max, 1-5]][[[1,-1 max of sentences]]]
Enjoyable	Enjoyable	3	-1	Enjoyable[2] [[Sentence=-1,3=word max, 1-5]][[[3,-1 max of sentences]]]
Focused	Focused	1	-1	Focused[0] [[Sentence=-1,1=word max, 1-5]][[[1,-1 max of sentences]]]
Smiles	Smiles	3	-1	Smiles[2] [[Sentence=-1,3=word max, 1-5]][[[3,-1 max of sentences]]]
Caring	Caring	3	-1	Caring[2] [[Sentence=-1,3=word max, 1-5]][[[3,-1 max of sentences]]]
happy	happy	2	-1	happy[1] [[Sentence=-1,2=word max, 1-5]][[[2,-1 max of sentences]]]
Loyal	Loyal	2	-1	Loyal[1] [[Sentence=-1,2=word max, 1-5]][[[2,-1 max of sentences]]]
NA	NA	1	-1	NA[0] [[Sentence=-1,1=word max, 1-5]][[[1,-1 max of sentences]]]
Discrimination	Discrimination	1	-3	Discrimination[-2] [[Sentence=-3,1=word max, 1-5]][[[1,-3 max of sentences]]]
NA	NA	1	-1	NA[0] [[Sentence=-1,1=word max, 1-5]][[[1,-1 max of sentences]]]
Proud	Proud	2	-1	Proud[1] [[Sentence=-1,2=word max, 1-5]][[[2,-1 max of sentences]]]
Needed	Needed	1	-1	Needed[0] [[Sentence=-1,1=word max, 1-5]][[[1,-1 max of sentences]]]
interesting	interesting	2	-1	interesting[1] [[Sentence=-1,2=word max, 1-5]][[[2,-1 max of sentences]]]
Untenable	Untenable	1	-1	Untenable[0] [[Sentence=-1,1=word max, 1-5]][[[1,-1 max of sentences]]]
NA	NA	1	-1	NA[0] [[Sentence=-1,1=word max, 1-5]][[[1,-1 max of sentences]]]
NA	NA	1	-1	NA[0] [[Sentence=-1,1=word max, 1-5]][[[1,-1 max of sentences]]]
NA	NA	1	-1	NA[0] [[Sentence=-1,1=word max, 1-5]][[[1,-1 max of sentences]]]
unfair	unfair	1	-2	unfair[-1] [[Sentence=-2,1=word max, 1-5]][[[1,-2 max of sentences]]]
NA	NA	1	-1	NA[0] [[Sentence=-1,1=word max, 1-5]][[[1,-1 max of sentences]]]
dull	dull	1	-2	dull[-1] [[Sentence=-2,1=word max, 1-5]][[[1,-2 max of sentences]]]
Difficult	Difficult	1	-2	Difficult[-1] [[Sentence=-2,1=word max, 1-5]][[[1,-2 max of sentences]]]
NA	NA	1	-1	NA[0] [[Sentence=-1,1=word max, 1-5]][[[1,-1 max of sentences]]]
Stressful	Stressful	1	-2	Stressful[-1] [[Sentence=-2,1=word max, 1-5]][[[1,-2 max of sentences]]]
NA	NA	1	-1	NA[0] [[Sentence=-1,1=word max, 1-5]][[[1,-1 max of sentences]]]
NA	NA	1	-1	NA[0] [[Sentence=-1,1=word max, 1-5]][[[1,-1 max of sentences]]]
NA	NA	1	-1	NA[0] [[Sentence=-1,1=word max, 1-5]][[[1,-1 max of sentences]]]
NA	NA	1	-1	NA[0] [[Sentence=-1,1=word max, 1-5]][[[1,-1 max of sentences]]]
Rewarding	Rewarding	2	-1	Rewarding[1] [[Sentence=-1,2=word max, 1-5]][[[2,-1 max of sentences]]]
Enjoyment	Enjoyment	3	-1	Enjoyment[2] [[Sentence=-1,3=word max, 1-5]][[[3,-1 max of sentences]]]
Boring	Boring	1	-2	Boring[-1] [[Sentence=-2,1=word max, 1-5]][[[1,-2 max of sentences]]]
Comfortable	Comfortable	2	-1	Comfortable[1] [[Sentence=-1,2=word max, 1-5]][[[2,-1 max of sentences]]]
Amazing	Amazing	3	-1	Amazing[2] [[Sentence=-1,3=word max, 1-5]][[[3,-1 max of sentences]]]
NA	NA	1	-1	NA[0] [[Sentence=-1,1=word max, 1-5]][[[1,-1 max of sentences]]]
Social	Social	1	-1	Social[0] [[Sentence=-1,1=word max, 1-5]][[[1,-1 max of sentences]]]
Unsecure	Unsecure	1	-1	Unsecure[0] [[Sentence=-1,1=word max, 1-5]][[[1,-1 max of sentences]]]
NA	NA	1	-1	NA[0] [[Sentence=-1,1=word max, 1-5]][[[1,-1 max of sentences]]]
caring	caring	3	-1	caring[2] [[Sentence=-1,3=word max, 1-5]][[[3,-1 max of sentences]]]
Dangerous	Dangerous	1	-2	Dangerous[-1] [[Sentence=-2,1=word max, 1-5]][[[1,-2 max of sentences]]]
High Pressure	High Pressure	1	-2	High[0] Pressure[-1] [[Sentence=-2,1=word max, 1-5]][[[1,-2 max of sentences]]]
Uncaring	Uncaring	1	-1	Uncaring[0] [[Sentence=-1,1=word max, 1-5]][[[1,-1 max of sentences]]]
dependant	dependant	1	-1	dependant[0] [[Sentence=-1,1=word max, 1-5]][[[1,-1 max of sentences]]]
NA	NA	1	-1	NA[0] [[Sentence=-1,1=word max, 1-5]][[[1,-1 max of sentences]]]
Organised	Organised	1	-1	Organised[0] [[Sentence=-1,1=word max, 1-5]][[[1,-1 max of sentences]]]
NA	NA	1	-1	NA[0] [[Sentence=-1,1=word max, 1-5]][[[1,-1 max of sentences]]]
different	different	1	-1	different[0] [[Sentence=-1,1=word max, 1-5]][[[1,-1 max of sentences]]]
Interesting	Interesting	2	-1	Interesting[1] [[Sentence=-1,2=word max, 1-5]][[[2,-1 max of sentences]]]
NA	NA	1	-1	NA[0] [[Sentence=-1,1=word max, 1-5]][[[1,-1 max of sentences]]]
fun	fun	2	-1	fun[1] [[Sentence=-1,2=word max, 1-5]][[[2,-1 max of sentences]]]
NA	NA	1	-1	NA[0] [[Sentence=-1,1=word max, 1-5]][[[1,-1 max of sentences]]]
NA	NA	1	-1	NA[0] [[Sentence=-1,1=word max, 1-5]][[[1,-1 max of sentences]]]
maintenance	maintenance	1	-1	maintenance[0] [[Sentence=-1,1=word max, 1-5]][[[1,-1 max of sentences]]]
Pleasant	Pleasant	3	-1	Pleasant[2] [[Sentence=-1,3=word max, 1-5]][[[3,-1 max of sentences]]]
NA	NA	1	-1	NA[0] [[Sentence=-1,1=word max, 1-5]][[[1,-1 max of sentences]]]
Meaningful	Meaningful	1	-1	Meaningful[0] [[Sentence=-1,1=word max, 1-5]][[[1,-1 max of sentences]]]
fruitful	fruitful	1	-1	fruitful[0] [[Sentence=-1,1=word max, 1-5]][[[1,-1 max of sentences]]]
Money	Money	1	-1	Money[0] [[Sentence=-1,1=word max, 1-5]][[[1,-1 max of sentences]]]
chatty	chatty	1	-1	chatty[0] [[Sentence=-1,1=word max, 1-5]][[[1,-1 max of sentences]]]
NA	NA	1	-1	NA[0] [[Sentence=-1,1=word max, 1-5]][[[1,-1 max of sentences]]]
challenging	challenging	1	-1	challenging[0] [[Sentence=-1,1=word max, 1-5]][[[1,-1 max of sentences]]]
NA	NA	1	-1	NA[0] [[Sentence=-1,1=word max, 1-5]][[[1,-1 max of sentences]]]
NA	NA	1	-1	NA[0] [[Sentence=-1,1=word max, 1-5]][[[1,-1 max of sentences]]]
Thankless	Thankless	1	-1	Thankless[0] [[Sentence=-1,1=word max, 1-5]][[[1,-1 max of sentences]]]
NA	NA	1	-1	NA[0] [[Sentence=-1,1=word max, 1-5]][[[1,-1 max of sentences]]]
NA	NA	1	-1	NA[0] [[Sentence=-1,1=word max, 1-5]][[[1,-1 max of sentences]]]
mundane	mundane	1	-2	mundane[-1] [[Sentence=-2,1=word max, 1-5]][[[1,-2 max of sentences]]]
worthwhile	worthwhile	2	-1	worthwhile[1] [[Sentence=-1,2=word max, 1-5]][[[2,-1 max of sentences]]]
technical	technical	1	-1	technical[0] [[Sentence=-1,1=word max, 1-5]][[[1,-1 max of sentences]]]
NA	NA	1	-1	NA[0] [[Sentence=-1,1=word max, 1-5]][[[1,-1 max of sentences]]]
NA	NA	1	-1	NA[0] [[Sentence=-1,1=word max, 1-5]][[[1,-1 max of sentences]]]
On the go	On the go	1	-1	On[0] the[0] go[0] [[Sentence=-1,1=word max, 1-5]][[[1,-1 max of sentences]]]
Unlearn	Unlearn	1	-1	Unlearn[0] [[Sentence=-1,1=word max, 1-5]][[[1,-1 max of sentences]]]
Rewarding	Rewarding	2	-1	Rewarding[1] [[Sentence=-1,2=word max, 1-5]][[[2,-1 max of sentences]]]
NA	NA	1	-1	NA[0] [[Sentence=-1,1=word max, 1-5]][[[1,-1 max of sentences]]]
NA	NA	1	-1	NA[0] [[Sentence=-1,1=word max, 1-5]][[[1,-1 max of sentences]]]
NA	NA	1	-1	NA[0] [[Sentence=-1,1=word max, 1-5]][[[1,-1 max of sentences]]]
NA	NA	1	-1	NA[0] [[Sentence=-1,1=word max, 1-5]][[[1,-1 max of sentences]]]
Happy	Happy	2	-1	Happy[1] [[Sentence=-1,2=word max, 1-5]][[[2,-1 max of sentences]]]
NA	NA	1	-1	NA[0] [[Sentence=-1,1=word max, 1-5]][[[1,-1 max of sentences]]]
Important	Important	1	-1	Important[0] [[Sentence=-1,1=word max, 1-5]][[[1,-1 max of sentences]]]
NA	NA	1	-1	NA[0] [[Sentence=-1,1=word max, 1-5]][[[1,-1 max of sentences]]]
NA	NA	1	-1	NA[0] [[Sentence=-1,1=word max, 1-5]][[[1,-1 max of sentences]]]
fast paced	fast paced	1	-1	fast[0] paced[0] [[Sentence=-1,1=word max, 1-5]][[[1,-1 max of sentences]]]
NA	NA	1	-1	NA[0] [[Sentence=-1,1=word max, 1-5]][[[1,-1 max of sentences]]]
NA	NA	1	-1	NA[0] [[Sentence=-1,1=word max, 1-5]][[[1,-1 max of sentences]]]
NA	NA	1	-1	NA[0] [[Sentence=-1,1=word max, 1-5]][[[1,-1 max of sentences]]]
Senior	Senior	1	-1	Senior[0] [[Sentence=-1,1=word max, 1-5]][[[1,-1 max of sentences]]]
challenging	challenging	1	-1	challenging[0] [[Sentence=-1,1=word max, 1-5]][[[1,-1 max of sentences]]]
NA	NA	1	-1	NA[0] [[Sentence=-1,1=word max, 1-5]][[[1,-1 max of sentences]]]
NA	NA	1	-1	NA[0] [[Sentence=-1,1=word max, 1-5]][[[1,-1 max of sentences]]]
NA	NA	1	-1	NA[0] [[Sentence=-1,1=word max, 1-5]][[[1,-1 max of sentences]]]
NA	NA	1	-1	NA[0] [[Sentence=-1,1=word max, 1-5]][[[1,-1 max of sentences]]]
Na	Na	1	-1	Na[0] [[Sentence=-1,1=word max, 1-5]][[[1,-1 max of sentences]]]
Repetitive	Repetitive	1	-1	Repetitive[0] [[Sentence=-1,1=word max, 1-5]][[[1,-1 max of sentences]]]
NA	NA	1	-1	NA[0] [[Sentence=-1,1=word max, 1-5]][[[1,-1 max of sentences]]]
helpful	helpful	2	-1	helpful[1] [[Sentence=-1,2=word max, 1-5]][[[2,-1 max of sentences]]]
Long	Long	1	-1	Long[0] [[Sentence=-1,1=word max, 1-5]][[[1,-1 max of sentences]]]
exciting	exciting	3	-1	exciting[2] [[Sentence=-1,3=word max, 1-5]][[[3,-1 max of sentences]]]
Worthwhile	Worthwhile	2	-1	Worthwhile[1] [[Sentence=-1,2=word max, 1-5]][[[2,-1 max of sentences]]]
NA	NA	1	-1	NA[0] [[Sentence=-1,1=word max, 1-5]][[[1,-1 max of sentences]]]
NA	NA	1	-1	NA[0] [[Sentence=-1,1=word max, 1-5]][[[1,-1 max of sentences]]]
innovative	innovative	1	-1	innovative[0] [[Sentence=-1,1=word max, 1-5]][[[1,-1 max of sentences]]]
Pleased	Pleased	2	-1	Pleased[1] [[Sentence=-1,2=word max, 1-5]][[[2,-1 max of sentences]]]
NA	NA	1	-1	NA[0] [[Sentence=-1,1=word max, 1-5]][[[1,-1 max of sentences]]]
NA	NA	1	-1	NA[0] [[Sentence=-1,1=word max, 1-5]][[[1,-1 max of sentences]]]
Impactful	Impactful	1	-1	Impactful[0] [[Sentence=-1,1=word max, 1-5]][[[1,-1 max of sentences]]]
NA	NA	1	-1	NA[0] [[Sentence=-1,1=word max, 1-5]][[[1,-1 max of sentences]]]
NA	NA	1	-1	NA[0] [[Sentence=-1,1=word max, 1-5]][[[1,-1 max of sentences]]]
thankful	thankful	2	-1	thankful[1] [[Sentence=-1,2=word max, 1-5]][[[2,-1 max of sentences]]]
NA	NA	1	-1	NA[0] [[Sentence=-1,1=word max, 1-5]][[[1,-1 max of sentences]]]
Change	Change	1	-1	Change[0] [[Sentence=-1,1=word max, 1-5]][[[1,-1 max of sentences]]]
slow	slow	1	-1	slow[0] [[Sentence=-1,1=word max, 1-5]][[[1,-1 max of sentences]]]
NA	NA	1	-1	NA[0] [[Sentence=-1,1=word max, 1-5]][[[1,-1 max of sentences]]]
NA	NA	1	-1	NA[0] [[Sentence=-1,1=word max, 1-5]][[[1,-1 max of sentences]]]
Hard work	Hard work	1	-1	Hard[0] work[0] [[Sentence=-1,1=word max, 1-5]][[[1,-1 max of sentences]]]
inefficient	inefficient	1	-1	inefficient[0] [[Sentence=-1,1=word max, 1-5]][[[1,-1 max of sentences]]]
NA	NA	1	-1	NA[0] [[Sentence=-1,1=word max, 1-5]][[[1,-1 max of sentences]]]
NA	NA	1	-1	NA[0] [[Sentence=-1,1=word max, 1-5]][[[1,-1 max of sentences]]]
Proud	Proud	2	-1	Proud[1] [[Sentence=-1,2=word max, 1-5]][[[2,-1 max of sentences]]]
Friendly	Friendly	2	-1	Friendly[1] [[Sentence=-1,2=word max, 1-5]][[[2,-1 max of sentences]]]
NA	NA	1	-1	NA[0] [[Sentence=-1,1=word max, 1-5]][[[1,-1 max of sentences]]]
NA	NA	1	-1	NA[0] [[Sentence=-1,1=word max, 1-5]][[[1,-1 max of sentences]]]
NA	NA	1	-1	NA[0] [[Sentence=-1,1=word max, 1-5]][[[1,-1 max of sentences]]]
Lonely	Lonely	1	-2	Lonely[-1] [[Sentence=-2,1=word max, 1-5]][[[1,-2 max of sentences]]]
abusive	abusive	1	-4	abusive[-3] [[Sentence=-4,1=word max, 1-5]][[[1,-4 max of sentences]]]
NA	NA	1	-1	NA[0] [[Sentence=-1,1=word max, 1-5]][[[1,-1 max of sentences]]]
stressful	stressful	1	-2	stressful[-1] [[Sentence=-2,1=word max, 1-5]][[[1,-2 max of sentences]]]
learning all differnet things in life	learning all differnet things in life	1	-1	learning[0] all[0] differnet[0] things[0] in[0] life[0] [[Sentence=-1,1=word max, 1-5]][[[1,-1 max of sentences]]]
Unsafe	Unsafe	1	-2	Unsafe[-1] [[Sentence=-2,1=word max, 1-5]][[[1,-2 max of sentences]]]
NA	NA	1	-1	NA[0] [[Sentence=-1,1=word max, 1-5]][[[1,-1 max of sentences]]]
time pressured	time pressured	1	-2	time[0] pressured[-1] [[Sentence=-2,1=word max, 1-5]][[[1,-2 max of sentences]]]
NA	NA	1	-1	NA[0] [[Sentence=-1,1=word max, 1-5]][[[1,-1 max of sentences]]]
NA	NA	1	-1	NA[0] [[Sentence=-1,1=word max, 1-5]][[[1,-1 max of sentences]]]
Fit	Fit	1	-1	Fit[0] [[Sentence=-1,1=word max, 1-5]][[[1,-1 max of sentences]]]
Tired	Tired	1	-2	Tired[-1] [[Sentence=-2,1=word max, 1-5]][[[1,-2 max of sentences]]]
Rushed	Rushed	1	-1	Rushed[0] [[Sentence=-1,1=word max, 1-5]][[[1,-1 max of sentences]]]
NA	NA	1	-1	NA[0] [[Sentence=-1,1=word max, 1-5]][[[1,-1 max of sentences]]]
NA	NA	1	-1	NA[0] [[Sentence=-1,1=word max, 1-5]][[[1,-1 max of sentences]]]
mediocre	mediocre	1	-2	mediocre[-1] [[Sentence=-2,1=word max, 1-5]][[[1,-2 max of sentences]]]
NA	NA	1	-1	NA[0] [[Sentence=-1,1=word max, 1-5]][[[1,-1 max of sentences]]]
NA	NA	1	-1	NA[0] [[Sentence=-1,1=word max, 1-5]][[[1,-1 max of sentences]]]
Lead	Lead	1	-1	Lead[0] [[Sentence=-1,1=word max, 1-5]][[[1,-1 max of sentences]]]
NA	NA	1	-1	NA[0] [[Sentence=-1,1=word max, 1-5]][[[1,-1 max of sentences]]]
Busy	Busy	1	-1	Busy[0] [[Sentence=-1,1=word max, 1-5]][[[1,-1 max of sentences]]]
fun	fun	2	-1	fun[1] [[Sentence=-1,2=word max, 1-5]][[[2,-1 max of sentences]]]
learning	learning	1	-1	learning[0] [[Sentence=-1,1=word max, 1-5]][[[1,-1 max of sentences]]]
NA	NA	1	-1	NA[0] [[Sentence=-1,1=word max, 1-5]][[[1,-1 max of sentences]]]
Interesting	Interesting	2	-1	Interesting[1] [[Sentence=-1,2=word max, 1-5]][[[2,-1 max of sentences]]]
NA	NA	1	-1	NA[0] [[Sentence=-1,1=word max, 1-5]][[[1,-1 max of sentences]]]
NA	NA	1	-1	NA[0] [[Sentence=-1,1=word max, 1-5]][[[1,-1 max of sentences]]]
Unique	Unique	1	-1	Unique[0] [[Sentence=-1,1=word max, 1-5]][[[1,-1 max of sentences]]]
NA	NA	1	-1	NA[0] [[Sentence=-1,1=word max, 1-5]][[[1,-1 max of sentences]]]
Dull	Dull	1	-2	Dull[-1] [[Sentence=-2,1=word max, 1-5]][[[1,-2 max of sentences]]]
NA	NA	1	-1	NA[0] [[Sentence=-1,1=word max, 1-5]][[[1,-1 max of sentences]]]
NA	NA	1	-1	NA[0] [[Sentence=-1,1=word max, 1-5]][[[1,-1 max of sentences]]]
NA	NA	1	-1	NA[0] [[Sentence=-1,1=word max, 1-5]][[[1,-1 max of sentences]]]
NA	NA	1	-1	NA[0] [[Sentence=-1,1=word max, 1-5]][[[1,-1 max of sentences]]]
Caring	Caring	3	-1	Caring[2] [[Sentence=-1,3=word max, 1-5]][[[3,-1 max of sentences]]]
NA	NA	1	-1	NA[0] [[Sentence=-1,1=word max, 1-5]][[[1,-1 max of sentences]]]
important	important	1	-1	important[0] [[Sentence=-1,1=word max, 1-5]][[[1,-1 max of sentences]]]
NA	NA	1	-1	NA[0] [[Sentence=-1,1=word max, 1-5]][[[1,-1 max of sentences]]]
Rushed	Rushed	1	-1	Rushed[0] [[Sentence=-1,1=word max, 1-5]][[[1,-1 max of sentences]]]
Unusual	Unusual	1	-1	Unusual[0] [[Sentence=-1,1=word max, 1-5]][[[1,-1 max of sentences]]]
NA	NA	1	-1	NA[0] [[Sentence=-1,1=word max, 1-5]][[[1,-1 max of sentences]]]
NA	NA	1	-1	NA[0] [[Sentence=-1,1=word max, 1-5]][[[1,-1 max of sentences]]]
Challenging	Challenging	1	-1	Challenging[0] [[Sentence=-1,1=word max, 1-5]][[[1,-1 max of sentences]]]
NA	NA	1	-1	NA[0] [[Sentence=-1,1=word max, 1-5]][[[1,-1 max of sentences]]]
bright	bright	1	-1	bright[0] [[Sentence=-1,1=word max, 1-5]][[[1,-1 max of sentences]]]
Slavery	Slavery	1	-1	Slavery[0] [[Sentence=-1,1=word max, 1-5]][[[1,-1 max of sentences]]]
NA	NA	1	-1	NA[0] [[Sentence=-1,1=word max, 1-5]][[[1,-1 max of sentences]]]
NA	NA	1	-1	NA[0] [[Sentence=-1,1=word max, 1-5]][[[1,-1 max of sentences]]]
NA	NA	1	-1	NA[0] [[Sentence=-1,1=word max, 1-5]][[[1,-1 max of sentences]]]
Low paying	Low paying	1	-2	Low[-1] paying[0] [[Sentence=-2,1=word max, 1-5]][[[1,-2 max of sentences]]]
NA	NA	1	-1	NA[0] [[Sentence=-1,1=word max, 1-5]][[[1,-1 max of sentences]]]
NA	NA	1	-1	NA[0] [[Sentence=-1,1=word max, 1-5]][[[1,-1 max of sentences]]]
NA	NA	1	-1	NA[0] [[Sentence=-1,1=word max, 1-5]][[[1,-1 max of sentences]]]
sociable	sociable	2	-1	sociable[1] [[Sentence=-1,2=word max, 1-5]][[[2,-1 max of sentences]]]
NA	NA	1	-1	NA[0] [[Sentence=-1,1=word max, 1-5]][[[1,-1 max of sentences]]]
Satisfying	Satisfying	2	-1	Satisfying[1] [[Sentence=-1,2=word max, 1-5]][[[2,-1 max of sentences]]]
Fulfilling	Fulfilling	1	-1	Fulfilling[0] [[Sentence=-1,1=word max, 1-5]][[[1,-1 max of sentences]]]
Responsible	Responsible	1	-1	Responsible[0] [[Sentence=-1,1=word max, 1-5]][[[1,-1 max of sentences]]]
Interesting	Interesting	2	-1	Interesting[1] [[Sentence=-1,2=word max, 1-5]][[[2,-1 max of sentences]]]
Enjoyable	Enjoyable	3	-1	Enjoyable[2] [[Sentence=-1,3=word max, 1-5]][[[3,-1 max of sentences]]]
NA	NA	1	-1	NA[0] [[Sentence=-1,1=word max, 1-5]][[[1,-1 max of sentences]]]
Tiring	Tiring	1	-1	Tiring[0] [[Sentence=-1,1=word max, 1-5]][[[1,-1 max of sentences]]]
NA	NA	1	-1	NA[0] [[Sentence=-1,1=word max, 1-5]][[[1,-1 max of sentences]]]
NA	NA	1	-1	NA[0] [[Sentence=-1,1=word max, 1-5]][[[1,-1 max of sentences]]]
NA	NA	1	-1	NA[0] [[Sentence=-1,1=word max, 1-5]][[[1,-1 max of sentences]]]
NA	NA	1	-1	NA[0] [[Sentence=-1,1=word max, 1-5]][[[1,-1 max of sentences]]]
Happy	Happy	2	-1	Happy[1] [[Sentence=-1,2=word max, 1-5]][[[2,-1 max of sentences]]]
Initiative	Initiative	1	-1	Initiative[0] [[Sentence=-1,1=word max, 1-5]][[[1,-1 max of sentences]]]
Fun	Fun	2	-1	Fun[1] [[Sentence=-1,2=word max, 1-5]][[[2,-1 max of sentences]]]
NA	NA	1	-1	NA[0] [[Sentence=-1,1=word max, 1-5]][[[1,-1 max of sentences]]]
NA	NA	1	-1	NA[0] [[Sentence=-1,1=word max, 1-5]][[[1,-1 max of sentences]]]
Ethics	Ethics	1	-1	Ethics[0] [[Sentence=-1,1=word max, 1-5]][[[1,-1 max of sentences]]]
tired	tired	1	-2	tired[-1] [[Sentence=-2,1=word max, 1-5]][[[1,-2 max of sentences]]]
NA	NA	1	-1	NA[0] [[Sentence=-1,1=word max, 1-5]][[[1,-1 max of sentences]]]
Caring	Caring	3	-1	Caring[2] [[Sentence=-1,3=word max, 1-5]][[[3,-1 max of sentences]]]
NA	NA	1	-1	NA[0] [[Sentence=-1,1=word max, 1-5]][[[1,-1 max of sentences]]]
NA	NA	1	-1	NA[0] [[Sentence=-1,1=word max, 1-5]][[[1,-1 max of sentences]]]
NA	NA	1	-1	NA[0] [[Sentence=-1,1=word max, 1-5]][[[1,-1 max of sentences]]]
Friendly	Friendly	2	-1	Friendly[1] [[Sentence=-1,2=word max, 1-5]][[[2,-1 max of sentences]]]
NA	NA	1	-1	NA[0] [[Sentence=-1,1=word max, 1-5]][[[1,-1 max of sentences]]]
Supportive	Supportive	2	-1	Supportive[1] [[Sentence=-1,2=word max, 1-5]][[[2,-1 max of sentences]]]
life changing	life changing	1	-1	life[0] changing[0] [[Sentence=-1,1=word max, 1-5]][[[1,-1 max of sentences]]]
New	New	1	-1	New[0] [[Sentence=-1,1=word max, 1-5]][[[1,-1 max of sentences]]]
NA	NA	1	-1	NA[0] [[Sentence=-1,1=word max, 1-5]][[[1,-1 max of sentences]]]
unsatisfied	unsatisfied	1	-1	unsatisfied[0] [[Sentence=-1,1=word max, 1-5]][[[1,-1 max of sentences]]]
Cool	Cool	2	-1	Cool[1] [[Sentence=-1,2=word max, 1-5]][[[2,-1 max of sentences]]]
NA	NA	1	-1	NA[0] [[Sentence=-1,1=word max, 1-5]][[[1,-1 max of sentences]]]
NA	NA	1	-1	NA[0] [[Sentence=-1,1=word max, 1-5]][[[1,-1 max of sentences]]]
busy	busy	1	-1	busy[0] [[Sentence=-1,1=word max, 1-5]][[[1,-1 max of sentences]]]
Organised	Organised	1	-1	Organised[0] [[Sentence=-1,1=word max, 1-5]][[[1,-1 max of sentences]]]
Fun	Fun	2	-1	Fun[1] [[Sentence=-1,2=word max, 1-5]][[[2,-1 max of sentences]]]
Tiring	Tiring	1	-1	Tiring[0] [[Sentence=-1,1=word max, 1-5]][[[1,-1 max of sentences]]]
Unimportant	Unimportant	1	-2	Unimportant[-1] [[Sentence=-2,1=word max, 1-5]][[[1,-2 max of sentences]]]
Boring	Boring	1	-2	Boring[-1] [[Sentence=-2,1=word max, 1-5]][[[1,-2 max of sentences]]]
NA	NA	1	-1	NA[0] [[Sentence=-1,1=word max, 1-5]][[[1,-1 max of sentences]]]
Mental	Mental	1	-1	Mental[0] [[Sentence=-1,1=word max, 1-5]][[[1,-1 max of sentences]]]
Privileged	Privileged	2	-1	Privileged[1] [[Sentence=-1,2=word max, 1-5]][[[2,-1 max of sentences]]]
NA	NA	1	-1	NA[0] [[Sentence=-1,1=word max, 1-5]][[[1,-1 max of sentences]]]
NA	NA	1	-1	NA[0] [[Sentence=-1,1=word max, 1-5]][[[1,-1 max of sentences]]]
funds	funds	1	-1	funds[0] [[Sentence=-1,1=word max, 1-5]][[[1,-1 max of sentences]]]
NA	NA	1	-1	NA[0] [[Sentence=-1,1=word max, 1-5]][[[1,-1 max of sentences]]]
varied	varied	1	-1	varied[0] [[Sentence=-1,1=word max, 1-5]][[[1,-1 max of sentences]]]
Demanding	Demanding	1	-1	Demanding[0] [[Sentence=-1,1=word max, 1-5]][[[1,-1 max of sentences]]]
Innovativr	Innovativr	1	-1	Innovativr[0] [[Sentence=-1,1=word max, 1-5]][[[1,-1 max of sentences]]]
Complicated	Complicated	1	-2	Complicated[-1] [[Sentence=-2,1=word max, 1-5]][[[1,-2 max of sentences]]]
NA	NA	1	-1	NA[0] [[Sentence=-1,1=word max, 1-5]][[[1,-1 max of sentences]]]
varied	varied	1	-1	varied[0] [[Sentence=-1,1=word max, 1-5]][[[1,-1 max of sentences]]]
inspiring	inspiring	3	-1	inspiring[2] [[Sentence=-1,3=word max, 1-5]][[[3,-1 max of sentences]]]
NA	NA	1	-1	NA[0] [[Sentence=-1,1=word max, 1-5]][[[1,-1 max of sentences]]]
Good	Good	2	-1	Good[1] [[Sentence=-1,2=word max, 1-5]][[[2,-1 max of sentences]]]
NA	NA	1	-1	NA[0] [[Sentence=-1,1=word max, 1-5]][[[1,-1 max of sentences]]]
Happy	Happy	2	-1	Happy[1] [[Sentence=-1,2=word max, 1-5]][[[2,-1 max of sentences]]]
persistant	persistant	1	-1	persistant[0] [[Sentence=-1,1=word max, 1-5]][[[1,-1 max of sentences]]]
Social	Social	1	-1	Social[0] [[Sentence=-1,1=word max, 1-5]][[[1,-1 max of sentences]]]
monotonous	monotonous	1	-2	monotonous[-1] [[Sentence=-2,1=word max, 1-5]][[[1,-2 max of sentences]]]
Confidentiality	Confidentiality	1	-1	Confidentiality[0] [[Sentence=-1,1=word max, 1-5]][[[1,-1 max of sentences]]]
NA	NA	1	-1	NA[0] [[Sentence=-1,1=word max, 1-5]][[[1,-1 max of sentences]]]
fulfilling	fulfilling	1	-1	fulfilling[0] [[Sentence=-1,1=word max, 1-5]][[[1,-1 max of sentences]]]
NA	NA	1	-1	NA[0] [[Sentence=-1,1=word max, 1-5]][[[1,-1 max of sentences]]]
NA	NA	1	-1	NA[0] [[Sentence=-1,1=word max, 1-5]][[[1,-1 max of sentences]]]
NA	NA	1	-1	NA[0] [[Sentence=-1,1=word max, 1-5]][[[1,-1 max of sentences]]]
NA	NA	1	-1	NA[0] [[Sentence=-1,1=word max, 1-5]][[[1,-1 max of sentences]]]
fed up	fed up	1	-1	fed[0] up[0] [[Sentence=-1,1=word max, 1-5]][[[1,-1 max of sentences]]]
Helpful	Helpful	2	-1	Helpful[1] [[Sentence=-1,2=word max, 1-5]][[[2,-1 max of sentences]]]
NA	NA	1	-1	NA[0] [[Sentence=-1,1=word max, 1-5]][[[1,-1 max of sentences]]]
NA	NA	1	-1	NA[0] [[Sentence=-1,1=word max, 1-5]][[[1,-1 max of sentences]]]
Fast paced	Fast paced	1	-1	Fast[0] paced[0] [[Sentence=-1,1=word max, 1-5]][[[1,-1 max of sentences]]]
NA	NA	1	-1	NA[0] [[Sentence=-1,1=word max, 1-5]][[[1,-1 max of sentences]]]
part time	part time	1	-1	part[0] time[0] [[Sentence=-1,1=word max, 1-5]][[[1,-1 max of sentences]]]
NA	NA	1	-1	NA[0] [[Sentence=-1,1=word max, 1-5]][[[1,-1 max of sentences]]]
NA	NA	1	-1	NA[0] [[Sentence=-1,1=word max, 1-5]][[[1,-1 max of sentences]]]
NA	NA	1	-1	NA[0] [[Sentence=-1,1=word max, 1-5]][[[1,-1 max of sentences]]]
NA	NA	1	-1	NA[0] [[Sentence=-1,1=word max, 1-5]][[[1,-1 max of sentences]]]
NA	NA	1	-1	NA[0] [[Sentence=-1,1=word max, 1-5]][[[1,-1 max of sentences]]]
Relevant	Relevant	1	-1	Relevant[0] [[Sentence=-1,1=word max, 1-5]][[[1,-1 max of sentences]]]
NA	NA	1	-1	NA[0] [[Sentence=-1,1=word max, 1-5]][[[1,-1 max of sentences]]]
Frustrating	Frustrating	1	-3	Frustrating[-2] [[Sentence=-3,1=word max, 1-5]][[[1,-3 max of sentences]]]
NA	NA	1	-1	NA[0] [[Sentence=-1,1=word max, 1-5]][[[1,-1 max of sentences]]]
NA	NA	1	-1	NA[0] [[Sentence=-1,1=word max, 1-5]][[[1,-1 max of sentences]]]
no respect	no respect	3	-1	no[0] respect[2] [[Sentence=-1,3=word max, 1-5]][[[3,-1 max of sentences]]]
NA	NA	1	-1	NA[0] [[Sentence=-1,1=word max, 1-5]][[[1,-1 max of sentences]]]
impartial	impartial	1	-1	impartial[0] [[Sentence=-1,1=word max, 1-5]][[[1,-1 max of sentences]]]
changing	changing	1	-1	changing[0] [[Sentence=-1,1=word max, 1-5]][[[1,-1 max of sentences]]]
not challenging	not challenging	1	-1	not[0] challenging[0] [[Sentence=-1,1=word max, 1-5]][[[1,-1 max of sentences]]]
Equality	Equality	1	-1	Equality[0] [[Sentence=-1,1=word max, 1-5]][[[1,-1 max of sentences]]]
chaotic	chaotic	1	-2	chaotic[-1] [[Sentence=-2,1=word max, 1-5]][[[1,-2 max of sentences]]]
Sobering	Sobering	1	-1	Sobering[0] [[Sentence=-1,1=word max, 1-5]][[[1,-1 max of sentences]]]
NA	NA	1	-1	NA[0] [[Sentence=-1,1=word max, 1-5]][[[1,-1 max of sentences]]]
worth while	worth while	1	-1	worth[0] while[0] [[Sentence=-1,1=word max, 1-5]][[[1,-1 max of sentences]]]
NA	NA	1	-1	NA[0] [[Sentence=-1,1=word max, 1-5]][[[1,-1 max of sentences]]]
NA	NA	1	-1	NA[0] [[Sentence=-1,1=word max, 1-5]][[[1,-1 max of sentences]]]
old	old	1	-1	old[0] [[Sentence=-1,1=word max, 1-5]][[[1,-1 max of sentences]]]
Collaborative	Collaborative	1	-1	Collaborative[0] [[Sentence=-1,1=word max, 1-5]][[[1,-1 max of sentences]]]
nonstressful	nonstressful	1	-1	nonstressful[0] [[Sentence=-1,1=word max, 1-5]][[[1,-1 max of sentences]]]
Valor	Valor	1	-1	Valor[0] [[Sentence=-1,1=word max, 1-5]][[[1,-1 max of sentences]]]
tense	tense	1	-3	tense[-2] [[Sentence=-3,1=word max, 1-5]][[[1,-3 max of sentences]]]
NA	NA	1	-1	NA[0] [[Sentence=-1,1=word max, 1-5]][[[1,-1 max of sentences]]]
NA	NA	1	-1	NA[0] [[Sentence=-1,1=word max, 1-5]][[[1,-1 max of sentences]]]
Tiring	Tiring	1	-1	Tiring[0] [[Sentence=-1,1=word max, 1-5]][[[1,-1 max of sentences]]]
NA	NA	1	-1	NA[0] [[Sentence=-1,1=word max, 1-5]][[[1,-1 max of sentences]]]
NA	NA	1	-1	NA[0] [[Sentence=-1,1=word max, 1-5]][[[1,-1 max of sentences]]]
NA	NA	1	-1	NA[0] [[Sentence=-1,1=word max, 1-5]][[[1,-1 max of sentences]]]
Privileged	Privileged	2	-1	Privileged[1] [[Sentence=-1,2=word max, 1-5]][[[2,-1 max of sentences]]]
NA	NA	1	-1	NA[0] [[Sentence=-1,1=word max, 1-5]][[[1,-1 max of sentences]]]
NA	NA	1	-1	NA[0] [[Sentence=-1,1=word max, 1-5]][[[1,-1 max of sentences]]]
Honeat	Honeat	1	-1	Honeat[0] [[Sentence=-1,1=word max, 1-5]][[[1,-1 max of sentences]]]
NA	NA	1	-1	NA[0] [[Sentence=-1,1=word max, 1-5]][[[1,-1 max of sentences]]]
Empowering	Empowering	1	-1	Empowering[0] [[Sentence=-1,1=word max, 1-5]][[[1,-1 max of sentences]]]
NA	NA	1	-1	NA[0] [[Sentence=-1,1=word max, 1-5]][[[1,-1 max of sentences]]]
Happy	Happy	2	-1	Happy[1] [[Sentence=-1,2=word max, 1-5]][[[2,-1 max of sentences]]]
NA	NA	1	-1	NA[0] [[Sentence=-1,1=word max, 1-5]][[[1,-1 max of sentences]]]
NA	NA	1	-1	NA[0] [[Sentence=-1,1=word max, 1-5]][[[1,-1 max of sentences]]]
Social	Social	1	-1	Social[0] [[Sentence=-1,1=word max, 1-5]][[[1,-1 max of sentences]]]
Fun	Fun	2	-1	Fun[1] [[Sentence=-1,2=word max, 1-5]][[[2,-1 max of sentences]]]
NA	NA	1	-1	NA[0] [[Sentence=-1,1=word max, 1-5]][[[1,-1 max of sentences]]]
NA	NA	1	-1	NA[0] [[Sentence=-1,1=word max, 1-5]][[[1,-1 max of sentences]]]
rewarding	rewarding	2	-1	rewarding[1] [[Sentence=-1,2=word max, 1-5]][[[2,-1 max of sentences]]]
Underpaid	Underpaid	1	-1	Underpaid[0] [[Sentence=-1,1=word max, 1-5]][[[1,-1 max of sentences]]]
motivated	motivated	1	-1	motivated[0] [[Sentence=-1,1=word max, 1-5]][[[1,-1 max of sentences]]]
NA	NA	1	-1	NA[0] [[Sentence=-1,1=word max, 1-5]][[[1,-1 max of sentences]]]
NA	NA	1	-1	NA[0] [[Sentence=-1,1=word max, 1-5]][[[1,-1 max of sentences]]]
Tiring	Tiring	1	-1	Tiring[0] [[Sentence=-1,1=word max, 1-5]][[[1,-1 max of sentences]]]
Savings	Savings	1	-1	Savings[0] [[Sentence=-1,1=word max, 1-5]][[[1,-1 max of sentences]]]
useless	useless	1	-3	useless[-2] [[Sentence=-3,1=word max, 1-5]][[[1,-3 max of sentences]]]
NA	NA	1	-1	NA[0] [[Sentence=-1,1=word max, 1-5]][[[1,-1 max of sentences]]]
Exhausting	Exhausting	1	-2	Exhausting[-1] [[Sentence=-2,1=word max, 1-5]][[[1,-2 max of sentences]]]
Interpersonal skills	Interpersonal skills	1	-1	Interpersonal[0] skills[0] [[Sentence=-1,1=word max, 1-5]][[[1,-1 max of sentences]]]
NA	NA	1	-1	NA[0] [[Sentence=-1,1=word max, 1-5]][[[1,-1 max of sentences]]]
Aggravation	Aggravation	1	-3	Aggravation[-2] [[Sentence=-3,1=word max, 1-5]][[[1,-3 max of sentences]]]
NA	NA	1	-1	NA[0] [[Sentence=-1,1=word max, 1-5]][[[1,-1 max of sentences]]]
NA	NA	1	-1	NA[0] [[Sentence=-1,1=word max, 1-5]][[[1,-1 max of sentences]]]
Mismanaged	Mismanaged	1	-1	Mismanaged[0] [[Sentence=-1,1=word max, 1-5]][[[1,-1 max of sentences]]]
NA	NA	1	-1	NA[0] [[Sentence=-1,1=word max, 1-5]][[[1,-1 max of sentences]]]
Local	Local	1	-1	Local[0] [[Sentence=-1,1=word max, 1-5]][[[1,-1 max of sentences]]]
NA	NA	1	-1	NA[0] [[Sentence=-1,1=word max, 1-5]][[[1,-1 max of sentences]]]
NA	NA	1	-1	NA[0] [[Sentence=-1,1=word max, 1-5]][[[1,-1 max of sentences]]]
NA	NA	1	-1	NA[0] [[Sentence=-1,1=word max, 1-5]][[[1,-1 max of sentences]]]
fulfilling	fulfilling	1	-1	fulfilling[0] [[Sentence=-1,1=word max, 1-5]][[[1,-1 max of sentences]]]
All consuming	All consuming	1	-1	All[0] consuming[0] [[Sentence=-1,1=word max, 1-5]][[[1,-1 max of sentences]]]
Intense	Intense	1	-1	Intense[0] [[Sentence=-1,1=word max, 1-5]][[[1,-1 max of sentences]]]
out going	out going	1	-1	out[0] going[0] [[Sentence=-1,1=word max, 1-5]][[[1,-1 max of sentences]]]
NA	NA	1	-1	NA[0] [[Sentence=-1,1=word max, 1-5]][[[1,-1 max of sentences]]]
NA	NA	1	-1	NA[0] [[Sentence=-1,1=word max, 1-5]][[[1,-1 max of sentences]]]
useful	useful	2	-1	useful[1] [[Sentence=-1,2=word max, 1-5]][[[2,-1 max of sentences]]]
NA	NA	1	-1	NA[0] [[Sentence=-1,1=word max, 1-5]][[[1,-1 max of sentences]]]
nebulous	nebulous	1	-2	nebulous[-1] [[Sentence=-2,1=word max, 1-5]][[[1,-2 max of sentences]]]
Organise Coach Development	Organise Coach Development	1	-1	Organise[0] Coach[0] Development[0] [[Sentence=-1,1=word max, 1-5]][[[1,-1 max of sentences]]]
NA	NA	1	-1	NA[0] [[Sentence=-1,1=word max, 1-5]][[[1,-1 max of sentences]]]
NA	NA	1	-1	NA[0] [[Sentence=-1,1=word max, 1-5]][[[1,-1 max of sentences]]]
excellent colleagues	excellent colleagues	4	-1	excellent[3] colleagues[0] [[Sentence=-1,4=word max, 1-5]][[[4,-1 max of sentences]]]
NA	NA	1	-1	NA[0] [[Sentence=-1,1=word max, 1-5]][[[1,-1 max of sentences]]]
NA	NA	1	-1	NA[0] [[Sentence=-1,1=word max, 1-5]][[[1,-1 max of sentences]]]
Unusual	Unusual	1	-1	Unusual[0] [[Sentence=-1,1=word max, 1-5]][[[1,-1 max of sentences]]]
Busy	Busy	1	-1	Busy[0] [[Sentence=-1,1=word max, 1-5]][[[1,-1 max of sentences]]]
NA	NA	1	-1	NA[0] [[Sentence=-1,1=word max, 1-5]][[[1,-1 max of sentences]]]
Sales	Sales	1	-1	Sales[0] [[Sentence=-1,1=word max, 1-5]][[[1,-1 max of sentences]]]
challenging	challenging	1	-1	challenging[0] [[Sentence=-1,1=word max, 1-5]][[[1,-1 max of sentences]]]
NA	NA	1	-1	NA[0] [[Sentence=-1,1=word max, 1-5]][[[1,-1 max of sentences]]]
Mundane	Mundane	1	-2	Mundane[-1] [[Sentence=-2,1=word max, 1-5]][[[1,-2 max of sentences]]]
NA	NA	1	-1	NA[0] [[Sentence=-1,1=word max, 1-5]][[[1,-1 max of sentences]]]
Good	Good	2	-1	Good[1] [[Sentence=-1,2=word max, 1-5]][[[2,-1 max of sentences]]]
NA	NA	1	-1	NA[0] [[Sentence=-1,1=word max, 1-5]][[[1,-1 max of sentences]]]
exciting	exciting	3	-1	exciting[2] [[Sentence=-1,3=word max, 1-5]][[[3,-1 max of sentences]]]
happy	happy	2	-1	happy[1] [[Sentence=-1,2=word max, 1-5]][[[2,-1 max of sentences]]]
Worthwhile	Worthwhile	2	-1	Worthwhile[1] [[Sentence=-1,2=word max, 1-5]][[[2,-1 max of sentences]]]
Ok	Ok	1	-1	Ok[0] [[Sentence=-1,1=word max, 1-5]][[[1,-1 max of sentences]]]
competent	competent	1	-1	competent[0] [[Sentence=-1,1=word max, 1-5]][[[1,-1 max of sentences]]]
NA	NA	1	-1	NA[0] [[Sentence=-1,1=word max, 1-5]][[[1,-1 max of sentences]]]
NA	NA	1	-1	NA[0] [[Sentence=-1,1=word max, 1-5]][[[1,-1 max of sentences]]]
NA	NA	1	-1	NA[0] [[Sentence=-1,1=word max, 1-5]][[[1,-1 max of sentences]]]
rewarding	rewarding	2	-1	rewarding[1] [[Sentence=-1,2=word max, 1-5]][[[2,-1 max of sentences]]]
cold	cold	1	-2	cold[-1] [[Sentence=-2,1=word max, 1-5]][[[1,-2 max of sentences]]]
Unenjoyable	Unenjoyable	1	-1	Unenjoyable[0] [[Sentence=-1,1=word max, 1-5]][[[1,-1 max of sentences]]]
demanding	demanding	1	-1	demanding[0] [[Sentence=-1,1=word max, 1-5]][[[1,-1 max of sentences]]]
hot	hot	1	-1	hot[0] [[Sentence=-1,1=word max, 1-5]][[[1,-1 max of sentences]]]
Unfair	Unfair	1	-2	Unfair[-1] [[Sentence=-2,1=word max, 1-5]][[[1,-2 max of sentences]]]
Frustrating	Frustrating	1	-3	Frustrating[-2] [[Sentence=-3,1=word max, 1-5]][[[1,-3 max of sentences]]]
NA	NA	1	-1	NA[0] [[Sentence=-1,1=word max, 1-5]][[[1,-1 max of sentences]]]
Long	Long	1	-1	Long[0] [[Sentence=-1,1=word max, 1-5]][[[1,-1 max of sentences]]]
NA	NA	1	-1	NA[0] [[Sentence=-1,1=word max, 1-5]][[[1,-1 max of sentences]]]
NA	NA	1	-1	NA[0] [[Sentence=-1,1=word max, 1-5]][[[1,-1 max of sentences]]]
NA	NA	1	-1	NA[0] [[Sentence=-1,1=word max, 1-5]][[[1,-1 max of sentences]]]
NA	NA	1	-1	NA[0] [[Sentence=-1,1=word max, 1-5]][[[1,-1 max of sentences]]]
Policy making	Policy making	1	-1	Policy[0] making[0] [[Sentence=-1,1=word max, 1-5]][[[1,-1 max of sentences]]]
Support	Support	2	-1	Support[1] [[Sentence=-1,2=word max, 1-5]][[[2,-1 max of sentences]]]
NA	NA	1	-1	NA[0] [[Sentence=-1,1=word max, 1-5]][[[1,-1 max of sentences]]]
Tiring	Tiring	1	-1	Tiring[0] [[Sentence=-1,1=word max, 1-5]][[[1,-1 max of sentences]]]
NA	NA	1	-1	NA[0] [[Sentence=-1,1=word max, 1-5]][[[1,-1 max of sentences]]]
NA	NA	1	-1	NA[0] [[Sentence=-1,1=word max, 1-5]][[[1,-1 max of sentences]]]
satisfying	satisfying	2	-1	satisfying[1] [[Sentence=-1,2=word max, 1-5]][[[2,-1 max of sentences]]]
NA	NA	1	-1	NA[0] [[Sentence=-1,1=word max, 1-5]][[[1,-1 max of sentences]]]
creative	creative	1	-1	creative[0] [[Sentence=-1,1=word max, 1-5]][[[1,-1 max of sentences]]]
NA	NA	1	-1	NA[0] [[Sentence=-1,1=word max, 1-5]][[[1,-1 max of sentences]]]
Helpful	Helpful	2	-1	Helpful[1] [[Sentence=-1,2=word max, 1-5]][[[2,-1 max of sentences]]]
NA	NA	1	-1	NA[0] [[Sentence=-1,1=word max, 1-5]][[[1,-1 max of sentences]]]
NA	NA	1	-1	NA[0] [[Sentence=-1,1=word max, 1-5]][[[1,-1 max of sentences]]]
NA	NA	1	-1	NA[0] [[Sentence=-1,1=word max, 1-5]][[[1,-1 max of sentences]]]
NA	NA	1	-1	NA[0] [[Sentence=-1,1=word max, 1-5]][[[1,-1 max of sentences]]]
NA	NA	1	-1	NA[0] [[Sentence=-1,1=word max, 1-5]][[[1,-1 max of sentences]]]
NA	NA	1	-1	NA[0] [[Sentence=-1,1=word max, 1-5]][[[1,-1 max of sentences]]]
Organised	Organised	1	-1	Organised[0] [[Sentence=-1,1=word max, 1-5]][[[1,-1 max of sentences]]]
preferred	preferred	1	-1	preferred[0] [[Sentence=-1,1=word max, 1-5]][[[1,-1 max of sentences]]]
Manic	Manic	1	-1	Manic[0] [[Sentence=-1,1=word max, 1-5]][[[1,-1 max of sentences]]]
NA	NA	1	-1	NA[0] [[Sentence=-1,1=word max, 1-5]][[[1,-1 max of sentences]]]
NA	NA	1	-1	NA[0] [[Sentence=-1,1=word max, 1-5]][[[1,-1 max of sentences]]]
reliable	reliable	1	-1	reliable[0] [[Sentence=-1,1=word max, 1-5]][[[1,-1 max of sentences]]]
NA	NA	1	-1	NA[0] [[Sentence=-1,1=word max, 1-5]][[[1,-1 max of sentences]]]
Frustrating	Frustrating	1	-3	Frustrating[-2] [[Sentence=-3,1=word max, 1-5]][[[1,-3 max of sentences]]]
NA	NA	1	-1	NA[0] [[Sentence=-1,1=word max, 1-5]][[[1,-1 max of sentences]]]
NA	NA	1	-1	NA[0] [[Sentence=-1,1=word max, 1-5]][[[1,-1 max of sentences]]]
NA	NA	1	-1	NA[0] [[Sentence=-1,1=word max, 1-5]][[[1,-1 max of sentences]]]
Rewarding	Rewarding	2	-1	Rewarding[1] [[Sentence=-1,2=word max, 1-5]][[[2,-1 max of sentences]]]
Honest	Honest	1	-1	Honest[0] [[Sentence=-1,1=word max, 1-5]][[[1,-1 max of sentences]]]
NA	NA	1	-1	NA[0] [[Sentence=-1,1=word max, 1-5]][[[1,-1 max of sentences]]]
NA	NA	1	-1	NA[0] [[Sentence=-1,1=word max, 1-5]][[[1,-1 max of sentences]]]
Train many people	Train many people	1	-1	Train[0] many[0] people[0] [[Sentence=-1,1=word max, 1-5]][[[1,-1 max of sentences]]]
motivated	motivated	1	-1	motivated[0] [[Sentence=-1,1=word max, 1-5]][[[1,-1 max of sentences]]]
Evolving	Evolving	1	-1	Evolving[0] [[Sentence=-1,1=word max, 1-5]][[[1,-1 max of sentences]]]
NA	NA	1	-1	NA[0] [[Sentence=-1,1=word max, 1-5]][[[1,-1 max of sentences]]]
Proud	Proud	2	-1	Proud[1] [[Sentence=-1,2=word max, 1-5]][[[2,-1 max of sentences]]]
Long	Long	1	-1	Long[0] [[Sentence=-1,1=word max, 1-5]][[[1,-1 max of sentences]]]
NA	NA	1	-1	NA[0] [[Sentence=-1,1=word max, 1-5]][[[1,-1 max of sentences]]]
NA	NA	1	-1	NA[0] [[Sentence=-1,1=word max, 1-5]][[[1,-1 max of sentences]]]
NA	NA	1	-1	NA[0] [[Sentence=-1,1=word max, 1-5]][[[1,-1 max of sentences]]]
NA	NA	1	-1	NA[0] [[Sentence=-1,1=word max, 1-5]][[[1,-1 max of sentences]]]
NA	NA	1	-1	NA[0] [[Sentence=-1,1=word max, 1-5]][[[1,-1 max of sentences]]]
NA	NA	1	-1	NA[0] [[Sentence=-1,1=word max, 1-5]][[[1,-1 max of sentences]]]
NA	NA	1	-1	NA[0] [[Sentence=-1,1=word max, 1-5]][[[1,-1 max of sentences]]]
draining	draining	1	-1	draining[0] [[Sentence=-1,1=word max, 1-5]][[[1,-1 max of sentences]]]
NA	NA	1	-1	NA[0] [[Sentence=-1,1=word max, 1-5]][[[1,-1 max of sentences]]]
hard	hard	1	-1	hard[0] [[Sentence=-1,1=word max, 1-5]][[[1,-1 max of sentences]]]
Unprofessional	Unprofessional	1	-1	Unprofessional[0] [[Sentence=-1,1=word max, 1-5]][[[1,-1 max of sentences]]]
Unrecognised	Unrecognised	1	-1	Unrecognised[0] [[Sentence=-1,1=word max, 1-5]][[[1,-1 max of sentences]]]
NA	NA	1	-1	NA[0] [[Sentence=-1,1=word max, 1-5]][[[1,-1 max of sentences]]]
NA	NA	1	-1	NA[0] [[Sentence=-1,1=word max, 1-5]][[[1,-1 max of sentences]]]
Caring	Caring	3	-1	Caring[2] [[Sentence=-1,3=word max, 1-5]][[[3,-1 max of sentences]]]
NA	NA	1	-1	NA[0] [[Sentence=-1,1=word max, 1-5]][[[1,-1 max of sentences]]]
NA	NA	1	-1	NA[0] [[Sentence=-1,1=word max, 1-5]][[[1,-1 max of sentences]]]
demanding	demanding	1	-1	demanding[0] [[Sentence=-1,1=word max, 1-5]][[[1,-1 max of sentences]]]
NA	NA	1	-1	NA[0] [[Sentence=-1,1=word max, 1-5]][[[1,-1 max of sentences]]]
Motivated	Motivated	1	-1	Motivated[0] [[Sentence=-1,1=word max, 1-5]][[[1,-1 max of sentences]]]
NA	NA	1	-1	NA[0] [[Sentence=-1,1=word max, 1-5]][[[1,-1 max of sentences]]]
Outdated	Outdated	1	-1	Outdated[0] [[Sentence=-1,1=word max, 1-5]][[[1,-1 max of sentences]]]
NA	NA	1	-1	NA[0] [[Sentence=-1,1=word max, 1-5]][[[1,-1 max of sentences]]]
Fun	Fun	2	-1	Fun[1] [[Sentence=-1,2=word max, 1-5]][[[2,-1 max of sentences]]]
service	service	1	-1	service[0] [[Sentence=-1,1=word max, 1-5]][[[1,-1 max of sentences]]]
NA	NA	1	-1	NA[0] [[Sentence=-1,1=word max, 1-5]][[[1,-1 max of sentences]]]
NA	NA	1	-1	NA[0] [[Sentence=-1,1=word max, 1-5]][[[1,-1 max of sentences]]]
rewarding	rewarding	2	-1	rewarding[1] [[Sentence=-1,2=word max, 1-5]][[[2,-1 max of sentences]]]
