# Supplementary material for: The promise of open survey questions—The validation of text-based job satisfaction measures
Source: PLoS One. 2019 Dec 26;14(12):e0226408. doi: 10.1371/journal.pone.0226408 (PMC6932814; doi:10.1371/journal.pone.0226408)
Supplement: S1 Dataset — (titled [Data_PromiseOfOpenQuestions.zip]). (ZIP) [file pone.0226408.s003.zip › Data_PromiseOfOpenQuestions/SentiStrength_results/Semiopen4_study_1_w2+results.txt]

x	Translation	Positive	Negative	EmotionRationale
NA	NA	1	-1	NA[0] [[Sentence=-1,1=word max, 1-5]][[[1,-1 max of sentences]]]
NA	NA	1	-1	NA[0] [[Sentence=-1,1=word max, 1-5]][[[1,-1 max of sentences]]]
NA	NA	1	-1	NA[0] [[Sentence=-1,1=word max, 1-5]][[[1,-1 max of sentences]]]
NA	NA	1	-1	NA[0] [[Sentence=-1,1=word max, 1-5]][[[1,-1 max of sentences]]]
clerical	clerical	1	-1	clerical[0] [[Sentence=-1,1=word max, 1-5]][[[1,-1 max of sentences]]]
busy	busy	1	-1	busy[0] [[Sentence=-1,1=word max, 1-5]][[[1,-1 max of sentences]]]
Ambitious	Ambitious	1	-1	Ambitious[0] [[Sentence=-1,1=word max, 1-5]][[[1,-1 max of sentences]]]
chore	chore	1	-3	chore[-2] [[Sentence=-3,1=word max, 1-5]][[[1,-3 max of sentences]]]
NA	NA	1	-1	NA[0] [[Sentence=-1,1=word max, 1-5]][[[1,-1 max of sentences]]]
NA	NA	1	-1	NA[0] [[Sentence=-1,1=word max, 1-5]][[[1,-1 max of sentences]]]
secure	secure	2	-1	secure[1] [[Sentence=-1,2=word max, 1-5]][[[2,-1 max of sentences]]]
working as a team	working as a team	1	-1	working[0] as[0] a[0] team[0] [[Sentence=-1,1=word max, 1-5]][[[1,-1 max of sentences]]]
NA	NA	1	-1	NA[0] [[Sentence=-1,1=word max, 1-5]][[[1,-1 max of sentences]]]
Technical	Technical	1	-1	Technical[0] [[Sentence=-1,1=word max, 1-5]][[[1,-1 max of sentences]]]
NA	NA	1	-1	NA[0] [[Sentence=-1,1=word max, 1-5]][[[1,-1 max of sentences]]]
ridiculous	ridiculous	1	-3	ridiculous[-2] [[Sentence=-3,1=word max, 1-5]][[[1,-3 max of sentences]]]
Respectful	Respectful	3	-1	Respectful[2] [[Sentence=-1,3=word max, 1-5]][[[3,-1 max of sentences]]]
Undervalued	Undervalued	1	-1	Undervalued[0] [[Sentence=-1,1=word max, 1-5]][[[1,-1 max of sentences]]]
NA	NA	1	-1	NA[0] [[Sentence=-1,1=word max, 1-5]][[[1,-1 max of sentences]]]
bullying	bullying	1	-1	bullying[0] [[Sentence=-1,1=word max, 1-5]][[[1,-1 max of sentences]]]
Responible	Responible	1	-1	Responible[0] [[Sentence=-1,1=word max, 1-5]][[[1,-1 max of sentences]]]
NA	NA	1	-1	NA[0] [[Sentence=-1,1=word max, 1-5]][[[1,-1 max of sentences]]]
Boring	Boring	1	-2	Boring[-1] [[Sentence=-2,1=word max, 1-5]][[[1,-2 max of sentences]]]
Important	Important	1	-1	Important[0] [[Sentence=-1,1=word max, 1-5]][[[1,-1 max of sentences]]]
NA	NA	1	-1	NA[0] [[Sentence=-1,1=word max, 1-5]][[[1,-1 max of sentences]]]
Pointless	Pointless	1	-2	Pointless[-1] [[Sentence=-2,1=word max, 1-5]][[[1,-2 max of sentences]]]
satisfactory	satisfactory	2	-1	satisfactory[1] [[Sentence=-1,2=word max, 1-5]][[[2,-1 max of sentences]]]
helpful	helpful	2	-1	helpful[1] [[Sentence=-1,2=word max, 1-5]][[[2,-1 max of sentences]]]
NA	NA	1	-1	NA[0] [[Sentence=-1,1=word max, 1-5]][[[1,-1 max of sentences]]]
important	important	1	-1	important[0] [[Sentence=-1,1=word max, 1-5]][[[1,-1 max of sentences]]]
NA	NA	1	-1	NA[0] [[Sentence=-1,1=word max, 1-5]][[[1,-1 max of sentences]]]
Varied	Varied	1	-1	Varied[0] [[Sentence=-1,1=word max, 1-5]][[[1,-1 max of sentences]]]
NA	NA	1	-1	NA[0] [[Sentence=-1,1=word max, 1-5]][[[1,-1 max of sentences]]]
Unique	Unique	1	-1	Unique[0] [[Sentence=-1,1=word max, 1-5]][[[1,-1 max of sentences]]]
stressfull	stressful	1	-2	stressfull/stressful[-1] [[Sentence=-2,1=word max, 1-5]][[[1,-2 max of sentences]]]
Bullying	Bullying	1	-1	Bullying[0] [[Sentence=-1,1=word max, 1-5]][[[1,-1 max of sentences]]]
NA	NA	1	-1	NA[0] [[Sentence=-1,1=word max, 1-5]][[[1,-1 max of sentences]]]
stressful	stressful	1	-2	stressful[-1] [[Sentence=-2,1=word max, 1-5]][[[1,-2 max of sentences]]]
NA	NA	1	-1	NA[0] [[Sentence=-1,1=word max, 1-5]][[[1,-1 max of sentences]]]
NA	NA	1	-1	NA[0] [[Sentence=-1,1=word max, 1-5]][[[1,-1 max of sentences]]]
Unhelpful	Unhelpful	1	-1	Unhelpful[0] [[Sentence=-1,1=word max, 1-5]][[[1,-1 max of sentences]]]
NA	NA	1	-1	NA[0] [[Sentence=-1,1=word max, 1-5]][[[1,-1 max of sentences]]]
NA	NA	1	-1	NA[0] [[Sentence=-1,1=word max, 1-5]][[[1,-1 max of sentences]]]
Flexible	Flexible	1	-1	Flexible[0] [[Sentence=-1,1=word max, 1-5]][[[1,-1 max of sentences]]]
About	About	1	-1	About[0] [[Sentence=-1,1=word max, 1-5]][[[1,-1 max of sentences]]]
NA	NA	1	-1	NA[0] [[Sentence=-1,1=word max, 1-5]][[[1,-1 max of sentences]]]
NA	NA	1	-1	NA[0] [[Sentence=-1,1=word max, 1-5]][[[1,-1 max of sentences]]]
Changing	Changing	1	-1	Changing[0] [[Sentence=-1,1=word max, 1-5]][[[1,-1 max of sentences]]]
NA	NA	1	-1	NA[0] [[Sentence=-1,1=word max, 1-5]][[[1,-1 max of sentences]]]
NA	NA	1	-1	NA[0] [[Sentence=-1,1=word max, 1-5]][[[1,-1 max of sentences]]]
NA	NA	1	-1	NA[0] [[Sentence=-1,1=word max, 1-5]][[[1,-1 max of sentences]]]
Secure	Secure	2	-1	Secure[1] [[Sentence=-1,2=word max, 1-5]][[[2,-1 max of sentences]]]
approachable	approachable	1	-1	approachable[0] [[Sentence=-1,1=word max, 1-5]][[[1,-1 max of sentences]]]
NA	NA	1	-1	NA[0] [[Sentence=-1,1=word max, 1-5]][[[1,-1 max of sentences]]]
stressful	stressful	1	-2	stressful[-1] [[Sentence=-2,1=word max, 1-5]][[[1,-2 max of sentences]]]
NA	NA	1	-1	NA[0] [[Sentence=-1,1=word max, 1-5]][[[1,-1 max of sentences]]]
special	special	2	-1	special[1] [[Sentence=-1,2=word max, 1-5]][[[2,-1 max of sentences]]]
unrewarding	unrewarding	1	-1	unrewarding[0] [[Sentence=-1,1=word max, 1-5]][[[1,-1 max of sentences]]]
NA	NA	1	-1	NA[0] [[Sentence=-1,1=word max, 1-5]][[[1,-1 max of sentences]]]
inefficiency	inefficiency	1	-2	inefficiency[-1] [[Sentence=-2,1=word max, 1-5]][[[1,-2 max of sentences]]]
Predictable	Predictable	1	-1	Predictable[0] [[Sentence=-1,1=word max, 1-5]][[[1,-1 max of sentences]]]
NA	NA	1	-1	NA[0] [[Sentence=-1,1=word max, 1-5]][[[1,-1 max of sentences]]]
Walking	Walking	1	-1	Walking[0] [[Sentence=-1,1=word max, 1-5]][[[1,-1 max of sentences]]]
Hard	Hard	1	-1	Hard[0] [[Sentence=-1,1=word max, 1-5]][[[1,-1 max of sentences]]]
prideful	prideful	1	-1	prideful[0] [[Sentence=-1,1=word max, 1-5]][[[1,-1 max of sentences]]]
NA	NA	1	-1	NA[0] [[Sentence=-1,1=word max, 1-5]][[[1,-1 max of sentences]]]
Shambolic	Shambolic	1	-1	Shambolic[0] [[Sentence=-1,1=word max, 1-5]][[[1,-1 max of sentences]]]
Being proud	Being proud	2	-1	Being[0] proud[1] [[Sentence=-1,2=word max, 1-5]][[[2,-1 max of sentences]]]
Thankless	Thankless	1	-1	Thankless[0] [[Sentence=-1,1=word max, 1-5]][[[1,-1 max of sentences]]]
fast	fast	1	-1	fast[0] [[Sentence=-1,1=word max, 1-5]][[[1,-1 max of sentences]]]
depressing	depressing	1	-4	depressing[-3] [[Sentence=-4,1=word max, 1-5]][[[1,-4 max of sentences]]]
NA	NA	1	-1	NA[0] [[Sentence=-1,1=word max, 1-5]][[[1,-1 max of sentences]]]
Enjoyable	Enjoyable	3	-1	Enjoyable[2] [[Sentence=-1,3=word max, 1-5]][[[3,-1 max of sentences]]]
adequate	adequate	1	-1	adequate[0] [[Sentence=-1,1=word max, 1-5]][[[1,-1 max of sentences]]]
New	New	1	-1	New[0] [[Sentence=-1,1=word max, 1-5]][[[1,-1 max of sentences]]]
Intellectual	Intellectual	1	-1	Intellectual[0] [[Sentence=-1,1=word max, 1-5]][[[1,-1 max of sentences]]]
NA	NA	1	-1	NA[0] [[Sentence=-1,1=word max, 1-5]][[[1,-1 max of sentences]]]
Interesting	Interesting	2	-1	Interesting[1] [[Sentence=-1,2=word max, 1-5]][[[2,-1 max of sentences]]]
Determined	Determined	1	-1	Determined[0] [[Sentence=-1,1=word max, 1-5]][[[1,-1 max of sentences]]]
Busy	Busy	1	-1	Busy[0] [[Sentence=-1,1=word max, 1-5]][[[1,-1 max of sentences]]]
NA	NA	1	-1	NA[0] [[Sentence=-1,1=word max, 1-5]][[[1,-1 max of sentences]]]
different	different	1	-1	different[0] [[Sentence=-1,1=word max, 1-5]][[[1,-1 max of sentences]]]
Energetic	Energetic	1	-1	Energetic[0] [[Sentence=-1,1=word max, 1-5]][[[1,-1 max of sentences]]]
NA	NA	1	-1	NA[0] [[Sentence=-1,1=word max, 1-5]][[[1,-1 max of sentences]]]
NA	NA	1	-1	NA[0] [[Sentence=-1,1=word max, 1-5]][[[1,-1 max of sentences]]]
Technical	Technical	1	-1	Technical[0] [[Sentence=-1,1=word max, 1-5]][[[1,-1 max of sentences]]]
essential	essential	1	-1	essential[0] [[Sentence=-1,1=word max, 1-5]][[[1,-1 max of sentences]]]
complicated	complicated	1	-2	complicated[-1] [[Sentence=-2,1=word max, 1-5]][[[1,-2 max of sentences]]]
NA	NA	1	-1	NA[0] [[Sentence=-1,1=word max, 1-5]][[[1,-1 max of sentences]]]
NA	NA	1	-1	NA[0] [[Sentence=-1,1=word max, 1-5]][[[1,-1 max of sentences]]]
NA	NA	1	-1	NA[0] [[Sentence=-1,1=word max, 1-5]][[[1,-1 max of sentences]]]
NA	NA	1	-1	NA[0] [[Sentence=-1,1=word max, 1-5]][[[1,-1 max of sentences]]]
Hard working	Hard working	1	-1	Hard[0] working[0] [[Sentence=-1,1=word max, 1-5]][[[1,-1 max of sentences]]]
NA	NA	1	-1	NA[0] [[Sentence=-1,1=word max, 1-5]][[[1,-1 max of sentences]]]
happy	happy	2	-1	happy[1] [[Sentence=-1,2=word max, 1-5]][[[2,-1 max of sentences]]]
Challenging	Challenging	1	-1	Challenging[0] [[Sentence=-1,1=word max, 1-5]][[[1,-1 max of sentences]]]
NA	NA	1	-1	NA[0] [[Sentence=-1,1=word max, 1-5]][[[1,-1 max of sentences]]]
demanding	demanding	1	-1	demanding[0] [[Sentence=-1,1=word max, 1-5]][[[1,-1 max of sentences]]]
NA	NA	1	-1	NA[0] [[Sentence=-1,1=word max, 1-5]][[[1,-1 max of sentences]]]
engaging	engaging	1	-1	engaging[0] [[Sentence=-1,1=word max, 1-5]][[[1,-1 max of sentences]]]
Relaxed	Relaxed	3	-1	Relaxed[2] [[Sentence=-1,3=word max, 1-5]][[[3,-1 max of sentences]]]
NA	NA	1	-1	NA[0] [[Sentence=-1,1=word max, 1-5]][[[1,-1 max of sentences]]]
rewarding	rewarding	2	-1	rewarding[1] [[Sentence=-1,2=word max, 1-5]][[[2,-1 max of sentences]]]
NA	NA	1	-1	NA[0] [[Sentence=-1,1=word max, 1-5]][[[1,-1 max of sentences]]]
Dull	Dull	1	-2	Dull[-1] [[Sentence=-2,1=word max, 1-5]][[[1,-2 max of sentences]]]
Procedural	Procedural	1	-1	Procedural[0] [[Sentence=-1,1=word max, 1-5]][[[1,-1 max of sentences]]]
enjoyment	enjoyment	3	-1	enjoyment[2] [[Sentence=-1,3=word max, 1-5]][[[3,-1 max of sentences]]]
Safeguarding	Safeguarding	2	-1	Safeguarding[1] [[Sentence=-1,2=word max, 1-5]][[[2,-1 max of sentences]]]
meaningful	meaningful	1	-1	meaningful[0] [[Sentence=-1,1=word max, 1-5]][[[1,-1 max of sentences]]]
important	important	1	-1	important[0] [[Sentence=-1,1=word max, 1-5]][[[1,-1 max of sentences]]]
NA	NA	1	-1	NA[0] [[Sentence=-1,1=word max, 1-5]][[[1,-1 max of sentences]]]
Frustrating	Frustrating	1	-3	Frustrating[-2] [[Sentence=-3,1=word max, 1-5]][[[1,-3 max of sentences]]]
Empowering	Empowering	1	-1	Empowering[0] [[Sentence=-1,1=word max, 1-5]][[[1,-1 max of sentences]]]
Pointless	Pointless	1	-2	Pointless[-1] [[Sentence=-2,1=word max, 1-5]][[[1,-2 max of sentences]]]
NA	NA	1	-1	NA[0] [[Sentence=-1,1=word max, 1-5]][[[1,-1 max of sentences]]]
professional	professional	1	-1	professional[0] [[Sentence=-1,1=word max, 1-5]][[[1,-1 max of sentences]]]
