# Supplementary material for: The promise of open survey questions—The validation of text-based job satisfaction measures
Source: PLoS One. 2019 Dec 26;14(12):e0226408. doi: 10.1371/journal.pone.0226408 (PMC6932814; doi:10.1371/journal.pone.0226408)
Supplement: S1 Dataset — (titled [Data_PromiseOfOpenQuestions.zip]). (ZIP) [file pone.0226408.s003.zip › Data_PromiseOfOpenQuestions/SentiStrength_results/Semiopen_combined_study_1+results.txt]

x	Translation	Positive	Negative	EmotionRationale
rewarding stressful demanding intensive ever-changing	rewarding stressful demanding intensive ever-changing	2	-2	rewarding[1] stressful[-1] demanding[0] intensive[0] ever[0] changing[0] [[Sentence=-2,2=word max, 1-5]][[[2,-2 max of sentences]]]
challenging fulfilling remote difficult sizeable	challenging fulfilling remote difficult sizeable	1	-2	challenging[0] fulfilling[0] remote[0] difficult[-1] sizeable[0] [[Sentence=-2,1=word max, 1-5]][[[1,-2 max of sentences]]]
varied busy interesting pressured complex	varied busy interesting pressured complex	2	-2	varied[0] busy[0] interesting[1] pressured[-1] complex[0] [[Sentence=-2,2=word max, 1-5]][[[2,-2 max of sentences]]]
motivating inspiring exciting	motivating inspiring exciting	4	-1	motivating[0] inspiring[2] exciting[2][+1 MultiplePositiveWords] [[Sentence=-1,4=word max, 1-5]][[[4,-1 max of sentences]]]
challenging interesting rewarding	challenging interesting rewarding	2	-1	challenging[0] interesting[1] rewarding[1] [[Sentence=-1,2=word max, 1-5]][[[2,-1 max of sentences]]]
hard stressful rewarding	hard stressful rewarding	2	-2	hard[0] stressful[-1] rewarding[1] [[Sentence=-2,2=word max, 1-5]][[[2,-2 max of sentences]]]
rewarding worthwhile diverse fascinating life-enhancing	rewarding worthwhile diverse fascinating life-enhancing	2	-1	rewarding[1] worthwhile[1] diverse[0] fascinating[0] life[0] enhancing[0] [[Sentence=-1,2=word max, 1-5]][[[2,-1 max of sentences]]]
busy fun exciting happy worthy	busy fun exciting happy worthy	3	-1	busy[0] fun[1] exciting[2] happy[1] worthy[0] [[Sentence=-1,3=word max, 1-5]][[[3,-1 max of sentences]]]
uninspiring unsettling stressful	uninspiring unsettling stressful	1	-2	uninspiring[0] unsettling[-1] stressful[-1] [[Sentence=-2,1=word max, 1-5]][[[1,-2 max of sentences]]]
patients care health and safety audits team admin	patients care health and safety audits team admin	2	-1	patients[0] care[1] health[0] and[0] safety[1] audits[0] team[0] admin[0] [[Sentence=-1,2=word max, 1-5]][[[2,-1 max of sentences]]]
busy overwhelming rewarding	busy overwhelming rewarding	2	-3	busy[0] overwhelming[-2] rewarding[1] [[Sentence=-3,2=word max, 1-5]][[[2,-3 max of sentences]]]
inspiring fun challenging unpredictable exhausting	inspiring fun challenging unpredictable exhausting	3	-2	inspiring[2] fun[1] challenging[0] unpredictable[0] exhausting[-1] [[Sentence=-2,3=word max, 1-5]][[[3,-2 max of sentences]]]
content satisfied normal	content satisfied normal	2	-1	content[0] satisfied[1] normal[0] [[Sentence=-1,2=word max, 1-5]][[[2,-1 max of sentences]]]
important rewarding happy	important rewarding happy	2	-1	important[0] rewarding[1] happy[1] [[Sentence=-1,2=word max, 1-5]][[[2,-1 max of sentences]]]
underpaid undervalued wasted disillusioned sad	underpaid undervalued wasted disillusioned sad	1	-4	underpaid[0] undervalued[0] wasted[-1] disillusioned[-1] sad[-3] [[Sentence=-4,1=word max, 1-5]][[[1,-4 max of sentences]]]
frustrating boring stressful menial worthwhile	frustrating boring stressful menial worthwhile	2	-3	frustrating[-2] boring[-1] stressful[-1] menial[-1] worthwhile[1] [[Sentence=-3,2=word max, 1-5]][[[2,-3 max of sentences]]]
rewarding satisfying interesting motivating	rewarding satisfying interesting motivating	2	-1	rewarding[1] satisfying[1] interesting[1] motivating[0] [[Sentence=-1,2=word max, 1-5]][[[2,-1 max of sentences]]]
rewarding stressful demanding difficult holidays	rewarding stressful demanding difficult holidays	2	-2	rewarding[1] stressful[-1] demanding[0] difficult[-1] holidays[0] [[Sentence=-2,2=word max, 1-5]][[[2,-2 max of sentences]]]
busy stressful rewarding challenging emotional	busy stressful rewarding challenging emotional	2	-2	busy[0] stressful[-1] rewarding[1] challenging[0] emotional[-1] [[Sentence=-2,2=word max, 1-5]][[[2,-2 max of sentences]]]
challenging stressful engaging exhausting demanding	challenging stressful engaging exhausting demanding	1	-2	challenging[0] stressful[-1] engaging[0] exhausting[-1] demanding[0] [[Sentence=-2,1=word max, 1-5]][[[1,-2 max of sentences]]]
demanding flexible considerate reliable friendly	demanding flexible considerate reliable friendly	2	-1	demanding[0] flexible[0] considerate[1] reliable[0] friendly[1] [[Sentence=-1,2=word max, 1-5]][[[2,-1 max of sentences]]]
busy fun tiring exciting various	busy fun tiring exciting various	3	-1	busy[0] fun[1] tiring[0] exciting[2] various[0] [[Sentence=-1,3=word max, 1-5]][[[3,-1 max of sentences]]]
important effective sportive	important effective sportive	1	-1	important[0] effective[0] sportive[0] [[Sentence=-1,1=word max, 1-5]][[[1,-1 max of sentences]]]
tough busy underappreciated	tough busy underappreciated	1	-2	tough[-1] busy[0] underappreciated[0] [[Sentence=-2,1=word max, 1-5]][[[1,-2 max of sentences]]]
hard work rewarding exhausting enjoyable time consuming	hard work rewarding exhausting enjoyable time consuming	3	-2	hard[0] work[0] rewarding[1] exhausting[-1] enjoyable[2] time[0] consuming[0] [[Sentence=-2,3=word max, 1-5]][[[3,-2 max of sentences]]]
helpful challenging social worthy satisfying	helpful challenging social worthy satisfying	2	-1	helpful[1] challenging[0] social[0] worthy[0] satisfying[1] [[Sentence=-1,2=word max, 1-5]][[[2,-1 max of sentences]]]
inspiring fulfilling interesting stressful busy	inspiring fulfilling interesting stressful busy	3	-2	inspiring[2] fulfilling[0] interesting[1] stressful[-1] busy[0] [[Sentence=-2,3=word max, 1-5]][[[3,-2 max of sentences]]]
hard fulfilling time consuming	hard fulfilling time consuming	1	-1	hard[0] fulfilling[0] time[0] consuming[0] [[Sentence=-1,1=word max, 1-5]][[[1,-1 max of sentences]]]
great fine good awesome pleasure	great fine good awesome pleasure	4	-1	great[2] fine[2][+1 MultiplePositiveWords] good[1] awesome[2] pleasure[2][+1 MultiplePositiveWords] [[Sentence=-1,4=word max, 1-5]][[[4,-1 max of sentences]]]
long hour shopping customers	long hour shopping customers	1	-1	long[0] hour[0] shopping[0] customers[0] [[Sentence=-1,1=word max, 1-5]][[[1,-1 max of sentences]]]
rewarding interesting taxing engaging easy	rewarding interesting taxing engaging easy	2	-2	rewarding[1] interesting[1] taxing[-1] engaging[0] easy[0] [[Sentence=-2,2=word max, 1-5]][[[2,-2 max of sentences]]]
exciting interesting rewarding	exciting interesting rewarding	3	-1	exciting[2] interesting[1] rewarding[1] [[Sentence=-1,3=word max, 1-5]][[[3,-1 max of sentences]]]
busy rewarding tiring fun	busy rewarding tiring fun	2	-1	busy[0] rewarding[1] tiring[0] fun[1] [[Sentence=-1,2=word max, 1-5]][[[2,-1 max of sentences]]]
important transformative conflicting exciting meaningful	important transformative conflicting exciting meaningful	3	-2	important[0] transformative[0] conflicting[-1] exciting[2] meaningful[0] [[Sentence=-2,3=word max, 1-5]][[[3,-2 max of sentences]]]
helpful supportive useful	helpful supportive useful	2	-1	helpful[1] supportive[1] useful[1] [[Sentence=-1,2=word max, 1-5]][[[2,-1 max of sentences]]]
colorful bright warm light big	colorful bright warm light big	1	-1	colorful[0] bright[0] warm[0] light[0] big[0] [[Sentence=-1,1=word max, 1-5]][[[1,-1 max of sentences]]]
rewarding exhausting challenging	rewarding exhausting challenging	2	-2	rewarding[1] exhausting[-1] challenging[0] [[Sentence=-2,2=word max, 1-5]][[[2,-2 max of sentences]]]
caring rewarding helpful empathetic worthwhile	caring rewarding helpful empathetic worthwhile	3	-1	caring[2] rewarding[1] helpful[1] empathetic[0] worthwhile[1] [[Sentence=-1,3=word max, 1-5]][[[3,-1 max of sentences]]]
established responsible hard risk	established responsible hard risk	1	-2	established[0] responsible[0] hard[0] risk[-1] [[Sentence=-2,1=word max, 1-5]][[[1,-2 max of sentences]]]
varied involving rewarding stimulating progressive	varied involving rewarding stimulating progressive	2	-1	varied[0] involving[0] rewarding[1] stimulating[0] progressive[0] [[Sentence=-1,2=word max, 1-5]][[[2,-1 max of sentences]]]
routine boring untaxing	routine boring untaxing	1	-2	routine[0] boring[-1] untaxing[0] [[Sentence=-2,1=word max, 1-5]][[[1,-2 max of sentences]]]
boring repetitive outdated dull flexible	boring repetitive outdated dull flexible	1	-2	boring[-1] repetitive[0] outdated[0] dull[-1] flexible[0] [[Sentence=-2,1=word max, 1-5]][[[1,-2 max of sentences]]]
varied cultural challenging different	varied cultural challenging different	1	-1	varied[0] cultural[0] challenging[0] different[0] [[Sentence=-1,1=word max, 1-5]][[[1,-1 max of sentences]]]
demoralized overworked tiring	demoralized overworked tiring	1	-2	demoralized[0] overworked[-1] tiring[0] [[Sentence=-2,1=word max, 1-5]][[[1,-2 max of sentences]]]
stressful demotivating lonely unrewarding demanding	stressful demotivating lonely unrewarding demanding	1	-2	stressful[-1] demotivating[0] lonely[-1] unrewarding[0] demanding[0] [[Sentence=-2,1=word max, 1-5]][[[1,-2 max of sentences]]]
happy challenging content enthusiastic willing	happy challenging content enthusiastic willing	3	-1	happy[1] challenging[0] content[0] enthusiastic[2] willing[0] [[Sentence=-1,3=word max, 1-5]][[[3,-1 max of sentences]]]
undervalued stressful emotional frustrating office politics	undervalued stressful emotional frustrating office politics	1	-3	undervalued[0] stressful[-1] emotional[-1] frustrating[-2] office[0] politics[0] [[Sentence=-3,1=word max, 1-5]][[[1,-3 max of sentences]]]
creative engaging fun stimulating interesting	creative engaging fun stimulating interesting	2	-1	creative[0] engaging[0] fun[1] stimulating[0] interesting[1] [[Sentence=-1,2=word max, 1-5]][[[2,-1 max of sentences]]]
worthwhile monotonous easy	worthwhile monotonous easy	2	-2	worthwhile[1] monotonous[-1] easy[0] [[Sentence=-2,2=word max, 1-5]][[[2,-2 max of sentences]]]
help support campaign	help support campaign	2	-1	help[0] support[1] campaign[0] [[Sentence=-1,2=word max, 1-5]][[[2,-1 max of sentences]]]
relaxed calm honest	relaxed calm honest	3	-1	relaxed[2] calm[1] honest[0] [[Sentence=-1,3=word max, 1-5]][[[3,-1 max of sentences]]]
frustrated waiting lonely friendship rudderless	frustrated waiting lonely friendship rudderless	2	-3	frustrated[-2] waiting[0] lonely[-1] friendship[1] rudderless[0] [[Sentence=-3,2=word max, 1-5]][[[2,-3 max of sentences]]]
easy stress-free fun enjoyable freedom	easy stress-free fun enjoyable freedom	3	-2	easy[0] stress[-1] free[0] fun[1] enjoyable[2] freedom[0] [[Sentence=-2,3=word max, 1-5]][[[3,-2 max of sentences]]]
boring stressful bullied sad horrible	boring stressful bullied sad horrible	1	-5	boring[-1] stressful[-1] bullied[0] sad[-3] horrible[-3][-1 MultiplePositiveWords] [[Sentence=-5,1=word max, 1-5]][[[1,-5 max of sentences]]]
effectiveness routine chaos strict frustrating	effectiveness routine chaos strict frustrating	1	-3	effectiveness[0] routine[0] chaos[-1] strict[-1] frustrating[-2] [[Sentence=-3,1=word max, 1-5]][[[1,-3 max of sentences]]]
rubbish poor management same poor technology hate	rubbish poor management same poor technology hate	1	-4	rubbish[-2] poor[-1] management[0] same[0] poor[-1] technology[0] hate[-3] [[Sentence=-4,1=word max, 1-5]][[[1,-4 max of sentences]]]
relaxed funny busy intense happy	relaxed funny busy intense happy	3	-1	relaxed[2] funny[1] busy[0] intense[0] happy[1] [[Sentence=-1,3=word max, 1-5]][[[3,-1 max of sentences]]]
worthwhile interesting challenging steady secure	worthwhile interesting challenging steady secure	2	-1	worthwhile[1] interesting[1] challenging[0] steady[0] secure[1] [[Sentence=-1,2=word max, 1-5]][[[2,-1 max of sentences]]]
rewarding proud happy satisfied progress	rewarding proud happy satisfied progress	2	-1	rewarding[1] proud[1] happy[1] satisfied[1] progress[0] [[Sentence=-1,2=word max, 1-5]][[[2,-1 max of sentences]]]
challenging rewarding emotional thought provoking	challenging rewarding emotional thought provoking	2	-2	challenging[0] rewarding[1] emotional[-1] thought[0] provoking[0] [[Sentence=-2,2=word max, 1-5]][[[2,-2 max of sentences]]]
fulfilling pleasant challenging exciting rewarding	fulfilling pleasant challenging exciting rewarding	3	-1	fulfilling[0] pleasant[2] challenging[0] exciting[2] rewarding[1] [[Sentence=-1,3=word max, 1-5]][[[3,-1 max of sentences]]]
busy social challenging enjoyable repetitive	busy social challenging enjoyable repetitive	3	-1	busy[0] social[0] challenging[0] enjoyable[2] repetitive[0] [[Sentence=-1,3=word max, 1-5]][[[3,-1 max of sentences]]]
demanding busy stressful tiring frustrating	demanding busy stressful tiring frustrating	1	-3	demanding[0] busy[0] stressful[-1] tiring[0] frustrating[-2] [[Sentence=-3,1=word max, 1-5]][[[1,-3 max of sentences]]]
exciting intense stressful rewarding	exciting intense stressful rewarding	3	-2	exciting[2] intense[0] stressful[-1] rewarding[1] [[Sentence=-2,3=word max, 1-5]][[[3,-2 max of sentences]]]
fun hard working spirited atmosphere	fun hard working spirited atmosphere	2	-1	fun[1] hard[0] working[0] spirited[0] atmosphere[0] [[Sentence=-1,2=word max, 1-5]][[[2,-1 max of sentences]]]
fast busy stressful caring	fast busy stressful caring	3	-2	fast[0] busy[0] stressful[-1] caring[2] [[Sentence=-2,3=word max, 1-5]][[[3,-2 max of sentences]]]
boring slow lonely	boring slow lonely	1	-2	boring[-1] slow[0] lonely[-1] [[Sentence=-2,1=word max, 1-5]][[[1,-2 max of sentences]]]
friendly motivating frustrating difficult worthwhile	friendly motivating frustrating difficult worthwhile	2	-3	friendly[1] motivating[0] frustrating[-2] difficult[-1] worthwhile[1] [[Sentence=-3,2=word max, 1-5]][[[2,-3 max of sentences]]]
unchallenging average unappreciated	unchallenging average unappreciated	1	-1	unchallenging[0] average[0] unappreciated[0] [[Sentence=-1,1=word max, 1-5]][[[1,-1 max of sentences]]]
long boring never ending	long boring never ending	1	-2	long[0] boring[-1] never[0] ending[0] [[Sentence=-2,1=word max, 1-5]][[[1,-2 max of sentences]]]
easy calm complicated hectic busy	easy calm complicated hectic busy	2	-2	easy[0] calm[1] complicated[-1] hectic[-1] busy[0] [[Sentence=-2,2=word max, 1-5]][[[2,-2 max of sentences]]]
rewarding caring nurturing enduring demanding	rewarding caring nurturing enduring demanding	3	-1	rewarding[1] caring[2] nurturing[0] enduring[0] demanding[0] [[Sentence=-1,3=word max, 1-5]][[[3,-1 max of sentences]]]
challenging tiring complex pressurized technical	challenging tiring complex pressurized technical	1	-2	challenging[0] tiring[0] complex[0] pressurized[-1] technical[0] [[Sentence=-2,1=word max, 1-5]][[[1,-2 max of sentences]]]
help people individual work teamwork	help people individual work teamwork	1	-1	help[0] people[0] individual[0] work[0] teamwork[0] [[Sentence=-1,1=word max, 1-5]][[[1,-1 max of sentences]]]
interesting cleaning friendly	interesting cleaning friendly	2	-1	interesting[1] cleaning[0] friendly[1] [[Sentence=-1,2=word max, 1-5]][[[2,-1 max of sentences]]]
technical challenging enjoyable variable unpredictable	technical challenging enjoyable variable unpredictable	3	-1	technical[0] challenging[0] enjoyable[2] variable[0] unpredictable[0] [[Sentence=-1,3=word max, 1-5]][[[3,-1 max of sentences]]]
purpose helpful caring demanding worthwhile	purpose helpful caring demanding worthwhile	3	-1	purpose[0] helpful[1] caring[2] demanding[0] worthwhile[1] [[Sentence=-1,3=word max, 1-5]][[[3,-1 max of sentences]]]
challenging worthwhile difficult	challenging worthwhile difficult	2	-2	challenging[0] worthwhile[1] difficult[-1] [[Sentence=-2,2=word max, 1-5]][[[2,-2 max of sentences]]]
dull helpful repetitive tedious	dull helpful repetitive tedious	2	-3	dull[-1] helpful[1] repetitive[0] tedious[-2] [[Sentence=-3,2=word max, 1-5]][[[2,-3 max of sentences]]]
over worked under paid confused tired engrossed	over worked under paid confused tired engrossed	1	-2	over[0] worked[0] under[0] paid[0] confused[-1] tired[-1] engrossed[0] [[Sentence=-2,1=word max, 1-5]][[[1,-2 max of sentences]]]
boring tedious helpful rewarding restrained	boring tedious helpful rewarding restrained	2	-3	boring[-1] tedious[-2] helpful[1] rewarding[1] restrained[0] [[Sentence=-3,2=word max, 1-5]][[[2,-3 max of sentences]]]
getting things done on time can do better benefits	getting things done on time can do better benefits	1	-1	getting[0] things[0] done[0] on[0] time[0] can[0] do[0] better[0] benefits[0] [[Sentence=-1,1=word max, 1-5]][[[1,-1 max of sentences]]]
underpaid rewarding stressful hard challenging	underpaid rewarding stressful hard challenging	2	-2	underpaid[0] rewarding[1] stressful[-1] hard[0] challenging[0] [[Sentence=-2,2=word max, 1-5]][[[2,-2 max of sentences]]]
contentment satisfaction compassion team work quality	contentment satisfaction compassion team work quality	2	-1	contentment[1] satisfaction[1] compassion[1] team[0] work[0] quality[0] [[Sentence=-1,2=word max, 1-5]][[[2,-1 max of sentences]]]
exciting technology computers phones electronics	exciting technology computers phones electronics	3	-1	exciting[2] technology[0] computers[0] phones[0] electronics[0] [[Sentence=-1,3=word max, 1-5]][[[3,-1 max of sentences]]]
rewarding exhausting caring	rewarding exhausting caring	3	-2	rewarding[1] exhausting[-1] caring[2] [[Sentence=-2,3=word max, 1-5]][[[3,-2 max of sentences]]]
important useful necessary frustrating interesting	important useful necessary frustrating interesting	2	-3	important[0] useful[1] necessary[0] frustrating[-2] interesting[1] [[Sentence=-3,2=word max, 1-5]][[[2,-3 max of sentences]]]
useful pleasing funny challenging frustrating	useful pleasing funny challenging frustrating	3	-3	useful[1] pleasing[2] funny[1] challenging[0] frustrating[-2] [[Sentence=-3,3=word max, 1-5]][[[3,-3 max of sentences]]]
busy intense painful necessary rewarding	busy intense painful necessary rewarding	2	-4	busy[0] intense[0] painful[-3] necessary[0] rewarding[1] [[Sentence=-4,2=word max, 1-5]][[[2,-4 max of sentences]]]
boring interesting clique	boring interesting clique	2	-2	boring[-1] interesting[1] clique[-1] [[Sentence=-2,2=word max, 1-5]][[[2,-2 max of sentences]]]
thought provoking inspiring demanding energetic rewarding	thought provoking inspiring demanding energetic rewarding	3	-1	thought[0] provoking[0] inspiring[2] demanding[0] energetic[0] rewarding[1] [[Sentence=-1,3=word max, 1-5]][[[3,-1 max of sentences]]]
rewarding exhausting consuming affirming developing	rewarding exhausting consuming affirming developing	2	-2	rewarding[1] exhausting[-1] consuming[0] affirming[0] developing[0] [[Sentence=-2,2=word max, 1-5]][[[2,-2 max of sentences]]]
consistent boring friendly	consistent boring friendly	2	-2	consistent[0] boring[-1] friendly[1] [[Sentence=-2,2=word max, 1-5]][[[2,-2 max of sentences]]]
interesting useful important fun	interesting useful important fun	2	-1	interesting[1] useful[1] important[0] fun[1] [[Sentence=-1,2=word max, 1-5]][[[2,-1 max of sentences]]]
boring unfulfilling tedious undermined scrutinized	boring unfulfilling tedious undermined scrutinized	1	-3	boring[-1] unfulfilling[0] tedious[-2] undermined[-1] scrutinized[-1] [[Sentence=-3,1=word max, 1-5]][[[1,-3 max of sentences]]]
people oriented church mentoring teaching visiting	people oriented church mentoring teaching visiting	1	-1	people[0] oriented[0] church[0] mentoring[0] teaching[0] visiting[0] [[Sentence=-1,1=word max, 1-5]][[[1,-1 max of sentences]]]
results nice tired	results nice tired	2	-2	results[0] nice[1] tired[-1] [[Sentence=-2,2=word max, 1-5]][[[2,-2 max of sentences]]]
pedantic boring sisyphean	pedantic boring sisyphean	1	-2	pedantic[0] boring[-1] sisyphean[0] [[Sentence=-2,1=word max, 1-5]][[[1,-2 max of sentences]]]
slow long boring	slow long boring	1	-2	slow[0] long[0] boring[-1] [[Sentence=-2,1=word max, 1-5]][[[1,-2 max of sentences]]]
manual stressful enjoyable intense rewarding	manual stressful enjoyable intense rewarding	3	-2	manual[0] stressful[-1] enjoyable[2] intense[0] rewarding[1] [[Sentence=-2,3=word max, 1-5]][[[3,-2 max of sentences]]]
easy repetitive boring vital reliable	easy repetitive boring vital reliable	1	-2	easy[0] repetitive[0] boring[-1] vital[0] reliable[0] [[Sentence=-2,1=word max, 1-5]][[[1,-2 max of sentences]]]
worthwhile unsecure demanding	worthwhile unsecure demanding	2	-1	worthwhile[1] unsecure[0] demanding[0] [[Sentence=-1,2=word max, 1-5]][[[2,-1 max of sentences]]]
involving intellectual demanding	involving intellectual demanding	1	-1	involving[0] intellectual[0] demanding[0] [[Sentence=-1,1=word max, 1-5]][[[1,-1 max of sentences]]]
fun versatile challenging interactive enjoyable	fun versatile challenging interactive enjoyable	3	-1	fun[1] versatile[0] challenging[0] interactive[0] enjoyable[2] [[Sentence=-1,3=word max, 1-5]][[[3,-1 max of sentences]]]
technical challenging rewarding engaging repetitive	technical challenging rewarding engaging repetitive	2	-1	technical[0] challenging[0] rewarding[1] engaging[0] repetitive[0] [[Sentence=-1,2=word max, 1-5]][[[2,-1 max of sentences]]]
fun interesting demanding	fun interesting demanding	2	-1	fun[1] interesting[1] demanding[0] [[Sentence=-1,2=word max, 1-5]][[[2,-1 max of sentences]]]
happy content demanding respectful important	happy content demanding respectful important	3	-1	happy[1] content[0] demanding[0] respectful[2] important[0] [[Sentence=-1,3=word max, 1-5]][[[3,-1 max of sentences]]]
beneficial easy helpful	beneficial easy helpful	2	-1	beneficial[0] easy[0] helpful[1] [[Sentence=-1,2=word max, 1-5]][[[2,-1 max of sentences]]]
dull repetitive uninteresting	dull repetitive uninteresting	1	-2	dull[-1] repetitive[0] uninteresting[0] [[Sentence=-2,1=word max, 1-5]][[[1,-2 max of sentences]]]
easy flexible secure	easy flexible secure	2	-1	easy[0] flexible[0] secure[1] [[Sentence=-1,2=word max, 1-5]][[[2,-1 max of sentences]]]
communicative flexible persistent	communicative flexible persistent	1	-1	communicative[0] flexible[0] persistent[0] [[Sentence=-1,1=word max, 1-5]][[[1,-1 max of sentences]]]
challenging demanding rewarding draining	challenging demanding rewarding draining	2	-1	challenging[0] demanding[0] rewarding[1] draining[0] [[Sentence=-1,2=word max, 1-5]][[[2,-1 max of sentences]]]
boring repetitive unchallenging	boring repetitive unchallenging	1	-2	boring[-1] repetitive[0] unchallenging[0] [[Sentence=-2,1=word max, 1-5]][[[1,-2 max of sentences]]]
great good quality	great good quality	3	-1	great[2] good[1] quality[0] [[Sentence=-1,3=word max, 1-5]][[[3,-1 max of sentences]]]
dull repetitive stressful technological unfulfilling	dull repetitive stressful technological unfulfilling	1	-2	dull[-1] repetitive[0] stressful[-1] technological[0] unfulfilling[0] [[Sentence=-2,1=word max, 1-5]][[[1,-2 max of sentences]]]
care thorough precise accurate on time	care thorough precise accurate on time	2	-1	care[1] thorough[0] precise[0] accurate[0] on[0] time[0] [[Sentence=-1,2=word max, 1-5]][[[2,-1 max of sentences]]]
enjoyable fun worthwhile vocational caring	enjoyable fun worthwhile vocational caring	3	-1	enjoyable[2] fun[1] worthwhile[1] vocational[0] caring[2] [[Sentence=-1,3=word max, 1-5]][[[3,-1 max of sentences]]]
interesting valuable stressful intense joyous	interesting valuable stressful intense joyous	3	-2	interesting[1] valuable[1] stressful[-1] intense[0] joyous[2] [[Sentence=-2,3=word max, 1-5]][[[3,-2 max of sentences]]]
busy challenging teamwork rewarding professional	busy challenging teamwork rewarding professional	2	-1	busy[0] challenging[0] teamwork[0] rewarding[1] professional[0] [[Sentence=-1,2=word max, 1-5]][[[2,-1 max of sentences]]]
honesty caring diligent hard working polite	honesty caring diligent hard working polite	3	-1	honesty[1] caring[2] diligent[0] hard[0] working[0] polite[0] [[Sentence=-1,3=word max, 1-5]][[[3,-1 max of sentences]]]
detailed efficient cheerful focused adaptable	detailed efficient cheerful focused adaptable	3	-1	detailed[0] efficient[0] cheerful[2] focused[0] adaptable[0] [[Sentence=-1,3=word max, 1-5]][[[3,-1 max of sentences]]]
interesting stressful helpful	interesting stressful helpful	2	-2	interesting[1] stressful[-1] helpful[1] [[Sentence=-2,2=word max, 1-5]][[[2,-2 max of sentences]]]
rewarding challenging happy content relaxed	rewarding challenging happy content relaxed	3	-1	rewarding[1] challenging[0] happy[1] content[0] relaxed[2] [[Sentence=-1,3=word max, 1-5]][[[3,-1 max of sentences]]]
exciting interesting great	exciting interesting great	3	-1	exciting[2] interesting[1] great[2] [[Sentence=-1,3=word max, 1-5]][[[3,-1 max of sentences]]]
important different able	important different able	1	-1	important[0] different[0] able[0] [[Sentence=-1,1=word max, 1-5]][[[1,-1 max of sentences]]]
enjoyable meaningful rewarding frustrating intense	enjoyable meaningful rewarding frustrating intense	3	-3	enjoyable[2] meaningful[0] rewarding[1] frustrating[-2] intense[0] [[Sentence=-3,3=word max, 1-5]][[[3,-3 max of sentences]]]
exciting fun complete awesome energy	exciting fun complete awesome energy	4	-1	exciting[2] fun[1] complete[0] awesome[2][1 LastWordBoosterStrength] energy[0] [[Sentence=-1,4=word max, 1-5]][[[4,-1 max of sentences]]]
busy over worked needed tiring in demand	busy over worked needed tiring in demand	1	-1	busy[0] over[0] worked[0] needed[0] tiring[0] in[0] demand[0] [[Sentence=-1,1=word max, 1-5]][[[1,-1 max of sentences]]]
hard taxing creative inventive productive	hard taxing creative inventive productive	1	-2	hard[0] taxing[-1] creative[0] inventive[0] productive[0] [[Sentence=-2,1=word max, 1-5]][[[1,-2 max of sentences]]]
stressful scapegoat well looked after well paid frustrating	stressful scapegoat well looked after well paid frustrating	1	-3	stressful[-1] scapegoat[-2] well[0] looked[0] after[0] well[0] paid[0] frustrating[-2] [[Sentence=-3,1=word max, 1-5]][[[1,-3 max of sentences]]]
fast paced engaging ongoing helpful	fast paced engaging ongoing helpful	2	-1	fast[0] paced[0] engaging[0] ongoing[0] helpful[1] [[Sentence=-1,2=word max, 1-5]][[[2,-1 max of sentences]]]
tiring tedious frustrating annoying	tiring tedious frustrating annoying	1	-4	tiring[0] tedious[-2] frustrating[-2][-1 MultiplePositiveWords] annoying[-2][-1 MultiplePositiveWords] [[Sentence=-4,1=word max, 1-5]][[[1,-4 max of sentences]]]
to teach children skills to nurture children to manage behavior to work as part of a team to be a positive role model	to teach children skills to nurture children to manage behavior to work as part of a team to be a positive role model	3	-1	to[0] teach[0] children[0] skills[0] to[0] nurture[0] children[0] to[0] manage[0] behavior[0] to[0] work[0] as[0] part[0] of[0] a[0] team[0] to[0] be[0] a[0] positive[2] role[0] model[0] [[Sentence=-1,3=word max, 1-5]][[[3,-1 max of sentences]]]
exciting challenging tiring	exciting challenging tiring	3	-1	exciting[2] challenging[0] tiring[0] [[Sentence=-1,3=word max, 1-5]][[[3,-1 max of sentences]]]
challenging complicated underpaid	challenging complicated underpaid	1	-2	challenging[0] complicated[-1] underpaid[0] [[Sentence=-2,1=word max, 1-5]][[[1,-2 max of sentences]]]
engaging supportive interesting busy flexible	engaging supportive interesting busy flexible	2	-1	engaging[0] supportive[1] interesting[1] busy[0] flexible[0] [[Sentence=-1,2=word max, 1-5]][[[2,-1 max of sentences]]]
stressful hard rewarding skillful busy	stressful hard rewarding skillful busy	2	-2	stressful[-1] hard[0] rewarding[1] skillful[1] busy[0] [[Sentence=-2,2=word max, 1-5]][[[2,-2 max of sentences]]]
pressured stressed unrecognized alone	pressured stressed unrecognized alone	1	-2	pressured[-1] stressed[-1] unrecognized[0] alone[0] [[Sentence=-2,1=word max, 1-5]][[[1,-2 max of sentences]]]
teaching planning caring	teaching planning caring	3	-1	teaching[0] planning[0] caring[2] [[Sentence=-1,3=word max, 1-5]][[[3,-1 max of sentences]]]
interesting easy not stressful	interesting easy not stressful	2	-1	interesting[1] easy[0] not[0] stressful[-1][NegatedDueToPreviousWord] [[Sentence=-1,2=word max, 1-5]][[[2,-1 max of sentences]]]
boring stable friendly ongoing flexible	boring stable friendly ongoing flexible	2	-2	boring[-1] stable[-1] friendly[1] ongoing[0] flexible[0] [[Sentence=-2,2=word max, 1-5]][[[2,-2 max of sentences]]]
challenging caring tiring	challenging caring tiring	3	-1	challenging[0] caring[2] tiring[0] [[Sentence=-1,3=word max, 1-5]][[[3,-1 max of sentences]]]
autonomous fast paced demanding satisfying	autonomous fast paced demanding satisfying	2	-1	autonomous[0] fast[0] paced[0] demanding[0] satisfying[1] [[Sentence=-1,2=word max, 1-5]][[[2,-1 max of sentences]]]
like productive organized dependable trusting	like productive organized dependable trusting	2	-1	like[1] productive[0] organized[0] dependable[0] trusting[1] [[Sentence=-1,2=word max, 1-5]][[[2,-1 max of sentences]]]
patient care paperwork resources finances staff moral	patient care paperwork resources finances staff moral	2	-1	patient[0] care[1] paperwork[0] resources[0] finances[0] staff[0] moral[0] [[Sentence=-1,2=word max, 1-5]][[[2,-1 max of sentences]]]
positive effective strong helpful empowering	positive effective strong helpful empowering	3	-1	positive[2] effective[0] strong[0] helpful[1] empowering[0] [[Sentence=-1,3=word max, 1-5]][[[3,-1 max of sentences]]]
hard tiring stressful political bullied	hard tiring stressful political bullied	1	-2	hard[0] tiring[0] stressful[-1] political[0] bullied[0] [[Sentence=-2,1=word max, 1-5]][[[1,-2 max of sentences]]]
exciting motivating inspiring	exciting motivating inspiring	3	-1	exciting[2] motivating[0] inspiring[2] [[Sentence=-1,3=word max, 1-5]][[[3,-1 max of sentences]]]
confidentiality care dignity	confidentiality care dignity	2	-1	confidentiality[0] care[1] dignity[1] [[Sentence=-1,2=word max, 1-5]][[[2,-1 max of sentences]]]
rewarding helpful hard friendly fair	rewarding helpful hard friendly fair	2	-1	rewarding[1] helpful[1] hard[0] friendly[1] fair[0] [[Sentence=-1,2=word max, 1-5]][[[2,-1 max of sentences]]]
boring steady long	boring steady long	1	-2	boring[-1] steady[0] long[0] [[Sentence=-2,1=word max, 1-5]][[[1,-2 max of sentences]]]
money convenience people	money convenience people	1	-1	money[0] convenience[0] people[0] [[Sentence=-1,1=word max, 1-5]][[[1,-1 max of sentences]]]
challenging creative involving satisfying engaging	challenging creative involving satisfying engaging	2	-1	challenging[0] creative[0] involving[0] satisfying[1] engaging[0] [[Sentence=-1,2=word max, 1-5]][[[2,-1 max of sentences]]]
boring repetitive time consuming quiet rigorous	boring repetitive time consuming quiet rigorous	1	-2	boring[-1] repetitive[0] time[0] consuming[0] quiet[0] rigorous[0] [[Sentence=-2,1=word max, 1-5]][[[1,-2 max of sentences]]]
unhappy overworked overwhelmed disappointed battle	unhappy overworked overwhelmed disappointed battle	1	-3	unhappy[-2] overworked[-1] overwhelmed[-2] disappointed[-1] battle[-1] [[Sentence=-3,1=word max, 1-5]][[[1,-3 max of sentences]]]
playful relaxed joyful	playful relaxed joyful	4	-1	playful[1] relaxed[2] joyful[2][+1 MultiplePositiveWords] [[Sentence=-1,4=word max, 1-5]][[[4,-1 max of sentences]]]
supportive helpful caring	supportive helpful caring	3	-1	supportive[1] helpful[1] caring[2] [[Sentence=-1,3=word max, 1-5]][[[3,-1 max of sentences]]]
busy thankful happy	busy thankful happy	2	-1	busy[0] thankful[1] happy[1] [[Sentence=-1,2=word max, 1-5]][[[2,-1 max of sentences]]]
enjoyable exciting fun grafting	enjoyable exciting fun grafting	4	-1	enjoyable[2] exciting[2][+1 MultiplePositiveWords] fun[1] grafting[0] [[Sentence=-1,4=word max, 1-5]][[[4,-1 max of sentences]]]
interesting varied satisfying	interesting varied satisfying	2	-1	interesting[1] varied[0] satisfying[1] [[Sentence=-1,2=word max, 1-5]][[[2,-1 max of sentences]]]
technical challenging in depth	technical challenging in depth	1	-1	technical[0] challenging[0] in[0] depth[0] [[Sentence=-1,1=word max, 1-5]][[[1,-1 max of sentences]]]
team work give good customer service support others	team work give good customer service support others	2	-1	team[0] work[0] give[0] good[1] customer[0] service[0] support[1] others[0] [[Sentence=-1,2=word max, 1-5]][[[2,-1 max of sentences]]]
rewarding submersive interesting	rewarding submersive interesting	2	-1	rewarding[1] submersive[0] interesting[1] [[Sentence=-1,2=word max, 1-5]][[[2,-1 max of sentences]]]
confusion happy flexible	confusion happy flexible	2	-2	confusion[-1] happy[1] flexible[0] [[Sentence=-2,2=word max, 1-5]][[[2,-2 max of sentences]]]
busy interesting fun engaging	busy interesting fun engaging	2	-1	busy[0] interesting[1] fun[1] engaging[0] [[Sentence=-1,2=word max, 1-5]][[[2,-1 max of sentences]]]
busy varied professional active challenging	busy varied professional active challenging	1	-1	busy[0] varied[0] professional[0] active[0] challenging[0] [[Sentence=-1,1=word max, 1-5]][[[1,-1 max of sentences]]]
boring dull repetitive	boring dull repetitive	1	-2	boring[-1] dull[-1] repetitive[0] [[Sentence=-2,1=word max, 1-5]][[[1,-2 max of sentences]]]
fun enjoyable busy	fun enjoyable busy	3	-1	fun[1] enjoyable[2] busy[0] [[Sentence=-1,3=word max, 1-5]][[[3,-1 max of sentences]]]
boring dull changing innotive playful	boring dull changing innotive playful	2	-2	boring[-1] dull[-1] changing[0] innotive[0] playful[1] [[Sentence=-2,2=word max, 1-5]][[[2,-2 max of sentences]]]
technical precise depending committed	technical precise depending committed	1	-1	technical[0] precise[0] depending[0] committed[0] [[Sentence=-1,1=word max, 1-5]][[[1,-1 max of sentences]]]
tiring exhausting stressful busy challenging	tiring exhausting stressful busy challenging	1	-2	tiring[0] exhausting[-1] stressful[-1] busy[0] challenging[0] [[Sentence=-2,1=word max, 1-5]][[[1,-2 max of sentences]]]
demanding pressured worthwhile constrained busy	demanding pressured worthwhile constrained busy	2	-2	demanding[0] pressured[-1] worthwhile[1] constrained[-1] busy[0] [[Sentence=-2,2=word max, 1-5]][[[2,-2 max of sentences]]]
stressful thankless boring	stressful thankless boring	1	-2	stressful[-1] thankless[0] boring[-1] [[Sentence=-2,1=word max, 1-5]][[[1,-2 max of sentences]]]
routine mundane boring	routine mundane boring	1	-2	routine[0] mundane[-1] boring[-1] [[Sentence=-2,1=word max, 1-5]][[[1,-2 max of sentences]]]
good helping social needed pain	good helping social needed pain	2	-4	good[1] helping[0] social[0] needed[0] pain[-3] [[Sentence=-4,2=word max, 1-5]][[[2,-4 max of sentences]]]
hard work tiring fun enjoyment challenging	hard work tiring fun enjoyment challenging	3	-1	hard[0] work[0] tiring[0] fun[1] enjoyment[2] challenging[0] [[Sentence=-1,3=word max, 1-5]][[[3,-1 max of sentences]]]
satisfying varied interesting enjoyable	satisfying varied interesting enjoyable	3	-1	satisfying[1] varied[0] interesting[1] enjoyable[2] [[Sentence=-1,3=word max, 1-5]][[[3,-1 max of sentences]]]
happy rewarding accomplished smiling helping	happy rewarding accomplished smiling helping	3	-1	happy[1] rewarding[1] accomplished[1] smiling[2] helping[0] [[Sentence=-1,3=word max, 1-5]][[[3,-1 max of sentences]]]
busy tiring social engaging easy	busy tiring social engaging easy	1	-1	busy[0] tiring[0] social[0] engaging[0] easy[0] [[Sentence=-1,1=word max, 1-5]][[[1,-1 max of sentences]]]
boring dull tiresome	boring dull tiresome	1	-2	boring[-1] dull[-1] tiresome[-1] [[Sentence=-2,1=word max, 1-5]][[[1,-2 max of sentences]]]
unsafe busy chaos loud	unsafe busy chaos loud	1	-2	unsafe[-1] busy[0] chaos[-1] loud[0] [[Sentence=-2,1=word max, 1-5]][[[1,-2 max of sentences]]]
cautious cooperative different	cautious cooperative different	1	-1	cautious[0] cooperative[0] different[0] [[Sentence=-1,1=word max, 1-5]][[[1,-1 max of sentences]]]
rewarding tiring difficult to escape from worthwhile original	rewarding tiring difficult to escape from worthwhile original	2	-2	rewarding[1] tiring[0] difficult[-1] to[0] escape[0] from[0] worthwhile[1] original[0] [[Sentence=-2,2=word max, 1-5]][[[2,-2 max of sentences]]]
different worthwhile stressful enjoyable essential	different worthwhile stressful enjoyable essential	3	-2	different[0] worthwhile[1] stressful[-1] enjoyable[2] essential[0] [[Sentence=-2,3=word max, 1-5]][[[3,-2 max of sentences]]]
stressful difficult uncomfortable	stressful difficult uncomfortable	1	-3	stressful[-1] difficult[-1] uncomfortable[-2] [[Sentence=-3,1=word max, 1-5]][[[1,-3 max of sentences]]]
nice kind fun	nice kind fun	2	-1	nice[1] kind[1] fun[1] [[Sentence=-1,2=word max, 1-5]][[[2,-1 max of sentences]]]
challenging diverse relentless	challenging diverse relentless	1	-1	challenging[0] diverse[0] relentless[0] [[Sentence=-1,1=word max, 1-5]][[[1,-1 max of sentences]]]
work money people happy sad	work money people happy sad	2	-4	work[0] money[0] people[0] happy[1] sad[-3] [[Sentence=-4,2=word max, 1-5]][[[2,-4 max of sentences]]]
stressful tiring boring	stressful tiring boring	1	-2	stressful[-1] tiring[0] boring[-1] [[Sentence=-2,1=word max, 1-5]][[[1,-2 max of sentences]]]
interesting challenging variety stressful annoying	interesting challenging variety stressful annoying	2	-3	interesting[1] challenging[0] variety[0] stressful[-1] annoying[-2] [[Sentence=-3,2=word max, 1-5]][[[2,-3 max of sentences]]]
repetitive interesting important don't know don't know	repetitive interesting important don't know don't know	2	-1	repetitive[0] interesting[1] important[0] don't[0] know[0] don't[0] know[0] [[Sentence=-1,2=word max, 1-5]][[[2,-1 max of sentences]]]
time safety accuracy fun work	time safety accuracy fun work	2	-1	time[0] safety[1] accuracy[0] fun[1] work[0] [[Sentence=-1,2=word max, 1-5]][[[2,-1 max of sentences]]]
fun energetic creative different	fun energetic creative different	2	-1	fun[1] energetic[0] creative[0] different[0] [[Sentence=-1,2=word max, 1-5]][[[2,-1 max of sentences]]]
customer care helping the team giving 100%	customer care helping the team giving 100%	2	-1	customer[0] care[1] helping[0] the[0] team[0] giving[0] 100%[0] [[Sentence=-1,2=word max, 1-5]][[[2,-1 max of sentences]]]
boring monotone busy easy unchallenging	boring monotone busy easy unchallenging	1	-2	boring[-1] monotone[0] busy[0] easy[0] unchallenging[0] [[Sentence=-2,1=word max, 1-5]][[[1,-2 max of sentences]]]
dirty dusty hard	dirty dusty hard	1	-2	dirty[-1] dusty[0] hard[0] [[Sentence=-2,1=word max, 1-5]][[[1,-2 max of sentences]]]
simple required enthusiastic retail	simple required enthusiastic retail	3	-1	simple[0] required[0] enthusiastic[2] retail[0] [[Sentence=-1,3=word max, 1-5]][[[3,-1 max of sentences]]]
worthwhile important analytical	worthwhile important analytical	2	-1	worthwhile[1] important[0] analytical[0] [[Sentence=-1,2=word max, 1-5]][[[2,-1 max of sentences]]]
necessary okay boring unstressful calm	necessary okay boring unstressful calm	2	-2	necessary[0] okay[0] boring[-1] unstressful[0] calm[1] [[Sentence=-2,2=word max, 1-5]][[[2,-2 max of sentences]]]
horrible worthless condescending	horrible worthless condescending	1	-4	horrible[-3] worthless[-2][-1 MultiplePositiveWords] condescending[-2][-1 MultiplePositiveWords] [[Sentence=-4,1=word max, 1-5]][[[1,-4 max of sentences]]]
respect compassion compromise	respect compassion compromise	3	-1	respect[2] compassion[1] compromise[0] [[Sentence=-1,3=word max, 1-5]][[[3,-1 max of sentences]]]
important lifeline holistic woman centered baby	important lifeline holistic woman centered baby	2	-1	important[0] lifeline[0] holistic[0] woman[0] centered[0] baby[1] [[Sentence=-1,2=word max, 1-5]][[[2,-1 max of sentences]]]
safe friendly interesting challenging productive	safe friendly interesting challenging productive	2	-1	safe[1] friendly[1] interesting[1] challenging[0] productive[0] [[Sentence=-1,2=word max, 1-5]][[[2,-1 max of sentences]]]
fast paced hard unappreciated	fast paced hard unappreciated	1	-1	fast[0] paced[0] hard[0] unappreciated[0] [[Sentence=-1,1=word max, 1-5]][[[1,-1 max of sentences]]]
cool good happy hilarious complete	cool good happy hilarious complete	3	-1	cool[1] good[1] happy[1] hilarious[2] complete[0] [[Sentence=-1,3=word max, 1-5]][[[3,-1 max of sentences]]]
laborious unrewarding interesting dynamic demanding	laborious unrewarding interesting dynamic demanding	2	-1	laborious[0] unrewarding[0] interesting[1] dynamic[1] demanding[0] [[Sentence=-1,2=word max, 1-5]][[[2,-1 max of sentences]]]
fun laughter friendship teamwork	fun laughter friendship teamwork	2	-1	fun[1] laughter[1] friendship[1] teamwork[0] [[Sentence=-1,2=word max, 1-5]][[[2,-1 max of sentences]]]
responsible niche skilled satisfying	responsible niche skilled satisfying	2	-1	responsible[0] niche[0] skilled[0] satisfying[1] [[Sentence=-1,2=word max, 1-5]][[[2,-1 max of sentences]]]
interesting complicated regardful	interesting complicated regardful	2	-2	interesting[1] complicated[-1] regardful[0] [[Sentence=-2,2=word max, 1-5]][[[2,-2 max of sentences]]]
engaging challenging rewarding	engaging challenging rewarding	2	-1	engaging[0] challenging[0] rewarding[1] [[Sentence=-1,2=word max, 1-5]][[[2,-1 max of sentences]]]
frustrating physical interesting mechanical	frustrating physical interesting mechanical	2	-3	frustrating[-2] physical[0] interesting[1] mechanical[0] [[Sentence=-3,2=word max, 1-5]][[[2,-3 max of sentences]]]
caring energetic playful	caring energetic playful	3	-1	caring[2] energetic[0] playful[1] [[Sentence=-1,3=word max, 1-5]][[[3,-1 max of sentences]]]
varied diverse interesting	varied diverse interesting	2	-1	varied[0] diverse[0] interesting[1] [[Sentence=-1,2=word max, 1-5]][[[2,-1 max of sentences]]]
disorganized monotonous simple dull easy	disorganized monotonous simple dull easy	1	-2	disorganized[-1] monotonous[-1] simple[0] dull[-1] easy[0] [[Sentence=-2,1=word max, 1-5]][[[1,-2 max of sentences]]]
task supervising training coaching counseling	task supervising training coaching counseling	1	-1	task[0] supervising[0] training[0] coaching[0] counseling[0] [[Sentence=-1,1=word max, 1-5]][[[1,-1 max of sentences]]]
fun worthwhile interesting	fun worthwhile interesting	2	-1	fun[1] worthwhile[1] interesting[1] [[Sentence=-1,2=word max, 1-5]][[[2,-1 max of sentences]]]
worthwhile positive busy	worthwhile positive busy	3	-1	worthwhile[1] positive[2] busy[0] [[Sentence=-1,3=word max, 1-5]][[[3,-1 max of sentences]]]
complicated rigorous challenging multifaceted dull	complicated rigorous challenging multifaceted dull	1	-2	complicated[-1] rigorous[0] challenging[0] multifaceted[0] dull[-1] [[Sentence=-2,1=word max, 1-5]][[[1,-2 max of sentences]]]
team high large resourceful fresh	team high large resourceful fresh	1	-1	team[0] high[0] large[0] resourceful[0] fresh[0] [[Sentence=-1,1=word max, 1-5]][[[1,-1 max of sentences]]]
challenging difficult technical hard work interesting	challenging difficult technical hard work interesting	2	-2	challenging[0] difficult[-1] technical[0] hard[0] work[0] interesting[1] [[Sentence=-2,2=word max, 1-5]][[[2,-2 max of sentences]]]
complex consuming hard stressful demanding	complex consuming hard stressful demanding	1	-2	complex[0] consuming[0] hard[0] stressful[-1] demanding[0] [[Sentence=-2,1=word max, 1-5]][[[1,-2 max of sentences]]]
rewarding stressful demanding	rewarding stressful demanding	2	-2	rewarding[1] stressful[-1] demanding[0] [[Sentence=-2,2=word max, 1-5]][[[2,-2 max of sentences]]]
stable resourceful opportunity secure interesting	stable resourceful opportunity secure interesting	2	-2	stable[-1] resourceful[0] opportunity[0] secure[1] interesting[1] [[Sentence=-2,2=word max, 1-5]][[[2,-2 max of sentences]]]
travelling supportive demanding memorize meaningful	travelling supportive demanding memorize meaningful	2	-1	travelling[0] supportive[1] demanding[0] memorize[0] meaningful[0] [[Sentence=-1,2=word max, 1-5]][[[2,-1 max of sentences]]]
stressful rewarding challenging creative friendly	stressful rewarding challenging creative friendly	2	-2	stressful[-1] rewarding[1] challenging[0] creative[0] friendly[1] [[Sentence=-2,2=word max, 1-5]][[[2,-2 max of sentences]]]
important necessary rewarding	important necessary rewarding	2	-1	important[0] necessary[0] rewarding[1] [[Sentence=-1,2=word max, 1-5]][[[2,-1 max of sentences]]]
stressful tiring tough repetitive draining	stressful tiring tough repetitive draining	1	-2	stressful[-1] tiring[0] tough[-1] repetitive[0] draining[0] [[Sentence=-2,1=word max, 1-5]][[[1,-2 max of sentences]]]
busy important needed	busy important needed	1	-1	busy[0] important[0] needed[0] [[Sentence=-1,1=word max, 1-5]][[[1,-1 max of sentences]]]
complicated busy satisfying interesting tricky	complicated busy satisfying interesting tricky	2	-2	complicated[-1] busy[0] satisfying[1] interesting[1] tricky[-1] [[Sentence=-2,2=word max, 1-5]][[[2,-2 max of sentences]]]
process driven risk adverse self absorbed	process driven risk adverse self absorbed	1	-2	process[0] driven[0] risk[-1] adverse[-1] self[0] absorbed[0] [[Sentence=-2,1=word max, 1-5]][[[1,-2 max of sentences]]]
intense tedious enjoyable noisy long	intense tedious enjoyable noisy long	3	-3	intense[0] tedious[-2] enjoyable[2] noisy[0] long[0] [[Sentence=-3,3=word max, 1-5]][[[3,-3 max of sentences]]]
productive ambitious time consuming unstructured frustrating	productive ambitious time consuming unstructured frustrating	1	-3	productive[0] ambitious[0] time[0] consuming[0] unstructured[0] frustrating[-2] [[Sentence=-3,1=word max, 1-5]][[[1,-3 max of sentences]]]
exciting different fast computers excel	exciting different fast computers excel	3	-1	exciting[2] different[0] fast[0] computers[0] excel[2] [[Sentence=-1,3=word max, 1-5]][[[3,-1 max of sentences]]]
rewarding fulfilling exciting challenging inspiring	rewarding fulfilling exciting challenging inspiring	3	-1	rewarding[1] fulfilling[0] exciting[2] challenging[0] inspiring[2] [[Sentence=-1,3=word max, 1-5]][[[3,-1 max of sentences]]]
fun interesting rewarding	fun interesting rewarding	2	-1	fun[1] interesting[1] rewarding[1] [[Sentence=-1,2=word max, 1-5]][[[2,-1 max of sentences]]]
busy fast long dull boring	busy fast long dull boring	1	-2	busy[0] fast[0] long[0] dull[-1] boring[-1] [[Sentence=-2,1=word max, 1-5]][[[1,-2 max of sentences]]]
challenging engaging interesting collaborative useful	challenging engaging interesting collaborative useful	2	-1	challenging[0] engaging[0] interesting[1] collaborative[0] useful[1] [[Sentence=-1,2=word max, 1-5]][[[2,-1 max of sentences]]]
repetitive high concentration joking unorganized dangerous	repetitive high concentration joking unorganized dangerous	3	-2	repetitive[0] high[0] concentration[0] joking[2] unorganized[0] dangerous[-1] [[Sentence=-2,3=word max, 1-5]][[[3,-2 max of sentences]]]
to give the best care i can to ensure i support families i work with to act in a professional manner	to give the best care i can to ensure i support families i work with to act in a professional manner	2	-1	to[0] give[0] the[0] best[1] care[1] i[0] can[0] to[0] ensure[0] i[0] support[1] families[0] i[0] work[0] with[0] to[0] act[0] in[0] a[0] professional[0] manner[0] [[Sentence=-1,2=word max, 1-5]][[[2,-1 max of sentences]]]
feeling proud feeling happy achieving goals supportive team members love work	feeling proud feeling happy achieving goals supportive team members love work	3	-1	feeling[0] proud[1] feeling[0] happy[1] achieving[0] goals[0] supportive[1] team[0] members[0] love[2] work[0] [[Sentence=-1,3=word max, 1-5]][[[3,-1 max of sentences]]]
interesting helpful simple	interesting helpful simple	2	-1	interesting[1] helpful[1] simple[0] [[Sentence=-1,2=word max, 1-5]][[[2,-1 max of sentences]]]
challenging rewarding pressured consuming tiring	challenging rewarding pressured consuming tiring	2	-2	challenging[0] rewarding[1] pressured[-1] consuming[0] tiring[0] [[Sentence=-2,2=word max, 1-5]][[[2,-2 max of sentences]]]
stress poor learning work team	stress poor learning work team	1	-2	stress[-1] poor[-1] learning[0] work[0] team[0] [[Sentence=-2,1=word max, 1-5]][[[1,-2 max of sentences]]]
proud of the work i do job satisfaction happy	proud of the work i do job satisfaction happy	2	-1	proud[1] of[0] the[0] work[0] i[0] do[0] job[0] satisfaction[1] happy[1] [[Sentence=-1,2=word max, 1-5]][[[2,-1 max of sentences]]]
happy energetic helpful amused	happy energetic helpful amused	2	-1	happy[1] energetic[0] helpful[1] amused[1] [[Sentence=-1,2=word max, 1-5]][[[2,-1 max of sentences]]]
easy convenient comfortable	easy convenient comfortable	2	-1	easy[0] convenient[0] comfortable[1] [[Sentence=-1,2=word max, 1-5]][[[2,-1 max of sentences]]]
unfair challenging demanding time costly unmotivating	unfair challenging demanding time costly unmotivating	1	-2	unfair[-1] challenging[0] demanding[0] time[0] costly[-1] unmotivating[0] [[Sentence=-2,1=word max, 1-5]][[[1,-2 max of sentences]]]
boring repetitive unappreciated bullshit useless	boring repetitive unappreciated bullshit useless	1	-4	boring[-1] repetitive[0] unappreciated[0] bullshit[-2] useless[-2][-1 MultiplePositiveWords] [[Sentence=-4,1=word max, 1-5]][[[1,-4 max of sentences]]]
repetitive inspiring customer-facing entry level	repetitive inspiring customer-facing entry level	3	-1	repetitive[0] inspiring[2] customer[0] facing[0] entry[0] level[0] [[Sentence=-1,3=word max, 1-5]][[[3,-1 max of sentences]]]
challenging engaging demanding busy organized	challenging engaging demanding busy organized	1	-1	challenging[0] engaging[0] demanding[0] busy[0] organized[0] [[Sentence=-1,1=word max, 1-5]][[[1,-1 max of sentences]]]
new energetic fast pace	new energetic fast pace	1	-1	new[0] energetic[0] fast[0] pace[0] [[Sentence=-1,1=word max, 1-5]][[[1,-1 max of sentences]]]
engaged busy thoughtful stimulated trusted	engaged busy thoughtful stimulated trusted	2	-1	engaged[0] busy[0] thoughtful[1] stimulated[0] trusted[1] [[Sentence=-1,2=word max, 1-5]][[[2,-1 max of sentences]]]
monotonous stressful frustrating convenient	monotonous stressful frustrating convenient	1	-3	monotonous[-1] stressful[-1] frustrating[-2] convenient[0] [[Sentence=-3,1=word max, 1-5]][[[1,-3 max of sentences]]]
unfulfilling disorganized pointless unnecessary draining	unfulfilling disorganized pointless unnecessary draining	1	-2	unfulfilling[0] disorganized[-1] pointless[-1] unnecessary[-1] draining[0] [[Sentence=-2,1=word max, 1-5]][[[1,-2 max of sentences]]]
rewarding exhausting meaningful	rewarding exhausting meaningful	2	-2	rewarding[1] exhausting[-1] meaningful[0] [[Sentence=-2,2=word max, 1-5]][[[2,-2 max of sentences]]]
long variable stressful fine challenging	long variable stressful fine challenging	3	-2	long[0] variable[0] stressful[-1] fine[2] challenging[0] [[Sentence=-2,3=word max, 1-5]][[[3,-2 max of sentences]]]
creative special caring	creative special caring	3	-1	creative[0] special[1] caring[2] [[Sentence=-1,3=word max, 1-5]][[[3,-1 max of sentences]]]
long hours mental tiring rewarding	long hours mental tiring rewarding	2	-1	long[0] hours[0] mental[0] tiring[0] rewarding[1] [[Sentence=-1,2=word max, 1-5]][[[2,-1 max of sentences]]]
fulfilling meaningful happy	fulfilling meaningful happy	2	-1	fulfilling[0] meaningful[0] happy[1] [[Sentence=-1,2=word max, 1-5]][[[2,-1 max of sentences]]]
interesting thought provoking freedom	interesting thought provoking freedom	2	-1	interesting[1] thought[0] provoking[0] freedom[0] [[Sentence=-1,2=word max, 1-5]][[[2,-1 max of sentences]]]
helpful noble educational unusual cutting edge	helpful noble educational unusual cutting edge	2	-1	helpful[1] noble[0] educational[0] unusual[0] cutting[0] edge[0] [[Sentence=-1,2=word max, 1-5]][[[2,-1 max of sentences]]]
helpful participate more enjoyment	helpful participate more enjoyment	3	-1	helpful[1] participate[0] more[0] enjoyment[2] [[Sentence=-1,3=word max, 1-5]][[[3,-1 max of sentences]]]
worthwhile meaningful complicated	worthwhile meaningful complicated	2	-2	worthwhile[1] meaningful[0] complicated[-1] [[Sentence=-2,2=word max, 1-5]][[[2,-2 max of sentences]]]
positive difference caring feeling conscience	positive difference caring feeling conscience	3	-1	positive[2] difference[0] caring[2] feeling[0] conscience[0] [[Sentence=-1,3=word max, 1-5]][[[3,-1 max of sentences]]]
huge workload underpaid unappreciated no ladder money only thing that matters	huge workload underpaid unappreciated no ladder money only thing that matters	1	-1	huge[0] workload[0] underpaid[0] unappreciated[0] no[0] ladder[0] money[0] only[0] thing[0] that[0] matters[0] [[Sentence=-1,1=word max, 1-5]][[[1,-1 max of sentences]]]
draining difficult dry overwhelming	draining difficult dry overwhelming	1	-3	draining[0] difficult[-1] dry[0] overwhelming[-2] [[Sentence=-3,1=word max, 1-5]][[[1,-3 max of sentences]]]
repetitive tiring stressful	repetitive tiring stressful	1	-2	repetitive[0] tiring[0] stressful[-1] [[Sentence=-2,1=word max, 1-5]][[[1,-2 max of sentences]]]
rewarding interesting diverse	rewarding interesting diverse	2	-1	rewarding[1] interesting[1] diverse[0] [[Sentence=-1,2=word max, 1-5]][[[2,-1 max of sentences]]]
demanding important life changing hard challenging	demanding important life changing hard challenging	1	-1	demanding[0] important[0] life[0] changing[0] hard[0] challenging[0] [[Sentence=-1,1=word max, 1-5]][[[1,-1 max of sentences]]]
tiring rewarding stressful upsetting unsettled	tiring rewarding stressful upsetting unsettled	2	-3	tiring[0] rewarding[1] stressful[-1] upsetting[-2] unsettled[0] [[Sentence=-3,2=word max, 1-5]][[[2,-3 max of sentences]]]
flexible interesting rewarding	flexible interesting rewarding	2	-1	flexible[0] interesting[1] rewarding[1] [[Sentence=-1,2=word max, 1-5]][[[2,-1 max of sentences]]]
fulfilling active worthwhile	fulfilling active worthwhile	2	-1	fulfilling[0] active[0] worthwhile[1] [[Sentence=-1,2=word max, 1-5]][[[2,-1 max of sentences]]]
stressful eventful busy	stressful eventful busy	1	-2	stressful[-1] eventful[0] busy[0] [[Sentence=-2,1=word max, 1-5]][[[1,-2 max of sentences]]]
stuck anxious depressed unvalued sad	stuck anxious depressed unvalued sad	1	-5	stuck[0] anxious[-2] depressed[-3][-1 MultiplePositiveWords] unvalued[0] sad[-3] [[Sentence=-5,1=word max, 1-5]][[[1,-5 max of sentences]]]
satisfaction happiness money	satisfaction happiness money	3	-1	satisfaction[1] happiness[2] money[0] [[Sentence=-1,3=word max, 1-5]][[[3,-1 max of sentences]]]
difficult fulfilling emotional tough adaptable	difficult fulfilling emotional tough adaptable	1	-2	difficult[-1] fulfilling[0] emotional[-1] tough[-1] adaptable[0] [[Sentence=-2,1=word max, 1-5]][[[1,-2 max of sentences]]]
tiring frustrating repetitive stressful no fun	tiring frustrating repetitive stressful no fun	2	-3	tiring[0] frustrating[-2] repetitive[0] stressful[-1] no[0] fun[1] [[Sentence=-3,2=word max, 1-5]][[[2,-3 max of sentences]]]
frustrating inefficient chaotic boring busy	frustrating inefficient chaotic boring busy	1	-3	frustrating[-2] inefficient[0] chaotic[-1] boring[-1] busy[0] [[Sentence=-3,1=word max, 1-5]][[[1,-3 max of sentences]]]
careful good communication hardworking	careful good communication hardworking	2	-1	careful[0] good[1] communication[0] hardworking[0] [[Sentence=-1,2=word max, 1-5]][[[2,-1 max of sentences]]]
mundane tiring uninspiring chore compulsory	mundane tiring uninspiring chore compulsory	1	-3	mundane[-1] tiring[0] uninspiring[0] chore[-2] compulsory[0] [[Sentence=-3,1=word max, 1-5]][[[1,-3 max of sentences]]]
helping empathy teamwork satisfied busy	helping empathy teamwork satisfied busy	2	-1	helping[0] empathy[0] teamwork[0] satisfied[1] busy[0] [[Sentence=-1,2=word max, 1-5]][[[2,-1 max of sentences]]]
awesome rewarding interesting challenging	awesome rewarding interesting challenging	3	-1	awesome[2] rewarding[1] interesting[1] challenging[0] [[Sentence=-1,3=word max, 1-5]][[[3,-1 max of sentences]]]
dispiriting depressing boring	dispiriting depressing boring	1	-4	dispiriting[0] depressing[-3] boring[-1] [[Sentence=-4,1=word max, 1-5]][[[1,-4 max of sentences]]]
happy satisfying caring	happy satisfying caring	3	-1	happy[1] satisfying[1] caring[2] [[Sentence=-1,3=word max, 1-5]][[[3,-1 max of sentences]]]
exhausting demanding underpaying unrewarding capitalism	exhausting demanding underpaying unrewarding capitalism	1	-2	exhausting[-1] demanding[0] underpaying[0] unrewarding[0] capitalism[0] [[Sentence=-2,1=word max, 1-5]][[[1,-2 max of sentences]]]
inspiring worthwhile exciting challenging rewarding	inspiring worthwhile exciting challenging rewarding	3	-1	inspiring[2] worthwhile[1] exciting[2] challenging[0] rewarding[1] [[Sentence=-1,3=word max, 1-5]][[[3,-1 max of sentences]]]
care trust honest	care trust honest	2	-1	care[1] trust[1] honest[0] [[Sentence=-1,2=word max, 1-5]][[[2,-1 max of sentences]]]
fulfilling challenging rewarding happy progress	fulfilling challenging rewarding happy progress	2	-1	fulfilling[0] challenging[0] rewarding[1] happy[1] progress[0] [[Sentence=-1,2=word max, 1-5]][[[2,-1 max of sentences]]]
challenging rewarding inspiring developing difficult	challenging rewarding inspiring developing difficult	3	-2	challenging[0] rewarding[1] inspiring[2] developing[0] difficult[-1] [[Sentence=-2,3=word max, 1-5]][[[3,-2 max of sentences]]]
repetitive stressful tiring pressurized unfulfilling	repetitive stressful tiring pressurized unfulfilling	1	-2	repetitive[0] stressful[-1] tiring[0] pressurized[-1] unfulfilling[0] [[Sentence=-2,1=word max, 1-5]][[[1,-2 max of sentences]]]
rewarding complex relaxing	rewarding complex relaxing	3	-1	rewarding[1] complex[0] relaxing[2] [[Sentence=-1,3=word max, 1-5]][[[3,-1 max of sentences]]]
challenging rewarding hectic useful supporting	challenging rewarding hectic useful supporting	2	-2	challenging[0] rewarding[1] hectic[-1] useful[1] supporting[1] [[Sentence=-2,2=word max, 1-5]][[[2,-2 max of sentences]]]
boring unfulfilling spontaneous varied social	boring unfulfilling spontaneous varied social	1	-2	boring[-1] unfulfilling[0] spontaneous[0] varied[0] social[0] [[Sentence=-2,1=word max, 1-5]][[[1,-2 max of sentences]]]
repetitive mundane boring	repetitive mundane boring	1	-2	repetitive[0] mundane[-1] boring[-1] [[Sentence=-2,1=word max, 1-5]][[[1,-2 max of sentences]]]
flexible rewarding intensive	flexible rewarding intensive	2	-1	flexible[0] rewarding[1] intensive[0] [[Sentence=-1,2=word max, 1-5]][[[2,-1 max of sentences]]]
frustrating corporate quantity driven disappointing	frustrating corporate quantity driven disappointing	1	-3	frustrating[-2] corporate[0] quantity[0] driven[0] disappointing[-1] [[Sentence=-3,1=word max, 1-5]][[[1,-3 max of sentences]]]
boring repetitive mundane un-creative unsupported	boring repetitive mundane un-creative unsupported	1	-2	boring[-1] repetitive[0] mundane[-1] un[0] creative[0] unsupported[0] [[Sentence=-2,1=word max, 1-5]][[[1,-2 max of sentences]]]
challenging satisfying enjoyable	challenging satisfying enjoyable	3	-1	challenging[0] satisfying[1] enjoyable[2] [[Sentence=-1,3=word max, 1-5]][[[3,-1 max of sentences]]]
boring tedious heavy tiring	boring tedious heavy tiring	1	-3	boring[-1] tedious[-2] heavy[0] tiring[0] [[Sentence=-3,1=word max, 1-5]][[[1,-3 max of sentences]]]
innovative interesting hard work	innovative interesting hard work	2	-1	innovative[0] interesting[1] hard[0] work[0] [[Sentence=-1,2=word max, 1-5]][[[2,-1 max of sentences]]]
busy worthwhile content friendly supportive	busy worthwhile content friendly supportive	2	-1	busy[0] worthwhile[1] content[0] friendly[1] supportive[1] [[Sentence=-1,2=word max, 1-5]][[[2,-1 max of sentences]]]
boring easy relaxed stale simple	boring easy relaxed stale simple	3	-2	boring[-1] easy[0] relaxed[2] stale[-1] simple[0] [[Sentence=-2,3=word max, 1-5]][[[3,-2 max of sentences]]]
good fine better	good fine better	3	-1	good[1] fine[2] better[0] [[Sentence=-1,3=word max, 1-5]][[[3,-1 max of sentences]]]
enjoyable physical hard	enjoyable physical hard	3	-1	enjoyable[2] physical[0] hard[0] [[Sentence=-1,3=word max, 1-5]][[[3,-1 max of sentences]]]
fast quick easy short low paying	fast quick easy short low paying	1	-2	fast[0] quick[0] easy[0] short[0] low[-1] paying[0] [[Sentence=-2,1=word max, 1-5]][[[1,-2 max of sentences]]]
responsibility dedication problems temporary	responsibility dedication problems temporary	1	-2	responsibility[0] dedication[0] problems[-1] temporary[0] [[Sentence=-2,1=word max, 1-5]][[[1,-2 max of sentences]]]
stressful undervalued unappreciated miserable fearful	stressful undervalued unappreciated miserable fearful	1	-4	stressful[-1] undervalued[0] unappreciated[0] miserable[-2] fearful[-2][-1 MultiplePositiveWords] [[Sentence=-4,1=word max, 1-5]][[[1,-4 max of sentences]]]
enjoyable comical amusing joyous inspirational	enjoyable comical amusing joyous inspirational	4	-1	enjoyable[2] comical[0] amusing[1] joyous[2] inspirational[2][+1 MultiplePositiveWords] [[Sentence=-1,4=word max, 1-5]][[[4,-1 max of sentences]]]
motivated assertiveness optimism integrity generous	motivated assertiveness optimism integrity generous	2	-1	motivated[0] assertiveness[0] optimism[1] integrity[0] generous[1] [[Sentence=-1,2=word max, 1-5]][[[2,-1 max of sentences]]]
educational happy relaxed	educational happy relaxed	3	-1	educational[0] happy[1] relaxed[2] [[Sentence=-1,3=word max, 1-5]][[[3,-1 max of sentences]]]
educational interesting fun	educational interesting fun	2	-1	educational[0] interesting[1] fun[1] [[Sentence=-1,2=word max, 1-5]][[[2,-1 max of sentences]]]
picking packing personal order transport shipping	picking packing personal order transport shipping	1	-1	picking[0] packing[0] personal[0] order[0] transport[0] shipping[0] [[Sentence=-1,1=word max, 1-5]][[[1,-1 max of sentences]]]
boring slow easy undervalued repetitive	boring slow easy undervalued repetitive	1	-2	boring[-1] slow[0] easy[0] undervalued[0] repetitive[0] [[Sentence=-2,1=word max, 1-5]][[[1,-2 max of sentences]]]
rewarding challenging serious supportive busy	rewarding challenging serious supportive busy	2	-2	rewarding[1] challenging[0] serious[-1] supportive[1] busy[0] [[Sentence=-2,2=word max, 1-5]][[[2,-2 max of sentences]]]
fulfilling demanding challenging	fulfilling demanding challenging	1	-1	fulfilling[0] demanding[0] challenging[0] [[Sentence=-1,1=word max, 1-5]][[[1,-1 max of sentences]]]
fun enjoyable tiring hard rewarding	fun enjoyable tiring hard rewarding	3	-1	fun[1] enjoyable[2] tiring[0] hard[0] rewarding[1] [[Sentence=-1,3=word max, 1-5]][[[3,-1 max of sentences]]]
hard kind loving children family	hard kind loving children family	4	-1	hard[0] kind[1] loving[3] children[0] family[0] [[Sentence=-1,4=word max, 1-5]][[[4,-1 max of sentences]]]
complex skilled demanding responsible important	complex skilled demanding responsible important	1	-1	complex[0] skilled[0] demanding[0] responsible[0] important[0] [[Sentence=-1,1=word max, 1-5]][[[1,-1 max of sentences]]]
comfortable long-term well paid international energy	comfortable long-term well paid international energy	2	-1	comfortable[1] long[0] term[0] well[0] paid[0] international[0] energy[0] [[Sentence=-1,2=word max, 1-5]][[[2,-1 max of sentences]]]
caring compassion hopefulness excitement	caring compassion hopefulness excitement	3	-1	caring[2] compassion[1] hopefulness[1] excitement[2] [[Sentence=-1,3=word max, 1-5]][[[3,-1 max of sentences]]]
work creative fun different chilled	work creative fun different chilled	2	-1	work[0] creative[0] fun[1] different[0] chilled[0] [[Sentence=-1,2=word max, 1-5]][[[2,-1 max of sentences]]]
hard rewarding challenging changing innovative	hard rewarding challenging changing innovative	2	-1	hard[0] rewarding[1] challenging[0] changing[0] innovative[0] [[Sentence=-1,2=word max, 1-5]][[[2,-1 max of sentences]]]
strong active tired positive perfect	strong active tired positive perfect	3	-2	strong[0] active[0] tired[-1] positive[2] perfect[1] [[Sentence=-2,3=word max, 1-5]][[[3,-2 max of sentences]]]
tiring competitive challenging	tiring competitive challenging	1	-1	tiring[0] competitive[0] challenging[0] [[Sentence=-1,1=word max, 1-5]][[[1,-1 max of sentences]]]
monotonous thankless entertaining	monotonous thankless entertaining	1	-2	monotonous[-1] thankless[0] entertaining[0] [[Sentence=-2,1=word max, 1-5]][[[1,-2 max of sentences]]]
interesting passionate helping inspiring fun	interesting passionate helping inspiring fun	3	-1	interesting[1] passionate[2] helping[0] inspiring[2] fun[1] [[Sentence=-1,3=word max, 1-5]][[[3,-1 max of sentences]]]
fun good quality pleasant happy	fun good quality pleasant happy	3	-1	fun[1] good[1] quality[0] pleasant[2] happy[1] [[Sentence=-1,3=word max, 1-5]][[[3,-1 max of sentences]]]
good satisfying enjoyable flexible	good satisfying enjoyable flexible	3	-1	good[1] satisfying[1] enjoyable[2] flexible[0] [[Sentence=-1,3=word max, 1-5]][[[3,-1 max of sentences]]]
stressful tiring dangerous	stressful tiring dangerous	1	-2	stressful[-1] tiring[0] dangerous[-1] [[Sentence=-2,1=word max, 1-5]][[[1,-2 max of sentences]]]
rewarding busy time consuming career life-choice	rewarding busy time consuming career life-choice	2	-1	rewarding[1] busy[0] time[0] consuming[0] career[0] life[0] choice[0] [[Sentence=-1,2=word max, 1-5]][[[2,-1 max of sentences]]]
busy balanced support variety	busy balanced support variety	2	-1	busy[0] balanced[0] support[1] variety[0] [[Sentence=-1,2=word max, 1-5]][[[2,-1 max of sentences]]]
busy tiring stressful long hard	busy tiring stressful long hard	1	-2	busy[0] tiring[0] stressful[-1] long[0] hard[0] [[Sentence=-2,1=word max, 1-5]][[[1,-2 max of sentences]]]
demanding busy fast multi-tasking rewarding	demanding busy fast multi-tasking rewarding	2	-1	demanding[0] busy[0] fast[0] multi[0] tasking[0] rewarding[1] [[Sentence=-1,2=word max, 1-5]][[[2,-1 max of sentences]]]
fun cheap hard	fun cheap hard	2	-2	fun[1] cheap[-1] hard[0] [[Sentence=-2,2=word max, 1-5]][[[2,-2 max of sentences]]]
wasting time boring necessary cult like not worth it	wasting time boring necessary cult like not worth it	2	-2	wasting[0] time[0] boring[-1] necessary[0] cult[0] like[1] not[0] worth[0] it[0] [[Sentence=-2,2=word max, 1-5]][[[2,-2 max of sentences]]]
important under appreciated valuable advisory personalized	important under appreciated valuable advisory personalized	2	-1	important[0] under[0] appreciated[1] valuable[1] advisory[0] personalized[0] [[Sentence=-1,2=word max, 1-5]][[[2,-1 max of sentences]]]
fun fulfilling exciting happy eventful	fun fulfilling exciting happy eventful	3	-1	fun[1] fulfilling[0] exciting[2] happy[1] eventful[0] [[Sentence=-1,3=word max, 1-5]][[[3,-1 max of sentences]]]
helpful frustrated fine tired bored	helpful frustrated fine tired bored	3	-3	helpful[1] frustrated[-2] fine[2] tired[-1] bored[-1] [[Sentence=-3,3=word max, 1-5]][[[3,-3 max of sentences]]]
get shelves filled customer service clean as you go	get shelves filled customer service clean as you go	1	-1	get[0] shelves[0] filled[0] customer[0] service[0] clean[0] as[0] you[0] go[0] [[Sentence=-1,1=word max, 1-5]][[[1,-1 max of sentences]]]
fair loyal enjoyable	fair loyal enjoyable	3	-1	fair[0] loyal[1] enjoyable[2] [[Sentence=-1,3=word max, 1-5]][[[3,-1 max of sentences]]]
interesting different varied fun busy	interesting different varied fun busy	2	-1	interesting[1] different[0] varied[0] fun[1] busy[0] [[Sentence=-1,2=word max, 1-5]][[[2,-1 max of sentences]]]
busy stressful in-depth fast paced sociable	busy stressful in-depth fast paced sociable	2	-2	busy[0] stressful[-1] in[0] depth[0] fast[0] paced[0] sociable[1] [[Sentence=-2,2=word max, 1-5]][[[2,-2 max of sentences]]]
helping others learning fun	helping others learning fun	2	-1	helping[0] others[0] learning[0] fun[1] [[Sentence=-1,2=word max, 1-5]][[[2,-1 max of sentences]]]
happy inspirational supportive	happy inspirational supportive	3	-1	happy[1] inspirational[2] supportive[1] [[Sentence=-1,3=word max, 1-5]][[[3,-1 max of sentences]]]
happiness rewarding useful needed	happiness rewarding useful needed	3	-1	happiness[2] rewarding[1] useful[1] needed[0] [[Sentence=-1,3=word max, 1-5]][[[3,-1 max of sentences]]]
important time consuming collaborative	important time consuming collaborative	1	-1	important[0] time[0] consuming[0] collaborative[0] [[Sentence=-1,1=word max, 1-5]][[[1,-1 max of sentences]]]
provoking challenging rewarding complimentary	provoking challenging rewarding complimentary	2	-1	provoking[0] challenging[0] rewarding[1] complimentary[1] [[Sentence=-1,2=word max, 1-5]][[[2,-1 max of sentences]]]
productive helpful important varied challenging	productive helpful important varied challenging	2	-1	productive[0] helpful[1] important[0] varied[0] challenging[0] [[Sentence=-1,2=word max, 1-5]][[[2,-1 max of sentences]]]
waiting for my promotion waiting to move to a different location possibility of becoming part time	waiting for my promotion waiting to move to a different location possibility of becoming part time	1	-1	waiting[0] for[0] my[0] promotion[0] waiting[0] to[0] move[0] to[0] a[0] different[0] location[0] possibility[0] of[0] becoming[0] part[0] time[0] [[Sentence=-1,1=word max, 1-5]][[[1,-1 max of sentences]]]
fun rewarding helpful fulfilling great	fun rewarding helpful fulfilling great	3	-1	fun[1] rewarding[1] helpful[1] fulfilling[0] great[2] [[Sentence=-1,3=word max, 1-5]][[[3,-1 max of sentences]]]
boring relaxed unchallenging frustrating easy	boring relaxed unchallenging frustrating easy	3	-3	boring[-1] relaxed[2] unchallenging[0] frustrating[-2] easy[0] [[Sentence=-3,3=word max, 1-5]][[[3,-3 max of sentences]]]
prestigious tedious smart stagnant	prestigious tedious smart stagnant	2	-3	prestigious[0] tedious[-2] smart[1] stagnant[-1] [[Sentence=-3,2=word max, 1-5]][[[2,-3 max of sentences]]]
active rewarding demanding relaxed frustrating	active rewarding demanding relaxed frustrating	3	-3	active[0] rewarding[1] demanding[0] relaxed[2] frustrating[-2] [[Sentence=-3,3=word max, 1-5]][[[3,-3 max of sentences]]]
dread hate shame disrespected boredom	dread hate shame disrespected boredom	1	-5	dread[-3] hate[-3][-1 MultiplePositiveWords] shame[-2][-1 MultiplePositiveWords] disrespected[0] boredom[-1] [[Sentence=-5,1=word max, 1-5]][[[1,-5 max of sentences]]]
caring helping someone to talk to happy tiring	caring helping someone to talk to happy tiring	3	-1	caring[2] helping[0] someone[0] to[0] talk[0] to[0] happy[1] tiring[0] [[Sentence=-1,3=word max, 1-5]][[[3,-1 max of sentences]]]
fulfilling challenging interesting changing long	fulfilling challenging interesting changing long	2	-1	fulfilling[0] challenging[0] interesting[1] changing[0] long[0] [[Sentence=-1,2=word max, 1-5]][[[2,-1 max of sentences]]]
important stimulating mental hard busy	important stimulating mental hard busy	1	-1	important[0] stimulating[0] mental[0] hard[0] busy[0] [[Sentence=-1,1=word max, 1-5]][[[1,-1 max of sentences]]]
rewarding frustrating unnecessary	rewarding frustrating unnecessary	2	-3	rewarding[1] frustrating[-2] unnecessary[-1] [[Sentence=-3,2=word max, 1-5]][[[2,-3 max of sentences]]]
adequate fair tedious uninspiring okay	adequate fair tedious uninspiring okay	1	-3	adequate[0] fair[0] tedious[-2] uninspiring[0] okay[0] [[Sentence=-3,1=word max, 1-5]][[[1,-3 max of sentences]]]
hard confrontational difficult impossible sad	hard confrontational difficult impossible sad	1	-4	hard[0] confrontational[-2] difficult[-1] impossible[0] sad[-3] [[Sentence=-4,1=word max, 1-5]][[[1,-4 max of sentences]]]
compassionate empathetic integral challenging underappreciated	compassionate empathetic integral challenging underappreciated	2	-1	compassionate[1] empathetic[0] integral[0] challenging[0] underappreciated[0] [[Sentence=-1,2=word max, 1-5]][[[2,-1 max of sentences]]]
outdated inefficient boring waste of time too rigid	outdated inefficient boring waste of time too rigid	1	-2	outdated[0] inefficient[0] boring[-1] waste[-1] of[0] time[0] too[0] rigid[-1] [[Sentence=-2,1=word max, 1-5]][[[1,-2 max of sentences]]]
creative satisfying hectic frustrating stimulating	creative satisfying hectic frustrating stimulating	2	-3	creative[0] satisfying[1] hectic[-1] frustrating[-2] stimulating[0] [[Sentence=-3,2=word max, 1-5]][[[2,-3 max of sentences]]]
fulfilling inspiring rewarding fun good	fulfilling inspiring rewarding fun good	3	-1	fulfilling[0] inspiring[2] rewarding[1] fun[1] good[1] [[Sentence=-1,3=word max, 1-5]][[[3,-1 max of sentences]]]
easy fun laid-back rewarding	easy fun laid-back rewarding	2	-1	easy[0] fun[1] laid[0] back[0] rewarding[1] [[Sentence=-1,2=word max, 1-5]][[[2,-1 max of sentences]]]
boring thankless depressing undervalued put on i hated my	boring thankless depressing undervalued put on i hated my	1	-4	boring[-1] thankless[0] depressing[-3] undervalued[0] put[0] on[0] i[0] hated[-3] my[0] [[Sentence=-4,1=word max, 1-5]][[[1,-4 max of sentences]]]
frustrating stressful funny cyclical rewarding	frustrating stressful funny cyclical rewarding	2	-3	frustrating[-2] stressful[-1] funny[1] cyclical[0] rewarding[1] [[Sentence=-3,2=word max, 1-5]][[[2,-3 max of sentences]]]
fulfilling meaningful useful	fulfilling meaningful useful	2	-1	fulfilling[0] meaningful[0] useful[1] [[Sentence=-1,2=word max, 1-5]][[[2,-1 max of sentences]]]
boring monotonous same	boring monotonous same	1	-2	boring[-1] monotonous[-1] same[0] [[Sentence=-2,1=word max, 1-5]][[[1,-2 max of sentences]]]
tired helping judged impossible children	tired helping judged impossible children	1	-2	tired[-1] helping[0] judged[0] impossible[0] children[0] [[Sentence=-2,1=word max, 1-5]][[[1,-2 max of sentences]]]
challenging exciting rewarding	challenging exciting rewarding	3	-1	challenging[0] exciting[2] rewarding[1] [[Sentence=-1,3=word max, 1-5]][[[3,-1 max of sentences]]]
happy quiet easy	happy quiet easy	2	-1	happy[1] quiet[0] easy[0] [[Sentence=-1,2=word max, 1-5]][[[2,-1 max of sentences]]]
rewarding helpful caring	rewarding helpful caring	3	-1	rewarding[1] helpful[1] caring[2] [[Sentence=-1,3=word max, 1-5]][[[3,-1 max of sentences]]]
varied rewarding successful stressful inspiring	varied rewarding successful stressful inspiring	3	-2	varied[0] rewarding[1] successful[2] stressful[-1] inspiring[2] [[Sentence=-2,3=word max, 1-5]][[[3,-2 max of sentences]]]
intense exhausting amusing busy worthwhile	intense exhausting amusing busy worthwhile	2	-2	intense[0] exhausting[-1] amusing[1] busy[0] worthwhile[1] [[Sentence=-2,2=word max, 1-5]][[[2,-2 max of sentences]]]
hard work mentally challenging important	hard work mentally challenging important	1	-1	hard[0] work[0] mentally[0] challenging[0] important[0] [[Sentence=-1,1=word max, 1-5]][[[1,-1 max of sentences]]]
important worthy tedious restricted	important worthy tedious restricted	1	-3	important[0] worthy[0] tedious[-2] restricted[-1] [[Sentence=-3,1=word max, 1-5]][[[1,-3 max of sentences]]]
rewarding exhausting underpaid relentless	rewarding exhausting underpaid relentless	2	-2	rewarding[1] exhausting[-1] underpaid[0] relentless[0] [[Sentence=-2,2=word max, 1-5]][[[2,-2 max of sentences]]]
inspiring motivating fun	inspiring motivating fun	3	-1	inspiring[2] motivating[0] fun[1] [[Sentence=-1,3=word max, 1-5]][[[3,-1 max of sentences]]]
stressful irrelevant boring slow ever changing	stressful irrelevant boring slow ever changing	1	-2	stressful[-1] irrelevant[0] boring[-1] slow[0] ever[0] changing[0] [[Sentence=-2,1=word max, 1-5]][[[1,-2 max of sentences]]]
clean job work active team	clean job work active team	1	-1	clean[0] job[0] work[0] active[0] team[0] [[Sentence=-1,1=word max, 1-5]][[[1,-1 max of sentences]]]
satisfying frustrating divisive repetitive	satisfying frustrating divisive repetitive	2	-3	satisfying[1] frustrating[-2] divisive[0] repetitive[0] [[Sentence=-3,2=word max, 1-5]][[[2,-3 max of sentences]]]
interesting rewarding challenging	interesting rewarding challenging	2	-1	interesting[1] rewarding[1] challenging[0] [[Sentence=-1,2=word max, 1-5]][[[2,-1 max of sentences]]]
stressful busy hard	stressful busy hard	1	-2	stressful[-1] busy[0] hard[0] [[Sentence=-2,1=word max, 1-5]][[[1,-2 max of sentences]]]
challenging rewarding well-respected	challenging rewarding well-respected	3	-1	challenging[0] rewarding[1] well[0] respected[2] [[Sentence=-1,3=word max, 1-5]][[[3,-1 max of sentences]]]
boring under stimulating frustrating	boring under stimulating frustrating	1	-3	boring[-1] under[0] stimulating[0] frustrating[-2] [[Sentence=-3,1=word max, 1-5]][[[1,-3 max of sentences]]]
good shifts ok money good holiday good maternity pay	good shifts ok money good holiday good maternity pay	2	-1	good[1] shifts[0] ok[0] money[0] good[1] holiday[0] good[1] maternity[0] pay[0] [[Sentence=-1,2=word max, 1-5]][[[2,-1 max of sentences]]]
boring monotonous pressured	boring monotonous pressured	1	-2	boring[-1] monotonous[-1] pressured[-1] [[Sentence=-2,1=word max, 1-5]][[[1,-2 max of sentences]]]
traumatic risky protection exciting demanding	traumatic risky protection exciting demanding	3	-4	traumatic[-3] risky[-1] protection[0] exciting[2] demanding[0] [[Sentence=-4,3=word max, 1-5]][[[3,-4 max of sentences]]]
skillful intense team working organized	skillful intense team working organized	2	-1	skillful[1] intense[0] team[0] working[0] organized[0] [[Sentence=-1,2=word max, 1-5]][[[2,-1 max of sentences]]]
technical involved compassionate	technical involved compassionate	2	-1	technical[0] involved[0] compassionate[1] [[Sentence=-1,2=word max, 1-5]][[[2,-1 max of sentences]]]
boring pointless no direction	boring pointless no direction	1	-2	boring[-1] pointless[-1] no[0] direction[0] [[Sentence=-2,1=word max, 1-5]][[[1,-2 max of sentences]]]
cerebral challenging fun ongoing overwhelming	cerebral challenging fun ongoing overwhelming	2	-3	cerebral[0] challenging[0] fun[1] ongoing[0] overwhelming[-2] [[Sentence=-3,2=word max, 1-5]][[[2,-3 max of sentences]]]
stressful busy overworked unappreciated tired	stressful busy overworked unappreciated tired	1	-2	stressful[-1] busy[0] overworked[-1] unappreciated[0] tired[-1] [[Sentence=-2,1=word max, 1-5]][[[1,-2 max of sentences]]]
busy rewarding fast pace emotional eventful	busy rewarding fast pace emotional eventful	2	-2	busy[0] rewarding[1] fast[0] pace[0] emotional[-1] eventful[0] [[Sentence=-2,2=word max, 1-5]][[[2,-2 max of sentences]]]
secure diverse challenging mountainous rewarding	secure diverse challenging mountainous rewarding	2	-1	secure[1] diverse[0] challenging[0] mountainous[0] rewarding[1] [[Sentence=-1,2=word max, 1-5]][[[2,-1 max of sentences]]]
hateful stressful annoying	hateful stressful annoying	1	-4	hateful[-3] stressful[-1] annoying[-2] [[Sentence=-4,1=word max, 1-5]][[[1,-4 max of sentences]]]
pride fulfilling changing challenging exhausting	pride fulfilling changing challenging exhausting	2	-2	pride[1] fulfilling[0] changing[0] challenging[0] exhausting[-1] [[Sentence=-2,2=word max, 1-5]][[[2,-2 max of sentences]]]
depressing mechanical overwhelming exhausting wasteful	depressing mechanical overwhelming exhausting wasteful	1	-4	depressing[-3] mechanical[0] overwhelming[-2] exhausting[-1] wasteful[-1] [[Sentence=-4,1=word max, 1-5]][[[1,-4 max of sentences]]]
rewarding demanding worthwhile exhausting	rewarding demanding worthwhile exhausting	2	-2	rewarding[1] demanding[0] worthwhile[1] exhausting[-1] [[Sentence=-2,2=word max, 1-5]][[[2,-2 max of sentences]]]
fun exciting interesting	fun exciting interesting	3	-1	fun[1] exciting[2] interesting[1] [[Sentence=-1,3=word max, 1-5]][[[3,-1 max of sentences]]]
busy rewarding worthwhile unmanageable	busy rewarding worthwhile unmanageable	2	-1	busy[0] rewarding[1] worthwhile[1] unmanageable[0] [[Sentence=-1,2=word max, 1-5]][[[2,-1 max of sentences]]]
hard work exciting dangerous	hard work exciting dangerous	3	-2	hard[0] work[0] exciting[2] dangerous[-1] [[Sentence=-2,3=word max, 1-5]][[[3,-2 max of sentences]]]
unfair dislike unclean disorganized	unfair dislike unclean disorganized	1	-3	unfair[-1] dislike[-2] unclean[-1] disorganized[-1] [[Sentence=-3,1=word max, 1-5]][[[1,-3 max of sentences]]]
busy quick quiet	busy quick quiet	1	-1	busy[0] quick[0] quiet[0] [[Sentence=-1,1=word max, 1-5]][[[1,-1 max of sentences]]]
satisfying frustrating pride worthy challenging	satisfying frustrating pride worthy challenging	2	-3	satisfying[1] frustrating[-2] pride[1] worthy[0] challenging[0] [[Sentence=-3,2=word max, 1-5]][[[2,-3 max of sentences]]]
free relaxed fun calming dynamic	free relaxed fun calming dynamic	3	-1	free[0] relaxed[2] fun[1] calming[1] dynamic[1] [[Sentence=-1,3=word max, 1-5]][[[3,-1 max of sentences]]]
interesting hard varied fun stressful	interesting hard varied fun stressful	2	-2	interesting[1] hard[0] varied[0] fun[1] stressful[-1] [[Sentence=-2,2=word max, 1-5]][[[2,-2 max of sentences]]]
challenging entertaining interesting satisfying	challenging entertaining interesting satisfying	2	-1	challenging[0] entertaining[0] interesting[1] satisfying[1] [[Sentence=-1,2=word max, 1-5]][[[2,-1 max of sentences]]]
none none none none none	none none none none none	1	-1	none[0] none[0] none[0] none[0] none[0] [[Sentence=-1,1=word max, 1-5]][[[1,-1 max of sentences]]]
exciting boring interesting	exciting boring interesting	3	-2	exciting[2] boring[-1] interesting[1] [[Sentence=-2,3=word max, 1-5]][[[3,-2 max of sentences]]]
tedious boring uninspiring	tedious boring uninspiring	1	-3	tedious[-2] boring[-1] uninspiring[0] [[Sentence=-3,1=word max, 1-5]][[[1,-3 max of sentences]]]
comfortable easy stable unfulfilling	comfortable easy stable unfulfilling	2	-2	comfortable[1] easy[0] stable[-1] unfulfilling[0] [[Sentence=-2,2=word max, 1-5]][[[2,-2 max of sentences]]]
busy tiring exhausting under appreciated annoying	busy tiring exhausting under appreciated annoying	2	-3	busy[0] tiring[0] exhausting[-1] under[0] appreciated[1] annoying[-2] [[Sentence=-3,2=word max, 1-5]][[[2,-3 max of sentences]]]
boring difficult confusing hard dumb	boring difficult confusing hard dumb	1	-2	boring[-1] difficult[-1] confusing[-1] hard[0] dumb[-1] [[Sentence=-2,1=word max, 1-5]][[[1,-2 max of sentences]]]
technical steady redundant	technical steady redundant	1	-2	technical[0] steady[0] redundant[-1] [[Sentence=-2,1=word max, 1-5]][[[1,-2 max of sentences]]]
manageable helpful stable	manageable helpful stable	2	-2	manageable[0] helpful[1] stable[-1] [[Sentence=-2,2=word max, 1-5]][[[2,-2 max of sentences]]]
fulfilling busy dreamy good successful	fulfilling busy dreamy good successful	3	-1	fulfilling[0] busy[0] dreamy[0] good[1] successful[2] [[Sentence=-1,3=word max, 1-5]][[[3,-1 max of sentences]]]
stressful difficult relentless	stressful difficult relentless	1	-2	stressful[-1] difficult[-1] relentless[0] [[Sentence=-2,1=word max, 1-5]][[[1,-2 max of sentences]]]
engaging rewarding interesting easy	engaging rewarding interesting easy	2	-1	engaging[0] rewarding[1] interesting[1] easy[0] [[Sentence=-1,2=word max, 1-5]][[[2,-1 max of sentences]]]
challenging varying never boring inspiring aspiring	challenging varying never boring inspiring aspiring	2	-3	challenging[0] varying[0] never[0] boring[-1][NegatedDueToPreviousWord] inspiring[2][NegatedDueToPreviousWord] aspiring[0] [[Sentence=-3,2=word max, 1-5]][[[2,-3 max of sentences]]]
hard work challenging interesting tiring	hard work challenging interesting tiring	2	-1	hard[0] work[0] challenging[0] interesting[1] tiring[0] [[Sentence=-1,2=word max, 1-5]][[[2,-1 max of sentences]]]
helpful different caring	helpful different caring	3	-1	helpful[1] different[0] caring[2] [[Sentence=-1,3=word max, 1-5]][[[3,-1 max of sentences]]]
boring repetitive overloaded	boring repetitive overloaded	1	-2	boring[-1] repetitive[0] overloaded[0] [[Sentence=-2,1=word max, 1-5]][[[1,-2 max of sentences]]]
engaging important challenging worthwhile good	engaging important challenging worthwhile good	2	-1	engaging[0] important[0] challenging[0] worthwhile[1] good[1] [[Sentence=-1,2=word max, 1-5]][[[2,-1 max of sentences]]]
trying unfair over working repetitive tiring	trying unfair over working repetitive tiring	1	-2	trying[0] unfair[-1] over[0] working[0] repetitive[0] tiring[0] [[Sentence=-2,1=word max, 1-5]][[[1,-2 max of sentences]]]
worthwhile challenging rewarding varied stimulating	worthwhile challenging rewarding varied stimulating	2	-1	worthwhile[1] challenging[0] rewarding[1] varied[0] stimulating[0] [[Sentence=-1,2=word max, 1-5]][[[2,-1 max of sentences]]]
secure unsatisfying depressing	secure unsatisfying depressing	2	-4	secure[1] unsatisfying[0] depressing[-3] [[Sentence=-4,2=word max, 1-5]][[[2,-4 max of sentences]]]
long hours good team good monthly wage	long hours good team good monthly wage	2	-1	long[0] hours[0] good[1] team[0] good[1] monthly[0] wage[0] [[Sentence=-1,2=word max, 1-5]][[[2,-1 max of sentences]]]
hard stress tiring long hours weird times	hard stress tiring long hours weird times	1	-2	hard[0] stress[-1] tiring[0] long[0] hours[0] weird[-1] times[0] [[Sentence=-2,1=word max, 1-5]][[[1,-2 max of sentences]]]
exciting unique rewarding satisfying enjoyable	exciting unique rewarding satisfying enjoyable	3	-1	exciting[2] unique[0] rewarding[1] satisfying[1] enjoyable[2] [[Sentence=-1,3=word max, 1-5]][[[3,-1 max of sentences]]]
busy chaotic fun	busy chaotic fun	2	-2	busy[0] chaotic[-1] fun[1] [[Sentence=-2,2=word max, 1-5]][[[2,-2 max of sentences]]]
boring relentless responsible	boring relentless responsible	1	-2	boring[-1] relentless[0] responsible[0] [[Sentence=-2,1=word max, 1-5]][[[1,-2 max of sentences]]]
challenging important slow engaging tedious	challenging important slow engaging tedious	1	-3	challenging[0] important[0] slow[0] engaging[0] tedious[-2] [[Sentence=-3,1=word max, 1-5]][[[1,-3 max of sentences]]]
long slow copious	long slow copious	1	-1	long[0] slow[0] copious[0] [[Sentence=-1,1=word max, 1-5]][[[1,-1 max of sentences]]]
boring repetitive dull	boring repetitive dull	1	-2	boring[-1] repetitive[0] dull[-1] [[Sentence=-2,1=word max, 1-5]][[[1,-2 max of sentences]]]
fun happy busy varied chaos	fun happy busy varied chaos	2	-2	fun[1] happy[1] busy[0] varied[0] chaos[-1] [[Sentence=-2,2=word max, 1-5]][[[2,-2 max of sentences]]]
rewarding important helpful	rewarding important helpful	2	-1	rewarding[1] important[0] helpful[1] [[Sentence=-1,2=word max, 1-5]][[[2,-1 max of sentences]]]
fulfilling respectable skilled inspiring	fulfilling respectable skilled inspiring	3	-1	fulfilling[0] respectable[2] skilled[0] inspiring[2] [[Sentence=-1,3=word max, 1-5]][[[3,-1 max of sentences]]]
challenging fun educative teaching	challenging fun educative teaching	2	-1	challenging[0] fun[1] educative[0] teaching[0] [[Sentence=-1,2=word max, 1-5]][[[2,-1 max of sentences]]]
stimulating varied impactful satisfying engaging	stimulating varied impactful satisfying engaging	2	-1	stimulating[0] varied[0] impactful[0] satisfying[1] engaging[0] [[Sentence=-1,2=word max, 1-5]][[[2,-1 max of sentences]]]
busy complex important worthwhile	busy complex important worthwhile	2	-1	busy[0] complex[0] important[0] worthwhile[1] [[Sentence=-1,2=word max, 1-5]][[[2,-1 max of sentences]]]
fulfilling energizing important happy comfortable	fulfilling energizing important happy comfortable	2	-1	fulfilling[0] energizing[0] important[0] happy[1] comfortable[1] [[Sentence=-1,2=word max, 1-5]][[[2,-1 max of sentences]]]
money get it done when is my next week off	money get it done when is my next week off	1	-1	money[0] get[0] it[0] done[0] when[0] is[0] my[0] next[0] week[0] off[0] [[Sentence=-1,1=word max, 1-5]][[[1,-1 max of sentences]]]
rewarding happy proud whole fun	rewarding happy proud whole fun	2	-1	rewarding[1] happy[1] proud[1] whole[0] fun[1] [[Sentence=-1,2=word max, 1-5]][[[2,-1 max of sentences]]]
tiring intense complicated	tiring intense complicated	1	-2	tiring[0] intense[0] complicated[-1] [[Sentence=-2,1=word max, 1-5]][[[1,-2 max of sentences]]]
satisfying encouraging proud invigorating respectful	satisfying encouraging proud invigorating respectful	3	-1	satisfying[1] encouraging[1] proud[1] invigorating[1] respectful[2] [[Sentence=-1,3=word max, 1-5]][[[3,-1 max of sentences]]]
community organized in demand family unity	community organized in demand family unity	1	-1	community[0] organized[0] in[0] demand[0] family[0] unity[0] [[Sentence=-1,1=word max, 1-5]][[[1,-1 max of sentences]]]
organization management people training	organization management people training	1	-1	organization[0] management[0] people[0] training[0] [[Sentence=-1,1=word max, 1-5]][[[1,-1 max of sentences]]]
rewarding interesting helpful fruitful stressful	rewarding interesting helpful fruitful stressful	2	-2	rewarding[1] interesting[1] helpful[1] fruitful[0] stressful[-1] [[Sentence=-2,2=word max, 1-5]][[[2,-2 max of sentences]]]
administrative local municipal family-feel means to an end	administrative local municipal family-feel means to an end	1	-1	administrative[0] local[0] municipal[0] family[0] feel[0] means[0] to[0] an[0] end[0] [[Sentence=-1,1=word max, 1-5]][[[1,-1 max of sentences]]]
draining frantic difficult	draining frantic difficult	1	-2	draining[0] frantic[-1] difficult[-1] [[Sentence=-2,1=word max, 1-5]][[[1,-2 max of sentences]]]
supportive enthusiastic satisfying stressful productive	supportive enthusiastic satisfying stressful productive	3	-2	supportive[1] enthusiastic[2] satisfying[1] stressful[-1] productive[0] [[Sentence=-2,3=word max, 1-5]][[[3,-2 max of sentences]]]
satisfying worthy interesting	satisfying worthy interesting	2	-1	satisfying[1] worthy[0] interesting[1] [[Sentence=-1,2=word max, 1-5]][[[2,-1 max of sentences]]]
repetitive boring friendly happy	repetitive boring friendly happy	2	-2	repetitive[0] boring[-1] friendly[1] happy[1] [[Sentence=-2,2=word max, 1-5]][[[2,-2 max of sentences]]]
fun unique enjoyable	fun unique enjoyable	3	-1	fun[1] unique[0] enjoyable[2] [[Sentence=-1,3=word max, 1-5]][[[3,-1 max of sentences]]]
boring working slogging repetitive laboring	boring working slogging repetitive laboring	1	-2	boring[-1] working[0] slogging[0] repetitive[0] laboring[0] [[Sentence=-2,1=word max, 1-5]][[[1,-2 max of sentences]]]
fulfilling proud worthwhile rewarding	fulfilling proud worthwhile rewarding	2	-1	fulfilling[0] proud[1] worthwhile[1] rewarding[1] [[Sentence=-1,2=word max, 1-5]][[[2,-1 max of sentences]]]
well good good well nice	well good good well nice	2	-1	well[0] good[1] good[1] well[0] nice[1] [[Sentence=-1,2=word max, 1-5]][[[2,-1 max of sentences]]]
enjoyable fun energetic educating interesting	enjoyable fun energetic educating interesting	3	-1	enjoyable[2] fun[1] energetic[0] educating[0] interesting[1] [[Sentence=-1,3=word max, 1-5]][[[3,-1 max of sentences]]]
tiring challenging enjoyable	tiring challenging enjoyable	3	-1	tiring[0] challenging[0] enjoyable[2] [[Sentence=-1,3=word max, 1-5]][[[3,-1 max of sentences]]]
manipulative evil abusive dishonest wicked	manipulative evil abusive dishonest wicked	3	-5	manipulative[-1] evil[-2] abusive[-3][-1 MultiplePositiveWords] dishonest[-1] wicked[2] [[Sentence=-5,3=word max, 1-5]][[[3,-5 max of sentences]]]
important variable complicated technical hard	important variable complicated technical hard	1	-2	important[0] variable[0] complicated[-1] technical[0] hard[0] [[Sentence=-2,1=word max, 1-5]][[[1,-2 max of sentences]]]
boring limited tedious reactive stressful	boring limited tedious reactive stressful	1	-3	boring[-1] limited[0] tedious[-2] reactive[-1] stressful[-1] [[Sentence=-3,1=word max, 1-5]][[[1,-3 max of sentences]]]
repetitive boring frustrating	repetitive boring frustrating	1	-3	repetitive[0] boring[-1] frustrating[-2] [[Sentence=-3,1=word max, 1-5]][[[1,-3 max of sentences]]]
bored annoying pass non none	bored annoying pass non none	1	-3	bored[-1] annoying[-2] pass[0] non[0] none[0] [[Sentence=-3,1=word max, 1-5]][[[1,-3 max of sentences]]]
bored unrewarding tedious	bored unrewarding tedious	1	-3	bored[-1] unrewarding[0] tedious[-2] [[Sentence=-3,1=word max, 1-5]][[[1,-3 max of sentences]]]
research oriented rewarding underpaid exclusive competitive	research oriented rewarding underpaid exclusive competitive	2	-1	research[0] oriented[0] rewarding[1] underpaid[0] exclusive[0] competitive[0] [[Sentence=-1,2=word max, 1-5]][[[2,-1 max of sentences]]]
valuable service well paid dedication complex	valuable service well paid dedication complex	2	-1	valuable[1] service[0] well[0] paid[0] dedication[0] complex[0] [[Sentence=-1,2=word max, 1-5]][[[2,-1 max of sentences]]]
frustrating challenging unpredictable	frustrating challenging unpredictable	1	-3	frustrating[-2] challenging[0] unpredictable[0] [[Sentence=-3,1=word max, 1-5]][[[1,-3 max of sentences]]]
boring repetitive tiring	boring repetitive tiring	1	-2	boring[-1] repetitive[0] tiring[0] [[Sentence=-2,1=word max, 1-5]][[[1,-2 max of sentences]]]
fun happy hard good quiet	fun happy hard good quiet	2	-1	fun[1] happy[1] hard[0] good[1] quiet[0] [[Sentence=-1,2=word max, 1-5]][[[2,-1 max of sentences]]]
committed excellent best kind caring	committed excellent best kind caring	4	-1	committed[0] excellent[3] best[1] kind[1] caring[2] [[Sentence=-1,4=word max, 1-5]][[[4,-1 max of sentences]]]
interesting challenging rewarding frustrating	interesting challenging rewarding frustrating	2	-3	interesting[1] challenging[0] rewarding[1] frustrating[-2] [[Sentence=-3,2=word max, 1-5]][[[2,-3 max of sentences]]]
technical rewarding interesting challenging hard	technical rewarding interesting challenging hard	2	-1	technical[0] rewarding[1] interesting[1] challenging[0] hard[0] [[Sentence=-1,2=word max, 1-5]][[[2,-1 max of sentences]]]
interactive rigid communicative formal procedural	interactive rigid communicative formal procedural	1	-2	interactive[0] rigid[-1] communicative[0] formal[0] procedural[0] [[Sentence=-2,1=word max, 1-5]][[[1,-2 max of sentences]]]
busy predictable boring repetitive time consuming	busy predictable boring repetitive time consuming	1	-2	busy[0] predictable[0] boring[-1] repetitive[0] time[0] consuming[0] [[Sentence=-2,1=word max, 1-5]][[[1,-2 max of sentences]]]
rewarding caring achievable	rewarding caring achievable	3	-1	rewarding[1] caring[2] achievable[0] [[Sentence=-1,3=word max, 1-5]][[[3,-1 max of sentences]]]
secure convenient rewarding	secure convenient rewarding	2	-1	secure[1] convenient[0] rewarding[1] [[Sentence=-1,2=word max, 1-5]][[[2,-1 max of sentences]]]
repetitive tiring frustrating comical slow	repetitive tiring frustrating comical slow	1	-3	repetitive[0] tiring[0] frustrating[-2] comical[0] slow[0] [[Sentence=-3,1=word max, 1-5]][[[1,-3 max of sentences]]]
repetitive diverse relaxing stimulating consuming	repetitive diverse relaxing stimulating consuming	3	-1	repetitive[0] diverse[0] relaxing[2] stimulating[0] consuming[0] [[Sentence=-1,3=word max, 1-5]][[[3,-1 max of sentences]]]
mundane normal same	mundane normal same	1	-2	mundane[-1] normal[0] same[0] [[Sentence=-2,1=word max, 1-5]][[[1,-2 max of sentences]]]
inspiring active collaborative challenge rewarding	inspiring active collaborative challenge rewarding	3	-2	inspiring[2] active[0] collaborative[0] challenge[-1] rewarding[1] [[Sentence=-2,3=word max, 1-5]][[[3,-2 max of sentences]]]
demanding rewarding stressful repetitive different	demanding rewarding stressful repetitive different	2	-2	demanding[0] rewarding[1] stressful[-1] repetitive[0] different[0] [[Sentence=-2,2=word max, 1-5]][[[2,-2 max of sentences]]]
wages work colleagues staff friends	wages work colleagues staff friends	2	-1	wages[0] work[0] colleagues[0] staff[0] friends[1] [[Sentence=-1,2=word max, 1-5]][[[2,-1 max of sentences]]]
fun pleasure rewarding challenging motivating	fun pleasure rewarding challenging motivating	3	-1	fun[1] pleasure[2] rewarding[1] challenging[0] motivating[0] [[Sentence=-1,3=word max, 1-5]][[[3,-1 max of sentences]]]
productive significant exciting variable friendly	productive significant exciting variable friendly	3	-1	productive[0] significant[0] exciting[2] variable[0] friendly[1] [[Sentence=-1,3=word max, 1-5]][[[3,-1 max of sentences]]]
worthwhile positive soul satisfying sad life changing	worthwhile positive soul satisfying sad life changing	3	-4	worthwhile[1] positive[2] soul[0] satisfying[1] sad[-3] life[0] changing[0] [[Sentence=-4,3=word max, 1-5]][[[3,-4 max of sentences]]]
open mixed general inconsistent placated	open mixed general inconsistent placated	1	-2	open[0] mixed[0] general[0] inconsistent[-1] placated[0] [[Sentence=-2,1=word max, 1-5]][[[1,-2 max of sentences]]]
n/a n/a n/as n/a n/a	n/a n/a n/as n/a n/a	1	-1	n/a[0] n/a[0] n/as[0] n/a[0] n/a[0] [[Sentence=-1,1=word max, 1-5]][[[1,-1 max of sentences]]]
exciting accountability self-sufficient	exciting accountability self-sufficient	3	-1	exciting[2] accountability[0] self[0] sufficient[0] [[Sentence=-1,3=word max, 1-5]][[[3,-1 max of sentences]]]
challenging interesting necessary	challenging interesting necessary	2	-1	challenging[0] interesting[1] necessary[0] [[Sentence=-1,2=word max, 1-5]][[[2,-1 max of sentences]]]
friendly fast stressful	friendly fast stressful	2	-2	friendly[1] fast[0] stressful[-1] [[Sentence=-2,2=word max, 1-5]][[[2,-2 max of sentences]]]
fun cool paying rich nice	fun cool paying rich nice	2	-1	fun[1] cool[1] paying[0] rich[0] nice[1] [[Sentence=-1,2=word max, 1-5]][[[2,-1 max of sentences]]]
rewarding challenging fun stressful upstream	rewarding challenging fun stressful upstream	2	-2	rewarding[1] challenging[0] fun[1] stressful[-1] upstream[0] [[Sentence=-2,2=word max, 1-5]][[[2,-2 max of sentences]]]
positive empowering people-focused helpful	positive empowering people-focused helpful	3	-1	positive[2] empowering[0] people[0] focused[0] helpful[1] [[Sentence=-1,3=word max, 1-5]][[[3,-1 max of sentences]]]
predictable neutral essential	predictable neutral essential	1	-1	predictable[0] neutral[0] essential[0] [[Sentence=-1,1=word max, 1-5]][[[1,-1 max of sentences]]]
caring professional tidy clean organized	caring professional tidy clean organized	3	-1	caring[2] professional[0] tidy[0] clean[0] organized[0] [[Sentence=-1,3=word max, 1-5]][[[3,-1 max of sentences]]]
hard stressful rewarding	hard stressful rewarding	2	-2	hard[0] stressful[-1] rewarding[1] [[Sentence=-2,2=word max, 1-5]][[[2,-2 max of sentences]]]
interested intense moving	interested intense moving	2	-1	interested[1] intense[0] moving[0] [[Sentence=-1,2=word max, 1-5]][[[2,-1 max of sentences]]]
busy important services provide	busy important services provide	1	-1	busy[0] important[0] services[0] provide[0] [[Sentence=-1,1=word max, 1-5]][[[1,-1 max of sentences]]]
strong fast paced positive love health	strong fast paced positive love health	4	-1	strong[0] fast[0] paced[0] positive[2] love[2][+1 MultiplePositiveWords] health[0] [[Sentence=-1,4=word max, 1-5]][[[4,-1 max of sentences]]]
worthwhile appreciated fulfilling demanding stressful	worthwhile appreciated fulfilling demanding stressful	2	-2	worthwhile[1] appreciated[1] fulfilling[0] demanding[0] stressful[-1] [[Sentence=-2,2=word max, 1-5]][[[2,-2 max of sentences]]]
i like my job this job is very well when i working then my mind is fresh good job i love my job	i like my job this job is very well when i working then my mind is fresh good job i love my job	3	-1	i[0] like[1] my[0] job[0] this[0] job[0] is[0] very[0] well[0] when[0] i[0] working[0] then[0] my[0] mind[0] is[0] fresh[0] good[1] job[0] i[0] love[2] my[0] job[0] [[Sentence=-1,3=word max, 1-5]][[[3,-1 max of sentences]]]
rewarding empathic fulfilling	rewarding empathic fulfilling	2	-1	rewarding[1] empathic[0] fulfilling[0] [[Sentence=-1,2=word max, 1-5]][[[2,-1 max of sentences]]]
interesting important stressful engaging pressured	interesting important stressful engaging pressured	2	-2	interesting[1] important[0] stressful[-1] engaging[0] pressured[-1] [[Sentence=-2,2=word max, 1-5]][[[2,-2 max of sentences]]]
valued useful challenging interesting complex	valued useful challenging interesting complex	2	-1	valued[1] useful[1] challenging[0] interesting[1] complex[0] [[Sentence=-1,2=word max, 1-5]][[[2,-1 max of sentences]]]
interesting challenging has some boring parts ok for now not stable	interesting challenging has some boring parts ok for now not stable	2	-1	interesting[1] challenging[0] has[0] some[0] boring[-1][--1 LastWordBoosterStrength] parts[0] ok[0] for[0] now[0] not[0] stable[-1][NegatedDueToPreviousWord] [[Sentence=-1,2=word max, 1-5]][[[2,-1 max of sentences]]]
busy fulfilling interesting nice team	busy fulfilling interesting nice team	2	-1	busy[0] fulfilling[0] interesting[1] nice[1] team[0] [[Sentence=-1,2=word max, 1-5]][[[2,-1 max of sentences]]]
stressful anxious worrying	stressful anxious worrying	1	-5	stressful[-1] anxious[-2] worrying[-3][-1 MultiplePositiveWords] [[Sentence=-5,1=word max, 1-5]][[[1,-5 max of sentences]]]
strenuous tiring repetitive difficult	strenuous tiring repetitive difficult	1	-2	strenuous[0] tiring[0] repetitive[0] difficult[-1] [[Sentence=-2,1=word max, 1-5]][[[1,-2 max of sentences]]]
enjoyable demanding engaging	enjoyable demanding engaging	3	-1	enjoyable[2] demanding[0] engaging[0] [[Sentence=-1,3=word max, 1-5]][[[3,-1 max of sentences]]]
exciting fun doing entertaining tired	exciting fun doing entertaining tired	3	-2	exciting[2] fun[1] doing[0] entertaining[0] tired[-1] [[Sentence=-2,3=word max, 1-5]][[[3,-2 max of sentences]]]
easy varied pointless	easy varied pointless	1	-2	easy[0] varied[0] pointless[-1] [[Sentence=-2,1=word max, 1-5]][[[1,-2 max of sentences]]]
interesting challenging regulated	interesting challenging regulated	2	-1	interesting[1] challenging[0] regulated[0] [[Sentence=-1,2=word max, 1-5]][[[2,-1 max of sentences]]]
not sure not sure not sure	not sure not sure not sure	1	-1	not[0] sure[0] not[0] sure[0] not[0] sure[0] [[Sentence=-1,1=word max, 1-5]][[[1,-1 max of sentences]]]
challenging communication frustration varied interesting	challenging communication frustration varied interesting	2	-3	challenging[0] communication[0] frustration[-2] varied[0] interesting[1] [[Sentence=-3,2=word max, 1-5]][[[2,-3 max of sentences]]]
physical mental rewarding ambition trustworthy	physical mental rewarding ambition trustworthy	2	-1	physical[0] mental[0] rewarding[1] ambition[0] trustworthy[1] [[Sentence=-1,2=word max, 1-5]][[[2,-1 max of sentences]]]
tiring unfair hard depressing friendly	tiring unfair hard depressing friendly	2	-4	tiring[0] unfair[-1] hard[0] depressing[-3] friendly[1] [[Sentence=-4,2=word max, 1-5]][[[2,-4 max of sentences]]]
interesting motivational different	interesting motivational different	2	-1	interesting[1] motivational[0] different[0] [[Sentence=-1,2=word max, 1-5]][[[2,-1 max of sentences]]]
time quality competition care cooperation	time quality competition care cooperation	2	-1	time[0] quality[0] competition[0] care[1] cooperation[0] [[Sentence=-1,2=word max, 1-5]][[[2,-1 max of sentences]]]
challenging different fast paced lively supportive	challenging different fast paced lively supportive	2	-1	challenging[0] different[0] fast[0] paced[0] lively[1] supportive[1] [[Sentence=-1,2=word max, 1-5]][[[2,-1 max of sentences]]]
exciting flexible respected valued varied	exciting flexible respected valued varied	3	-1	exciting[2] flexible[0] respected[2] valued[1] varied[0] [[Sentence=-1,3=word max, 1-5]][[[3,-1 max of sentences]]]
stressful demanding responsibility change	stressful demanding responsibility change	1	-2	stressful[-1] demanding[0] responsibility[0] change[0] [[Sentence=-2,1=word max, 1-5]][[[1,-2 max of sentences]]]
being on time help as much as i can learn more about the role work better within the team	being on time help as much as i can learn more about the role work better within the team	1	-1	being[0] on[0] time[0] help[0] as[0] much[0] as[0] i[0] can[0] learn[0] more[0] about[0] the[0] role[0] work[0] better[0] within[0] the[0] team[0] [[Sentence=-1,1=word max, 1-5]][[[1,-1 max of sentences]]]
rewarding happy engaging pleasurable great	rewarding happy engaging pleasurable great	4	-1	rewarding[1] happy[1] engaging[0] pleasurable[2] great[2][+1 MultiplePositiveWords] [[Sentence=-1,4=word max, 1-5]][[[4,-1 max of sentences]]]
busy stressful scrutinized	busy stressful scrutinized	1	-2	busy[0] stressful[-1] scrutinized[-1] [[Sentence=-2,1=word max, 1-5]][[[1,-2 max of sentences]]]
rewarding important varied	rewarding important varied	2	-1	rewarding[1] important[0] varied[0] [[Sentence=-1,2=word max, 1-5]][[[2,-1 max of sentences]]]
relaxed interesting repetitive	relaxed interesting repetitive	3	-1	relaxed[2] interesting[1] repetitive[0] [[Sentence=-1,3=word max, 1-5]][[[3,-1 max of sentences]]]
crap cold sore tedious boring	crap cold sore tedious boring	1	-3	crap[-2] cold[-1] sore[-1] tedious[-2] boring[-1] [[Sentence=-3,1=word max, 1-5]][[[1,-3 max of sentences]]]
challenging diverse political	challenging diverse political	1	-1	challenging[0] diverse[0] political[0] [[Sentence=-1,1=word max, 1-5]][[[1,-1 max of sentences]]]
rewarding learning togetherness	rewarding learning togetherness	3	-1	rewarding[1] learning[0] togetherness[2] [[Sentence=-1,3=word max, 1-5]][[[3,-1 max of sentences]]]
repetitive taxing boring	repetitive taxing boring	1	-2	repetitive[0] taxing[-1] boring[-1] [[Sentence=-2,1=word max, 1-5]][[[1,-2 max of sentences]]]
demoralizing tiring difficult frustrating	demoralizing tiring difficult frustrating	1	-3	demoralizing[0] tiring[0] difficult[-1] frustrating[-2] [[Sentence=-3,1=word max, 1-5]][[[1,-3 max of sentences]]]
fulfilling happy confident ambitious easy-going	fulfilling happy confident ambitious easy-going	2	-1	fulfilling[0] happy[1] confident[1] ambitious[0] easy[0] going[0] [[Sentence=-1,2=word max, 1-5]][[[2,-1 max of sentences]]]
official responsible secure	official responsible secure	2	-1	official[0] responsible[0] secure[1] [[Sentence=-1,2=word max, 1-5]][[[2,-1 max of sentences]]]
stressful challenging intense	stressful challenging intense	1	-2	stressful[-1] challenging[0] intense[0] [[Sentence=-2,1=word max, 1-5]][[[1,-2 max of sentences]]]
useful easy straight forward	useful easy straight forward	2	-1	useful[1] easy[0] straight[0] forward[0] [[Sentence=-1,2=word max, 1-5]][[[2,-1 max of sentences]]]
caring compassion intense worth while rewarding	caring compassion intense worth while rewarding	3	-1	caring[2] compassion[1] intense[0] worth[0] while[0] rewarding[1] [[Sentence=-1,3=word max, 1-5]][[[3,-1 max of sentences]]]
stimulating active important necessary enjoyable	stimulating active important necessary enjoyable	3	-1	stimulating[0] active[0] important[0] necessary[0] enjoyable[2] [[Sentence=-1,3=word max, 1-5]][[[3,-1 max of sentences]]]
hours location staff	hours location staff	1	-1	hours[0] location[0] staff[0] [[Sentence=-1,1=word max, 1-5]][[[1,-1 max of sentences]]]
exciting variant challenging	exciting variant challenging	3	-1	exciting[2] variant[0] challenging[0] [[Sentence=-1,3=word max, 1-5]][[[3,-1 max of sentences]]]
busy varied exceptional pressured negative	busy varied exceptional pressured negative	1	-2	busy[0] varied[0] exceptional[0] pressured[-1] negative[-1] [[Sentence=-2,1=word max, 1-5]][[[1,-2 max of sentences]]]
rare amazing clean efficient easy	rare amazing clean efficient easy	3	-1	rare[0] amazing[2] clean[0] efficient[0] easy[0] [[Sentence=-1,3=word max, 1-5]][[[3,-1 max of sentences]]]
my job is very well i like my job all time feeling cool i love my job also very happy	my job is very well i like my job all time feeling cool i love my job also very happy	3	-1	my[0] job[0] is[0] very[0] well[0] i[0] like[1] my[0] job[0] all[0] time[0] feeling[0] cool[1] i[0] love[2] my[0] job[0] also[0] very[0] happy[1][1 LastWordBoosterStrength] [[Sentence=-1,3=word max, 1-5]][[[3,-1 max of sentences]]]
tiring fun enjoyable boring	tiring fun enjoyable boring	3	-2	tiring[0] fun[1] enjoyable[2] boring[-1] [[Sentence=-2,3=word max, 1-5]][[[3,-2 max of sentences]]]
hard work rewarding stressful sad compassion	hard work rewarding stressful sad compassion	2	-4	hard[0] work[0] rewarding[1] stressful[-1] sad[-3] compassion[1] [[Sentence=-4,2=word max, 1-5]][[[2,-4 max of sentences]]]
interesting busy social communicative	interesting busy social communicative	2	-1	interesting[1] busy[0] social[0] communicative[0] [[Sentence=-1,2=word max, 1-5]][[[2,-1 max of sentences]]]
important complex rigorous time consuming enjoyable	important complex rigorous time consuming enjoyable	3	-1	important[0] complex[0] rigorous[0] time[0] consuming[0] enjoyable[2] [[Sentence=-1,3=word max, 1-5]][[[3,-1 max of sentences]]]
focused laborious intensive	focused laborious intensive	1	-1	focused[0] laborious[0] intensive[0] [[Sentence=-1,1=word max, 1-5]][[[1,-1 max of sentences]]]
rewarding fulfilling positive inspiring challenging	rewarding fulfilling positive inspiring challenging	4	-1	rewarding[1] fulfilling[0] positive[2] inspiring[2][+1 MultiplePositiveWords] challenging[0] [[Sentence=-1,4=word max, 1-5]][[[4,-1 max of sentences]]]
enjoyable deadline driven customer focused collaborative supportive	enjoyable deadline driven customer focused collaborative supportive	3	-1	enjoyable[2] deadline[0] driven[0] customer[0] focused[0] collaborative[0] supportive[1] [[Sentence=-1,3=word max, 1-5]][[[3,-1 max of sentences]]]
money time childcare	money time childcare	1	-1	money[0] time[0] childcare[0] [[Sentence=-1,1=word max, 1-5]][[[1,-1 max of sentences]]]
interesting fast busy diverse challenging	interesting fast busy diverse challenging	2	-1	interesting[1] fast[0] busy[0] diverse[0] challenging[0] [[Sentence=-1,2=word max, 1-5]][[[2,-1 max of sentences]]]
stressful complex never ending time consuming	stressful complex never ending time consuming	1	-2	stressful[-1] complex[0] never[0] ending[0] time[0] consuming[0] [[Sentence=-2,1=word max, 1-5]][[[1,-2 max of sentences]]]
satisfying repetitive rewarding	satisfying repetitive rewarding	2	-1	satisfying[1] repetitive[0] rewarding[1] [[Sentence=-1,2=word max, 1-5]][[[2,-1 max of sentences]]]
essential interesting involving	essential interesting involving	2	-1	essential[0] interesting[1] involving[0] [[Sentence=-1,2=word max, 1-5]][[[2,-1 max of sentences]]]
hard exhausting consuming demanding challenging	hard exhausting consuming demanding challenging	1	-2	hard[0] exhausting[-1] consuming[0] demanding[0] challenging[0] [[Sentence=-2,1=word max, 1-5]][[[1,-2 max of sentences]]]
exciting happy environment friendly	exciting happy environment friendly	3	-1	exciting[2] happy[1] environment[0] friendly[1] [[Sentence=-1,3=word max, 1-5]][[[3,-1 max of sentences]]]
secure fun innovative intensive client-oriented	secure fun innovative intensive client-oriented	2	-1	secure[1] fun[1] innovative[0] intensive[0] client[0] oriented[0] [[Sentence=-1,2=word max, 1-5]][[[2,-1 max of sentences]]]
encouraging fun energizing	encouraging fun energizing	2	-1	encouraging[1] fun[1] energizing[0] [[Sentence=-1,2=word max, 1-5]][[[2,-1 max of sentences]]]
anxious time-consuming friends salary average	anxious time-consuming friends salary average	2	-3	anxious[-2] time[0] consuming[0] friends[1] salary[0] average[0] [[Sentence=-3,2=word max, 1-5]][[[2,-3 max of sentences]]]
flexible diverse work-life balance	flexible diverse work-life balance	1	-1	flexible[0] diverse[0] work[0] life[0] balance[0] [[Sentence=-1,1=word max, 1-5]][[[1,-1 max of sentences]]]
hard tiring long busy complicated	hard tiring long busy complicated	1	-2	hard[0] tiring[0] long[0] busy[0] complicated[-1] [[Sentence=-2,1=word max, 1-5]][[[1,-2 max of sentences]]]
undemanding irrelevant easy redundant	undemanding irrelevant easy redundant	1	-2	undemanding[0] irrelevant[0] easy[0] redundant[-1] [[Sentence=-2,1=word max, 1-5]][[[1,-2 max of sentences]]]
busy peaceful prolonged mindless kind	busy peaceful prolonged mindless kind	2	-1	busy[0] peaceful[0] prolonged[0] mindless[0] kind[1] [[Sentence=-1,2=word max, 1-5]][[[2,-1 max of sentences]]]
untrusted unappreciated overworked unlike mistreated	untrusted unappreciated overworked unlike mistreated	1	-2	untrusted[0] unappreciated[0] overworked[-1] unlike[0] mistreated[0] [[Sentence=-2,1=word max, 1-5]][[[1,-2 max of sentences]]]
fast paced methodical familiar cheerful enjoyable	fast paced methodical familiar cheerful enjoyable	4	-1	fast[0] paced[0] methodical[0] familiar[0] cheerful[2] enjoyable[2][+1 MultiplePositiveWords] [[Sentence=-1,4=word max, 1-5]][[[4,-1 max of sentences]]]
stressful busy responsible time consuming focused	stressful busy responsible time consuming focused	1	-2	stressful[-1] busy[0] responsible[0] time[0] consuming[0] focused[0] [[Sentence=-2,1=word max, 1-5]][[[1,-2 max of sentences]]]
long hours giggles busy tires smiles	long hours giggles busy tires smiles	3	-1	long[0] hours[0] giggles[2] busy[0] tires[0] smiles[2] [[Sentence=-1,3=word max, 1-5]][[[3,-1 max of sentences]]]
fun tiring interactive challenging caring	fun tiring interactive challenging caring	3	-1	fun[1] tiring[0] interactive[0] challenging[0] caring[2] [[Sentence=-1,3=word max, 1-5]][[[3,-1 max of sentences]]]
tiring hard stressful enjoyable happy	tiring hard stressful enjoyable happy	3	-2	tiring[0] hard[0] stressful[-1] enjoyable[2] happy[1] [[Sentence=-2,3=word max, 1-5]][[[3,-2 max of sentences]]]
ambitious confident easy going honest loyal	ambitious confident easy going honest loyal	2	-1	ambitious[0] confident[1] easy[0] going[0] honest[0] loyal[1] [[Sentence=-1,2=word max, 1-5]][[[2,-1 max of sentences]]]
boring hot tiring	boring hot tiring	1	-2	boring[-1] hot[0] tiring[0] [[Sentence=-2,1=word max, 1-5]][[[1,-2 max of sentences]]]
misleading busy cliques rude discrimination	misleading busy cliques rude discrimination	1	-4	misleading[0] busy[0] cliques[0] rude[-2] discrimination[-2][-1 MultiplePositiveWords] [[Sentence=-4,1=word max, 1-5]][[[1,-4 max of sentences]]]
interesting helpful stressful	interesting helpful stressful	2	-2	interesting[1] helpful[1] stressful[-1] [[Sentence=-2,2=word max, 1-5]][[[2,-2 max of sentences]]]
easy fun repetitive deadlines proud	easy fun repetitive deadlines proud	2	-1	easy[0] fun[1] repetitive[0] deadlines[0] proud[1] [[Sentence=-1,2=word max, 1-5]][[[2,-1 max of sentences]]]
interesting inspiring motivating educational needed	interesting inspiring motivating educational needed	3	-1	interesting[1] inspiring[2] motivating[0] educational[0] needed[0] [[Sentence=-1,3=word max, 1-5]][[[3,-1 max of sentences]]]
opportunity development underpaid exciting interesting	opportunity development underpaid exciting interesting	3	-1	opportunity[0] development[0] underpaid[0] exciting[2] interesting[1] [[Sentence=-1,3=word max, 1-5]][[[3,-1 max of sentences]]]
lousy wasteful worthless stupid untenable	lousy wasteful worthless stupid untenable	1	-3	lousy[-2] wasteful[-1] worthless[-2] stupid[-1] untenable[0] [[Sentence=-3,1=word max, 1-5]][[[1,-3 max of sentences]]]
worthwhile challenging varied intense	worthwhile challenging varied intense	2	-1	worthwhile[1] challenging[0] varied[0] intense[0] [[Sentence=-1,2=word max, 1-5]][[[2,-1 max of sentences]]]
boring dull long	boring dull long	1	-2	boring[-1] dull[-1] long[0] [[Sentence=-2,1=word max, 1-5]][[[1,-2 max of sentences]]]
rubbish un professional joke	rubbish un professional joke	2	-3	rubbish[-2] un[0] professional[0] joke[1] [[Sentence=-3,2=word max, 1-5]][[[2,-3 max of sentences]]]
necessary tedious overbearing competitive unfair	necessary tedious overbearing competitive unfair	1	-3	necessary[0] tedious[-2] overbearing[-1] competitive[0] unfair[-1] [[Sentence=-3,1=word max, 1-5]][[[1,-3 max of sentences]]]
good different baking	good different baking	2	-1	good[1] different[0] baking[0] [[Sentence=-1,2=word max, 1-5]][[[2,-1 max of sentences]]]
busy repetitive slow boring dull	busy repetitive slow boring dull	1	-2	busy[0] repetitive[0] slow[0] boring[-1] dull[-1] [[Sentence=-2,1=word max, 1-5]][[[1,-2 max of sentences]]]
tiring demanding funny stressful difficult	tiring demanding funny stressful difficult	2	-2	tiring[0] demanding[0] funny[1] stressful[-1] difficult[-1] [[Sentence=-2,2=word max, 1-5]][[[2,-2 max of sentences]]]
privileged rewarding stressful busy	privileged rewarding stressful busy	2	-2	privileged[1] rewarding[1] stressful[-1] busy[0] [[Sentence=-2,2=word max, 1-5]][[[2,-2 max of sentences]]]
busy different hard fun stressful	busy different hard fun stressful	2	-2	busy[0] different[0] hard[0] fun[1] stressful[-1] [[Sentence=-2,2=word max, 1-5]][[[2,-2 max of sentences]]]
supervisor helper friend	supervisor helper friend	2	-1	supervisor[0] helper[0] friend[1] [[Sentence=-1,2=word max, 1-5]][[[2,-1 max of sentences]]]
tiring energetic consuming	tiring energetic consuming	1	-1	tiring[0] energetic[0] consuming[0] [[Sentence=-1,1=word max, 1-5]][[[1,-1 max of sentences]]]
knowledgeable caring and helping trustworthy	knowledgeable caring and helping trustworthy	3	-1	knowledgeable[0] caring[2] and[0] helping[0] trustworthy[1] [[Sentence=-1,3=word max, 1-5]][[[3,-1 max of sentences]]]
tedious repetitive uninspiring disappointing	tedious repetitive uninspiring disappointing	1	-3	tedious[-2] repetitive[0] uninspiring[0] disappointing[-1] [[Sentence=-3,1=word max, 1-5]][[[1,-3 max of sentences]]]
tough draining exciting inspiring rewarding	tough draining exciting inspiring rewarding	4	-2	tough[-1] draining[0] exciting[2] inspiring[2][+1 MultiplePositiveWords] rewarding[1] [[Sentence=-2,4=word max, 1-5]][[[4,-2 max of sentences]]]
fulfilling worthwhile leading responsible enjoyment	fulfilling worthwhile leading responsible enjoyment	3	-1	fulfilling[0] worthwhile[1] leading[0] responsible[0] enjoyment[2] [[Sentence=-1,3=word max, 1-5]][[[3,-1 max of sentences]]]
interesting positive realistic continuation boring	interesting positive realistic continuation boring	3	-2	interesting[1] positive[2] realistic[0] continuation[0] boring[-1] [[Sentence=-2,3=word max, 1-5]][[[3,-2 max of sentences]]]
respectful easy interesting peaceful comfortable	respectful easy interesting peaceful comfortable	3	-1	respectful[2] easy[0] interesting[1] peaceful[0] comfortable[1] [[Sentence=-1,3=word max, 1-5]][[[3,-1 max of sentences]]]
challenging rewarding soul destroying life changing amazing	challenging rewarding soul destroying life changing amazing	3	-3	challenging[0] rewarding[1] soul[0] destroying[-2] life[0] changing[0] amazing[2] [[Sentence=-3,3=word max, 1-5]][[[3,-3 max of sentences]]]
boring repetitive easy non threatening	boring repetitive easy non threatening	1	-3	boring[-1] repetitive[0] easy[0] non[0] threatening[-2] [[Sentence=-3,1=word max, 1-5]][[[1,-3 max of sentences]]]
tolerable necessary disappointing bullying social	tolerable necessary disappointing bullying social	1	-2	tolerable[0] necessary[0] disappointing[-1] bullying[0] social[0] [[Sentence=-2,1=word max, 1-5]][[[1,-2 max of sentences]]]
fun suitable physical tiring unsecure	fun suitable physical tiring unsecure	2	-1	fun[1] suitable[0] physical[0] tiring[0] unsecure[0] [[Sentence=-1,2=word max, 1-5]][[[2,-1 max of sentences]]]
boring unstructured disorganized	boring unstructured disorganized	1	-2	boring[-1] unstructured[0] disorganized[-1] [[Sentence=-2,1=word max, 1-5]][[[1,-2 max of sentences]]]
different busy essential fun caring	different busy essential fun caring	3	-1	different[0] busy[0] essential[0] fun[1] caring[2] [[Sentence=-1,3=word max, 1-5]][[[3,-1 max of sentences]]]
caring interesting challenging specialist dangerous	caring interesting challenging specialist dangerous	3	-2	caring[2] interesting[1] challenging[0] specialist[1] dangerous[-1] [[Sentence=-2,3=word max, 1-5]][[[3,-2 max of sentences]]]
simple complex demanding important high pressure	simple complex demanding important high pressure	1	-2	simple[0] complex[0] demanding[0] important[0] high[0] pressure[-1] [[Sentence=-2,1=word max, 1-5]][[[1,-2 max of sentences]]]
boring underpaid undervalued exploitative uncaring	boring underpaid undervalued exploitative uncaring	1	-2	boring[-1] underpaid[0] undervalued[0] exploitative[0] uncaring[0] [[Sentence=-2,1=word max, 1-5]][[[1,-2 max of sentences]]]
repetitive routine office sedentary dependant	repetitive routine office sedentary dependant	1	-2	repetitive[0] routine[0] office[0] sedentary[-1] dependant[0] [[Sentence=-2,1=word max, 1-5]][[[1,-2 max of sentences]]]
busy demanding variable	busy demanding variable	1	-1	busy[0] demanding[0] variable[0] [[Sentence=-1,1=word max, 1-5]][[[1,-1 max of sentences]]]
busy happy stressful friendly organized	busy happy stressful friendly organized	2	-2	busy[0] happy[1] stressful[-1] friendly[1] organized[0] [[Sentence=-2,2=word max, 1-5]][[[2,-2 max of sentences]]]
flexible important challenging	flexible important challenging	1	-1	flexible[0] important[0] challenging[0] [[Sentence=-1,1=word max, 1-5]][[[1,-1 max of sentences]]]
great hard enjoyable rewarding different	great hard enjoyable rewarding different	3	-1	great[2] hard[0] enjoyable[2] rewarding[1] different[0] [[Sentence=-1,3=word max, 1-5]][[[3,-1 max of sentences]]]
rewarding progressive caring exciting interesting	rewarding progressive caring exciting interesting	4	-1	rewarding[1] progressive[0] caring[2] exciting[2][+1 MultiplePositiveWords] interesting[1] [[Sentence=-1,4=word max, 1-5]][[[4,-1 max of sentences]]]
providing a service helping people enjoyment	providing a service helping people enjoyment	3	-1	providing[0] a[0] service[0] helping[0] people[0] enjoyment[2] [[Sentence=-1,3=word max, 1-5]][[[3,-1 max of sentences]]]
fulfilling supportive meaningful tiring fun	fulfilling supportive meaningful tiring fun	2	-1	fulfilling[0] supportive[1] meaningful[0] tiring[0] fun[1] [[Sentence=-1,2=word max, 1-5]][[[2,-1 max of sentences]]]
repetitive boring heavy lifting	repetitive boring heavy lifting	1	-2	repetitive[0] boring[-1] heavy[0] lifting[0] [[Sentence=-2,1=word max, 1-5]][[[1,-2 max of sentences]]]
busy hard sensitive rewarding	busy hard sensitive rewarding	2	-1	busy[0] hard[0] sensitive[0] rewarding[1] [[Sentence=-1,2=word max, 1-5]][[[2,-1 max of sentences]]]
team easy quick shift maintenance	team easy quick shift maintenance	1	-1	team[0] easy[0] quick[0] shift[0] maintenance[0] [[Sentence=-1,1=word max, 1-5]][[[1,-1 max of sentences]]]
nice fun enjoyable friendly pleasant	nice fun enjoyable friendly pleasant	3	-1	nice[1] fun[1] enjoyable[2] friendly[1] pleasant[2] [[Sentence=-1,3=word max, 1-5]][[[3,-1 max of sentences]]]
fulfilling different scientific	fulfilling different scientific	1	-1	fulfilling[0] different[0] scientific[0] [[Sentence=-1,1=word max, 1-5]][[[1,-1 max of sentences]]]
grateful hectic bad management inefficient meaningful	grateful hectic bad management inefficient meaningful	2	-2	grateful[1] hectic[-1] bad[-1] management[0] inefficient[0] meaningful[0] [[Sentence=-2,2=word max, 1-5]][[[2,-2 max of sentences]]]
fast long interesting old fruitful	fast long interesting old fruitful	2	-1	fast[0] long[0] interesting[1] old[0] fruitful[0] [[Sentence=-1,2=word max, 1-5]][[[2,-1 max of sentences]]]
interesting eventful normality average money	interesting eventful normality average money	2	-1	interesting[1] eventful[0] normality[0] average[0] money[0] [[Sentence=-1,2=word max, 1-5]][[[2,-1 max of sentences]]]
stressful friendly tiring miserable chatty	stressful friendly tiring miserable chatty	2	-3	stressful[-1] friendly[1] tiring[0] miserable[-2] chatty[0] [[Sentence=-3,2=word max, 1-5]][[[2,-3 max of sentences]]]
mundane repetitive easy	mundane repetitive easy	1	-2	mundane[-1] repetitive[0] easy[0] [[Sentence=-2,1=word max, 1-5]][[[1,-2 max of sentences]]]
busy interesting important cool challenging	busy interesting important cool challenging	2	-1	busy[0] interesting[1] important[0] cool[1] challenging[0] [[Sentence=-1,2=word max, 1-5]][[[2,-1 max of sentences]]]
boring simple predictable	boring simple predictable	1	-2	boring[-1] simple[0] predictable[0] [[Sentence=-2,1=word max, 1-5]][[[1,-2 max of sentences]]]
customer service help others timekeeping	customer service help others timekeeping	1	-1	customer[0] service[0] help[0] others[0] timekeeping[0] [[Sentence=-1,1=word max, 1-5]][[[1,-1 max of sentences]]]
rewarding challenging purposeful hard thankless	rewarding challenging purposeful hard thankless	2	-1	rewarding[1] challenging[0] purposeful[0] hard[0] thankless[0] [[Sentence=-1,2=word max, 1-5]][[[2,-1 max of sentences]]]
constant mediocre stressful treadmill	constant mediocre stressful treadmill	1	-2	constant[0] mediocre[-1] stressful[-1] treadmill[0] [[Sentence=-2,1=word max, 1-5]][[[1,-2 max of sentences]]]
fun hard motivational	fun hard motivational	2	-1	fun[1] hard[0] motivational[0] [[Sentence=-1,2=word max, 1-5]][[[2,-1 max of sentences]]]
freedom autonomous interesting routine mundane	freedom autonomous interesting routine mundane	2	-2	freedom[0] autonomous[0] interesting[1] routine[0] mundane[-1] [[Sentence=-2,2=word max, 1-5]][[[2,-2 max of sentences]]]
busy changing important social worthwhile	busy changing important social worthwhile	2	-1	busy[0] changing[0] important[0] social[0] worthwhile[1] [[Sentence=-1,2=word max, 1-5]][[[2,-1 max of sentences]]]
values dull comfortable complicated technical	values dull comfortable complicated technical	2	-2	values[1] dull[-1] comfortable[1] complicated[-1] technical[0] [[Sentence=-2,2=word max, 1-5]][[[2,-2 max of sentences]]]
important fun challenging	important fun challenging	2	-1	important[0] fun[1] challenging[0] [[Sentence=-1,2=word max, 1-5]][[[2,-1 max of sentences]]]
hard fun outgoing	hard fun outgoing	2	-1	hard[0] fun[1] outgoing[0] [[Sentence=-1,2=word max, 1-5]][[[2,-1 max of sentences]]]
busy working hard non stop on the go	busy working hard non stop on the go	1	-1	busy[0] working[0] hard[0] non[0] stop[0] on[0] the[0] go[0] [[Sentence=-1,1=word max, 1-5]][[[1,-1 max of sentences]]]
educate learn patience youth unlearn	educate learn patience youth unlearn	1	-1	educate[0] learn[0] patience[0] youth[0] unlearn[0] [[Sentence=-1,1=word max, 1-5]][[[1,-1 max of sentences]]]
stress tiring repetitive data hungry rewarding	stress tiring repetitive data hungry rewarding	2	-2	stress[-1] tiring[0] repetitive[0] data[0] hungry[-1] rewarding[1] [[Sentence=-2,2=word max, 1-5]][[[2,-2 max of sentences]]]
unsatisfied draining alarming	unsatisfied draining alarming	1	-3	unsatisfied[0] draining[0] alarming[-2] [[Sentence=-3,1=word max, 1-5]][[[1,-3 max of sentences]]]
exhausting thankless relentless	exhausting thankless relentless	1	-2	exhausting[-1] thankless[0] relentless[0] [[Sentence=-2,1=word max, 1-5]][[[1,-2 max of sentences]]]
well paid seedy lucrative	well paid seedy lucrative	1	-1	well[0] paid[0] seedy[0] lucrative[0] [[Sentence=-1,1=word max, 1-5]][[[1,-1 max of sentences]]]
tiring underpaid hard	tiring underpaid hard	1	-1	tiring[0] underpaid[0] hard[0] [[Sentence=-1,1=word max, 1-5]][[[1,-1 max of sentences]]]
emails students business grading happy	emails students business grading happy	2	-1	emails[0] students[0] business[0] grading[0] happy[1] [[Sentence=-1,2=word max, 1-5]][[[2,-1 max of sentences]]]
dull repetitive tolerable	dull repetitive tolerable	1	-2	dull[-1] repetitive[0] tolerable[0] [[Sentence=-2,1=word max, 1-5]][[[1,-2 max of sentences]]]
worthwhile rewarding fun serious important	worthwhile rewarding fun serious important	2	-2	worthwhile[1] rewarding[1] fun[1] serious[-1] important[0] [[Sentence=-2,2=word max, 1-5]][[[2,-2 max of sentences]]]
tedious time consuming rewarding	tedious time consuming rewarding	2	-3	tedious[-2] time[0] consuming[0] rewarding[1] [[Sentence=-3,2=word max, 1-5]][[[2,-3 max of sentences]]]
caring for others helping motivation	caring for others helping motivation	3	-1	caring[2] for[0] others[0] helping[0] motivation[0] [[Sentence=-1,3=word max, 1-5]][[[3,-1 max of sentences]]]
challenging fun tiring exciting fast paced	challenging fun tiring exciting fast paced	3	-1	challenging[0] fun[1] tiring[0] exciting[2] fast[0] paced[0] [[Sentence=-1,3=word max, 1-5]][[[3,-1 max of sentences]]]
easy pleasant nice	easy pleasant nice	3	-1	easy[0] pleasant[2] nice[1] [[Sentence=-1,3=word max, 1-5]][[[3,-1 max of sentences]]]
interesting enjoyable varied	interesting enjoyable varied	3	-1	interesting[1] enjoyable[2] varied[0] [[Sentence=-1,3=word max, 1-5]][[[3,-1 max of sentences]]]
disengaged parked vacant	disengaged parked vacant	1	-1	disengaged[0] parked[0] vacant[0] [[Sentence=-1,1=word max, 1-5]][[[1,-1 max of sentences]]]
stimulating exciting rewarding intense senior	stimulating exciting rewarding intense senior	3	-1	stimulating[0] exciting[2] rewarding[1] intense[0] senior[0] [[Sentence=-1,3=word max, 1-5]][[[3,-1 max of sentences]]]
engaging practical creative technical challenging	engaging practical creative technical challenging	1	-1	engaging[0] practical[0] creative[0] technical[0] challenging[0] [[Sentence=-1,1=word max, 1-5]][[[1,-1 max of sentences]]]
tiring alright long	tiring alright long	1	-1	tiring[0] alright[0] long[0] [[Sentence=-1,1=word max, 1-5]][[[1,-1 max of sentences]]]
hard challenging worthy	hard challenging worthy	1	-1	hard[0] challenging[0] worthy[0] [[Sentence=-1,1=word max, 1-5]][[[1,-1 max of sentences]]]
important repetitive time consuming	important repetitive time consuming	1	-1	important[0] repetitive[0] time[0] consuming[0] [[Sentence=-1,1=word max, 1-5]][[[1,-1 max of sentences]]]
challenging rewarding frustrating run	challenging rewarding frustrating run	2	-3	challenging[0] rewarding[1] frustrating[-2] run[0] [[Sentence=-3,2=word max, 1-5]][[[2,-3 max of sentences]]]
long boring dull na na	long boring dull na na	1	-2	long[0] boring[-1] dull[-1] na[0] na[0] [[Sentence=-2,1=word max, 1-5]][[[1,-2 max of sentences]]]
caring dynamic exhausting exciting repetitive	caring dynamic exhausting exciting repetitive	3	-2	caring[2] dynamic[1] exhausting[-1] exciting[2] repetitive[0] [[Sentence=-2,3=word max, 1-5]][[[3,-2 max of sentences]]]
necessary performance repetitive	necessary performance repetitive	1	-1	necessary[0] performance[0] repetitive[0] [[Sentence=-1,1=word max, 1-5]][[[1,-1 max of sentences]]]
busy variable skilled knowledgeable helpful	busy variable skilled knowledgeable helpful	2	-1	busy[0] variable[0] skilled[0] knowledgeable[0] helpful[1] [[Sentence=-1,2=word max, 1-5]][[[2,-1 max of sentences]]]
busy tiring engaging uncomplicated long	busy tiring engaging uncomplicated long	1	-1	busy[0] tiring[0] engaging[0] uncomplicated[0] long[0] [[Sentence=-1,1=word max, 1-5]][[[1,-1 max of sentences]]]
fast paced tiring challenging scary exciting	fast paced tiring challenging scary exciting	3	-4	fast[0] paced[0] tiring[0] challenging[0] scary[-3] exciting[2] [[Sentence=-4,3=word max, 1-5]][[[3,-4 max of sentences]]]
interesting varied challenging funny worthwhile	interesting varied challenging funny worthwhile	2	-1	interesting[1] varied[0] challenging[0] funny[1] worthwhile[1] [[Sentence=-1,2=word max, 1-5]][[[2,-1 max of sentences]]]
creative exhausting difficult cumbersome	creative exhausting difficult cumbersome	1	-2	creative[0] exhausting[-1] difficult[-1] cumbersome[-1] [[Sentence=-2,1=word max, 1-5]][[[1,-2 max of sentences]]]
varied enjoyable pressurized	varied enjoyable pressurized	3	-2	varied[0] enjoyable[2] pressurized[-1] [[Sentence=-2,3=word max, 1-5]][[[3,-2 max of sentences]]]
exciting developing inspiring tiring innovative	exciting developing inspiring tiring innovative	3	-1	exciting[2] developing[0] inspiring[2] tiring[0] innovative[0] [[Sentence=-1,3=word max, 1-5]][[[3,-1 max of sentences]]]
big worldwide fashionable on trend pleased	big worldwide fashionable on trend pleased	2	-1	big[0] worldwide[0] fashionable[0] on[0] trend[0] pleased[1] [[Sentence=-1,2=word max, 1-5]][[[2,-1 max of sentences]]]
boring frustrating dead-end	boring frustrating dead-end	1	-4	boring[-1] frustrating[-2] dead[-2][-1 MultiplePositiveWords] end[0] [[Sentence=-4,1=word max, 1-5]][[[1,-4 max of sentences]]]
fair safe loyal	fair safe loyal	2	-1	fair[0] safe[1] loyal[1] [[Sentence=-1,2=word max, 1-5]][[[2,-1 max of sentences]]]
creative relaxed comfortable meaningful impactful	creative relaxed comfortable meaningful impactful	3	-1	creative[0] relaxed[2] comfortable[1] meaningful[0] impactful[0] [[Sentence=-1,3=word max, 1-5]][[[3,-1 max of sentences]]]
responsibility fun tiring unappreciated	responsibility fun tiring unappreciated	2	-1	responsibility[0] fun[1] tiring[0] unappreciated[0] [[Sentence=-1,2=word max, 1-5]][[[2,-1 max of sentences]]]
draining frustrating stimulating stressful	draining frustrating stimulating stressful	1	-3	draining[0] frustrating[-2] stimulating[0] stressful[-1] [[Sentence=-3,1=word max, 1-5]][[[1,-3 max of sentences]]]
rewarding tiring nerve wracking proud thankful	rewarding tiring nerve wracking proud thankful	2	-1	rewarding[1] tiring[0] nerve[0] wracking[0] proud[1] thankful[1] [[Sentence=-1,2=word max, 1-5]][[[2,-1 max of sentences]]]
life changing valuable artistic	life changing valuable artistic	2	-1	life[0] changing[0] valuable[1] artistic[0] [[Sentence=-1,2=word max, 1-5]][[[2,-1 max of sentences]]]
interesting challenging rewarding motivating change	interesting challenging rewarding motivating change	2	-1	interesting[1] challenging[0] rewarding[1] motivating[0] change[0] [[Sentence=-1,2=word max, 1-5]][[[2,-1 max of sentences]]]
work chore boring unhappy slow	work chore boring unhappy slow	1	-3	work[0] chore[-2] boring[-1] unhappy[-2] slow[0] [[Sentence=-3,1=word max, 1-5]][[[1,-3 max of sentences]]]
inspiring fulfilling critical	inspiring fulfilling critical	3	-2	inspiring[2] fulfilling[0] critical[-1] [[Sentence=-2,3=word max, 1-5]][[[3,-2 max of sentences]]]
caring attentive child protection	caring attentive child protection	3	-1	caring[2] attentive[0] child[0] protection[0] [[Sentence=-1,3=word max, 1-5]][[[3,-1 max of sentences]]]
fun interesting stressful tiring hard work	fun interesting stressful tiring hard work	2	-2	fun[1] interesting[1] stressful[-1] tiring[0] hard[0] work[0] [[Sentence=-2,2=word max, 1-5]][[[2,-2 max of sentences]]]
hard stressful ok busy inefficient	hard stressful ok busy inefficient	1	-2	hard[0] stressful[-1] ok[0] busy[0] inefficient[0] [[Sentence=-2,1=word max, 1-5]][[[1,-2 max of sentences]]]
stressful busy pressure	stressful busy pressure	1	-2	stressful[-1] busy[0] pressure[-1] [[Sentence=-2,1=word max, 1-5]][[[1,-2 max of sentences]]]
satisfying rewarding busy	satisfying rewarding busy	2	-1	satisfying[1] rewarding[1] busy[0] [[Sentence=-1,2=word max, 1-5]][[[2,-1 max of sentences]]]
pressure busy responsible supportive proud	pressure busy responsible supportive proud	2	-2	pressure[-1] busy[0] responsible[0] supportive[1] proud[1] [[Sentence=-2,2=word max, 1-5]][[[2,-2 max of sentences]]]
challenging useful important thought provoking friendly	challenging useful important thought provoking friendly	2	-1	challenging[0] useful[1] important[0] thought[0] provoking[0] friendly[1] [[Sentence=-1,2=word max, 1-5]][[[2,-1 max of sentences]]]
challenging fun rewarding	challenging fun rewarding	2	-1	challenging[0] fun[1] rewarding[1] [[Sentence=-1,2=word max, 1-5]][[[2,-1 max of sentences]]]
varied basic simple	varied basic simple	1	-1	varied[0] basic[0] simple[0] [[Sentence=-1,1=word max, 1-5]][[[1,-1 max of sentences]]]
pleasant repetitive logical	pleasant repetitive logical	3	-1	pleasant[2] repetitive[0] logical[0] [[Sentence=-1,3=word max, 1-5]][[[3,-1 max of sentences]]]
stressful demanding rewarding beneficial lonely	stressful demanding rewarding beneficial lonely	2	-2	stressful[-1] demanding[0] rewarding[1] beneficial[0] lonely[-1] [[Sentence=-2,2=word max, 1-5]][[[2,-2 max of sentences]]]
bully disability discrimination oppressive not open to agreement abusive	bully disability discrimination oppressive not open to agreement abusive	1	-4	bully[0] disability[0] discrimination[-2] oppressive[-2][-1 MultiplePositiveWords] not[0] open[0] to[0] agreement[0] abusive[-3] [[Sentence=-4,1=word max, 1-5]][[[1,-4 max of sentences]]]
stressful competitive fast-paced	stressful competitive fast-paced	1	-2	stressful[-1] competitive[0] fast[0] paced[0] [[Sentence=-2,1=word max, 1-5]][[[1,-2 max of sentences]]]
boring monotonous unfair hard stressful	boring monotonous unfair hard stressful	1	-2	boring[-1] monotonous[-1] unfair[-1] hard[0] stressful[-1] [[Sentence=-2,1=word max, 1-5]][[[1,-2 max of sentences]]]
fulfillment ease testing shows all sides learning all different things in life	fulfilment ease testing shows all sides learning all different things in life	1	-1	fulfillment/fulfilment[0] ease[0] testing[0] shows[0] all[0] sides[0] learning[0] all[0] different[0] things[0] in[0] life[0] [[Sentence=-1,1=word max, 1-5]][[[1,-1 max of sentences]]]
tiring long stressful worrying unsafe	tiring long stressful worrying unsafe	1	-4	tiring[0] long[0] stressful[-1] worrying[-3] unsafe[-1] [[Sentence=-4,1=word max, 1-5]][[[1,-4 max of sentences]]]
customer service quality knowledge	customer service quality knowledge	1	-1	customer[0] service[0] quality[0] knowledge[0] [[Sentence=-1,1=word max, 1-5]][[[1,-1 max of sentences]]]
social customer-centered hectic busy time-pressured	social customer-centered hectic busy time-pressured	1	-2	social[0] customer[0] centered[0] hectic[-1] busy[0] time[0] pressured[-1] [[Sentence=-2,1=word max, 1-5]][[[1,-2 max of sentences]]]
intense physical compassionate taxing	intense physical compassionate taxing	2	-2	intense[0] physical[0] compassionate[1] taxing[-1] [[Sentence=-2,2=word max, 1-5]][[[2,-2 max of sentences]]]
friendly busy interactive	friendly busy interactive	2	-1	friendly[1] busy[0] interactive[0] [[Sentence=-1,2=word max, 1-5]][[[2,-1 max of sentences]]]
nice helpful creative new fit	nice helpful creative new fit	2	-1	nice[1] helpful[1] creative[0] new[0] fit[0] [[Sentence=-1,2=word max, 1-5]][[[2,-1 max of sentences]]]
overworked underpaid underappreciated content tired	overworked underpaid underappreciated content tired	1	-2	overworked[-1] underpaid[0] underappreciated[0] content[0] tired[-1] [[Sentence=-2,1=word max, 1-5]][[[1,-2 max of sentences]]]
clean busy hot non stop rushed	clean busy hot non stop rushed	1	-1	clean[0] busy[0] hot[0] non[0] stop[0] rushed[0] [[Sentence=-1,1=word max, 1-5]][[[1,-1 max of sentences]]]
helpful integral valued	helpful integral valued	2	-1	helpful[1] integral[0] valued[1] [[Sentence=-1,2=word max, 1-5]][[[2,-1 max of sentences]]]
tiring mentally challenging keeps you on your toes	tiring mentally challenging keeps you on your toes	1	-1	tiring[0] mentally[0] challenging[0] keeps[0] you[0] on[0] your[0] toes[0] [[Sentence=-1,1=word max, 1-5]][[[1,-1 max of sentences]]]
boring mundane dull uninspiring mediocre	boring mundane dull uninspiring mediocre	1	-2	boring[-1] mundane[-1] dull[-1] uninspiring[0] mediocre[-1] [[Sentence=-2,1=word max, 1-5]][[[1,-2 max of sentences]]]
busy challenging varied	busy challenging varied	1	-1	busy[0] challenging[0] varied[0] [[Sentence=-1,1=word max, 1-5]][[[1,-1 max of sentences]]]
progress help assist share knowledge	progress help assist share knowledge	1	-1	progress[0] help[0] assist[0] share[0] knowledge[0] [[Sentence=-1,1=word max, 1-5]][[[1,-1 max of sentences]]]
supervise look after patients look after staff support lead	supervise look after patients look after staff support lead	2	-1	supervise[0] look[0] after[0] patients[0] look[0] after[0] staff[0] support[1] lead[0] [[Sentence=-1,2=word max, 1-5]][[[2,-1 max of sentences]]]
stimulating exciting important	stimulating exciting important	3	-1	stimulating[0] exciting[2] important[0] [[Sentence=-1,3=word max, 1-5]][[[3,-1 max of sentences]]]
interesting rewarding flexible independent busy	interesting rewarding flexible independent busy	2	-1	interesting[1] rewarding[1] flexible[0] independent[0] busy[0] [[Sentence=-1,2=word max, 1-5]][[[2,-1 max of sentences]]]
inspiring worthwhile stressful demanding fun	inspiring worthwhile stressful demanding fun	3	-2	inspiring[2] worthwhile[1] stressful[-1] demanding[0] fun[1] [[Sentence=-2,3=word max, 1-5]][[[3,-2 max of sentences]]]
supportive rewarding helpful informative learning	supportive rewarding helpful informative learning	2	-1	supportive[1] rewarding[1] helpful[1] informative[0] learning[0] [[Sentence=-1,2=word max, 1-5]][[[2,-1 max of sentences]]]
team enthusiasm communication	team enthusiasm communication	3	-1	team[0] enthusiasm[2] communication[0] [[Sentence=-1,3=word max, 1-5]][[[3,-1 max of sentences]]]
fun simple creative unique interesting	fun simple creative unique interesting	2	-1	fun[1] simple[0] creative[0] unique[0] interesting[1] [[Sentence=-1,2=word max, 1-5]][[[2,-1 max of sentences]]]
social professional respected	social professional respected	3	-1	social[0] professional[0] respected[2] [[Sentence=-1,3=word max, 1-5]][[[3,-1 max of sentences]]]
boring tedious time waste	boring tedious time waste	1	-3	boring[-1] tedious[-2] time[0] waste[-1] [[Sentence=-3,1=word max, 1-5]][[[1,-3 max of sentences]]]
varied interesting unpredictable worthwhile unique	varied interesting unpredictable worthwhile unique	2	-1	varied[0] interesting[1] unpredictable[0] worthwhile[1] unique[0] [[Sentence=-1,2=word max, 1-5]][[[2,-1 max of sentences]]]
conscious necessary important dependant	conscious necessary important dependant	1	-1	conscious[0] necessary[0] important[0] dependant[0] [[Sentence=-1,1=word max, 1-5]][[[1,-1 max of sentences]]]
easy repetitive boring tiring dull	easy repetitive boring tiring dull	1	-2	easy[0] repetitive[0] boring[-1] tiring[0] dull[-1] [[Sentence=-2,1=word max, 1-5]][[[1,-2 max of sentences]]]
boring busy stressful	boring busy stressful	1	-2	boring[-1] busy[0] stressful[-1] [[Sentence=-2,1=word max, 1-5]][[[1,-2 max of sentences]]]
rewarding challenging diverse	rewarding challenging diverse	2	-1	rewarding[1] challenging[0] diverse[0] [[Sentence=-1,2=word max, 1-5]][[[2,-1 max of sentences]]]
hard stressful ambitious	hard stressful ambitious	1	-2	hard[0] stressful[-1] ambitious[0] [[Sentence=-2,1=word max, 1-5]][[[1,-2 max of sentences]]]
interesting challenging worthwhile	interesting challenging worthwhile	2	-1	interesting[1] challenging[0] worthwhile[1] [[Sentence=-1,2=word max, 1-5]][[[2,-1 max of sentences]]]
enjoyable worthwhile rewarding friendly caring	enjoyable worthwhile rewarding friendly caring	3	-1	enjoyable[2] worthwhile[1] rewarding[1] friendly[1] caring[2] [[Sentence=-1,3=word max, 1-5]][[[3,-1 max of sentences]]]
engaging enjoyable interesting	engaging enjoyable interesting	3	-1	engaging[0] enjoyable[2] interesting[1] [[Sentence=-1,3=word max, 1-5]][[[3,-1 max of sentences]]]
tiring thankless irritating demeaning important	tiring thankless irritating demeaning important	1	-3	tiring[0] thankless[0] irritating[-2] demeaning[-1] important[0] [[Sentence=-3,1=word max, 1-5]][[[1,-3 max of sentences]]]
exciting interesting stimulating	exciting interesting stimulating	3	-1	exciting[2] interesting[1] stimulating[0] [[Sentence=-1,3=word max, 1-5]][[[3,-1 max of sentences]]]
busy stressful exhausting awkward rushed	busy stressful exhausting awkward rushed	1	-2	busy[0] stressful[-1] exhausting[-1] awkward[-1] rushed[0] [[Sentence=-2,1=word max, 1-5]][[[1,-2 max of sentences]]]
challenging different interesting varied unusual	challenging different interesting varied unusual	2	-1	challenging[0] different[0] interesting[1] varied[0] unusual[0] [[Sentence=-1,2=word max, 1-5]][[[2,-1 max of sentences]]]
boring steady average	boring steady average	1	-2	boring[-1] steady[0] average[0] [[Sentence=-2,1=word max, 1-5]][[[1,-2 max of sentences]]]
warehouse picking trucks safety	warehouse picking trucks safety	2	-1	warehouse[0] picking[0] trucks[0] safety[1] [[Sentence=-1,2=word max, 1-5]][[[2,-1 max of sentences]]]
rewarding interesting prestigious involving challenging	rewarding interesting prestigious involving challenging	2	-1	rewarding[1] interesting[1] prestigious[0] involving[0] challenging[0] [[Sentence=-1,2=word max, 1-5]][[[2,-1 max of sentences]]]
repetitive useful valued	repetitive useful valued	2	-1	repetitive[0] useful[1] valued[1] [[Sentence=-1,2=word max, 1-5]][[[2,-1 max of sentences]]]
boring repetitive loud noisy bright	boring repetitive loud noisy bright	1	-2	boring[-1] repetitive[0] loud[0] noisy[0] bright[0] [[Sentence=-2,1=word max, 1-5]][[[1,-2 max of sentences]]]
rubbish tiresome repetitive boring slavery	rubbish tiresome repetitive boring slavery	1	-3	rubbish[-2] tiresome[-1] repetitive[0] boring[-1] slavery[0] [[Sentence=-3,1=word max, 1-5]][[[1,-3 max of sentences]]]
mundane secure can change	mundane secure can change	2	-2	mundane[-1] secure[1] can[0] change[0] [[Sentence=-2,2=word max, 1-5]][[[2,-2 max of sentences]]]
tiring boring uncomfortable	tiring boring uncomfortable	1	-3	tiring[0] boring[-1] uncomfortable[-2] [[Sentence=-3,1=word max, 1-5]][[[1,-3 max of sentences]]]
supportive unbalanced thankless	supportive unbalanced thankless	2	-1	supportive[1] unbalanced[0] thankless[0] [[Sentence=-1,2=word max, 1-5]][[[2,-1 max of sentences]]]
fulfilling interesting tedious improvable low-paying	fulfilling interesting tedious improvable low-paying	2	-3	fulfilling[0] interesting[1] tedious[-2] improvable[0] low[-1] paying[0] [[Sentence=-3,2=word max, 1-5]][[[2,-3 max of sentences]]]
busy stressful worthwhile full filing	busy stressful worthwhile full filing	2	-2	busy[0] stressful[-1] worthwhile[1] full[0] filing[0] [[Sentence=-2,2=word max, 1-5]][[[2,-2 max of sentences]]]
challenging innovative fast-paced	challenging innovative fast-paced	1	-1	challenging[0] innovative[0] fast[0] paced[0] [[Sentence=-1,1=word max, 1-5]][[[1,-1 max of sentences]]]
busy small team satisfying	busy small team satisfying	2	-1	busy[0] small[0] team[0] satisfying[1] [[Sentence=-1,2=word max, 1-5]][[[2,-1 max of sentences]]]
varied interesting busy vibrant sociable	varied interesting busy vibrant sociable	2	-1	varied[0] interesting[1] busy[0] vibrant[0] sociable[1] [[Sentence=-1,2=word max, 1-5]][[[2,-1 max of sentences]]]
happy important successful friendly	happy important successful friendly	3	-1	happy[1] important[0] successful[2] friendly[1] [[Sentence=-1,3=word max, 1-5]][[[3,-1 max of sentences]]]
important worthwhile essential tiring satisfying	important worthwhile essential tiring satisfying	2	-1	important[0] worthwhile[1] essential[0] tiring[0] satisfying[1] [[Sentence=-1,2=word max, 1-5]][[[2,-1 max of sentences]]]
important serious pressured flexible fulfilling	important serious pressured flexible fulfilling	1	-2	important[0] serious[-1] pressured[-1] flexible[0] fulfilling[0] [[Sentence=-2,1=word max, 1-5]][[[1,-2 max of sentences]]]
empathetic professional compassionate efficient responsible	empathetic professional compassionate efficient responsible	2	-1	empathetic[0] professional[0] compassionate[1] efficient[0] responsible[0] [[Sentence=-1,2=word max, 1-5]][[[2,-1 max of sentences]]]
fulfilling happy valued accomplished interesting	fulfilling happy valued accomplished interesting	2	-1	fulfilling[0] happy[1] valued[1] accomplished[1] interesting[1] [[Sentence=-1,2=word max, 1-5]][[[2,-1 max of sentences]]]
challenging varied engaging inspiring enjoyable	challenging varied engaging inspiring enjoyable	4	-1	challenging[0] varied[0] engaging[0] inspiring[2] enjoyable[2][+1 MultiplePositiveWords] [[Sentence=-1,4=word max, 1-5]][[[4,-1 max of sentences]]]
busy intense immersive fast-paced	busy intense immersive fast-paced	1	-1	busy[0] intense[0] immersive[0] fast[0] paced[0] [[Sentence=-1,1=word max, 1-5]][[[1,-1 max of sentences]]]
caring stressful overworked dedicated tiring	caring stressful overworked dedicated tiring	3	-2	caring[2] stressful[-1] overworked[-1] dedicated[0] tiring[0] [[Sentence=-2,3=word max, 1-5]][[[3,-2 max of sentences]]]
busy achievable substantial	busy achievable substantial	1	-1	busy[0] achievable[0] substantial[0] [[Sentence=-1,1=word max, 1-5]][[[1,-1 max of sentences]]]
undervalued interesting individual	undervalued interesting individual	2	-1	undervalued[0] interesting[1] individual[0] [[Sentence=-1,2=word max, 1-5]][[[2,-1 max of sentences]]]
rewarding fulfilling useful	rewarding fulfilling useful	2	-1	rewarding[1] fulfilling[0] useful[1] [[Sentence=-1,2=word max, 1-5]][[[2,-1 max of sentences]]]
repetitive dull boring interesting	repetitive dull boring interesting	2	-2	repetitive[0] dull[-1] boring[-1] interesting[1] [[Sentence=-2,2=word max, 1-5]][[[2,-2 max of sentences]]]
content worthwhile fun positive happy	content worthwhile fun positive happy	3	-1	content[0] worthwhile[1] fun[1] positive[2] happy[1] [[Sentence=-1,3=word max, 1-5]][[[3,-1 max of sentences]]]
customer services one job at the time relax on time initiative	customer services one job at the time relax on time initiative	3	-1	customer[0] services[0] one[0] job[0] at[0] the[0] time[0] relax[2] on[0] time[0] initiative[0] [[Sentence=-1,3=word max, 1-5]][[[3,-1 max of sentences]]]
repetitive negotiation friendly conflict fun	repetitive negotiation friendly conflict fun	2	-2	repetitive[0] negotiation[0] friendly[1] conflict[-1] fun[1] [[Sentence=-2,2=word max, 1-5]][[[2,-2 max of sentences]]]
cheap hollow quick quiet	cheap hollow quick quiet	1	-2	cheap[-1] hollow[-1] quick[0] quiet[0] [[Sentence=-2,1=word max, 1-5]][[[1,-2 max of sentences]]]
repetitive slow unfilled	repetitive slow unfilled	1	-1	repetitive[0] slow[0] unfilled[0] [[Sentence=-1,1=word max, 1-5]][[[1,-1 max of sentences]]]
hard rewarding consuming values ethics	hard rewarding consuming values ethics	2	-1	hard[0] rewarding[1] consuming[0] values[1] ethics[0] [[Sentence=-1,2=word max, 1-5]][[[2,-1 max of sentences]]]
hot tedious long boring tired	hot tedious long boring tired	1	-3	hot[0] tedious[-2] long[0] boring[-1] tired[-1] [[Sentence=-3,1=word max, 1-5]][[[1,-3 max of sentences]]]
thorough detailed interesting	thorough detailed interesting	2	-1	thorough[0] detailed[0] interesting[1] [[Sentence=-1,2=word max, 1-5]][[[2,-1 max of sentences]]]
demanding chaotic fulfilling interesting caring	demanding chaotic fulfilling interesting caring	3	-2	demanding[0] chaotic[-1] fulfilling[0] interesting[1] caring[2] [[Sentence=-2,3=word max, 1-5]][[[3,-2 max of sentences]]]
i enjoy helping my patients i would like to work less days i feel sad when a patient dies	i enjoy helping my patients i would like to work less days i feel sad when a patient dies	3	-4	i[0] enjoy[2] helping[0] my[0] patients[0] i[0] would[0] like[1][-1 LastWordBoosterStrength] to[0] work[0] less[0] days[0] i[0] feel[0] sad[-3] when[0] a[0] patient[0] dies[0] [[Sentence=-4,3=word max, 1-5]][[[3,-4 max of sentences]]]
challenging versatile demanding important	challenging versatile demanding important	1	-1	challenging[0] versatile[0] demanding[0] important[0] [[Sentence=-1,1=word max, 1-5]][[[1,-1 max of sentences]]]
rewarding frustrating varied fun	rewarding frustrating varied fun	2	-3	rewarding[1] frustrating[-2] varied[0] fun[1] [[Sentence=-3,2=word max, 1-5]][[[2,-3 max of sentences]]]
easy valuable responsible time-pressured friendly	easy valuable responsible time-pressured friendly	2	-2	easy[0] valuable[1] responsible[0] time[0] pressured[-1] friendly[1] [[Sentence=-2,2=word max, 1-5]][[[2,-2 max of sentences]]]
caring hard work patience	caring hard work patience	3	-1	caring[2] hard[0] work[0] patience[0] [[Sentence=-1,3=word max, 1-5]][[[3,-1 max of sentences]]]
rewarding stressful complex varied supportive	rewarding stressful complex varied supportive	2	-2	rewarding[1] stressful[-1] complex[0] varied[0] supportive[1] [[Sentence=-2,2=word max, 1-5]][[[2,-2 max of sentences]]]
demanding stressful dangerous vital life-changing	demanding stressful dangerous vital life-changing	1	-2	demanding[0] stressful[-1] dangerous[-1] vital[0] life[0] changing[0] [[Sentence=-2,1=word max, 1-5]][[[1,-2 max of sentences]]]
good pay easy fast different new	good pay easy fast different new	2	-1	good[1] pay[0] easy[0] fast[0] different[0] new[0] [[Sentence=-1,2=word max, 1-5]][[[2,-1 max of sentences]]]
rewarding satisfying interesting challenging	rewarding satisfying interesting challenging	2	-1	rewarding[1] satisfying[1] interesting[1] challenging[0] [[Sentence=-1,2=word max, 1-5]][[[2,-1 max of sentences]]]
annoyed bored frustrated uninterested unsatisfied	annoyed bored frustrated uninterested unsatisfied	1	-3	annoyed[-2] bored[-1] frustrated[-2] uninterested[0] unsatisfied[0] [[Sentence=-3,1=word max, 1-5]][[[1,-3 max of sentences]]]
drive skill fast quick cool	drive skill fast quick cool	2	-1	drive[0] skill[0] fast[0] quick[0] cool[1] [[Sentence=-1,2=word max, 1-5]][[[2,-1 max of sentences]]]
tiring difficult consuming	tiring difficult consuming	1	-2	tiring[0] difficult[-1] consuming[0] [[Sentence=-2,1=word max, 1-5]][[[1,-2 max of sentences]]]
rewarding international interesting	rewarding international interesting	2	-1	rewarding[1] international[0] interesting[1] [[Sentence=-1,2=word max, 1-5]][[[2,-1 max of sentences]]]
intense important tiring frustrating busy	intense important tiring frustrating busy	1	-3	intense[0] important[0] tiring[0] frustrating[-2] busy[0] [[Sentence=-3,1=word max, 1-5]][[[1,-3 max of sentences]]]
monotonous friendly team working coordinate organized	monotonous friendly team working coordinate organized	2	-2	monotonous[-1] friendly[1] team[0] working[0] coordinate[0] organized[0] [[Sentence=-2,2=word max, 1-5]][[[2,-2 max of sentences]]]
interesting important responsive fast-paced fun	interesting important responsive fast-paced fun	2	-1	interesting[1] important[0] responsive[0] fast[0] paced[0] fun[1] [[Sentence=-1,2=word max, 1-5]][[[2,-1 max of sentences]]]
complex demanding helpful rewarding tiring	complex demanding helpful rewarding tiring	2	-1	complex[0] demanding[0] helpful[1] rewarding[1] tiring[0] [[Sentence=-1,2=word max, 1-5]][[[2,-1 max of sentences]]]
relaxed flexible casual easy unimportant	relaxed flexible casual easy unimportant	3	-2	relaxed[2] flexible[0] casual[0] easy[0] unimportant[-1] [[Sentence=-2,3=word max, 1-5]][[[3,-2 max of sentences]]]
repetitive dull unchallenging busy boring	repetitive dull unchallenging busy boring	1	-2	repetitive[0] dull[-1] unchallenging[0] busy[0] boring[-1] [[Sentence=-2,1=word max, 1-5]][[[1,-2 max of sentences]]]
fulfilling responsible burn out	fulfilling responsible burn out	1	-2	fulfilling[0] responsible[0] burn[-1] out[0] [[Sentence=-2,1=word max, 1-5]][[[1,-2 max of sentences]]]
fast paced lively exhausting interactive mental	fast paced lively exhausting interactive mental	2	-2	fast[0] paced[0] lively[1] exhausting[-1] interactive[0] mental[0] [[Sentence=-2,2=word max, 1-5]][[[2,-2 max of sentences]]]
humbling empowering frustrating uplifting privileged	humbling empowering frustrating uplifting privileged	2	-3	humbling[0] empowering[0] frustrating[-2] uplifting[0] privileged[1] [[Sentence=-3,2=word max, 1-5]][[[2,-3 max of sentences]]]
interesting happy inspiring	interesting happy inspiring	3	-1	interesting[1] happy[1] inspiring[2] [[Sentence=-1,3=word max, 1-5]][[[3,-1 max of sentences]]]
mundane pressure workload	mundane pressure workload	1	-2	mundane[-1] pressure[-1] workload[0] [[Sentence=-2,1=word max, 1-5]][[[1,-2 max of sentences]]]
work money bills cash funds	work money bills cash funds	1	-1	work[0] money[0] bills[0] cash[0] funds[0] [[Sentence=-1,1=word max, 1-5]][[[1,-1 max of sentences]]]
complex serious responsible important	complex serious responsible important	1	-2	complex[0] serious[-1] responsible[0] important[0] [[Sentence=-2,1=word max, 1-5]][[[1,-2 max of sentences]]]
important valuable relaxed easy varied	important valuable relaxed easy varied	3	-1	important[0] valuable[1] relaxed[2] easy[0] varied[0] [[Sentence=-1,3=word max, 1-5]][[[3,-1 max of sentences]]]
taxing complicated stressful rewarding demanding	taxing complicated stressful rewarding demanding	2	-2	taxing[-1] complicated[-1] stressful[-1] rewarding[1] demanding[0] [[Sentence=-2,2=word max, 1-5]][[[2,-2 max of sentences]]]
variable operations strategic developmental innovative	variable operations strategic developmental innovative	1	-1	variable[0] operations[0] strategic[0] developmental[0] innovative[0] [[Sentence=-1,1=word max, 1-5]][[[1,-1 max of sentences]]]
boring stressful depressing easy complicated	boring stressful depressing easy complicated	1	-4	boring[-1] stressful[-1] depressing[-3] easy[0] complicated[-1] [[Sentence=-4,1=word max, 1-5]][[[1,-4 max of sentences]]]
professional investigator firm balanced	professional investigator firm balanced	1	-1	professional[0] investigator[0] firm[0] balanced[0] [[Sentence=-1,1=word max, 1-5]][[[1,-1 max of sentences]]]
engaging challenging educational fulfilling varied	engaging challenging educational fulfilling varied	1	-1	engaging[0] challenging[0] educational[0] fulfilling[0] varied[0] [[Sentence=-1,1=word max, 1-5]][[[1,-1 max of sentences]]]
hard frustrating tiring privileged inspiring	hard frustrating tiring privileged inspiring	3	-3	hard[0] frustrating[-2] tiring[0] privileged[1] inspiring[2] [[Sentence=-3,3=word max, 1-5]][[[3,-3 max of sentences]]]
undivided united satisfying	undivided united satisfying	2	-1	undivided[0] united[0] satisfying[1] [[Sentence=-1,2=word max, 1-5]][[[2,-1 max of sentences]]]
rewarding whole satisfied unique good	rewarding whole satisfied unique good	2	-1	rewarding[1] whole[0] satisfied[1] unique[0] good[1] [[Sentence=-1,2=word max, 1-5]][[[2,-1 max of sentences]]]
fun exciting flexible	fun exciting flexible	3	-1	fun[1] exciting[2] flexible[0] [[Sentence=-1,3=word max, 1-5]][[[3,-1 max of sentences]]]
solid fun rough bumpy happy	solid fun rough bumpy happy	2	-2	solid[0] fun[1] rough[-1] bumpy[0] happy[1] [[Sentence=-2,2=word max, 1-5]][[[2,-2 max of sentences]]]
complicated challenging different pedantic persistent	complicated challenging different pedantic persistent	1	-2	complicated[-1] challenging[0] different[0] pedantic[0] persistent[0] [[Sentence=-2,1=word max, 1-5]][[[1,-2 max of sentences]]]
busy varied rewarding friendly social	busy varied rewarding friendly social	2	-1	busy[0] varied[0] rewarding[1] friendly[1] social[0] [[Sentence=-1,2=word max, 1-5]][[[2,-1 max of sentences]]]
tedious boring easy repetitious monotonous	tedious boring easy repetitious monotonous	1	-3	tedious[-2] boring[-1] easy[0] repetitious[0] monotonous[-1] [[Sentence=-3,1=word max, 1-5]][[[1,-3 max of sentences]]]
service timely cleanliness respect confidentiality	service timely cleanliness respect confidentiality	3	-1	service[0] timely[0] cleanliness[0] respect[2] confidentiality[0] [[Sentence=-1,3=word max, 1-5]][[[3,-1 max of sentences]]]
great interesting difficult changeable	great interesting difficult changeable	3	-2	great[2] interesting[1] difficult[-1] changeable[0] [[Sentence=-2,3=word max, 1-5]][[[3,-2 max of sentences]]]
research driven varied hard-working fulfilling	research driven varied hard-working fulfilling	1	-1	research[0] driven[0] varied[0] hard[0] working[0] fulfilling[0] [[Sentence=-1,1=word max, 1-5]][[[1,-1 max of sentences]]]
challenging lively learning changing	challenging lively learning changing	2	-1	challenging[0] lively[1] learning[0] changing[0] [[Sentence=-1,2=word max, 1-5]][[[2,-1 max of sentences]]]
boring repetitive brain-numbing	boring repetitive brain-numbing	1	-2	boring[-1] repetitive[0] brain[0] numbing[-1] [[Sentence=-2,1=word max, 1-5]][[[1,-2 max of sentences]]]
educational slow collaborative	educational slow collaborative	1	-1	educational[0] slow[0] collaborative[0] [[Sentence=-1,1=word max, 1-5]][[[1,-1 max of sentences]]]
boring draining angry	boring draining angry	1	-4	boring[-1] draining[0] angry[-3] [[Sentence=-4,1=word max, 1-5]][[[1,-4 max of sentences]]]
hard work disrespected overworked poorly paid fed up	hard work disrespected overworked poorly paid fed up	1	-2	hard[0] work[0] disrespected[0] overworked[-1] poorly[-1] paid[0] fed[0] up[0] [[Sentence=-2,1=word max, 1-5]][[[1,-2 max of sentences]]]
happy busy occupied stressed helpful	happy busy occupied stressed helpful	2	-2	happy[1] busy[0] occupied[0] stressed[-1] helpful[1] [[Sentence=-2,2=word max, 1-5]][[[2,-2 max of sentences]]]
responsible respectful important helpful	responsible respectful important helpful	3	-1	responsible[0] respectful[2] important[0] helpful[1] [[Sentence=-1,3=word max, 1-5]][[[3,-1 max of sentences]]]
busy unsatisfied one-sided	busy unsatisfied one-sided	1	-1	busy[0] unsatisfied[0] one[0] sided[0] [[Sentence=-1,1=word max, 1-5]][[[1,-1 max of sentences]]]
complex rewarding interesting stressful fast-paced	complex rewarding interesting stressful fast-paced	2	-2	complex[0] rewarding[1] interesting[1] stressful[-1] fast[0] paced[0] [[Sentence=-2,2=word max, 1-5]][[[2,-2 max of sentences]]]
full time honest reliable professional	full time honest reliable professional	1	-1	full[0] time[0] honest[0] reliable[0] professional[0] [[Sentence=-1,1=word max, 1-5]][[[1,-1 max of sentences]]]
easy lucrative frustrating local part-time	easy lucrative frustrating local part-time	1	-3	easy[0] lucrative[0] frustrating[-2] local[0] part[0] time[0] [[Sentence=-3,1=word max, 1-5]][[[1,-3 max of sentences]]]
disorganized imbalanced change-averse	disorganized imbalanced change-averse	1	-2	disorganized[-1] imbalanced[0] change[0] averse[0] [[Sentence=-2,1=word max, 1-5]][[[1,-2 max of sentences]]]
effective easy efficient	effective easy efficient	1	-1	effective[0] easy[0] efficient[0] [[Sentence=-1,1=word max, 1-5]][[[1,-1 max of sentences]]]
mundane quiet good team camaraderie	mundane quiet good team camaraderie	2	-2	mundane[-1] quiet[0] good[1] team[0] camaraderie[0] [[Sentence=-2,2=word max, 1-5]][[[2,-2 max of sentences]]]
fun exhausting social	fun exhausting social	2	-2	fun[1] exhausting[-1] social[0] [[Sentence=-2,2=word max, 1-5]][[[2,-2 max of sentences]]]
rewarding sometimes stressful varied	rewarding sometimes stressful varied	2	-1	rewarding[1] sometimes[0] stressful[-1][--1 LastWordBoosterStrength] varied[0] [[Sentence=-1,2=word max, 1-5]][[[2,-1 max of sentences]]]
caring worthwhile needed compassionate relevant	caring worthwhile needed compassionate relevant	3	-1	caring[2] worthwhile[1] needed[0] compassionate[1] relevant[0] [[Sentence=-1,3=word max, 1-5]][[[3,-1 max of sentences]]]
boring tedious rewarding	boring tedious rewarding	2	-3	boring[-1] tedious[-2] rewarding[1] [[Sentence=-3,2=word max, 1-5]][[[2,-3 max of sentences]]]
complex busy draining pressurized frustrating	complex busy draining pressurized frustrating	1	-3	complex[0] busy[0] draining[0] pressurized[-1] frustrating[-2] [[Sentence=-3,1=word max, 1-5]][[[1,-3 max of sentences]]]
satisfying challenging mundane	satisfying challenging mundane	2	-2	satisfying[1] challenging[0] mundane[-1] [[Sentence=-2,2=word max, 1-5]][[[2,-2 max of sentences]]]
service-oriented challenging manageable	service-oriented challenging manageable	1	-1	service[0] oriented[0] challenging[0] manageable[0] [[Sentence=-1,1=word max, 1-5]][[[1,-1 max of sentences]]]
under paid not appreciated untruthful overworked no respect	under paid not appreciated untruthful overworked no respect	3	-2	under[0] paid[0] not[0] appreciated[1][NegatedDueToPreviousWord] untruthful[0] overworked[-1] no[0] respect[2] [[Sentence=-2,3=word max, 1-5]][[[3,-2 max of sentences]]]
okay stressful satisfying	okay stressful satisfying	2	-2	okay[0] stressful[-1] satisfying[1] [[Sentence=-2,2=word max, 1-5]][[[2,-2 max of sentences]]]
compassionate ambitious diligent empathetic impartial	compassionate ambitious diligent empathetic impartial	2	-1	compassionate[1] ambitious[0] diligent[0] empathetic[0] impartial[0] [[Sentence=-1,2=word max, 1-5]][[[2,-1 max of sentences]]]
chaotic rewarding frustrating fulfilling changing	chaotic rewarding frustrating fulfilling changing	2	-3	chaotic[-1] rewarding[1] frustrating[-2] fulfilling[0] changing[0] [[Sentence=-3,2=word max, 1-5]][[[2,-3 max of sentences]]]
nice flexible engaging too easy not challenging	nice flexible engaging too easy not challenging	2	-1	nice[1] flexible[0] engaging[0] too[0] easy[0] not[0] challenging[0] [[Sentence=-1,2=word max, 1-5]][[[2,-1 max of sentences]]]
productivity fun progress fairness equality	productivity fun progress fairness equality	2	-1	productivity[0] fun[1] progress[0] fairness[0] equality[0] [[Sentence=-1,2=word max, 1-5]][[[2,-1 max of sentences]]]
demanding hectic challenging fast-paced chaotic	demanding hectic challenging fast-paced chaotic	1	-2	demanding[0] hectic[-1] challenging[0] fast[0] paced[0] chaotic[-1] [[Sentence=-2,1=word max, 1-5]][[[1,-2 max of sentences]]]
satisfying overwhelming amazing frustrating sobering	satisfying overwhelming amazing frustrating sobering	3	-3	satisfying[1] overwhelming[-2] amazing[2] frustrating[-2] sobering[0] [[Sentence=-3,3=word max, 1-5]][[[3,-3 max of sentences]]]
stressful fast paced demanding	stressful fast paced demanding	1	-2	stressful[-1] fast[0] paced[0] demanding[0] [[Sentence=-2,1=word max, 1-5]][[[1,-2 max of sentences]]]
hard work rewarding helpful creative worth while	hard work rewarding helpful creative worth while	2	-1	hard[0] work[0] rewarding[1] helpful[1] creative[0] worth[0] while[0] [[Sentence=-1,2=word max, 1-5]][[[2,-1 max of sentences]]]
interesting satisfying helpful	interesting satisfying helpful	2	-1	interesting[1] satisfying[1] helpful[1] [[Sentence=-1,2=word max, 1-5]][[[2,-1 max of sentences]]]
busy stressful easy	busy stressful easy	1	-2	busy[0] stressful[-1] easy[0] [[Sentence=-2,1=word max, 1-5]][[[1,-2 max of sentences]]]
tiring cheap unrewarding unhappy old	tiring cheap unrewarding unhappy old	1	-3	tiring[0] cheap[-1] unrewarding[0] unhappy[-2] old[0] [[Sentence=-3,1=word max, 1-5]][[[1,-3 max of sentences]]]
professional goal-oriented team work optimistic collaborative	professional goal-oriented team work optimistic collaborative	2	-1	professional[0] goal[0] oriented[0] team[0] work[0] optimistic[1] collaborative[0] [[Sentence=-1,2=word max, 1-5]][[[2,-1 max of sentences]]]
fun boring cold hot no stressful	fun boring cold hot no stressful	2	-2	fun[1] boring[-1] cold[-1] hot[0] no[0] stressful[-1] [[Sentence=-2,2=word max, 1-5]][[[2,-2 max of sentences]]]
hard overworked rewarding proud valor	hard overworked rewarding proud valor	2	-2	hard[0] overworked[-1] rewarding[1] proud[1] valor[0] [[Sentence=-2,2=word max, 1-5]][[[2,-2 max of sentences]]]
dysfunctional interesting challenging conflictual tense	dysfunctional interesting challenging conflictual tense	2	-3	dysfunctional[0] interesting[1] challenging[0] conflictual[-1] tense[-2] [[Sentence=-3,2=word max, 1-5]][[[2,-3 max of sentences]]]
exciting different serious	exciting different serious	3	-2	exciting[2] different[0] serious[-1] [[Sentence=-2,3=word max, 1-5]][[[3,-2 max of sentences]]]
boring beneficial needed	boring beneficial needed	1	-2	boring[-1] beneficial[0] needed[0] [[Sentence=-2,1=word max, 1-5]][[[1,-2 max of sentences]]]
interesting rewarding cool valuable tiring	interesting rewarding cool valuable tiring	2	-1	interesting[1] rewarding[1] cool[1] valuable[1] tiring[0] [[Sentence=-1,2=word max, 1-5]][[[2,-1 max of sentences]]]
enjoyable challenging comfortable flexible	enjoyable challenging comfortable flexible	3	-1	enjoyable[2] challenging[0] comfortable[1] flexible[0] [[Sentence=-1,3=word max, 1-5]][[[3,-1 max of sentences]]]
inspiring children teaching caring	inspiring children teaching caring	3	-1	inspiring[2] children[0] teaching[0] caring[2] [[Sentence=-1,3=word max, 1-5]][[[3,-1 max of sentences]]]
overworked undervalued responsible	overworked undervalued responsible	1	-2	overworked[-1] undervalued[0] responsible[0] [[Sentence=-2,1=word max, 1-5]][[[1,-2 max of sentences]]]
rewarding challenging busy caring privileged	rewarding challenging busy caring privileged	3	-1	rewarding[1] challenging[0] busy[0] caring[2] privileged[1] [[Sentence=-1,3=word max, 1-5]][[[3,-1 max of sentences]]]
time consuming slow reclusive unrewarding	time consuming slow reclusive unrewarding	1	-1	time[0] consuming[0] slow[0] reclusive[0] unrewarding[0] [[Sentence=-1,1=word max, 1-5]][[[1,-1 max of sentences]]]
safe rewarding cozy	safe rewarding cozy	2	-1	safe[1] rewarding[1] cozy[1] [[Sentence=-1,2=word max, 1-5]][[[2,-1 max of sentences]]]
intense focused methodical reliable honest	intense focused methodical reliable honest	1	-1	intense[0] focused[0] methodical[0] reliable[0] honest[0] [[Sentence=-1,1=word max, 1-5]][[[1,-1 max of sentences]]]
excited interested political	excited interested political	3	-1	excited[2] interested[1] political[0] [[Sentence=-1,3=word max, 1-5]][[[3,-1 max of sentences]]]
stressful happy proud guiding empowering	stressful happy proud guiding empowering	2	-2	stressful[-1] happy[1] proud[1] guiding[0] empowering[0] [[Sentence=-2,2=word max, 1-5]][[[2,-2 max of sentences]]]
repetitive long inactive	repetitive long inactive	1	-1	repetitive[0] long[0] inactive[0] [[Sentence=-1,1=word max, 1-5]][[[1,-1 max of sentences]]]
fun easy great laugh happy	fun easy great laugh happy	3	-1	fun[1] easy[0] great[2] laugh[1] happy[1] [[Sentence=-1,3=word max, 1-5]][[[3,-1 max of sentences]]]
trustworthy helpful important	trustworthy helpful important	2	-1	trustworthy[1] helpful[1] important[0] [[Sentence=-1,2=word max, 1-5]][[[2,-1 max of sentences]]]
busy important interesting	busy important interesting	2	-1	busy[0] important[0] interesting[1] [[Sentence=-1,2=word max, 1-5]][[[2,-1 max of sentences]]]
busy fast hectic easy social	busy fast hectic easy social	1	-2	busy[0] fast[0] hectic[-1] easy[0] social[0] [[Sentence=-2,1=word max, 1-5]][[[1,-2 max of sentences]]]
exciting challenging interesting difficult fun	exciting challenging interesting difficult fun	3	-2	exciting[2] challenging[0] interesting[1] difficult[-1] fun[1] [[Sentence=-2,3=word max, 1-5]][[[3,-2 max of sentences]]]
challenging essential personal rewarding	challenging essential personal rewarding	2	-1	challenging[0] essential[0] personal[0] rewarding[1] [[Sentence=-1,2=word max, 1-5]][[[2,-1 max of sentences]]]
rewarding challenging satisfying dynamic	rewarding challenging satisfying dynamic	2	-1	rewarding[1] challenging[0] satisfying[1] dynamic[1] [[Sentence=-1,2=word max, 1-5]][[[2,-1 max of sentences]]]
interesting engaging challenging motivating rewarding	interesting engaging challenging motivating rewarding	2	-1	interesting[1] engaging[0] challenging[0] motivating[0] rewarding[1] [[Sentence=-1,2=word max, 1-5]][[[2,-1 max of sentences]]]
demanding engaging challenging busy underpaid	demanding engaging challenging busy underpaid	1	-1	demanding[0] engaging[0] challenging[0] busy[0] underpaid[0] [[Sentence=-1,1=word max, 1-5]][[[1,-1 max of sentences]]]
confident conscientious honest hard working motivated	confident conscientious honest hard working motivated	2	-1	confident[1] conscientious[0] honest[0] hard[0] working[0] motivated[0] [[Sentence=-1,2=word max, 1-5]][[[2,-1 max of sentences]]]
busy challenging hard	busy challenging hard	1	-1	busy[0] challenging[0] hard[0] [[Sentence=-1,1=word max, 1-5]][[[1,-1 max of sentences]]]
kind lucky brave	kind lucky brave	3	-1	kind[1] lucky[1] brave[2] [[Sentence=-1,3=word max, 1-5]][[[3,-1 max of sentences]]]
busy different unpredictable worrying tiring	busy different unpredictable worrying tiring	1	-4	busy[0] different[0] unpredictable[0] worrying[-3] tiring[0] [[Sentence=-4,1=word max, 1-5]][[[1,-4 max of sentences]]]
skilled interesting serious important savings	skilled interesting serious important savings	2	-2	skilled[0] interesting[1] serious[-1] important[0] savings[0] [[Sentence=-2,2=word max, 1-5]][[[2,-2 max of sentences]]]
crap tiring exhausting irrelevant useless	crap tiring exhausting irrelevant useless	1	-3	crap[-2] tiring[0] exhausting[-1] irrelevant[0] useless[-2] [[Sentence=-3,1=word max, 1-5]][[[1,-3 max of sentences]]]
physical tiring rewarding stressful	physical tiring rewarding stressful	2	-2	physical[0] tiring[0] rewarding[1] stressful[-1] [[Sentence=-2,2=word max, 1-5]][[[2,-2 max of sentences]]]
convenient local easy interesting exhausting	convenient local easy interesting exhausting	2	-2	convenient[0] local[0] easy[0] interesting[1] exhausting[-1] [[Sentence=-2,2=word max, 1-5]][[[2,-2 max of sentences]]]
interactive positive negative friendly interpersonal skills	interactive positive negative friendly interpersonal skills	3	-2	interactive[0] positive[2] negative[-1] friendly[1] interpersonal[0] skills[0] [[Sentence=-2,3=word max, 1-5]][[[3,-2 max of sentences]]]
sad unhappy uncared	sad unhappy uncared	1	-4	sad[-3] unhappy[-2][-1 MultiplePositiveWords] uncared[0] [[Sentence=-4,1=word max, 1-5]][[[1,-4 max of sentences]]]
unappreciated undervalued lethargy consternation aggravation	unappreciated undervalued lethargy consternation aggravation	1	-3	unappreciated[0] undervalued[0] lethargy[0] consternation[-1] aggravation[-2] [[Sentence=-3,1=word max, 1-5]][[[1,-3 max of sentences]]]
important worrisome rewarding entertaining	important worrisome rewarding entertaining	2	-4	important[0] worrisome[-3] rewarding[1] entertaining[0] [[Sentence=-4,2=word max, 1-5]][[[2,-4 max of sentences]]]
variety interesting time consuming	variety interesting time consuming	2	-1	variety[0] interesting[1] time[0] consuming[0] [[Sentence=-1,2=word max, 1-5]][[[2,-1 max of sentences]]]
essential important caring valuable mismanaged	essential important caring valuable mismanaged	3	-1	essential[0] important[0] caring[2] valuable[1] mismanaged[0] [[Sentence=-1,3=word max, 1-5]][[[3,-1 max of sentences]]]
busy helpful competitive	busy helpful competitive	2	-1	busy[0] helpful[1] competitive[0] [[Sentence=-1,2=word max, 1-5]][[[2,-1 max of sentences]]]
service clean timely achieving local	service clean timely achieving local	1	-1	service[0] clean[0] timely[0] achieving[0] local[0] [[Sentence=-1,1=word max, 1-5]][[[1,-1 max of sentences]]]
rewarding stimulating immersive	rewarding stimulating immersive	2	-1	rewarding[1] stimulating[0] immersive[0] [[Sentence=-1,2=word max, 1-5]][[[2,-1 max of sentences]]]
stepping stone creating a better place fixing problems	stepping stone creating a better place fixing problems	1	-2	stepping[0] stone[0] creating[0] a[0] better[0] place[0] fixing[0] problems[-1] [[Sentence=-2,1=word max, 1-5]][[[1,-2 max of sentences]]]
busy chaos rewarding	busy chaos rewarding	2	-2	busy[0] chaos[-1] rewarding[1] [[Sentence=-2,2=word max, 1-5]][[[2,-2 max of sentences]]]
rewarding stimulating productive caring fulfilling	rewarding stimulating productive caring fulfilling	3	-1	rewarding[1] stimulating[0] productive[0] caring[2] fulfilling[0] [[Sentence=-1,3=word max, 1-5]][[[3,-1 max of sentences]]]
rewarding challenging emotionally draining exhausting all consuming	rewarding challenging emotionally draining exhausting all consuming	2	-2	rewarding[1] challenging[0] emotionally[0] draining[0] exhausting[-1] all[0] consuming[0] [[Sentence=-2,2=word max, 1-5]][[[2,-2 max of sentences]]]
busy difficult hectic dangerous intense	busy difficult hectic dangerous intense	1	-2	busy[0] difficult[-1] hectic[-1] dangerous[-1] intense[0] [[Sentence=-2,1=word max, 1-5]][[[1,-2 max of sentences]]]
working nice friends easy out going	working nice friends easy out going	2	-1	working[0] nice[1] friends[1] easy[0] out[0] going[0] [[Sentence=-1,2=word max, 1-5]][[[2,-1 max of sentences]]]
boring slow draining	boring slow draining	1	-2	boring[-1] slow[0] draining[0] [[Sentence=-2,1=word max, 1-5]][[[1,-2 max of sentences]]]
skilled caring dedicated	skilled caring dedicated	3	-1	skilled[0] caring[2] dedicated[0] [[Sentence=-1,3=word max, 1-5]][[[3,-1 max of sentences]]]
fun interesting rewarding likeable useful	fun interesting rewarding likeable useful	3	-1	fun[1] interesting[1] rewarding[1] likeable[2] useful[1] [[Sentence=-1,3=word max, 1-5]][[[3,-1 max of sentences]]]
interesting absorbing isolating	interesting absorbing isolating	2	-2	interesting[1] absorbing[0] isolating[-1] [[Sentence=-2,2=word max, 1-5]][[[2,-2 max of sentences]]]
intelligent helpful varied unique nebulous	intelligent helpful varied unique nebulous	2	-2	intelligent[1] helpful[1] varied[0] unique[0] nebulous[-1] [[Sentence=-2,2=word max, 1-5]][[[2,-2 max of sentences]]]
increase participation develop sustainable clubs partnership working increase badminton identity organize coach development	increase participation develop sustainable clubs partnership working increase badminton identity organize coach development	1	-1	increase[0] participation[0] develop[0] sustainable[0] clubs[0] partnership[0] working[0] increase[0] badminton[0] identity[0] organize[0] coach[0] development[0] [[Sentence=-1,1=word max, 1-5]][[[1,-1 max of sentences]]]
challenging academic self developing	challenging academic self developing	1	-1	challenging[0] academic[0] self[0] developing[0] [[Sentence=-1,1=word max, 1-5]][[[1,-1 max of sentences]]]
busy stressful rewarding frustrating	busy stressful rewarding frustrating	2	-3	busy[0] stressful[-1] rewarding[1] frustrating[-2] [[Sentence=-3,2=word max, 1-5]][[[2,-3 max of sentences]]]
respectful correct efficient good environment excellent colleagues	respectful correct efficient good environment excellent colleagues	4	-1	respectful[2] correct[0] efficient[0] good[1] environment[0] excellent[3] colleagues[0] [[Sentence=-1,4=word max, 1-5]][[[4,-1 max of sentences]]]
fun organized accurate	fun organized accurate	2	-1	fun[1] organized[0] accurate[0] [[Sentence=-1,2=word max, 1-5]][[[2,-1 max of sentences]]]
patient safety patient care helping people	patient safety patient care helping people	2	-1	patient[0] safety[1] patient[0] care[1] helping[0] people[0] [[Sentence=-1,2=word max, 1-5]][[[2,-1 max of sentences]]]
interesting stimulating worthwhile thought provoking unusual	interesting stimulating worthwhile thought provoking unusual	2	-1	interesting[1] stimulating[0] worthwhile[1] thought[0] provoking[0] unusual[0] [[Sentence=-1,2=word max, 1-5]][[[2,-1 max of sentences]]]
rude stressful unfair painful busy	rude stressful unfair painful busy	1	-4	rude[-2] stressful[-1] unfair[-1] painful[-3] busy[0] [[Sentence=-4,1=word max, 1-5]][[[1,-4 max of sentences]]]
demanding stressful rushed	demanding stressful rushed	1	-2	demanding[0] stressful[-1] rushed[0] [[Sentence=-2,1=word max, 1-5]][[[1,-2 max of sentences]]]
help complaints resolve boring sales	help complaints resolve boring sales	2	-2	help[0] complaints[-1] resolve[1] boring[-1] sales[0] [[Sentence=-2,2=word max, 1-5]][[[2,-2 max of sentences]]]
stressful busy varied exhausting challenging	stressful busy varied exhausting challenging	1	-2	stressful[-1] busy[0] varied[0] exhausting[-1] challenging[0] [[Sentence=-2,1=word max, 1-5]][[[1,-2 max of sentences]]]
rewarding stimulating enjoyable	rewarding stimulating enjoyable	3	-1	rewarding[1] stimulating[0] enjoyable[2] [[Sentence=-1,3=word max, 1-5]][[[3,-1 max of sentences]]]
boring dull uninteresting repetitive mundane	boring dull uninteresting repetitive mundane	1	-2	boring[-1] dull[-1] uninteresting[0] repetitive[0] mundane[-1] [[Sentence=-2,1=word max, 1-5]][[[1,-2 max of sentences]]]
diverse important valued	diverse important valued	2	-1	diverse[0] important[0] valued[1] [[Sentence=-1,2=word max, 1-5]][[[2,-1 max of sentences]]]
easy skilled rewarding varied good	easy skilled rewarding varied good	2	-1	easy[0] skilled[0] rewarding[1] varied[0] good[1] [[Sentence=-1,2=word max, 1-5]][[[2,-1 max of sentences]]]
passionate determination caring	passionate determination caring	3	-1	passionate[2] determination[0] caring[2] [[Sentence=-1,3=word max, 1-5]][[[3,-1 max of sentences]]]
proud fun happy joyful exciting	proud fun happy joyful exciting	4	-1	proud[1] fun[1] happy[1] joyful[2] exciting[2][+1 MultiplePositiveWords] [[Sentence=-1,4=word max, 1-5]][[[4,-1 max of sentences]]]
important fun calm rewarding happy	important fun calm rewarding happy	2	-1	important[0] fun[1] calm[1] rewarding[1] happy[1] [[Sentence=-1,2=word max, 1-5]][[[2,-1 max of sentences]]]
rewarding passion exciting hard work worthwhile	rewarding passion exciting hard work worthwhile	4	-1	rewarding[1] passion[2] exciting[2][+1 MultiplePositiveWords] hard[0] work[0] worthwhile[1] [[Sentence=-1,4=word max, 1-5]][[[4,-1 max of sentences]]]
helping interesting simple long ok	helping interesting simple long ok	2	-1	helping[0] interesting[1] simple[0] long[0] ok[0] [[Sentence=-1,2=word max, 1-5]][[[2,-1 max of sentences]]]
exciting stressful unpleasant brilliant competent	exciting stressful unpleasant brilliant competent	3	-3	exciting[2] stressful[-1] unpleasant[-2] brilliant[1] competent[0] [[Sentence=-3,3=word max, 1-5]][[[3,-3 max of sentences]]]
busy rewarding inspiring	busy rewarding inspiring	3	-1	busy[0] rewarding[1] inspiring[2] [[Sentence=-1,3=word max, 1-5]][[[3,-1 max of sentences]]]
focused working with people technical leadership	focused working with people technical leadership	1	-1	focused[0] working[0] with[0] people[0] technical[0] leadership[0] [[Sentence=-1,1=word max, 1-5]][[[1,-1 max of sentences]]]
busy rewarding helpful	busy rewarding helpful	2	-1	busy[0] rewarding[1] helpful[1] [[Sentence=-1,2=word max, 1-5]][[[2,-1 max of sentences]]]
demanding satisfying exhausting complex rewarding	demanding satisfying exhausting complex rewarding	2	-2	demanding[0] satisfying[1] exhausting[-1] complex[0] rewarding[1] [[Sentence=-2,2=word max, 1-5]][[[2,-2 max of sentences]]]
repetitive easy tired nights cold	repetitive easy tired nights cold	1	-2	repetitive[0] easy[0] tired[-1] nights[0] cold[-1] [[Sentence=-2,1=word max, 1-5]][[[1,-2 max of sentences]]]
repetitive underpaid boring unsatisfying unenjoyable	repetitive underpaid boring unsatisfying unenjoyable	1	-2	repetitive[0] underpaid[0] boring[-1] unsatisfying[0] unenjoyable[0] [[Sentence=-2,1=word max, 1-5]][[[1,-2 max of sentences]]]
rewarding useful difficult passionate demanding	rewarding useful difficult passionate demanding	3	-2	rewarding[1] useful[1] difficult[-1] passionate[2] demanding[0] [[Sentence=-2,3=word max, 1-5]][[[3,-2 max of sentences]]]
boring dull stressful annoying hot	boring dull stressful annoying hot	1	-3	boring[-1] dull[-1] stressful[-1] annoying[-2] hot[0] [[Sentence=-3,1=word max, 1-5]][[[1,-3 max of sentences]]]
mindless boring repetitive frustrating unfair	mindless boring repetitive frustrating unfair	1	-3	mindless[0] boring[-1] repetitive[0] frustrating[-2] unfair[-1] [[Sentence=-3,1=word max, 1-5]][[[1,-3 max of sentences]]]
pressured stressful meaningful satisfying frustrating	pressured stressful meaningful satisfying frustrating	2	-3	pressured[-1] stressful[-1] meaningful[0] satisfying[1] frustrating[-2] [[Sentence=-3,2=word max, 1-5]][[[2,-3 max of sentences]]]
unstructured fast paced demanding	unstructured fast paced demanding	1	-1	unstructured[0] fast[0] paced[0] demanding[0] [[Sentence=-1,1=word max, 1-5]][[[1,-1 max of sentences]]]
challenging rewarding hard changeable long	challenging rewarding hard changeable long	2	-1	challenging[0] rewarding[1] hard[0] changeable[0] long[0] [[Sentence=-1,2=word max, 1-5]][[[2,-1 max of sentences]]]
fast paced and changing over-worked rewarding	fast paced and changing over-worked rewarding	2	-1	fast[0] paced[0] and[0] changing[0] over[0] worked[0] rewarding[1] [[Sentence=-1,2=word max, 1-5]][[[2,-1 max of sentences]]]
upstanding proud demanding stressful	upstanding proud demanding stressful	2	-2	upstanding[0] proud[1] demanding[0] stressful[-1] [[Sentence=-2,2=word max, 1-5]][[[2,-2 max of sentences]]]
challenging fundamental developing educating	challenging fundamental developing educating	1	-1	challenging[0] fundamental[0] developing[0] educating[0] [[Sentence=-1,1=word max, 1-5]][[[1,-1 max of sentences]]]
stressful rewarding hard	stressful rewarding hard	2	-2	stressful[-1] rewarding[1] hard[0] [[Sentence=-2,2=word max, 1-5]][[[2,-2 max of sentences]]]
important fulfilling supportive international policy-making	important fulfilling supportive international policy-making	2	-1	important[0] fulfilling[0] supportive[1] international[0] policy[0] making[0] [[Sentence=-1,2=word max, 1-5]][[[2,-1 max of sentences]]]
challenging rewarding important communication support	challenging rewarding important communication support	2	-1	challenging[0] rewarding[1] important[0] communication[0] support[1] [[Sentence=-1,2=word max, 1-5]][[[2,-1 max of sentences]]]
pretty awesome fabulous	pretty awesome fabulous	4	-1	pretty[2] awesome[2][+1 MultiplePositiveWords] fabulous[2][+1 MultiplePositiveWords] [[Sentence=-1,4=word max, 1-5]][[[4,-1 max of sentences]]]
challenging busy interesting demanding tiring	challenging busy interesting demanding tiring	2	-1	challenging[0] busy[0] interesting[1] demanding[0] tiring[0] [[Sentence=-1,2=word max, 1-5]][[[2,-1 max of sentences]]]
large slow careful inexpensive	large slow careful inexpensive	1	-1	large[0] slow[0] careful[0] inexpensive[0] [[Sentence=-1,1=word max, 1-5]][[[1,-1 max of sentences]]]
challenging technical engaging	challenging technical engaging	1	-1	challenging[0] technical[0] engaging[0] [[Sentence=-1,1=word max, 1-5]][[[1,-1 max of sentences]]]
busy enjoyable heavy learning satisfying	busy enjoyable heavy learning satisfying	3	-1	busy[0] enjoyable[2] heavy[0] learning[0] satisfying[1] [[Sentence=-1,3=word max, 1-5]][[[3,-1 max of sentences]]]
different intense nervous depression	different intense nervous depression	1	-5	different[0] intense[0] nervous[-2] depression[-3][-1 MultiplePositiveWords] [[Sentence=-5,1=word max, 1-5]][[[1,-5 max of sentences]]]
fun caring supportive enjoyable creative	fun caring supportive enjoyable creative	3	-1	fun[1] caring[2] supportive[1] enjoyable[2] creative[0] [[Sentence=-1,3=word max, 1-5]][[[3,-1 max of sentences]]]
hard physical tiresome	hard physical tiresome	1	-2	hard[0] physical[0] tiresome[-1] [[Sentence=-2,1=word max, 1-5]][[[1,-2 max of sentences]]]
rewarding accomplished successful achieving helpful	rewarding accomplished successful achieving helpful	3	-1	rewarding[1] accomplished[1] successful[2] achieving[0] helpful[1] [[Sentence=-1,3=word max, 1-5]][[[3,-1 max of sentences]]]
easy friendly good	easy friendly good	2	-1	easy[0] friendly[1] good[1] [[Sentence=-1,2=word max, 1-5]][[[2,-1 max of sentences]]]
helpful intense rewarding	helpful intense rewarding	2	-1	helpful[1] intense[0] rewarding[1] [[Sentence=-1,2=word max, 1-5]][[[2,-1 max of sentences]]]
interesting uncomplicated balanced	interesting uncomplicated balanced	2	-1	interesting[1] uncomplicated[0] balanced[0] [[Sentence=-1,2=word max, 1-5]][[[2,-1 max of sentences]]]
interesting inspiring fulfilling	interesting inspiring fulfilling	3	-1	interesting[1] inspiring[2] fulfilling[0] [[Sentence=-1,3=word max, 1-5]][[[3,-1 max of sentences]]]
complex busy entertaining	complex busy entertaining	1	-1	complex[0] busy[0] entertaining[0] [[Sentence=-1,1=word max, 1-5]][[[1,-1 max of sentences]]]
fast paced constant hard	fast paced constant hard	1	-1	fast[0] paced[0] constant[0] hard[0] [[Sentence=-1,1=word max, 1-5]][[[1,-1 max of sentences]]]
busy competent stressful satisfied organized	busy competent stressful satisfied organized	2	-2	busy[0] competent[0] stressful[-1] satisfied[1] organized[0] [[Sentence=-2,2=word max, 1-5]][[[2,-2 max of sentences]]]
challenging rewarding underrated good preferred	challenging rewarding underrated good preferred	2	-1	challenging[0] rewarding[1] underrated[0] good[1] preferred[0] [[Sentence=-1,2=word max, 1-5]][[[2,-1 max of sentences]]]
challenging rewarding successful busy manic	challenging rewarding successful busy manic	3	-1	challenging[0] rewarding[1] successful[2] busy[0] manic[0] [[Sentence=-1,3=word max, 1-5]][[[3,-1 max of sentences]]]
learning patience repetition	learning patience repetition	1	-1	learning[0] patience[0] repetition[0] [[Sentence=-1,1=word max, 1-5]][[[1,-1 max of sentences]]]
interesting challenging emotional	interesting challenging emotional	2	-2	interesting[1] challenging[0] emotional[-1] [[Sentence=-2,2=word max, 1-5]][[[2,-2 max of sentences]]]
interesting fun creative important reliable	interesting fun creative important reliable	2	-1	interesting[1] fun[1] creative[0] important[0] reliable[0] [[Sentence=-1,2=word max, 1-5]][[[2,-1 max of sentences]]]
varied challenging enjoyable busy	varied challenging enjoyable busy	3	-1	varied[0] challenging[0] enjoyable[2] busy[0] [[Sentence=-1,3=word max, 1-5]][[[3,-1 max of sentences]]]
busy entertaining ruthless helpful frustrating	busy entertaining ruthless helpful frustrating	2	-3	busy[0] entertaining[0] ruthless[-2] helpful[1] frustrating[-2] [[Sentence=-3,2=word max, 1-5]][[[2,-3 max of sentences]]]
interesting fun challenging	interesting fun challenging	2	-1	interesting[1] fun[1] challenging[0] [[Sentence=-1,2=word max, 1-5]][[[2,-1 max of sentences]]]
satisfying busy money well earned	satisfying busy money well earned	2	-1	satisfying[1] busy[0] money[0] well[0] earned[0] [[Sentence=-1,2=word max, 1-5]][[[2,-1 max of sentences]]]
repetitive interesting niche	repetitive interesting niche	2	-1	repetitive[0] interesting[1] niche[0] [[Sentence=-1,2=word max, 1-5]][[[2,-1 max of sentences]]]
interesting technical different complex rewarding	interesting technical different complex rewarding	2	-1	interesting[1] technical[0] different[0] complex[0] rewarding[1] [[Sentence=-1,2=word max, 1-5]][[[2,-1 max of sentences]]]
conscientious confident diligent hard-working honest	conscientious confident diligent hard-working honest	2	-1	conscientious[0] confident[1] diligent[0] hard[0] working[0] honest[0] [[Sentence=-1,2=word max, 1-5]][[[2,-1 max of sentences]]]
challenging rewarding enjoyable	challenging rewarding enjoyable	3	-1	challenging[0] rewarding[1] enjoyable[2] [[Sentence=-1,3=word max, 1-5]][[[3,-1 max of sentences]]]
communication respect team	communication respect team	3	-1	communication[0] respect[2] team[0] [[Sentence=-1,3=word max, 1-5]][[[3,-1 max of sentences]]]
fast paced flexible provides good benefits work with wide range of people train many people	fast paced flexible provides good benefits work with wide range of people train many people	2	-1	fast[0] paced[0] flexible[0] provides[0] good[1] benefits[0] work[0] with[0] wide[0] range[0] of[0] people[0] train[0] many[0] people[0] [[Sentence=-1,2=word max, 1-5]][[[2,-1 max of sentences]]]
busy smart hardworking enthusiastic motivated	busy smart hardworking enthusiastic motivated	3	-1	busy[0] smart[1] hardworking[0] enthusiastic[2] motivated[0] [[Sentence=-1,3=word max, 1-5]][[[3,-1 max of sentences]]]
interesting challenging rewarding integrating evolving	interesting challenging rewarding integrating evolving	2	-1	interesting[1] challenging[0] rewarding[1] integrating[0] evolving[0] [[Sentence=-1,2=word max, 1-5]][[[2,-1 max of sentences]]]
mundane repetitive hard time	mundane repetitive hard time	1	-2	mundane[-1] repetitive[0] hard[0] time[0] [[Sentence=-2,1=word max, 1-5]][[[1,-2 max of sentences]]]
enjoyable fulfilling happy worthy proud	enjoyable fulfilling happy worthy proud	3	-1	enjoyable[2] fulfilling[0] happy[1] worthy[0] proud[1] [[Sentence=-1,3=word max, 1-5]][[[3,-1 max of sentences]]]
interesting future substantive fun long	interesting future substantive fun long	2	-1	interesting[1] future[0] substantive[0] fun[1] long[0] [[Sentence=-1,2=word max, 1-5]][[[2,-1 max of sentences]]]
fulfilling easy interactive repetitive	fulfilling easy interactive repetitive	1	-1	fulfilling[0] easy[0] interactive[0] repetitive[0] [[Sentence=-1,1=word max, 1-5]][[[1,-1 max of sentences]]]
fulfilling rewarding stressful challenging	fulfilling rewarding stressful challenging	2	-2	fulfilling[0] rewarding[1] stressful[-1] challenging[0] [[Sentence=-2,2=word max, 1-5]][[[2,-2 max of sentences]]]
diverse challenge strategy	diverse challenge strategy	1	-2	diverse[0] challenge[-1] strategy[0] [[Sentence=-2,1=word max, 1-5]][[[1,-2 max of sentences]]]
boring quiet lethargic	boring quiet lethargic	1	-2	boring[-1] quiet[0] lethargic[0] [[Sentence=-2,1=word max, 1-5]][[[1,-2 max of sentences]]]
satisfying rewarding stressful	satisfying rewarding stressful	2	-2	satisfying[1] rewarding[1] stressful[-1] [[Sentence=-2,2=word max, 1-5]][[[2,-2 max of sentences]]]
targets nps save rate	targets nps save rate	2	-1	targets[0] nps[0] save[1] rate[0] [[Sentence=-1,2=word max, 1-5]][[[2,-1 max of sentences]]]
chaotic demanding complicated	chaotic demanding complicated	1	-2	chaotic[-1] demanding[0] complicated[-1] [[Sentence=-2,1=word max, 1-5]][[[1,-2 max of sentences]]]
fulfilling challenging rewarding frustrating draining	fulfilling challenging rewarding frustrating draining	2	-3	fulfilling[0] challenging[0] rewarding[1] frustrating[-2] draining[0] [[Sentence=-3,2=word max, 1-5]][[[2,-3 max of sentences]]]
useful lonely local	useful lonely local	2	-2	useful[1] lonely[-1] local[0] [[Sentence=-2,2=word max, 1-5]][[[2,-2 max of sentences]]]
busy fast paced customer facing friendly hard	busy fast paced customer facing friendly hard	2	-1	busy[0] fast[0] paced[0] customer[0] facing[0] friendly[1] hard[0] [[Sentence=-1,2=word max, 1-5]][[[2,-1 max of sentences]]]
policies politics waste inefficiency unprofessional	policies politics waste inefficiency unprofessional	1	-2	policies[0] politics[0] waste[-1] inefficiency[-1] unprofessional[0] [[Sentence=-2,1=word max, 1-5]][[[1,-2 max of sentences]]]
tiring unorganized hard worthless unrecognized	tiring unorganized hard worthless unrecognized	1	-3	tiring[0] unorganized[0] hard[0] worthless[-2] unrecognized[0] [[Sentence=-3,1=word max, 1-5]][[[1,-3 max of sentences]]]
fun interesting frustrating (at times) rewarding	fun interesting frustrating (at times) rewarding	2	-3	fun[1] interesting[1] frustrating[-2] at[0] times[0] rewarding[1] [[Sentence=-3,2=word max, 1-5]][[[2,-3 max of sentences]]]
repetitive dull uninspiring	repetitive dull uninspiring	1	-2	repetitive[0] dull[-1] uninspiring[0] [[Sentence=-2,1=word max, 1-5]][[[1,-2 max of sentences]]]
stressful rewarding tiring helping caring	stressful rewarding tiring helping caring	3	-2	stressful[-1] rewarding[1] tiring[0] helping[0] caring[2] [[Sentence=-2,3=word max, 1-5]][[[3,-2 max of sentences]]]
varied new complex	varied new complex	1	-1	varied[0] new[0] complex[0] [[Sentence=-1,1=word max, 1-5]][[[1,-1 max of sentences]]]
put other first work hard try your best always improving	put other first work hard try your best always improving	2	-1	put[0] other[0] first[0] work[0] hard[0] try[0] your[0] best[1] always[0] improving[1] [[Sentence=-1,2=word max, 1-5]][[[2,-1 max of sentences]]]
ordinary high-level traditional formal demanding	ordinary high-level traditional formal demanding	1	-1	ordinary[0] high[0] level[0] traditional[0] formal[0] demanding[0] [[Sentence=-1,1=word max, 1-5]][[[1,-1 max of sentences]]]
overworked underpaid underappreciated	overworked underpaid underappreciated	1	-2	overworked[-1] underpaid[0] underappreciated[0] [[Sentence=-2,1=word max, 1-5]][[[1,-2 max of sentences]]]
happy development coaching support motivated	happy development coaching support motivated	2	-1	happy[1] development[0] coaching[0] support[1] motivated[0] [[Sentence=-1,2=word max, 1-5]][[[2,-1 max of sentences]]]
fun caring emotional supportive	fun caring emotional supportive	3	-2	fun[1] caring[2] emotional[-1] supportive[1] [[Sentence=-2,3=word max, 1-5]][[[3,-2 max of sentences]]]
poor pathetic shady antiquated outdated	poor pathetic shady antiquated outdated	1	-3	poor[-1] pathetic[-2] shady[-1] antiquated[-1] outdated[0] [[Sentence=-3,1=word max, 1-5]][[[1,-3 max of sentences]]]
fulfilling tiring demanding	fulfilling tiring demanding	1	-1	fulfilling[0] tiring[0] demanding[0] [[Sentence=-1,1=word max, 1-5]][[[1,-1 max of sentences]]]
respectable dependable helping different fun	respectable dependable helping different fun	3	-1	respectable[2] dependable[0] helping[0] different[0] fun[1] [[Sentence=-1,3=word max, 1-5]][[[3,-1 max of sentences]]]
community compassion helpful kind service	community compassion helpful kind service	2	-1	community[0] compassion[1] helpful[1] kind[1] service[0] [[Sentence=-1,2=word max, 1-5]][[[2,-1 max of sentences]]]
fun exciting complicated	fun exciting complicated	3	-2	fun[1] exciting[2] complicated[-1] [[Sentence=-2,3=word max, 1-5]][[[3,-2 max of sentences]]]
interesting busy challenging	interesting busy challenging	2	-1	interesting[1] busy[0] challenging[0] [[Sentence=-1,2=word max, 1-5]][[[2,-1 max of sentences]]]
demanding juggling stressful challenging rewarding	demanding juggling stressful challenging rewarding	2	-2	demanding[0] juggling[0] stressful[-1] challenging[0] rewarding[1] [[Sentence=-2,2=word max, 1-5]][[[2,-2 max of sentences]]]
