# Supplementary material for: The promise of open survey questions—The validation of text-based job satisfaction measures
Source: PLoS One. 2019 Dec 26;14(12):e0226408. doi: 10.1371/journal.pone.0226408 (PMC6932814; doi:10.1371/journal.pone.0226408)
Supplement: S1 Dataset — (titled [Data_PromiseOfOpenQuestions.zip]). (ZIP) [file pone.0226408.s003.zip › Data_PromiseOfOpenQuestions/SentiStrength_results/Semiopen_combined_study_1_w2+results.txt]

x	Translation	Positive	Negative	EmotionRationale
ok worthwhile boring	ok worthwhile boring	2	-2	ok[0] worthwhile[1] boring[-1] [[Sentence=-2,2=word max, 1-5]][[[2,-2 max of sentences]]]
stressful high energy fast paced	stressful high energy fast paced	1	-2	stressful[-1] high[0] energy[0] fast[0] paced[0] [[Sentence=-2,1=word max, 1-5]][[[1,-2 max of sentences]]]
interesting varied repetitive	interesting varied repetitive	2	-1	interesting[1] varied[0] repetitive[0] [[Sentence=-1,2=word max, 1-5]][[[2,-1 max of sentences]]]
boring tedious shallow	boring tedious shallow	1	-3	boring[-1] tedious[-2] shallow[-1] [[Sentence=-3,1=word max, 1-5]][[[1,-3 max of sentences]]]
important collaborative skilled clerical clerical	important collaborative skilled clerical clerical	1	-1	important[0] collaborative[0] skilled[0] clerical[0] clerical[0] [[Sentence=-1,1=word max, 1-5]][[[1,-1 max of sentences]]]
tiring hard long busy busy	tiring hard long busy busy	1	-1	tiring[0] hard[0] long[0] busy[0] busy[0] [[Sentence=-1,1=word max, 1-5]][[[1,-1 max of sentences]]]
satisfying comfortable meaningful ambitious ambitious	satisfying comfortable meaningful ambitious ambitious	2	-1	satisfying[1] comfortable[1] meaningful[0] ambitious[0] ambitious[0] [[Sentence=-1,2=word max, 1-5]][[[2,-1 max of sentences]]]
boring frustrating mind numbing chore chore	boring frustrating mind numbing chore chore	1	-4	boring[-1] frustrating[-2] mind[0] numbing[-1] chore[-2] chore[-2][-1 MultiplePositiveWords] [[Sentence=-4,1=word max, 1-5]][[[1,-4 max of sentences]]]
lucky dream unqualified	lucky dream unqualified	2	-2	lucky[1] dream[0] unqualified[-1] [[Sentence=-2,2=word max, 1-5]][[[2,-2 max of sentences]]]
office analytical intense	office analytical intense	1	-1	office[0] analytical[0] intense[0] [[Sentence=-1,1=word max, 1-5]][[[1,-1 max of sentences]]]
reliance efficiency professionalism secure secure	reliance efficiency professionalism secure secure	2	-1	reliance[0] efficiency[0] professionalism[0] secure[1] secure[1] [[Sentence=-1,2=word max, 1-5]][[[2,-1 max of sentences]]]
securing the property the industry involved finding problems working as a team working as a team	securing the property the industry involved finding problems working as a team working as a team	2	-2	securing[1] the[0] property[0] the[0] industry[0] involved[0] finding[0] problems[-1] working[0] as[0] a[0] team[0] working[0] as[0] a[0] team[0] [[Sentence=-2,2=word max, 1-5]][[[2,-2 max of sentences]]]
interesting varied fulfilling	interesting varied fulfilling	2	-1	interesting[1] varied[0] fulfilling[0] [[Sentence=-1,2=word max, 1-5]][[[2,-1 max of sentences]]]
engaging interesting challenging technical technical	engaging interesting challenging technical technical	2	-1	engaging[0] interesting[1] challenging[0] technical[0] technical[0] [[Sentence=-1,2=word max, 1-5]][[[2,-1 max of sentences]]]
easy independent flexible	easy independent flexible	1	-1	easy[0] independent[0] flexible[0] [[Sentence=-1,1=word max, 1-5]][[[1,-1 max of sentences]]]
tense exhausting frustrating ridiculous ridiculous	tense exhausting frustrating ridiculous ridiculous	1	-4	tense[-2] exhausting[-1] frustrating[-2] ridiculous[-2][-1 MultiplePositiveWords] ridiculous[-2][-1 MultiplePositiveWords] [[Sentence=-4,1=word max, 1-5]][[[1,-4 max of sentences]]]
challenging demanding rewarding respectful respectful	challenging demanding rewarding respectful respectful	4	-1	challenging[0] demanding[0] rewarding[1] respectful[2] respectful[2][+1 MultiplePositiveWords] [[Sentence=-1,4=word max, 1-5]][[[4,-1 max of sentences]]]
pressure high workload varied undervalued undervalued	pressure high workload varied undervalued undervalued	1	-2	pressure[-1] high[0] workload[0] varied[0] undervalued[0] undervalued[0] [[Sentence=-2,1=word max, 1-5]][[[1,-2 max of sentences]]]
repetitive secure easy	repetitive secure easy	2	-1	repetitive[0] secure[1] easy[0] [[Sentence=-1,2=word max, 1-5]][[[2,-1 max of sentences]]]
success rates retention engagement bullying bullying	success rates retention engagement bullying bullying	3	-1	success[2] rates[0] retention[0] engagement[0] bullying[0] bullying[0] [[Sentence=-1,3=word max, 1-5]][[[3,-1 max of sentences]]]
caring hardworking exhausted responsible responsible	caring hardworking exhausted responsible responsible	3	-2	caring[2] hardworking[0] exhausted[-1] responsible[0] responsible[0] [[Sentence=-2,3=word max, 1-5]][[[3,-2 max of sentences]]]
fun stressful tiring	fun stressful tiring	2	-2	fun[1] stressful[-1] tiring[0] [[Sentence=-2,2=word max, 1-5]][[[2,-2 max of sentences]]]
stupid rude unfulfilling boring boring	stupid rude unfulfilling boring boring	1	-3	stupid[-1] rude[-2] unfulfilling[0] boring[-1] boring[-1] [[Sentence=-3,1=word max, 1-5]][[[1,-3 max of sentences]]]
dull repetitive consistent important important	dull repetitive consistent important important	1	-2	dull[-1] repetitive[0] consistent[0] important[0] important[0] [[Sentence=-2,1=word max, 1-5]][[[1,-2 max of sentences]]]
dull repetitive noble	dull repetitive noble	1	-2	dull[-1] repetitive[0] noble[0] [[Sentence=-2,1=word max, 1-5]][[[1,-2 max of sentences]]]
stress chaos depressing pointless pointless	stress chaos depressing pointless pointless	1	-4	stress[-1] chaos[-1] depressing[-3] pointless[-1] pointless[-1] [[Sentence=-4,1=word max, 1-5]][[[1,-4 max of sentences]]]
enjoyable professional hard work satisfactory satisfactory	enjoyable professional hard work satisfactory satisfactory	3	-1	enjoyable[2] professional[0] hard[0] work[0] satisfactory[1] satisfactory[1] [[Sentence=-1,3=word max, 1-5]][[[3,-1 max of sentences]]]
fun enjoyable interesting helpful helpful	fun enjoyable interesting helpful helpful	3	-1	fun[1] enjoyable[2] interesting[1] helpful[1] helpful[1] [[Sentence=-1,3=word max, 1-5]][[[3,-1 max of sentences]]]
technical isolated skilled	technical isolated skilled	1	-2	technical[0] isolated[-1] skilled[0] [[Sentence=-2,1=word max, 1-5]][[[1,-2 max of sentences]]]
rewarding challenging exciting important important	rewarding challenging exciting important important	3	-1	rewarding[1] challenging[0] exciting[2] important[0] important[0] [[Sentence=-1,3=word max, 1-5]][[[3,-1 max of sentences]]]
hard tiring fun	hard tiring fun	2	-1	hard[0] tiring[0] fun[1] [[Sentence=-1,2=word max, 1-5]][[[2,-1 max of sentences]]]
relaxed interesting valued varied varied	relaxed interesting valued varied varied	3	-1	relaxed[2] interesting[1] valued[1] varied[0] varied[0] [[Sentence=-1,3=word max, 1-5]][[[3,-1 max of sentences]]]
mundane routine convenient	mundane routine convenient	1	-2	mundane[-1] routine[0] convenient[0] [[Sentence=-2,1=word max, 1-5]][[[1,-2 max of sentences]]]
scientific interesting explorative unique unique	scientific interesting explorative unique unique	2	-1	scientific[0] interesting[1] explorative[0] unique[0] unique[0] [[Sentence=-1,2=word max, 1-5]][[[2,-1 max of sentences]]]
aggressive brave great stressful stressful	aggressive brave great stressful stressful	4	-3	aggressive[-2] brave[2] great[2][+1 MultiplePositiveWords] stressful[-1] stressful[-1] [[Sentence=-3,4=word max, 1-5]][[[4,-3 max of sentences]]]
frustrating demeaning annoying bullying bullying	frustrating demeaning annoying bullying bullying	1	-3	frustrating[-2] demeaning[-1] annoying[-2] bullying[0] bullying[0] [[Sentence=-3,1=word max, 1-5]][[[1,-3 max of sentences]]]
boring dull necessary	boring dull necessary	1	-2	boring[-1] dull[-1] necessary[0] [[Sentence=-2,1=word max, 1-5]][[[1,-2 max of sentences]]]
amazing nice great stressful stressful	amazing nice great stressful stressful	3	-2	amazing[2] nice[1] great[2] stressful[-1] stressful[-1] [[Sentence=-2,3=word max, 1-5]][[[3,-2 max of sentences]]]
productivity efforts results	productivity efforts results	1	-1	productivity[0] efforts[0] results[0] [[Sentence=-1,1=word max, 1-5]][[[1,-1 max of sentences]]]
stressful personal dutiful	stressful personal dutiful	1	-2	stressful[-1] personal[0] dutiful[0] [[Sentence=-2,1=word max, 1-5]][[[1,-2 max of sentences]]]
tiring boring draining unhelpful unhelpful	tiring boring draining unhelpful unhelpful	1	-2	tiring[0] boring[-1] draining[0] unhelpful[0] unhelpful[0] [[Sentence=-2,1=word max, 1-5]][[[1,-2 max of sentences]]]
social fulfilling easy	social fulfilling easy	1	-1	social[0] fulfilling[0] easy[0] [[Sentence=-1,1=word max, 1-5]][[[1,-1 max of sentences]]]
boring repetitive easy	boring repetitive easy	1	-2	boring[-1] repetitive[0] easy[0] [[Sentence=-2,1=word max, 1-5]][[[1,-2 max of sentences]]]
busy different meaningful flexible flexible	busy different meaningful flexible flexible	1	-1	busy[0] different[0] meaningful[0] flexible[0] flexible[0] [[Sentence=-1,1=word max, 1-5]][[[1,-1 max of sentences]]]
relaxed interesting various about about	relaxed interesting various about about	3	-1	relaxed[2] interesting[1] various[0] about[0] about[0] [[Sentence=-1,3=word max, 1-5]][[[3,-1 max of sentences]]]
interesting stressful travelling	interesting stressful travelling	2	-2	interesting[1] stressful[-1] travelling[0] [[Sentence=-2,2=word max, 1-5]][[[2,-2 max of sentences]]]
stressful intense hard	stressful intense hard	1	-2	stressful[-1] intense[0] hard[0] [[Sentence=-2,1=word max, 1-5]][[[1,-2 max of sentences]]]
satisfying therapy relax changing changing	satisfying therapy relax changing changing	3	-1	satisfying[1] therapy[0] relax[2] changing[0] changing[0] [[Sentence=-1,3=word max, 1-5]][[[3,-1 max of sentences]]]
enriching brave tedious	enriching brave tedious	3	-3	enriching[0] brave[2] tedious[-2] [[Sentence=-3,3=word max, 1-5]][[[3,-3 max of sentences]]]
enjoyable rewarding stressful	enjoyable rewarding stressful	3	-2	enjoyable[2] rewarding[1] stressful[-1] [[Sentence=-2,3=word max, 1-5]][[[3,-2 max of sentences]]]
boring helpful exhausting	boring helpful exhausting	2	-2	boring[-1] helpful[1] exhausting[-1] [[Sentence=-2,2=word max, 1-5]][[[2,-2 max of sentences]]]
boring steady bland secure secure	boring steady bland secure secure	2	-2	boring[-1] steady[0] bland[-1] secure[1] secure[1] [[Sentence=-2,2=word max, 1-5]][[[2,-2 max of sentences]]]
helping improving expanding approachable approachable	helping improving expanding approachable approachable	2	-1	helping[0] improving[1] expanding[0] approachable[0] approachable[0] [[Sentence=-1,2=word max, 1-5]][[[2,-1 max of sentences]]]
demanding stimulating friendly	demanding stimulating friendly	2	-1	demanding[0] stimulating[0] friendly[1] [[Sentence=-1,2=word max, 1-5]][[[2,-1 max of sentences]]]
boring annoying dull stressful stressful	boring annoying dull stressful stressful	1	-3	boring[-1] annoying[-2] dull[-1] stressful[-1] stressful[-1] [[Sentence=-3,1=word max, 1-5]][[[1,-3 max of sentences]]]
important responsible fun	important responsible fun	2	-1	important[0] responsible[0] fun[1] [[Sentence=-1,2=word max, 1-5]][[[2,-1 max of sentences]]]
demanding rewarding tiresome special special	demanding rewarding tiresome special special	2	-2	demanding[0] rewarding[1] tiresome[-1] special[1] special[1] [[Sentence=-2,2=word max, 1-5]][[[2,-2 max of sentences]]]
unfulfilled stressful difficult unrewarding unrewarding	unfulfilled stressful difficult unrewarding unrewarding	1	-2	unfulfilled[0] stressful[-1] difficult[-1] unrewarding[0] unrewarding[0] [[Sentence=-2,1=word max, 1-5]][[[1,-2 max of sentences]]]
interesting familiar competitive	interesting familiar competitive	2	-1	interesting[1] familiar[0] competitive[0] [[Sentence=-1,2=word max, 1-5]][[[2,-1 max of sentences]]]
frustration stress waste inefficiency inefficiency	frustration stress waste inefficiency inefficiency	1	-3	frustration[-2] stress[-1] waste[-1] inefficiency[-1] inefficiency[-1] [[Sentence=-3,1=word max, 1-5]][[[1,-3 max of sentences]]]
easy relaxing comforting predictable predictable	easy relaxing comforting predictable predictable	3	-1	easy[0] relaxing[2] comforting[1] predictable[0] predictable[0] [[Sentence=-1,3=word max, 1-5]][[[3,-1 max of sentences]]]
varied noisy stressful	varied noisy stressful	1	-2	varied[0] noisy[0] stressful[-1] [[Sentence=-2,1=word max, 1-5]][[[1,-2 max of sentences]]]
boring long hurt walking walking	boring long hurt walking walking	1	-3	boring[-1] long[0] hurt[-2] walking[0] walking[0] [[Sentence=-3,1=word max, 1-5]][[[1,-3 max of sentences]]]
unhappy stressful overwhelming hard hard	unhappy stressful overwhelming hard hard	1	-3	unhappy[-2] stressful[-1] overwhelming[-2] hard[0] hard[0] [[Sentence=-3,1=word max, 1-5]][[[1,-3 max of sentences]]]
attractive hard rewarding prideful prideful	attractive hard rewarding prideful prideful	2	-1	attractive[1] hard[0] rewarding[1] prideful[0] prideful[0] [[Sentence=-1,2=word max, 1-5]][[[2,-1 max of sentences]]]
bad boring dull	bad boring dull	1	-2	bad[-1] boring[-1] dull[-1] [[Sentence=-2,1=word max, 1-5]][[[1,-2 max of sentences]]]
stressful pointless embarrassing shambolic shambolic	stressful pointless embarrassing shambolic shambolic	1	-3	stressful[-1] pointless[-1] embarrassing[-2] shambolic[0] shambolic[0] [[Sentence=-3,1=word max, 1-5]][[[1,-3 max of sentences]]]
leading understanding being brilliant being proud being proud	leading understanding being brilliant being proud being proud	2	-1	leading[0] understanding[0] being[0] brilliant[1] being[0] proud[1] being[0] proud[1] [[Sentence=-1,2=word max, 1-5]][[[2,-1 max of sentences]]]
demanding stressful frustrating thankless thankless	demanding stressful frustrating thankless thankless	1	-3	demanding[0] stressful[-1] frustrating[-2] thankless[0] thankless[0] [[Sentence=-3,1=word max, 1-5]][[[1,-3 max of sentences]]]
uncertain sporadic strain fast fast	uncertain sporadic strain fast fast	1	-2	uncertain[0] sporadic[0] strain[-1] fast[0] fast[0] [[Sentence=-2,1=word max, 1-5]][[[1,-2 max of sentences]]]
boring disinteresting lifeless depressing depressing	boring disinteresting lifeless depressing depressing	1	-5	boring[-1] disinteresting[-1] lifeless[-1] depressing[-3] depressing[-3][-1 MultiplePositiveWords] [[Sentence=-5,1=word max, 1-5]][[[1,-5 max of sentences]]]
intense overwhelming stressful	intense overwhelming stressful	1	-3	intense[0] overwhelming[-2] stressful[-1] [[Sentence=-3,1=word max, 1-5]][[[1,-3 max of sentences]]]
challenging busy fun enjoyable enjoyable	challenging busy fun enjoyable enjoyable	4	-1	challenging[0] busy[0] fun[1] enjoyable[2] enjoyable[2][+1 MultiplePositiveWords] [[Sentence=-1,4=word max, 1-5]][[[4,-1 max of sentences]]]
cold tired friends adequate adequate	cold tired friends adequate adequate	2	-2	cold[-1] tired[-1] friends[1] adequate[0] adequate[0] [[Sentence=-2,2=word max, 1-5]][[[2,-2 max of sentences]]]
challenging overwhelming innovative new new	challenging overwhelming innovative new new	1	-3	challenging[0] overwhelming[-2] innovative[0] new[0] new[0] [[Sentence=-3,1=word max, 1-5]][[[1,-3 max of sentences]]]
compelling unique international intellectual intellectual	compelling unique international intellectual intellectual	1	-1	compelling[0] unique[0] international[0] intellectual[0] intellectual[0] [[Sentence=-1,1=word max, 1-5]][[[1,-1 max of sentences]]]
exciting reactive flexible	exciting reactive flexible	3	-2	exciting[2] reactive[-1] flexible[0] [[Sentence=-2,3=word max, 1-5]][[[3,-2 max of sentences]]]
fulfilling exciting fun interesting interesting	fulfilling exciting fun interesting interesting	3	-1	fulfilling[0] exciting[2] fun[1] interesting[1] interesting[1] [[Sentence=-1,3=word max, 1-5]][[[3,-1 max of sentences]]]
happy success challenge determined determined	happy success challenge determined determined	3	-2	happy[1] success[2] challenge[-1] determined[0] determined[0] [[Sentence=-2,3=word max, 1-5]][[[3,-2 max of sentences]]]
hard demanding corporate busy busy	hard demanding corporate busy busy	1	-1	hard[0] demanding[0] corporate[0] busy[0] busy[0] [[Sentence=-1,1=word max, 1-5]][[[1,-1 max of sentences]]]
fulfilling knowledge professional	fulfilling knowledge professional	1	-1	fulfilling[0] knowledge[0] professional[0] [[Sentence=-1,1=word max, 1-5]][[[1,-1 max of sentences]]]
hard quick fast different different	hard quick fast different different	1	-1	hard[0] quick[0] fast[0] different[0] different[0] [[Sentence=-1,1=word max, 1-5]][[[1,-1 max of sentences]]]
helpful friendly good energetic energetic	helpful friendly good energetic energetic	2	-1	helpful[1] friendly[1] good[1] energetic[0] energetic[0] [[Sentence=-1,2=word max, 1-5]][[[2,-1 max of sentences]]]
alright useful futuristic	alright useful futuristic	2	-1	alright[0] useful[1] futuristic[0] [[Sentence=-1,2=word max, 1-5]][[[2,-1 max of sentences]]]
dull bland grey	dull bland grey	1	-2	dull[-1] bland[-1] grey[0] [[Sentence=-2,1=word max, 1-5]][[[1,-2 max of sentences]]]
demanding challenging fun technical technical	demanding challenging fun technical technical	2	-1	demanding[0] challenging[0] fun[1] technical[0] technical[0] [[Sentence=-1,2=word max, 1-5]][[[2,-1 max of sentences]]]
rewarding tiring worthwhile essential essential	rewarding tiring worthwhile essential essential	2	-1	rewarding[1] tiring[0] worthwhile[1] essential[0] essential[0] [[Sentence=-1,2=word max, 1-5]][[[2,-1 max of sentences]]]
stressful demanding busy complicated complicated	stressful demanding busy complicated complicated	1	-2	stressful[-1] demanding[0] busy[0] complicated[-1] complicated[-1] [[Sentence=-2,1=word max, 1-5]][[[1,-2 max of sentences]]]
family warm hard	family warm hard	1	-1	family[0] warm[0] hard[0] [[Sentence=-1,1=word max, 1-5]][[[1,-1 max of sentences]]]
frustrated tired demotivated	frustrated tired demotivated	1	-3	frustrated[-2] tired[-1] demotivated[0] [[Sentence=-3,1=word max, 1-5]][[[1,-3 max of sentences]]]
boring tedious tough	boring tedious tough	1	-3	boring[-1] tedious[-2] tough[-1] [[Sentence=-3,1=word max, 1-5]][[[1,-3 max of sentences]]]
casual skilled sociable	casual skilled sociable	2	-1	casual[0] skilled[0] sociable[1] [[Sentence=-1,2=word max, 1-5]][[[2,-1 max of sentences]]]
feel good great team friendly team hard working hard working	feel good great team friendly team hard working hard working	3	-1	feel[0] good[1] great[2] team[0] friendly[1] team[0] hard[0] working[0] hard[0] working[0] [[Sentence=-1,3=word max, 1-5]][[[3,-1 max of sentences]]]
prestigious boring routine	prestigious boring routine	1	-2	prestigious[0] boring[-1] routine[0] [[Sentence=-2,1=word max, 1-5]][[[1,-2 max of sentences]]]
helpful stressful sociable happy happy	helpful stressful sociable happy happy	2	-2	helpful[1] stressful[-1] sociable[1] happy[1] happy[1] [[Sentence=-2,2=word max, 1-5]][[[2,-2 max of sentences]]]
happy pressured fulfilled challenging challenging	happy pressured fulfilled challenging challenging	2	-2	happy[1] pressured[-1] fulfilled[0] challenging[0] challenging[0] [[Sentence=-2,2=word max, 1-5]][[[2,-2 max of sentences]]]
busy intense enjoyable	busy intense enjoyable	3	-1	busy[0] intense[0] enjoyable[2] [[Sentence=-1,3=word max, 1-5]][[[3,-1 max of sentences]]]
busy active fun demanding demanding	busy active fun demanding demanding	2	-1	busy[0] active[0] fun[1] demanding[0] demanding[0] [[Sentence=-1,2=word max, 1-5]][[[2,-1 max of sentences]]]
boring repetitive mundane	boring repetitive mundane	1	-2	boring[-1] repetitive[0] mundane[-1] [[Sentence=-2,1=word max, 1-5]][[[1,-2 max of sentences]]]
challenging frustrating inspiring engaging engaging	challenging frustrating inspiring engaging engaging	3	-3	challenging[0] frustrating[-2] inspiring[2] engaging[0] engaging[0] [[Sentence=-3,3=word max, 1-5]][[[3,-3 max of sentences]]]
happy content pleased relaxed relaxed	happy content pleased relaxed relaxed	4	-1	happy[1] content[0] pleased[1] relaxed[2] relaxed[2][+1 MultiplePositiveWords] [[Sentence=-1,4=word max, 1-5]][[[4,-1 max of sentences]]]
security helpful enjoyable	security helpful enjoyable	3	-1	security[1] helpful[1] enjoyable[2] [[Sentence=-1,3=word max, 1-5]][[[3,-1 max of sentences]]]
stressful demanding fast paced rewarding rewarding	stressful demanding fast paced rewarding rewarding	2	-2	stressful[-1] demanding[0] fast[0] paced[0] rewarding[1] rewarding[1] [[Sentence=-2,2=word max, 1-5]][[[2,-2 max of sentences]]]
organized boring adequate	organized boring adequate	1	-2	organized[0] boring[-1] adequate[0] [[Sentence=-2,1=word max, 1-5]][[[1,-2 max of sentences]]]
busy stressful appreciated dull dull	busy stressful appreciated dull dull	2	-2	busy[0] stressful[-1] appreciated[1] dull[-1] dull[-1] [[Sentence=-2,2=word max, 1-5]][[[2,-2 max of sentences]]]
variety flexible communication procedural procedural	variety flexible communication procedural procedural	1	-1	variety[0] flexible[0] communication[0] procedural[0] procedural[0] [[Sentence=-1,1=word max, 1-5]][[[1,-1 max of sentences]]]
satisfaction flexibility pleasant enjoyment enjoyment	satisfaction flexibility pleasant enjoyment enjoyment	4	-1	satisfaction[1] flexibility[0] pleasant[2] enjoyment[2][+1 MultiplePositiveWords] enjoyment[2][+1 MultiplePositiveWords] [[Sentence=-1,4=word max, 1-5]][[[4,-1 max of sentences]]]
stressful busy challenging safeguarding safeguarding	stressful busy challenging safeguarding safeguarding	2	-2	stressful[-1] busy[0] challenging[0] safeguarding[1] safeguarding[1] [[Sentence=-2,2=word max, 1-5]][[[2,-2 max of sentences]]]
challenging helpful complex meaningful meaningful	challenging helpful complex meaningful meaningful	2	-1	challenging[0] helpful[1] complex[0] meaningful[0] meaningful[0] [[Sentence=-1,2=word max, 1-5]][[[2,-1 max of sentences]]]
rewarding satisfying diverse important important	rewarding satisfying diverse important important	2	-1	rewarding[1] satisfying[1] diverse[0] important[0] important[0] [[Sentence=-1,2=word max, 1-5]][[[2,-1 max of sentences]]]
fun interesting different	fun interesting different	2	-1	fun[1] interesting[1] different[0] [[Sentence=-1,2=word max, 1-5]][[[2,-1 max of sentences]]]
boring abusive monotonous frustrating frustrating	boring abusive monotonous frustrating frustrating	1	-4	boring[-1] abusive[-3] monotonous[-1] frustrating[-2] frustrating[-2][-1 MultiplePositiveWords] [[Sentence=-4,1=word max, 1-5]][[[1,-4 max of sentences]]]
rewarding tiring stressful empowering empowering	rewarding tiring stressful empowering empowering	2	-2	rewarding[1] tiring[0] stressful[-1] empowering[0] empowering[0] [[Sentence=-2,2=word max, 1-5]][[[2,-2 max of sentences]]]
stressful inefficient unfulfilling pointless pointless	stressful inefficient unfulfilling pointless pointless	1	-2	stressful[-1] inefficient[0] unfulfilling[0] pointless[-1] pointless[-1] [[Sentence=-2,1=word max, 1-5]][[[1,-2 max of sentences]]]
hard impossible tricky	hard impossible tricky	1	-2	hard[0] impossible[0] tricky[-1] [[Sentence=-2,1=word max, 1-5]][[[1,-2 max of sentences]]]
boring slow necessary professional professional	boring slow necessary professional professional	1	-2	boring[-1] slow[0] necessary[0] professional[0] professional[0] [[Sentence=-2,1=word max, 1-5]][[[1,-2 max of sentences]]]
