# Supplementary material for: The promise of open survey questions—The validation of text-based job satisfaction measures
Source: PLoS One. 2019 Dec 26;14(12):e0226408. doi: 10.1371/journal.pone.0226408 (PMC6932814; doi:10.1371/journal.pone.0226408)
Supplement: S1 Dataset — (titled [Data_PromiseOfOpenQuestions.zip]). (ZIP) [file pone.0226408.s003.zip › Data_PromiseOfOpenQuestions/SentiStrength_results/Standalone_text_study1_checked+results.txt]

column "text"	Translation	Positive	Negative	EmotionRationale
1 "1" "i love my job and the difference that i make find it rewarding although stressful and i can not switch off from it on days off constantly thinking about whether i have done enough lack of resources such as equipment make the job more stressful that it should be and the lack of training and back up in the introduction of new technology worrying"	1 "1" "i love my job and the difference that i make find it rewarding although stressful and i can not switch off from it on days off constantly thinking about whether i have done enough lack of resources such as equipment make the job more stressful that it should be and the lack of training and back up in the introduction of new technology worrying"	3	-4	"1[0] "1[0] i[0] love[2] my[0] job[0] and[0] the[0] difference[0] that[0] i[0] make[0] find[0] it[0] rewarding[1] although[0] stressful[-1] and[0] i[0] can[0] not[0] switch[0] off[0] from[0] it[0] on[0] days[0] off[0] constantly[0] thinking[0] about[0] whether[0] i[0] have[0] done[0] enough[0] lack[-1] of[0] resources[0] such[0] as[0] equipment[0] make[0] the[0] job[0] more[0] stressful[-1] that[…
2 "2" "my job is very challenging and does vary on a day to day basis some days depending on the challenge it can be very invigorating and i feel that i am delivering to the success of the company other days i feel that it is not fulfilling and i walk away deflated i did leave the company that i work for but came back as i do enjoy working for them the more of the challenge the better i feel"	2 "2" "my job is very challenging and does vary on a day to day basis some days depending on the challenge it can be very invigorating and i feel that i am delivering to the success of the company other days i feel that it is not fulfilling and i walk away deflated i did leave the company that i work for but came back as i do enjoy working for them the more of the challenge the better i feel"	3	-2	"2[0] "2[0] my[0] job[0] is[0] very[0] challenging[0] and[0] does[0] vary[0] on[0] a[0] day[0] to[0] day[0] basis[0] some[0] days[0] depending[0] on[0] the[0] challenge[-1] it[0] can[0] be[0] very[0] invigorating[1][1 LastWordBoosterStrength] and[0] i[0] feel[0] that[0] i[0] am[0] delivering[0] to[0] the[0] success[2] of[0] the[0] company[0] other[0] days[0] i[0] feel[0] that[0] it[0] is[0] not[0…
3 "3" "i like my job it provides lots of mental stimulation and varied opportunities you will always been learning in this role sometimes it is very high pressured and you work to short timescales often it feels as though other departments take priority and over promise leaving us to deliver in difficult circumstances "	3 "3" "i like my job it provides lots of mental stimulation and varied opportunities you will always been learning in this role sometimes it is very high pressured and you work to short timescales often it feels as though other departments take priority and over promise leaving us to deliver in difficult circumstances "	2	-2	"3[0] "3[0] i[0] like[1] my[0] job[0] it[0] provides[0] lots[0] of[0] mental[0] stimulation[0] and[0] varied[0] opportunities[0] you[0] will[0] always[0] been[0] learning[0] in[0] this[0] role[0] sometimes[0] it[0] is[0] very[0] high[0] pressured[-1] and[0] you[0] work[0] to[0] short[0] timescales[0] often[0] it[0] feels[0] as[0] though[0] other[0] departments[0] take[0] priority[0] and[0] over[0…
4 "4" "i feel excited motivated and satisfied i feel that i m making a difference and not just a cog in the wheel"	4 "4" "i feel excited motivated and satisfied i feel that i m making a difference and not just a cog in the wheel"	3	-1	"4[0] "4[0] i[0] feel[0] excited[2] motivated[0] and[0] satisfied[1] i[0] feel[0] that[0] i[0] m[0] making[0] a[0] difference[0] and[0] not[0] just[0] a[0] cog[0] in[0] the[0] wheel[0] [[Sentence=-1,3=word max, 1-5]][[[3,-1 max of sentences]]]
5 "5" "i enjoy my job i have different challenges every day that keep it interesting and i get on with most of the people i work with"	5 "5" "i enjoy my job i have different challenges every day that keep it interesting and i get on with most of the people i work with"	3	-2	"5[0] "5[0] i[0] enjoy[2] my[0] job[0] i[0] have[0] different[0] challenges[-1] every[0] day[0] that[0] keep[0] it[0] interesting[1] and[0] i[0] get[0] on[0] with[0] most[0] of[0] the[0] people[0] i[0] work[0] with[0] [[Sentence=-2,3=word max, 1-5]][[[3,-2 max of sentences]]]
6 "6" "i like doing the aspects of my work that are the reasons why i went into nursing such as caring for people chatting with patients and working as a team the main reason why i m not happy with my job are that it can be an unsupportive environment i moved a few months ago to my current place of work and due to staff sickness i ve often felt pushed into the deep end this seems to be a reoccurr…	6 "6" "i like doing the aspects of my work that are the reasons why i went into nursing such as caring for people chatting with patients and working as a team the main reason why i m not happy with my job are that it can be an unsupportive environment i moved a few months ago to my current place of work and due to staff sickness i ve often felt pushed into the deep end this seems to be a reoccurr…	3	-2	"6[0] "6[0] i[0] like[1] doing[0] the[0] aspects[0] of[0] my[0] work[0] that[0] are[0] the[0] reasons[0] why[0] i[0] went[0] into[0] nursing[0] such[0] as[0] caring[2] for[0] people[0] chatting[0] with[0] patients[0] and[0] working[0] as[0] a[0] team[0] the[0] main[0] reason[0] why[0] i[0] m[0] not[0] happy[1][NegatedDueToPreviousWord] with[0] my[0] job[0] are[0] that[0] it[0] can[0] be[0] an[0] …
7 "7" "i am a teacher which involves long hours out of official work time the downside to the job but if i ask myself the 3 questions above then then answer for all of them has to be yes i have been teaching for over 25 years and it is still a great job to be able to work with youngsters i teach in secondary vi form and yes i love the work it is incredibly rewarding and no day is ever the same th…	7 "7" "i am a teacher which involves long hours out of official work time the downside to the job but if i ask myself the 3 questions above then then answer for all of them has to be yes i have been teaching for over 25 years and it is still a great job to be able to work with youngsters i teach in secondary vi form and yes i love the work it is incredibly rewarding and no day is ever the same th…	4	-1	"7[0] "7[0] i[0] am[0] a[0] teacher[0] which[0] involves[0] long[0] hours[0] out[0] of[0] official[0] work[0] time[0] the[0] downside[0] to[0] the[0] job[0] but[0] if[0] i[0] ask[0] myself[0] the[0] 3[0] questions[0] above[0] then[0] then[0] answer[0] for[0] all[0] of[0] them[0] has[0] to[0] be[0] yes[0] i[0] have[0] been[0] teaching[0] for[0] over[0] 25[0] years[0] and[0] it[0] is[0] still[0] a[…
8 "8" "i like my job and love the people i work with"	8 "8" "i like my job and love the people i work with"	3	-1	"8[0] "8[0] i[0] like[1] my[0] job[0] and[0] love[2] the[0] people[0] i[0] work[0] with[0] [[Sentence=-1,3=word max, 1-5]][[[3,-1 max of sentences]]]
9 "9" "my actual job is enjoyable but the organization is undergoing a university wide restructuring exercise which has happened to me before in this organization which unsettles everyone and leads to poor job performance and is ll health in staff"	9 "9" "my actual job is enjoyable but the organization is undergoing a university wide restructuring exercise which has happened to me before in this organization which unsettles everyone and leads to poor job performance and is ll health in staff"	3	-2	"9[0] "9[0] my[0] actual[0] job[0] is[0] enjoyable[2] but[0] the[0] organization[0] is[0] undergoing[0] a[0] university[0] wide[0] restructuring[0] exercise[0] which[0] has[0] happened[0] to[0] me[0] before[0] in[0] this[0] organization[0] which[0] unsettles[0] everyone[0] and[0] leads[0] to[0] poor[-1] job[0] performance[0] and[0] is[0] ll[0] health[0] in[0] staff[0] [[Sentence=-2,3=word max, 1-…
10 "10" "i enjoy my work it s rewarding to help others "	10 "10" "i enjoy my work it s rewarding to help others "	3	-1	"10[0] "10[0] i[0] enjoy[2] my[0] work[0] it[0] s[0] rewarding[1] to[0] help[0] others[0] [[Sentence=-1,3=word max, 1-5]][[[3,-1 max of sentences]]]
11 "11" "i like my actual job but not the environment i am forced to work in "	11 "11" "i like my actual job but not the environment i am forced to work in "	2	-1	"11[0] "11[0] i[0] like[1] my[0] actual[0] job[0] but[0] not[0] the[0] environment[0] i[0] am[0] forced[0] to[0] work[0] in[0] [[Sentence=-1,2=word max, 1-5]][[[2,-1 max of sentences]]]
12 "12" "i am very happy with my job and am passionate about it i feel like i am making a difference when i am working it is long hours and there is little work life balance but my team and supervisor was very supportive and all passionate about their jobs "	12 "12" "i am very happy with my job and am passionate about it i feel like i am making a difference when i am working it is long hours and there is little work life balance but my team and supervisor was very supportive and all passionate about their jobs "	3	-1	"12[0] "12[0] i[0] am[0] very[0] happy[1][1 LastWordBoosterStrength] with[0] my[0] job[0] and[0] am[0] passionate[2] about[0] it[0] i[0] feel[0] like[1] i[0] am[0] making[0] a[0] difference[0] when[0] i[0] am[0] working[0] it[0] is[0] long[0] hours[0] and[0] there[0] is[0] little[0] work[0] life[0] balance[0] but[0] my[0] team[0] and[0] supervisor[0] was[0] very[0] supportive[1][1 LastWordBooster…
13 "13" "i am content with my job i do not dislike my job i do not dread going to work but equally i do not look forward to going to work or enjoy myself my work enables my family to live where we live and enjoy the things we which in turn makes me happy"	13 "13" "i am content with my job i do not dislike my job i do not dread going to work but equally i do not look forward to going to work or enjoy myself my work enables my family to live where we live and enjoy the things we which in turn makes me happy"	4	-1	"13[0] "13[0] i[0] am[0] content[0] with[0] my[0] job[0] i[0] do[0] not[0] dislike[-2][NegatedDueToPreviousWord] my[0] job[0] i[0] do[0] not[0] dread[-3][NegatedDueToPreviousWord] going[0] to[0] work[0] but[0] equally[0] i[0] do[0] not[0] look[0] forward[0] to[0] going[0] to[0] work[0] or[0] enjoy[2] myself[0] my[0] work[0] enables[0] my[0] family[0] to[0] live[0] where[0] we[0] live[0] and[0] en…
14 "14" "i love my job we have a good team ethic and everyone supports each other we are well supported my supervisors and any problems are sorted promptly i look forward to going to work and enjoy what i am doing while there "	14 "14" "i love my job we have a good team ethic and everyone supports each other we are well supported my supervisors and any problems are sorted promptly i look forward to going to work and enjoy what i am doing while there "	3	-2	"14[0] "14[0] i[0] love[2] my[0] job[0] we[0] have[0] a[0] good[1] team[0] ethic[0] and[0] everyone[0] supports[1] each[0] other[0] we[0] are[0] well[0] supported[1] my[0] supervisors[0] and[0] any[0] problems[-1] are[0] sorted[0] promptly[0] i[0] look[0] forward[0] to[0] going[0] to[0] work[0] and[0] enjoy[2] what[0] i[0] am[0] doing[0] while[0] there[0] [[Sentence=-2,3=word max, 1-5]][[[3,-2 ma…
15 "15" "i like my actual job activities and the excellent work life balance and flexible working however i am not rewarded fairly for my level of experience and qualifications"	15 "15" "i like my actual job activities and the excellent work life balance and flexible working however i am not rewarded fairly for my level of experience and qualifications"	4	-2	"15[0] "15[0] i[0] like[1] my[0] actual[0] job[0] activities[0] and[0] the[0] excellent[3] work[0] life[0] balance[0] and[0] flexible[0] working[0] however[0] i[0] am[0] not[0] rewarded[1][NegatedDueToPreviousWord] fairly[0] for[0] my[0] level[0] of[0] experience[0] and[0] qualifications[0] [[Sentence=-2,4=word max, 1-5]][[[4,-2 max of sentences]]]
16 "16" "the work i do is of vital importance to the organization but is often not respected by others i dread going to work and feel that i am capable of much better i hate the early starts as it affects the rest of my life its well paid for menial work though and generous sickness and holiday pay plus good pension so its difficult to beat"	16 "16" "the work i do is of vital importance to the organization but is often not respected by others i dread going to work and feel that i am capable of much better i hate the early starts as it affects the rest of my life its well paid for menial work though and generous sickness and holiday pay plus good pension so its difficult to beat"	2	-4	"16[0] "16[0] the[0] work[0] i[0] do[0] is[0] of[0] vital[0] importance[0] to[0] the[0] organization[0] but[0] is[0] often[0] not[0] respected[2][NegatedDueToPreviousWord] by[0] others[0] i[0] dread[-3] going[0] to[0] work[0] and[0] feel[0] that[0] i[0] am[0] capable[0] of[0] much[0] better[0] i[0] hate[-3] the[0] early[0] starts[0] as[0] it[0] affects[0] the[0] rest[0] of[0] my[0] life[0] its[0]…
17 "17" "i feel like i contribute greatly in my job role i make a big difference to the lives of many on a daily basis i feel motivated to help others and the end result is usually very rewarding the only negative about my job is that it is not very well paid"	17 "17" "i feel like i contribute greatly in my job role i make a big difference to the lives of many on a daily basis i feel motivated to help others and the end result is usually very rewarding the only negative about my job is that it is not very well paid"	3	-2	"17[0] "17[0] i[0] feel[0] like[1] i[0] contribute[0] greatly[2] in[0] my[0] job[0] role[0] i[0] make[0] a[0] big[0] difference[0] to[0] the[0] lives[0] of[0] many[0] on[0] a[0] daily[0] basis[0] i[0] feel[0] motivated[0] to[0] help[0] others[0] and[0] the[0] end[0] result[0] is[0] usually[0] very[0] rewarding[1][1 LastWordBoosterStrength] the[0] only[0] negative[-1] about[0] my[0] job[0] is[0] t…
18 "18" "i am never happy to get up to go in to work when i get there i get carried away and forget about my home life it is rewarding and i feel proud of what i do but the overall manager has ideas that put pressure on work life balance"	18 "18" "i am never happy to get up to go in to work when i get there i get carried away and forget about my home life it is rewarding and i feel proud of what i do but the overall manager has ideas that put pressure on work life balance"	2	-2	"18[0] "18[0] i[0] am[0] never[0] happy[1][NegatedDueToPreviousWord] to[0] get[0] up[0] to[0] go[0] in[0] to[0] work[0] when[0] i[0] get[0] there[0] i[0] get[0] carried[0] away[0] and[0] forget[0] about[0] my[0] home[0] life[0] it[0] is[0] rewarding[1] and[0] i[0] feel[0] proud[1] of[0] what[0] i[0] do[0] but[0] the[0] overall[0] manager[0] has[0] ideas[0] that[0] put[0] pressure[-1] on[0] work[0…
19 "19" "i enjoy my work on the whole the environment can be stressful and the work is physically mentally and emotionally challenging however i work within a supportive team "	19 "19" "i enjoy my work on the whole the environment can be stressful and the work is physically mentally and emotionally challenging however i work within a supportive team "	3	-2	"19[0] "19[0] i[0] enjoy[2] my[0] work[0] on[0] the[0] whole[0] the[0] environment[0] can[0] be[0] stressful[-1] and[0] the[0] work[0] is[0] physically[0] mentally[0] and[0] emotionally[0] challenging[0] however[0] i[0] work[0] within[0] a[0] supportive[1] team[0] [[Sentence=-2,3=word max, 1-5]][[[3,-2 max of sentences]]]
20 "20" "i enjoy elements of my job and certainly see i am lucky in some ways i do like the challenging aspects and the environment however find that decisions taken at a higher level in the organization that i disagree with makes it seem like my job is being made much harder than it needs to be by people who just done t understand it"	20 "20" "i enjoy elements of my job and certainly see i am lucky in some ways i do like the challenging aspects and the environment however find that decisions taken at a higher level in the organization that i disagree with makes it seem like my job is being made much harder than it needs to be by people who just done t understand it"	3	-2	"20[0] "20[0] i[0] enjoy[2] elements[0] of[0] my[0] job[0] and[0] certainly[0] see[0] i[0] am[0] lucky[1] in[0] some[0] ways[0] i[0] do[0] like[1] the[0] challenging[0] aspects[0] and[0] the[0] environment[0] however[0] find[0] that[0] decisions[0] taken[0] at[0] a[0] higher[0] level[0] in[0] the[0] organization[0] that[0] i[0] disagree[-1] with[0] makes[0] it[0] seem[0] like[1] my[0] job[0] is[0…
21 "21" "i am very happy with my job and enjoy doing my job i feel a sense of accomplishment when my day is done it is a rewarding job"	21 "21" "i am very happy with my job and enjoy doing my job i feel a sense of accomplishment when my day is done it is a rewarding job"	3	-1	"21[0] "21[0] i[0] am[0] very[0] happy[1][1 LastWordBoosterStrength] with[0] my[0] job[0] and[0] enjoy[2] doing[0] my[0] job[0] i[0] feel[0] a[0] sense[0] of[0] accomplishment[1] when[0] my[0] day[0] is[0] done[0] it[0] is[0] a[0] rewarding[1] job[0] [[Sentence=-1,3=word max, 1-5]][[[3,-1 max of sentences]]]
22 "22" "my job is hard and there is s lot of stress but i cope ok with it"	22 "22" "my job is hard and there is s lot of stress but i cope ok with it"	1	-2	"22[0] "22[0] my[0] job[0] is[0] hard[0] and[0] there[0] is[0] s[0] lot[0] of[0] stress[-1] but[0] i[0] cope[0] ok[0] with[0] it[0] [[Sentence=-2,1=word max, 1-5]][[[1,-2 max of sentences]]]
23 "23" "i love my job and am confident that i am successful at it having a positive impact on others occasionally the constrictions of the organization i work for negatively affect how i feel"	23 "23" "i love my job and am confident that i am successful at it having a positive impact on others occasionally the constrictions of the organization i work for negatively affect how i feel"	3	-2	"23[0] "23[0] i[0] love[2] my[0] job[0] and[0] am[0] confident[1] that[0] i[0] am[0] successful[2] at[0] it[0] having[0] a[0] positive[2] impact[0] on[0] others[0] occasionally[0] the[0] constrictions[0] of[0] the[0] organization[0] i[0] work[0] for[0] negatively[-1] affect[0] how[0] i[0] feel[0] [[Sentence=-2,3=word max, 1-5]][[[3,-2 max of sentences]]]
24 "24" "i feel like the rest of the business does not appreciate the work that we do which does bring me down a bit and lowers my excitement thrill for work"	24 "24" "i feel like the rest of the business does not appreciate the work that we do which does bring me down a bit and lowers my excitement thrill for work"	5	-2	"24[0] "24[0] i[0] feel[0] like[1] the[0] rest[0] of[0] the[0] business[0] does[0] not[0] appreciate[1][NegatedDueToPreviousWord] the[0] work[0] that[0] we[0] do[0] which[0] does[0] bring[0] me[0] down[0] a[0] bit[0] and[0] lowers[0] my[0] excitement[2] thrill[3][+1 MultiplePositiveWords] for[0] work[0] [[Sentence=-2,5=word max, 1-5]][[[5,-2 max of sentences]]]
25 "25" "yes i like my job its not where i want to be in the future but it will help me get there "	25 "25" "yes i like my job its not where i want to be in the future but it will help me get there "	2	-1	"25[0] "25[0] yes[0] i[0] like[1] my[0] job[0] its[0] not[0] where[0] i[0] want[0] to[0] be[0] in[0] the[0] future[0] but[0] it[0] will[0] help[0] me[0] get[0] there[0] [[Sentence=-1,2=word max, 1-5]][[[2,-1 max of sentences]]]
26 "26" "i feel that i do a worthwhile job that helps people to get back on their feet and live a more fulfilled life despite their illnesses i feel privileged that people put their trust in me and i enjoy building long term relationships with individuals i also feel my job is undervalued by society in general"	26 "26" "i feel that i do a worthwhile job that helps people to get back on their feet and live a more fulfilled life despite their illnesses i feel privileged that people put their trust in me and i enjoy building long term relationships with individuals i also feel my job is undervalued by society in general"	3	-1	"26[0] "26[0] i[0] feel[0] that[0] i[0] do[0] a[0] worthwhile[1] job[0] that[0] helps[0] people[0] to[0] get[0] back[0] on[0] their[0] feet[0] and[0] live[0] a[0] more[0] fulfilled[0] life[0] despite[0] their[0] illnesses[0] i[0] feel[0] privileged[1] that[0] people[0] put[0] their[0] trust[1] in[0] me[0] and[0] i[0] enjoy[2] building[0] long[0] term[0] relationships[0] with[0] individuals[0] i[0…
27 "27" "i do like my job as i feel i am doing important job providing the drugs to patents and making a difference in their life i feel connected to the values of the company my company do care about their employees and i have never had and issues i know if i would have an issue it would be resolved although my job is demanding and high pace i do enjoy it "	27 "27" "i do like my job as i feel i am doing important job providing the drugs to patents and making a difference in their life i feel connected to the values of the company my company do care about their employees and i have never had and issues i know if i would have an issue it would be resolved although my job is demanding and high pace i do enjoy it "	3	-1	"27[0] "27[0] i[0] do[0] like[1] my[0] job[0] as[0] i[0] feel[0] i[0] am[0] doing[0] important[0] job[0] providing[0] the[0] drugs[0] to[0] patents[0] and[0] making[0] a[0] difference[0] in[0] their[0] life[0] i[0] feel[0] connected[0] to[0] the[0] values[1] of[0] the[0] company[0] my[0] company[0] do[0] care[1] about[0] their[0] employees[0] and[0] i[0] have[0] never[0] had[0] and[0] issues[0] i…
28 "28" "i love my job whilst at work but feel it encroaches on my personal life too much i wish it were easier to have a better work life balance"	28 "28" "i love my job whilst at work but feel it encroaches on my personal life too much i wish it were easier to have a better work life balance"	3	-2	"28[0] "28[0] i[0] love[2] my[0] job[0] whilst[0] at[0] work[0] but[0] feel[0] it[0] encroaches[-1] on[0] my[0] personal[0] life[0] too[0] much[0] i[0] wish[0] it[0] were[0] easier[0] to[0] have[0] a[0] better[0] work[0] life[0] balance[0] [[Sentence=-2,3=word max, 1-5]][[[3,-2 max of sentences]]]
29 "29" "i like my job i m very happy there and i would not change it for other"	29 "29" "i like my job i m very happy there and i would not change it for other"	3	-1	"29[0] "29[0] i[0] like[1] my[0] job[0] i[0] m[0] very[0] happy[1][1 LastWordBoosterStrength] there[0] and[0] i[0] would[0] not[0] change[0] it[0] for[0] other[0] [[Sentence=-1,3=word max, 1-5]][[[3,-1 max of sentences]]]
30 "30" "not happy in my current job"	30 "30" "not happy in my current job"	1	-2	"30[0] "30[0] not[0] happy[1][NegatedDueToPreviousWord] in[0] my[0] current[0] job[0] [[Sentence=-2,1=word max, 1-5]][[[1,-2 max of sentences]]]
31 "31" "i find my job just hard enough to be taxing and rewarding but easy enough to be able to perform to a high standard i enjoy my work and when things are on the go time disappears very quickly "	31 "31" "i find my job just hard enough to be taxing and rewarding but easy enough to be able to perform to a high standard i enjoy my work and when things are on the go time disappears very quickly "	3	-2	"31[0] "31[0] i[0] find[0] my[0] job[0] just[0] hard[0] enough[0] to[0] be[0] taxing[-1] and[0] rewarding[1] but[0] easy[0] enough[0] to[0] be[0] able[0] to[0] perform[0] to[0] a[0] high[0] standard[0] i[0] enjoy[2] my[0] work[0] and[0] when[0] things[0] are[0] on[0] the[0] go[0] time[0] disappears[0] very[0] quickly[0] [[Sentence=-2,3=word max, 1-5]][[[3,-2 max of sentences]]]
32 "32" "i am generally happy when working although very busy and stressed out at times i enjoy my job and find it to be very rewarding i am happy with my job "	32 "32" "i am generally happy when working although very busy and stressed out at times i enjoy my job and find it to be very rewarding i am happy with my job "	3	-2	"32[0] "32[0] i[0] am[0] generally[0] happy[1] when[0] working[0] although[0] very[0] busy[0] and[0] stressed[-1] out[0] at[0] times[0] i[0] enjoy[2] my[0] job[0] and[0] find[0] it[0] to[0] be[0] very[0] rewarding[1][1 LastWordBoosterStrength] i[0] am[0] happy[1] with[0] my[0] job[0] [[Sentence=-2,3=word max, 1-5]][[[3,-2 max of sentences]]]
33 "33" "i really enjoyed my job and love what i do but the hours are long and i always take work home with me which means that i do not get time to spend with family or friends as much as other people i spend a lot of time having to do things that are there to just tick boxes i love the people that i work with and enjoy going to work most of the time "	33 "33" "i really enjoyed my job and love what i do but the hours are long and i always take work home with me which means that i do not get time to spend with family or friends as much as other people i spend a lot of time having to do things that are there to just tick boxes i love the people that i work with and enjoy going to work most of the time "	4	-1	"33[0] "33[0] i[0] really[0] enjoyed[2][1 LastWordBoosterStrength] my[0] job[0] and[0] love[2] what[0] i[0] do[0] but[0] the[0] hours[0] are[0] long[0] and[0] i[0] always[0] take[0] work[0] home[0] with[0] me[0] which[0] means[0] that[0] i[0] do[0] not[0] get[0] time[0] to[0] spend[0] with[0] family[0] or[0] friends[1] as[0] much[0] as[0] other[0] people[0] i[0] spend[0] a[0] lot[0] of[0] time[0]…
34 "34" "i am very happy when i am working success provides instant gratification i would like to be recognized more within my role as a senior manager but enjoy the freedom that comes with long service "	34 "34" "i am very happy when i am working success provides instant gratification i would like to be recognized more within my role as a senior manager but enjoy the freedom that comes with long service "	3	-1	"34[0] "34[0] i[0] am[0] very[0] happy[1][1 LastWordBoosterStrength] when[0] i[0] am[0] working[0] success[2] provides[0] instant[0] gratification[1] i[0] would[0] like[1][-1 LastWordBoosterStrength] to[0] be[0] recognized[0] more[0] within[0] my[0] role[0] as[0] a[0] senior[0] manager[0] but[0] enjoy[2] the[0] freedom[0] that[0] comes[0] with[0] long[0] service[0] [[Sentence=-1,3=word max, 1-5]]…
35 "35" "i do like the job but the management is really lacking in consistency"	35 "35" "i do like the job but the management is really lacking in consistency"	2	-1	"35[0] "35[0] i[0] do[0] like[1] the[0] job[0] but[0] the[0] management[0] is[0] really[0] lacking[0] in[0] consistency[0] [[Sentence=-1,2=word max, 1-5]][[[2,-1 max of sentences]]]
36 "36" "i am working really well and proud of my achievements it is a fun place to work and i am very proud to work there i love it "	36 "36" "i am working really well and proud of my achievements it is a fun place to work and i am very proud to work there i love it "	3	-1	"36[0] "36[0] i[0] am[0] working[0] really[0] well[0] and[0] proud[1] of[0] my[0] achievements[0] it[0] is[0] a[0] fun[1] place[0] to[0] work[0] and[0] i[0] am[0] very[0] proud[1][1 LastWordBoosterStrength] to[0] work[0] there[0] i[0] love[2] it[0] [[Sentence=-1,3=word max, 1-5]][[[3,-1 max of sentences]]]
37 "37" "i feel that i am making a difference i love my job but it requires me to work evenings and weekends at home to stay on top"	37 "37" "i feel that i am making a difference i love my job but it requires me to work evenings and weekends at home to stay on top"	3	-1	"37[0] "37[0] i[0] feel[0] that[0] i[0] am[0] making[0] a[0] difference[0] i[0] love[2] my[0] job[0] but[0] it[0] requires[0] me[0] to[0] work[0] evenings[0] and[0] weekends[0] at[0] home[0] to[0] stay[0] on[0] top[0] [[Sentence=-1,3=word max, 1-5]][[[3,-1 max of sentences]]]
38 "38" "i enjoy my job and i find that it s role is needed and worthwhile "	38 "38" "i enjoy my job and i find that it s role is needed and worthwhile "	3	-1	"38[0] "38[0] i[0] enjoy[2] my[0] job[0] and[0] i[0] find[0] that[0] it[0] s[0] role[0] is[0] needed[0] and[0] worthwhile[1] [[Sentence=-1,3=word max, 1-5]][[[3,-1 max of sentences]]]
39 "39" "i really like my job and i m proud to tell people about what i do however i feel the resources on the organization to save money has had a knock on effect on people s morale and street levels this in turn makes me sad i used to tell people to work for my organization now i put people off joining i m fortunate to be carrying out a role that i enjoy but the current environment is toxic so …	39 "39" "i really like my job and i m proud to tell people about what i do however i feel the resources on the organization to save money has had a knock on effect on people s morale and street levels this in turn makes me sad i used to tell people to work for my organization now i put people off joining i m fortunate to be carrying out a role that i enjoy but the current environment is toxic so …	3	-4	"39[0] "39[0] i[0] really[0] like[1][1 LastWordBoosterStrength] my[0] job[0] and[0] i[0] m[0] proud[1] to[0] tell[0] people[0] about[0] what[0] i[0] do[0] however[0] i[0] feel[0] the[0] resources[0] on[0] the[0] organization[0] to[0] save[1] money[0] has[0] had[0] a[0] knock[0] on[0] effect[0] on[0] people[0] s[0] morale[0] and[0] street[0] levels[0] this[0] in[0] turn[0] makes[0] me[0] sad[-3] i…
40 "40" "i have been working here for over 40 years i enjoy the work and the work atmosphere m happy with the work i do and the people that i work with and work to i am not happy with the lack of salary increases in recent years but now enjoy work for other reasons especially moving towards retirement next year"	40 "40" "i have been working here for over 40 years i enjoy the work and the work atmosphere m happy with the work i do and the people that i work with and work to i am not happy with the lack of salary increases in recent years but now enjoy work for other reasons especially moving towards retirement next year"	3	-2	"40[0] "40[0] i[0] have[0] been[0] working[0] here[0] for[0] over[0] 40[0] years[0] i[0] enjoy[2] the[0] work[0] and[0] the[0] work[0] atmosphere[0] m[0] happy[1] with[0] the[0] work[0] i[0] do[0] and[0] the[0] people[0] that[0] i[0] work[0] with[0] and[0] work[0] to[0] i[0] am[0] not[0] happy[1][NegatedDueToPreviousWord] with[0] the[0] lack[-1] of[0] salary[0] increases[0] in[0] recent[0] years[…
41 "41" "my job is not taxing and is not unpleasant it does not stress me nor does it thrill me it s a steady job with guaranteed income in a nice building with pleasant people so i am in no way unhappy with my lot"	41 "41" "my job is not taxing and is not unpleasant it does not stress me nor does it thrill me it s a steady job with guaranteed income in a nice building with pleasant people so i am in no way unhappy with my lot"	4	-3	"41[0] "41[0] my[0] job[0] is[0] not[0] taxing[-1][NegatedDueToPreviousWord] and[0] is[0] not[0] unpleasant[-2][NegatedDueToPreviousWord] it[0] does[0] not[0] stress[-1][NegatedDueToPreviousWord] me[0] nor[0] does[0] it[0] thrill[3] me[0] it[0] s[0] a[0] steady[0] job[0] with[0] guaranteed[0] income[0] in[0] a[0] nice[1] building[0] with[0] pleasant[2] people[0] so[0] i[0] am[0] in[0] no[0] way[0…
42 "42" "i am not happy in my job i feel over qualified and underpaid however the job allows me to work part time and manage my home work life balance it is a temporary stop gap until my children are older and i can resume my career"	42 "42" "i am not happy in my job i feel over qualified and underpaid however the job allows me to work part time and manage my home work life balance it is a temporary stop gap until my children are older and i can resume my career"	1	-2	"42[0] "42[0] i[0] am[0] not[0] happy[1][NegatedDueToPreviousWord] in[0] my[0] job[0] i[0] feel[0] over[0] qualified[0] and[0] underpaid[0] however[0] the[0] job[0] allows[0] me[0] to[0] work[0] part[0] time[0] and[0] manage[0] my[0] home[0] work[0] life[0] balance[0] it[0] is[0] a[0] temporary[0] stop[0] gap[0] until[0] my[0] children[0] are[0] older[0] and[0] i[0] can[0] resume[0] my[0] career[…
43 "43" "i am overall pleased with my job i undertake a variety of tasks and every day is different i have had opportunities through my job which i would not have had elsewhere and i feel that i will be well prepared for any future employment opportunities i feel within my team there can be a lack of organization which does affect my enjoyment of work i do not feel like i fit in with my team and …	43 "43" "i am overall pleased with my job i undertake a variety of tasks and every day is different i have had opportunities through my job which i would not have had elsewhere and i feel that i will be well prepared for any future employment opportunities i feel within my team there can be a lack of organization which does affect my enjoyment of work i do not feel like i fit in with my team and …	3	-2	"43[0] "43[0] i[0] am[0] overall[0] pleased[1] with[0] my[0] job[0] i[0] undertake[0] a[0] variety[0] of[0] tasks[0] and[0] every[0] day[0] is[0] different[0] i[0] have[0] had[0] opportunities[0] through[0] my[0] job[0] which[0] i[0] would[0] not[0] have[0] had[0] elsewhere[0] and[0] i[0] feel[0] that[0] i[0] will[0] be[0] well[0] prepared[0] for[0] any[0] future[0] employment[0] opportunities[0]…
44 "44" "i like the work i do i like the patients i look after i like and enjoy working with my colleagues i do not like the nhs at the minute i have not had a pay rise in 7 years so am working for less money than ever before its a struggle that could have been easily averted the level of staffing not he wards is inadequate "	44 "44" "i like the work i do i like the patients i look after i like and enjoy working with my colleagues i do not like the nhs at the minute i have not had a pay rise in 7 years so am working for less money than ever before its a struggle that could have been easily averted the level of staffing not he wards is inadequate "	3	-2	"44[0] "44[0] i[0] like[1] the[0] work[0] i[0] do[0] i[0] like[1] the[0] patients[0] i[0] look[0] after[0] i[0] like[1] and[0] enjoy[2] working[0] with[0] my[0] colleagues[0] i[0] do[0] not[0] like[1][NegatedDueToPreviousWord] the[0] nhs[0] at[0] the[0] minute[0] i[0] have[0] not[0] had[0] a[0] pay[0] rise[0] in[0] 7[0] years[0] so[0] am[0] working[0] for[0] less[0] money[0] than[0] ever[0] befor…
45 "45" "i like the responsibility of being a leader of a vast department and being in charge of a global team of 300 i do not like the politics of my job and the senior people in the company who always have a hidden agenda "	45 "45" "i like the responsibility of being a leader of a vast department and being in charge of a global team of 300 i do not like the politics of my job and the senior people in the company who always have a hidden agenda "	2	-2	"45[0] "45[0] i[0] like[1] the[0] responsibility[0] of[0] being[0] a[0] leader[0] of[0] a[0] vast[0] department[0] and[0] being[0] in[0] charge[-1] of[0] a[0] global[0] team[0] of[0] 300[0] i[0] do[0] not[0] like[1][NegatedDueToPreviousWord] the[0] politics[0] of[0] my[0] job[0] and[0] the[0] senior[0] people[0] in[0] the[0] company[0] who[0] always[0] have[0] a[0] hidden[0] agenda[0] [[Sentence=…
46 "46" "i am happy at work i am responsible for a team of 9 co workers and we work well as a team i enjoy the challenges at work and do the job well"	46 "46" "i am happy at work i am responsible for a team of 9 co workers and we work well as a team i enjoy the challenges at work and do the job well"	3	-2	"46[0] "46[0] i[0] am[0] happy[1] at[0] work[0] i[0] am[0] responsible[0] for[0] a[0] team[0] of[0] 9[0] co[0] workers[0] and[0] we[0] work[0] well[0] as[0] a[0] team[0] i[0] enjoy[2] the[0] challenges[-1] at[0] work[0] and[0] do[0] the[0] job[0] well[0] [[Sentence=-2,3=word max, 1-5]][[[3,-2 max of sentences]]]
47 "47" "i love my job working to support families however i feel hugely under valued i had t take a huge down grade in salary to work p t and now i am underpaid for doing the same intensity of work i did before i get no praise or thanks many of the families do not appreciate us either and some days it feels like a pointless task management let us get on with and get very little guidance or instr…	47 "47" "i love my job working to support families however i feel hugely under valued i had t take a huge down grade in salary to work p t and now i am underpaid for doing the same intensity of work i did before i get no praise or thanks many of the families do not appreciate us either and some days it feels like a pointless task management let us get on with and get very little guidance or instr…	3	-2	"47[0] "47[0] i[0] love[2] my[0] job[0] working[0] to[0] support[1] families[0] however[0] i[0] feel[0] hugely[0] under[0] valued[1] i[0] had[0] t[0] take[0] a[0] huge[0] down[0] grade[0] in[0] salary[0] to[0] work[0] p[0] t[0] and[0] now[0] i[0] am[0] underpaid[0] for[0] doing[0] the[0] same[0] intensity[0] of[0] work[0] i[0] did[0] before[0] i[0] get[0] no[0] praise[2] or[0] thanks[1] many[0] o…
48 "48" "when i am working i feel like the result of my job will have a positive impact in the world i am happy with my job because it gives me the freedom to express myself creatively whilst still incorporating my love for science and scientific literature i like my job because i work with great people who are like minded and encouraging "	48 "48" "when i am working i feel like the result of my job will have a positive impact in the world i am happy with my job because it gives me the freedom to express myself creatively whilst still incorporating my love for science and scientific literature i like my job because i work with great people who are like minded and encouraging "	3	-1	"48[0] "48[0] when[0] i[0] am[0] working[0] i[0] feel[0] like[1] the[0] result[0] of[0] my[0] job[0] will[0] have[0] a[0] positive[2] impact[0] in[0] the[0] world[0] i[0] am[0] happy[1] with[0] my[0] job[0] because[0] it[0] gives[0] me[0] the[0] freedom[0] to[0] express[0] myself[0] creatively[0] whilst[0] still[0] incorporating[0] my[0] love[2] for[0] science[0] and[0] scientific[0] literature[0…
49 "49" "i think there is real value in the nor and what s i do however i have been doing it now for 5 years and so feel the role no longer challenges me and i get bored by the monotonous tasks however i want to stay within the nor and keep working in research as i see the value and patient benefit in the nhs and am proud of that"	49 "49" "i think there is real value in the nor and what s i do however i have been doing it now for 5 years and so feel the role no longer challenges me and i get bored by the monotonous tasks however i want to stay within the nor and keep working in research as i see the value and patient benefit in the nhs and am proud of that"	2	-2	"49[0] "49[0] i[0] think[0] there[0] is[0] real[0] value[1] in[0] the[0] nor[0] and[0] what[0] s[0] i[0] do[0] however[0] i[0] have[0] been[0] doing[0] it[0] now[0] for[0] 5[0] years[0] and[0] so[0] feel[0] the[0] role[0] no[0] longer[0] challenges[-1] me[0] and[0] i[0] get[0] bored[-1] by[0] the[0] monotonous[-1] tasks[0] however[0] i[0] want[0] to[0] stay[0] within[0] the[0] nor[0] and[0] keep[…
50 "50" "we help those with an asbestos related condition i am a welfare rights officer training and also run the admin office"	50 "50" "we help those with an asbestos related condition i am a welfare rights officer training and also run the admin office"	1	-1	"50[0] "50[0] we[0] help[0] those[0] with[0] an[0] asbestos[0] related[0] condition[0] i[0] am[0] a[0] welfare[0] rights[0] officer[0] training[0] and[0] also[0] run[0] the[0] admin[0] office[0] [[Sentence=-1,1=word max, 1-5]][[[1,-1 max of sentences]]]
51 "51" "my job is fairly relaxed and generally stress free this is the biggest advantage however i do often feel bored and uninspired due to the lack of work or due to it s repetitiveness i am however happy with the fact that i seldom need to do overtime and do not feel pressure due to these competing views i would say that on the whole i am satisfied with my current job "	51 "51" "my job is fairly relaxed and generally stress free this is the biggest advantage however i do often feel bored and uninspired due to the lack of work or due to it s repetitiveness i am however happy with the fact that i seldom need to do overtime and do not feel pressure due to these competing views i would say that on the whole i am satisfied with my current job "	3	-2	"51[0] "51[0] my[0] job[0] is[0] fairly[0] relaxed[2] and[0] generally[0] stress[-1] free[0] this[0] is[0] the[0] biggest[0] advantage[0] however[0] i[0] do[0] often[0] feel[0] bored[-1] and[0] uninspired[0] due[0] to[0] the[0] lack[-1] of[0] work[0] or[0] due[0] to[0] it[0] s[0] repetitiveness[0] i[0] am[0] however[0] happy[1] with[0] the[0] fact[0] that[0] i[0] seldom[0] need[0] to[0] do[0] ove…
52 "52" "i am satisfied with my job but believe that there is room for improvement in what i can do and what support i can be given there is very often a state of inertia in plans going forward and this is frustrating"	52 "52" "i am satisfied with my job but believe that there is room for improvement in what i can do and what support i can be given there is very often a state of inertia in plans going forward and this is frustrating"	2	-3	"52[0] "52[0] i[0] am[0] satisfied[1] with[0] my[0] job[0] but[0] believe[0] that[0] there[0] is[0] room[0] for[0] improvement[1] in[0] what[0] i[0] can[0] do[0] and[0] what[0] support[1] i[0] can[0] be[0] given[0] there[0] is[0] very[0] often[0] a[0] state[0] of[0] inertia[0] in[0] plans[0] going[0] forward[0] and[0] this[0] is[0] frustrating[-2] [[Sentence=-3,2=word max, 1-5]][[[2,-3 max of sen…
53 "53" "my job is very easy and i have a great work life balance due to the fact i am only part time i thoroughly enjoy the people i work and i have a lot of freedom to do what i want at work due to the nature of location however i could not do it full time it would be soul destroying "	53 "53" "my job is very easy and i have a great work life balance due to the fact i am only part time i thoroughly enjoy the people i work and i have a lot of freedom to do what i want at work due to the nature of location however i could not do it full time it would be soul destroying "	3	-3	"53[0] "53[0] my[0] job[0] is[0] very[0] easy[0] and[0] i[0] have[0] a[0] great[2] work[0] life[0] balance[0] due[0] to[0] the[0] fact[0] i[0] am[0] only[0] part[0] time[0] i[0] thoroughly[0] enjoy[2] the[0] people[0] i[0] work[0] and[0] i[0] have[0] a[0] lot[0] of[0] freedom[0] to[0] do[0] what[0] i[0] want[0] at[0] work[0] due[0] to[0] the[0] nature[0] of[0] location[0] however[0] i[0] could[0]…
54 "54" "i like my job i like the work i do and i m good at it what i do not like is when i make suggestions they are dismissed and then a manager or director uses them as their own i often speak up when someone is being bullied if something is wasting time or if something just is not right i now have a negative reputation for this people at work often complain to me about issues however when i r…	54 "54" "i like my job i like the work i do and i m good at it what i do not like is when i make suggestions they are dismissed and then a manager or director uses them as their own i often speak up when someone is being bullied if something is wasting time or if something just is not right i now have a negative reputation for this people at work often complain to me about issues however when i r…	2	-2	"54[0] "54[0] i[0] like[1] my[0] job[0] i[0] like[1] the[0] work[0] i[0] do[0] and[0] i[0] m[0] good[1] at[0] it[0] what[0] i[0] do[0] not[0] like[1][NegatedDueToPreviousWord] is[0] when[0] i[0] make[0] suggestions[0] they[0] are[0] dismissed[-1] and[0] then[0] a[0] manager[0] or[0] director[0] uses[0] them[0] as[0] their[0] own[0] i[0] often[0] speak[0] up[0] when[0] someone[0] is[0] being[0] bu…
55 "55" "it feels like there are always obstacles to everything and it s frustrating people moan all the time and that makes me fed up and brings me down even if i m down at work i refrain from moaning "	55 "55" "it feels like there are always obstacles to everything and it s frustrating people moan all the time and that makes me fed up and brings me down even if i m down at work i refrain from moaning "	2	-3	"55[0] "55[0] it[0] feels[0] like[1] there[0] are[0] always[0] obstacles[-1] to[0] everything[0] and[0] it[0] s[0] frustrating[-2] people[0] moan[-1] all[0] the[0] time[0] and[0] that[0] makes[0] me[0] fed[0] up[0] and[0] brings[0] me[0] down[0] even[0] if[0] i[0] m[0] down[0] at[0] work[0] i[0] refrain[-1] from[0] moaning[0] [[Sentence=-3,2=word max, 1-5]][[[2,-3 max of sentences]]]
56 "56" "my work is the same each day i can count on one hand how many people is ve actually helped our managers are extremely poor and have no idea how to manage an organization we done t have the correct technology to assist in our jobs and moral is very low"	56 "56" "my work is the same each day i can count on one hand how many people is ve actually helped our managers are extremely poor and have no idea how to manage an organization we done t have the correct technology to assist in our jobs and moral is very low"	1	-4	"56[0] "56[0] my[0] work[0] is[0] the[0] same[0] each[0] day[0] i[0] can[0] count[0] on[0] one[0] hand[0] how[0] many[0] people[0] is[0] ve[0] actually[0] helped[0] our[0] managers[0] are[0] extremely[0] poor[-1][-2 LastWordBoosterStrength] and[0] have[0] no[0] idea[0] how[0] to[0] manage[0] an[0] organization[0] we[0] done[0] t[0] have[0] the[0] correct[0] technology[0] to[0] assist[0] in[0] our…
57 "57" "i feel generally that i am appreciated however my work schedule sometimes can be hectic my colleagues on the whole are supportive but some do more than others i feel some times like i have to do some of my colleagues work to cover for there incompetence "	57 "57" "i feel generally that i am appreciated however my work schedule sometimes can be hectic my colleagues on the whole are supportive but some do more than others i feel some times like i have to do some of my colleagues work to cover for there incompetence "	2	-3	"57[0] "57[0] i[0] feel[0] generally[0] that[0] i[0] am[0] appreciated[1] however[0] my[0] work[0] schedule[0] sometimes[0] can[0] be[0] hectic[-1] my[0] colleagues[0] on[0] the[0] whole[0] are[0] supportive[1] but[0] some[0] do[0] more[0] than[0] others[0] i[0] feel[0] some[0] times[0] like[1] i[0] have[0] to[0] do[0] some[0] of[0] my[0] colleagues[0] work[0] to[0] cover[0] for[0] there[0] incom…
58 "58" "my job is secondary to my home life i went part time to bring up my family i am happy with my work life balance and see my work as a source of income and interest having a high flying career is not important to me when i am at work i think is m focused and hard working but once i walk out of the office i give it little thought i enjoy the work i do and get on well with my colleagues they…	58 "58" "my job is secondary to my home life i went part time to bring up my family i am happy with my work life balance and see my work as a source of income and interest having a high flying career is not important to me when i am at work i think is m focused and hard working but once i walk out of the office i give it little thought i enjoy the work i do and get on well with my colleagues they…	3	-2	"58[0] "58[0] my[0] job[0] is[0] secondary[0] to[0] my[0] home[0] life[0] i[0] went[0] part[0] time[0] to[0] bring[0] up[0] my[0] family[0] i[0] am[0] happy[1] with[0] my[0] work[0] life[0] balance[0] and[0] see[0] my[0] work[0] as[0] a[0] source[-1] of[0] income[0] and[0] interest[1] having[0] a[0] high[0] flying[0] career[0] is[0] not[0] important[0] to[0] me[0] when[0] i[0] am[0] at[0] work[0]…
59 "59" "in general i am very happy with my job my personal values align to those of the organization i am proud to tell people i work here and have no plans to look elsewhere the only thing i am dissatisfied with is the salary which is fair but i have reached the stage where i need to progress into management in order to further my career this means doing a bit of soul searching and deciding if …	59 "59" "in general i am very happy with my job my personal values align to those of the organization i am proud to tell people i work here and have no plans to look elsewhere the only thing i am dissatisfied with is the salary which is fair but i have reached the stage where i need to progress into management in order to further my career this means doing a bit of soul searching and deciding if …	3	-2	"59[0] "59[0] in[0] general[0] i[0] am[0] very[0] happy[1][1 LastWordBoosterStrength] with[0] my[0] job[0] my[0] personal[0] values[1] align[0] to[0] those[0] of[0] the[0] organization[0] i[0] am[0] proud[1] to[0] tell[0] people[0] i[0] work[0] here[0] and[0] have[0] no[0] plans[0] to[0] look[0] elsewhere[0] the[0] only[0] thing[0] i[0] am[0] dissatisfied[-1] with[0] is[0] the[0] salary[0] which[…
60 "60" "i feel the work that we do is fulfilling and i pride myself in ensuring my service delivers exacting high standards and exemplary customer care i love the challenges of the work and i love working with my colleagues to improve the customer experience what i do not like is always being asked to do more and more with less and less resources and recently being asked to compromise on quality…	60 "60" "i feel the work that we do is fulfilling and i pride myself in ensuring my service delivers exacting high standards and exemplary customer care i love the challenges of the work and i love working with my colleagues to improve the customer experience what i do not like is always being asked to do more and more with less and less resources and recently being asked to compromise on quality…	3	-2	"60[0] "60[0] i[0] feel[0] the[0] work[0] that[0] we[0] do[0] is[0] fulfilling[0] and[0] i[0] pride[1] myself[0] in[0] ensuring[0] my[0] service[0] delivers[0] exacting[0] high[0] standards[0] and[0] exemplary[0] customer[0] care[1] i[0] love[2] the[0] challenges[-1] of[0] the[0] work[0] and[0] i[0] love[2] working[0] with[0] my[0] colleagues[0] to[0] improve[1] the[0] customer[0] experience[0] w…
61 "61" "i am very proud to work for the institution i am pleased to be able to support the scientific research and like to be surrounded by intelligent and questioning scientists whose aim is to drive forward research into medical issues i enjoy every day here and the new challenges which occur i am valued by my supervisor and co workers and feel very much a part of the department"	61 "61" "i am very proud to work for the institution i am pleased to be able to support the scientific research and like to be surrounded by intelligent and questioning scientists whose aim is to drive forward research into medical issues i enjoy every day here and the new challenges which occur i am valued by my supervisor and co workers and feel very much a part of the department"	3	-2	"61[0] "61[0] i[0] am[0] very[0] proud[1][1 LastWordBoosterStrength] to[0] work[0] for[0] the[0] institution[0] i[0] am[0] pleased[1] to[0] be[0] able[0] to[0] support[1] the[0] scientific[0] research[0] and[0] like[1] to[0] be[0] surrounded[0] by[0] intelligent[1] and[0] questioning[0] scientists[0] whose[0] aim[0] is[0] to[0] drive[0] forward[0] research[0] into[0] medical[0] issues[0] i[0] enj…
62 "62" "i am generally happy at work despite it being somewhat repetitive i think i make a difference"	62 "62" "i am generally happy at work despite it being somewhat repetitive i think i make a difference"	2	-1	"62[0] "62[0] i[0] am[0] generally[0] happy[1] at[0] work[0] despite[0] it[0] being[0] somewhat[0] repetitive[0] i[0] think[0] i[0] make[0] a[0] difference[0] [[Sentence=-1,2=word max, 1-5]][[[2,-1 max of sentences]]]
63 "63" "i have a demanding role whereby l have to interact with many colleagues to achieve my own role and it is very dependent which individuals are on duty to how satisfying my own role is and what can be achieved therefore it changes every shift l am on depending on the various individual s and myself as a leader i find the role rewarding at times but extremely demanding "	63 "63" "i have a demanding role whereby l have to interact with many colleagues to achieve my own role and it is very dependent which individuals are on duty to how satisfying my own role is and what can be achieved therefore it changes every shift l am on depending on the various individual s and myself as a leader i find the role rewarding at times but extremely demanding "	2	-3	"63[0] "63[0] i[0] have[0] a[0] demanding[0] role[0] whereby[0] l[0] have[0] to[0] interact[0] with[0] many[0] colleagues[0] to[0] achieve[0] my[0] own[0] role[0] and[0] it[0] is[0] very[0] dependent[-1][-1 LastWordBoosterStrength] which[0] individuals[0] are[0] on[0] duty[-1] to[0] how[0] satisfying[1] my[0] own[0] role[0] is[0] and[0] what[0] can[0] be[0] achieved[0] therefore[0] it[0] changes[…
64 "64" "as whole i find my job very rewarding each day is a new challenge and is quite unpredictable which i find very exciting at the moment i m very happy but am looking to move on in the future"	64 "64" "as whole i find my job very rewarding each day is a new challenge and is quite unpredictable which i find very exciting at the moment i m very happy but am looking to move on in the future"	4	-2	"64[0] "64[0] as[0] whole[0] i[0] find[0] my[0] job[0] very[0] rewarding[1][1 LastWordBoosterStrength] each[0] day[0] is[0] a[0] new[0] challenge[-1] and[0] is[0] quite[0] unpredictable[0] which[0] i[0] find[0] very[0] exciting[2][1 LastWordBoosterStrength] at[0] the[0] moment[0] i[0] m[0] very[0] happy[1][1 LastWordBoosterStrength] but[0] am[0] looking[0] to[0] move[0] on[0] in[0] the[0] future[…
65 "65" "i feel like its my own business so imp 100 imp very happy"	65 "65" "i feel like its my own business so imp 100 imp very happy"	3	-1	"65[0] "65[0] i[0] feel[0] like[1] its[0] my[0] own[0] business[0] so[0] imp[0] 100[0] imp[0] very[0] happy[1][1 LastWordBoosterStrength] [[Sentence=-1,3=word max, 1-5]][[[3,-1 max of sentences]]]
66 "66" "my job is a fulfilling job it makes you feel good knowing that your are helping people but it is very faced paced and the company is to focused on statistics in terms of number of calls answered etc which makes it stressful and makes me easily run down "	66 "66" "my job is a fulfilling job it makes you feel good knowing that your are helping people but it is very faced paced and the company is to focused on statistics in terms of number of calls answered etc which makes it stressful and makes me easily run down "	2	-2	"66[0] "66[0] my[0] job[0] is[0] a[0] fulfilling[0] job[0] it[0] makes[0] you[0] feel[0] good[1] knowing[0] that[0] your[0] are[0] helping[0] people[0] but[0] it[0] is[0] very[0] faced[0] paced[0] and[0] the[0] company[0] is[0] to[0] focused[0] on[0] statistics[0] in[0] terms[0] of[0] number[0] of[0] calls[0] answered[0] etc[0] which[0] makes[0] it[0] stressful[-1] and[0] makes[0] me[0] easily[0]…
67 "67" "i feel extremely bored when in work its very slow and hard to keep my mind awake i am happy with my job in one respect as it works with my anxieties and depression and stress management but on the other hand i do not know if i can cope with the boredom anymore"	67 "67" "i feel extremely bored when in work its very slow and hard to keep my mind awake i am happy with my job in one respect as it works with my anxieties and depression and stress management but on the other hand i do not know if i can cope with the boredom anymore"	3	-4	"67[0] "67[0] i[0] feel[0] extremely[0] bored[-1][-2 LastWordBoosterStrength] when[0] in[0] work[0] its[0] very[0] slow[0] and[0] hard[0] to[0] keep[0] my[0] mind[0] awake[0] i[0] am[0] happy[1] with[0] my[0] job[0] in[0] one[0] respect[2] as[0] it[0] works[0] with[0] my[0] anxieties[-2] and[0] depression[-3] and[0] stress[-1] management[0] but[0] on[0] the[0] other[0] hand[0] i[0] do[0] not[0] k…
68 "68" "i enjoy the people i work with which makes a difference it can be frustrating sometimes when i want to do tasks differently to current ways but i get on with it would be more enjoyable if my hours were more flexible but i get good money"	68 "68" "i enjoy the people i work with which makes a difference it can be frustrating sometimes when i want to do tasks differently to current ways but i get on with it would be more enjoyable if my hours were more flexible but i get good money"	3	-3	"68[0] "68[0] i[0] enjoy[2] the[0] people[0] i[0] work[0] with[0] which[0] makes[0] a[0] difference[0] it[0] can[0] be[0] frustrating[-2] sometimes[0] when[0] i[0] want[0] to[0] do[0] tasks[0] differently[0] to[0] current[0] ways[0] but[0] i[0] get[0] on[0] with[0] it[0] would[0] be[0] more[0] enjoyable[2] if[0] my[0] hours[0] were[0] more[0] flexible[0] but[0] i[0] get[0] good[1] money[0] [[Sent…
69 "69" "i work in a fabulous building working for a company whose main aim to improve healthcare for patients and over the counter customers which is amazing my own role is admin based and does not particularly inspire me i would like to be more challenged which would help boost my enjoyment and self esteem whilst at work"	69 "69" "i work in a fabulous building working for a company whose main aim to improve healthcare for patients and over the counter customers which is amazing my own role is admin based and does not particularly inspire me i would like to be more challenged which would help boost my enjoyment and self esteem whilst at work"	3	-3	"69[0] "69[0] i[0] work[0] in[0] a[0] fabulous[2] building[0] working[0] for[0] a[0] company[0] whose[0] main[0] aim[0] to[0] improve[1] healthcare[0] for[0] patients[0] and[0] over[0] the[0] counter[0] customers[0] which[0] is[0] amazing[2] my[0] own[0] role[0] is[0] admin[0] based[0] and[0] does[0] not[0] particularly[0] inspire[2][NegatedDueToPreviousWord] me[0] i[0] would[0] like[1][-1 LastWo…
70 "70" "i think my job is a way to earn money i look forward to being finished as i only work weekends sundays are my favorite day "	70 "70" "i think my job is a way to earn money i look forward to being finished as i only work weekends sundays are my favorite day "	2	-1	"70[0] "70[0] i[0] think[0] my[0] job[0] is[0] a[0] way[0] to[0] earn[0] money[0] i[0] look[0] forward[0] to[0] being[0] finished[0] as[0] i[0] only[0] work[0] weekends[0] sundays[0] are[0] my[0] favorite[1] day[0] [[Sentence=-1,2=word max, 1-5]][[[2,-1 max of sentences]]]
71 "71" "my job is easy and flexible most of the time and i am in charge of myself and my tasks generally however sometimes it is so busy that we are under appreciated by higher staff the pay is ok but not in line with inflation the office environment is nice and bright my office colleagues are usually a good laugh but sometimes when one is moody it affects the whole group "	71 "71" "my job is easy and flexible most of the time and i am in charge of myself and my tasks generally however sometimes it is so busy that we are under appreciated by higher staff the pay is ok but not in line with inflation the office environment is nice and bright my office colleagues are usually a good laugh but sometimes when one is moody it affects the whole group "	2	-3	"71[0] "71[0] my[0] job[0] is[0] easy[0] and[0] flexible[0] most[0] of[0] the[0] time[0] and[0] i[0] am[0] in[0] charge[-1] of[0] myself[0] and[0] my[0] tasks[0] generally[0] however[0] sometimes[0] it[0] is[0] so[0] busy[0] that[0] we[0] are[0] under[0] appreciated[1] by[0] higher[0] staff[0] the[0] pay[0] is[0] ok[0] but[0] not[0] in[0] line[0] with[0] inflation[-1] the[0] office[0] environment…
72 "72" "i had to change my job at three points in my career from working online from home to working in an industrial setting i feel like teaching is my calling now everyday is different and despite a lot of red tape with regards to paperwork and assessment it is a rewarding and engaging job i m fortunate to have a role where my learning and results impact young minds and their futures i feel co…	72 "72" "i had to change my job at three points in my career from working online from home to working in an industrial setting i feel like teaching is my calling now everyday is different and despite a lot of red tape with regards to paperwork and assessment it is a rewarding and engaging job i m fortunate to have a role where my learning and results impact young minds and their futures i feel co…	2	-1	"72[0] "72[0] i[0] had[0] to[0] change[0] my[0] job[0] at[0] three[0] points[0] in[0] my[0] career[0] from[0] working[0] online[0] from[0] home[0] to[0] working[0] in[0] an[0] industrial[0] setting[0] i[0] feel[0] like[1] teaching[0] is[0] my[0] calling[0] now[0] everyday[0] is[0] different[0] and[0] despite[0] a[0] lot[0] of[0] red[0] tape[0] with[0] regards[0] to[0] paperwork[0] and[0] assessme…
73 "73" "it is a means to an end but based on what i am good at and enjoy i am logical and enjoy the technical and logical challenges my job poses i enjoy puzzles and i see my job as a string of complex puzzles"	73 "73" "it is a means to an end but based on what i am good at and enjoy i am logical and enjoy the technical and logical challenges my job poses i enjoy puzles and i see my job as a string of complex puzles"	3	-2	"73[0] "73[0] it[0] is[0] a[0] means[0] to[0] an[0] end[0] but[0] based[0] on[0] what[0] i[0] am[0] good[1] at[0] and[0] enjoy[2] i[0] am[0] logical[0] and[0] enjoy[2] the[0] technical[0] and[0] logical[0] challenges[-1] my[0] job[0] poses[0] i[0] enjoy[2] puzzles/puzles[0] and[0] i[0] see[0] my[0] job[0] as[0] a[0] string[0] of[0] complex[0] puzzles/puzles[0] [[Sentence=-2,3=word max, 1-5]][[[3,…
74 "74" "i try and make a difference"	74 "74" "i try and make a difference"	1	-1	"74[0] "74[0] i[0] try[0] and[0] make[0] a[0] difference[0] [[Sentence=-1,1=word max, 1-5]][[[1,-1 max of sentences]]]
75 "75" "very like my job feel free and happy"	75 "75" "very like my job feel free and happy"	3	-1	"75[0] "75[0] very[0] like[1][1 LastWordBoosterStrength] my[0] job[0] feel[0] free[0] and[0] happy[1] [[Sentence=-1,3=word max, 1-5]][[[3,-1 max of sentences]]]
76 "76" "i would say that i really enjoy my job working as a hydrologist 95 of the time given how unhappy some people appear to be in their jobs i feel that i can live with feeling not so happy 5 of the time my job is highly specialized and technical and i spent 7 years at university training to become a hydrologist my workload is high varied and i can honestly say that i rarely feel bored when i…	76 "76" "i would say that i really enjoy my job working as a hydrologist 95 of the time given how unhappy some people appear to be in their jobs i feel that i can live with feeling not so happy 5 of the time my job is highly specialized and technical and i spent 7 years at university training to become a hydrologist my workload is high varied and i can honestly say that i rarely feel bored when i…	4	-3	"76[0] "76[0] i[0] would[0] say[0] that[0] i[0] really[0] enjoy[2][1 LastWordBoosterStrength] my[0] job[0] working[0] as[0] a[0] hydrologist[0] 95[0] of[0] the[0] time[0] given[0] how[0] unhappy[-2] some[0] people[0] appear[0] to[0] be[0] in[0] their[0] jobs[0] i[0] feel[0] that[0] i[0] can[0] live[0] with[0] feeling[0] not[0] so[0] happy[1][NegatedDueToPreviousWord] 5[0] of[0] the[0] time[0] my[…
77 "77" "my job gives me purpose i know the work i do helps change people s life s for the better and when there at there most vulnerable i like what i do for a job but it s hard with the lack of resources and drama with staff "	77 "77" "my job gives me purpose i know the work i do helps change people s life s for the better and when there at there most vulnerable i like what i do for a job but it s hard with the lack of resources and drama with staff "	2	-3	"77[0] "77[0] my[0] job[0] gives[0] me[0] purpose[0] i[0] know[0] the[0] work[0] i[0] do[0] helps[0] change[0] people[0] s[0] life[0] s[0] for[0] the[0] better[0] and[0] when[0] there[0] at[0] there[0] most[0] vulnerable[-2] i[0] like[1] what[0] i[0] do[0] for[0] a[0] job[0] but[0] it[0] s[0] hard[0] with[0] the[0] lack[-1] of[0] resources[0] and[0] drama[0] with[0] staff[0] [[Sentence=-3,2=word …
78 "78" "overall i do like my job it is challenging which to me means that it pushes my capabilities i consistently learn new skills most days i like showing up to work a large part of that is due to the people i work with"	78 "78" "overall i do like my job it is challenging which to me means that it pushes my capabilities i consistently learn new skills most days i like showing up to work a large part of that is due to the people i work with"	2	-1	"78[0] "78[0] overall[0] i[0] do[0] like[1] my[0] job[0] it[0] is[0] challenging[0] which[0] to[0] me[0] means[0] that[0] it[0] pushes[0] my[0] capabilities[0] i[0] consistently[0] learn[0] new[0] skills[0] most[0] days[0] i[0] like[1] showing[0] up[0] to[0] work[0] a[0] large[0] part[0] of[0] that[0] is[0] due[0] to[0] the[0] people[0] i[0] work[0] with[0] [[Sentence=-1,2=word max, 1-5]][[[2,-1 …
79 "79" "i feel like i am helping the public and contributing to society when i work which is a plus but overall it is quite dull i am happy with the job itself but feel like it is time to move departments and maybe then i would be happier in it"	79 "79" "i feel like i am helping the public and contributing to society when i work which is a plus but overall it is quite dull i am happy with the job itself but feel like it is time to move departments and maybe then i would be happier in it"	3	-2	"79[0] "79[0] i[0] feel[0] like[1] i[0] am[0] helping[0] the[0] public[0] and[0] contributing[0] to[0] society[0] when[0] i[0] work[0] which[0] is[0] a[0] plus[0] but[0] overall[0] it[0] is[0] quite[0] dull[-1] i[0] am[0] happy[1] with[0] the[0] job[0] itself[0] but[0] feel[0] like[1] it[0] is[0] time[0] to[0] move[0] departments[0] and[0] maybe[0] then[0] i[0] would[0] be[0] happier[2] in[0] it[…
80 "80" "i enjoy the role it can be varied and engaging and have lots of different elements meaning boredom does not happen however i feel management do not always connect to us that well i realize they have to make tough decisions however they do not seem to realize how those decisions affect us and actually even though i have supervisory roles upper management do not communicate well this leave…	80 "80" "i enjoy the role it can be varied and engaging and have lots of different elements meaning boredom does not happen however i feel management do not always connect to us that well i realize they have to make tough decisions however they do not seem to realize how those decisions affect us and actually even though i have supervisory roles upper management do not communicate well this leave…	3	-3	"80[0] "80[0] i[0] enjoy[2] the[0] role[0] it[0] can[0] be[0] varied[0] and[0] engaging[0] and[0] have[0] lots[0] of[0] different[0] elements[0] meaning[0] boredom[-1] does[0] not[0] happen[0] however[0] i[0] feel[0] management[0] do[0] not[0] always[0] connect[0] to[0] us[0] that[0] well[0] i[0] realize[0] they[0] have[0] to[0] make[0] tough[-1] decisions[0] however[0] they[0] do[0] not[0] seem[…
81 "81" "i enjoy certain aspects of my job like helping people find jobs and mentoring my staff but sometimes the tedious tasks and policy issues annoy me i feel happy when i am at my work i enjoy working flextime and i have a good team working for me our office is laidback and we generally have a good working environment i like my job and the promotion prospects that it offers"	81 "81" "i enjoy certain aspects of my job like helping people find jobs and mentoring my staff but sometimes the tedious tasks and policy issues annoy me i feel happy when i am at my work i enjoy working flextime and i have a good team working for me our office is laidback and we generally have a good working environment i like my job and the promotion prospects that it offers"	3	-3	"81[0] "81[0] i[0] enjoy[2] certain[0] aspects[0] of[0] my[0] job[0] like[1] helping[0] people[0] find[0] jobs[0] and[0] mentoring[0] my[0] staff[0] but[0] sometimes[0] the[0] tedious[-2] tasks[0] and[0] policy[0] issues[0] annoy[-2] me[0] i[0] feel[0] happy[1] when[0] i[0] am[0] at[0] my[0] work[0] i[0] enjoy[2] working[0] flextime[0] and[0] i[0] have[0] a[0] good[1] team[0] working[0] for[0] me…
82 "82" "i like my job but i want to progress in my role and take on different roles "	82 "82" "i like my job but i want to progress in my role and take on different roles "	2	-1	"82[0] "82[0] i[0] like[1] my[0] job[0] but[0] i[0] want[0] to[0] progress[0] in[0] my[0] role[0] and[0] take[0] on[0] different[0] roles[0] [[Sentence=-1,2=word max, 1-5]][[[2,-1 max of sentences]]]
83 "83" "my job involves working with teenagers with difficulties when i am working i do get involved and try to think of new ideas to get involved i hope that the work that i do has a positive impact on their lives this makes me happy when i am at work i like my job although i follow a timetable no 2 days are the same due to the nature of the young people involved "	83 "83" "my job involves working with teenagers with difficulties when i am working i do get involved and try to think of new ideas to get involved i hope that the work that i do has a positive impact on their lives this makes me happy when i am at work i like my job although i follow a timetable no 2 days are the same due to the nature of the young people involved "	3	-2	"83[0] "83[0] my[0] job[0] involves[0] working[0] with[0] teenagers[0] with[0] difficulties[-1] when[0] i[0] am[0] working[0] i[0] do[0] get[0] involved[0] and[0] try[0] to[0] think[0] of[0] new[0] ideas[0] to[0] get[0] involved[0] i[0] hope[2] that[0] the[0] work[0] that[0] i[0] do[0] has[0] a[0] positive[2] impact[0] on[0] their[0] lives[0] this[0] makes[0] me[0] happy[1] when[0] i[0] am[0] at[…
84 "84" "i like my job i feel fulfilled and happy i get on really well with the majority of my colleagues we socialize and get together after work now and again and have a good laugh together my job can be demanding but it is very rewards and worthwhile and the majority of the time it gives me great satisfaction"	84 "84" "i like my job i feel fulfilled and happy i get on really well with the majority of my colleagues we socialize and get together after work now and again and have a good laugh together my job can be demanding but it is very rewards and worthwhile and the majority of the time it gives me great satisfaction"	3	-1	"84[0] "84[0] i[0] like[1] my[0] job[0] i[0] feel[0] fulfilled[0] and[0] happy[1] i[0] get[0] on[0] really[0] well[0] with[0] the[0] majority[0] of[0] my[0] colleagues[0] we[0] socialize[0] and[0] get[0] together[0] after[0] work[0] now[0] and[0] again[0] and[0] have[0] a[0] good[1] laugh[1] together[0] my[0] job[0] can[0] be[0] demanding[0] but[0] it[0] is[0] very[0] rewards[1][1 LastWordBooster…
85 "85" "i love my job it gives my life purpose plus it lets me show who i really am i feel like my job fits my personality and i really ca not see myself doing anything else honestly"	85 "85" "i love my job it gives my life purpose plus it lets me show who i really am i feel like my job fits my personality and i really ca not see myself doing anything else honestly"	3	-1	"85[0] "85[0] i[0] love[2] my[0] job[0] it[0] gives[0] my[0] life[0] purpose[0] plus[0] it[0] lets[0] me[0] show[0] who[0] i[0] really[0] am[0] i[0] feel[0] like[1] my[0] job[0] fits[0] my[0] personality[0] and[0] i[0] really[0] ca[0] not[0] see[0] myself[0] doing[0] anything[0] else[0] honestly[0] [[Sentence=-1,3=word max, 1-5]][[[3,-1 max of sentences]]]
86 "86" "i would feel more confident and happy at work if management appreciated staff more"	86 "86" "i would feel more confident and happy at work if management appreciated staff more"	2	-1	"86[0] "86[0] i[0] would[0] feel[0] more[0] confident[1] and[0] happy[1] at[0] work[0] if[0] management[0] appreciated[1] staff[0] more[0] [[Sentence=-1,2=word max, 1-5]][[[2,-1 max of sentences]]]
87 "87" "this is an important role which is necessary for the organization to move forward in terms of smarter working i enjoy the importance of this job although it is hard trying to rely the importance to others which can often be frustrating i am generally happy with my job although i would be happier if the work was more constant and immersive"	87 "87" "this is an important role which is necessary for the organization to move forward in terms of smarter working i enjoy the importance of this job although it is hard trying to rely the importance to others which can often be frustrating i am generally happy with my job although i would be happier if the work was more constant and immersive"	3	-3	"87[0] "87[0] this[0] is[0] an[0] important[0] role[0] which[0] is[0] necessary[0] for[0] the[0] organization[0] to[0] move[0] forward[0] in[0] terms[0] of[0] smarter[1] working[0] i[0] enjoy[2] the[0] importance[0] of[0] this[0] job[0] although[0] it[0] is[0] hard[0] trying[0] to[0] rely[0] the[0] importance[0] to[0] others[0] which[0] can[0] often[0] be[0] frustrating[-2] i[0] am[0] generally[0…
88 "88" "my work offers a chance for disaffected children to gain access to education it can be very challenging and frustrating but on the whole i enjoy my work and the interaction with the pupils the hours i work suit me and the amount of responsibility i have also suits my needs all in all i am very content with what i do"	88 "88" "my work offers a chance for disaffected children to gain access to education it can be very challenging and frustrating but on the whole i enjoy my work and the interaction with the pupils the hours i work suit me and the amount of responsibility i have also suits my needs all in all i am very content with what i do"	3	-3	"88[0] "88[0] my[0] work[0] offers[0] a[0] chance[0] for[0] disaffected[0] children[0] to[0] gain[0] access[0] to[0] education[0] it[0] can[0] be[0] very[0] challenging[0] and[0] frustrating[-2] but[0] on[0] the[0] whole[0] i[0] enjoy[2] my[0] work[0] and[0] the[0] interaction[0] with[0] the[0] pupils[0] the[0] hours[0] i[0] work[0] suit[0] me[0] and[0] the[0] amount[0] of[0] responsibility[0] i[…
89 "89" "the work i am doing is a rewarding one in nature when i see patients getting discharged etc but the workload is too much i have to multitask so much that i know it can affect my performance and my ability to do my job with the highest of standards training was lacking and i had to learn many things without much guidance job roles were not exactly clear either so my colleges expected of m…	89 "89" "the work i am doing is a rewarding one in nature when i see patients getting discharged etc but the workload is too much i have to multitask so much that i know it can affect my performance and my ability to do my job with the highest of standards training was lacking and i had to learn many things without much guidance job roles were not exactly clear either so my colleges expected of m…	2	-2	"89[0] "89[0] the[0] work[0] i[0] am[0] doing[0] is[0] a[0] rewarding[1] one[0] in[0] nature[0] when[0] i[0] see[0] patients[0] getting[0] discharged[-1] etc[0] but[0] the[0] workload[0] is[0] too[0] much[0] i[0] have[0] to[0] multitask[0] so[0] much[0] that[0] i[0] know[0] it[0] can[0] affect[0] my[0] performance[0] and[0] my[0] ability[0] to[0] do[0] my[0] job[0] with[0] the[0] highest[0] of[0]…
90 "90" "my job as a whole is sometimes fun sometimes boring everyday is different and depending on the mood of the boss will make the day good or bad his mood affects the entire team "	90 "90" "my job as a whole is sometimes fun sometimes boring everyday is different and depending on the mood of the boss will make the day good or bad his mood affects the entire team "	2	-2	"90[0] "90[0] my[0] job[0] as[0] a[0] whole[0] is[0] sometimes[0] fun[1][-1 LastWordBoosterStrength] sometimes[0] boring[-1][--1 LastWordBoosterStrength] everyday[0] is[0] different[0] and[0] depending[0] on[0] the[0] mood[0] of[0] the[0] boss[0] will[0] make[0] the[0] day[0] good[1] or[0] bad[-1] his[0] mood[0] affects[0] the[0] entire[0] team[0] [[Sentence=-2,2=word max, 1-5]][[[2,-2 max of sen…
91 "91" "i get total satisfaction with the role that i do in my job due to the fact that i work with special needs adults and children seeing them every day does brighten your day up and then other days can be very challenging on a whole i really enjoy my job and i hope that i bring some fun and laughter to those that i am in charge off i am more than happy in my job and the duties that i tend to…	91 "91" "i get total satisfaction with the role that i do in my job due to the fact that i work with special needs adults and children seeing them every day does brighten your day up and then other days can be very challenging on a whole i really enjoy my job and i hope that i bring some fun and laughter to those that i am in charge off i am more than happy in my job and the duties that i tend to…	4	-2	"91[0] "91[0] i[0] get[0] total[0] satisfaction[1][1 LastWordBoosterStrength] with[0] the[0] role[0] that[0] i[0] do[0] in[0] my[0] job[0] due[0] to[0] the[0] fact[0] that[0] i[0] work[0] with[0] special[1] needs[0] adults[0] and[0] children[0] seeing[0] them[0] every[0] day[0] does[0] brighten[0] your[0] day[0] up[0] and[0] then[0] other[0] days[0] can[0] be[0] very[0] challenging[0] on[0] a[0] …
92 "92" "i feel my job is incredibly rewarding but that i am currently doing the work of at least 2 people which can leave me exhausted is ve noticed my resilience is fading in light of this i do feel a duty to ensure my own subordinates have the support they require and this can often be at my own expense my contract is due to end in 2 years and i have refused offers of further contracts as i fe…	92 "92" "i feel my job is incredibly rewarding but that i am currently doing the work of at least 2 people which can leave me exhausted is ve noticed my resilience is fading in light of this i do feel a duty to ensure my own subordinates have the support they require and this can often be at my own expense my contract is due to end in 2 years and i have refused offers of further contracts as i fe…	4	-2	"92[0] "92[0] i[0] feel[0] my[0] job[0] is[0] incredibly[0] rewarding[1][2 LastWordBoosterStrength] but[0] that[0] i[0] am[0] currently[0] doing[0] the[0] work[0] of[0] at[0] least[0] 2[0] people[0] which[0] can[0] leave[0] me[0] exhausted[-1] is[0] ve[0] noticed[0] my[0] resilience[0] is[0] fading[0] in[0] light[0] of[0] this[0] i[0] do[0] feel[0] a[0] duty[-1] to[0] ensure[0] my[0] own[0] subor…
93 "93" "the work is not particularly interesting nor intense depending on the day but i enjoy the company of my colleagues and supervisor i m happy with the job overall though it is not the type of job i could stay in for a long time"	93 "93" "the work is not particularly interesting nor intense depending on the day but i enjoy the company of my colleagues and supervisor i m happy with the job overall though it is not the type of job i could stay in for a long time"	3	-2	"93[0] "93[0] the[0] work[0] is[0] not[0] particularly[0] interesting[1][NegatedDueToPreviousWord] nor[0] intense[0] depending[0] on[0] the[0] day[0] but[0] i[0] enjoy[2] the[0] company[0] of[0] my[0] colleagues[0] and[0] supervisor[0] i[0] m[0] happy[1] with[0] the[0] job[0] overall[0] though[0] it[0] is[0] not[0] the[0] type[0] of[0] job[0] i[0] could[0] stay[0] in[0] for[0] a[0] long[0] time[0…
94 "94" "i enjoy the actual mechanics of my job research science and the interaction with the external scientific community but find my department and university a poor fit"	94 "94" "i enjoy the actual mechanics of my job research science and the interaction with the external scientific community but find my department and university a poor fit"	3	-2	"94[0] "94[0] i[0] enjoy[2] the[0] actual[0] mechanics[0] of[0] my[0] job[0] research[0] science[0] and[0] the[0] interaction[0] with[0] the[0] external[0] scientific[0] community[0] but[0] find[0] my[0] department[0] and[0] university[0] a[0] poor[-1] fit[0] [[Sentence=-2,3=word max, 1-5]][[[3,-2 max of sentences]]]
95 "95" "i am not at all happy in my job and am desperately looking for another one i am constantly undermined by my supervisor who takes on all the work and i feel like i am being constantly scrutinized in every thing i do i am left with barely any work to do each day and feel more worthless and incompetent as time goes by due to not being given any work"	95 "95" "i am not at all happy in my job and am desperately looking for another one i am constantly undermined by my supervisor who takes on all the work and i feel like i am being constantly scrutinized in every thing i do i am left with barely any work to do each day and feel more worthless and incompetent as time goes by due to not being given any work"	2	-3	"95[0] "95[0] i[0] am[0] not[0] at[0] all[0] happy[1] in[0] my[0] job[0] and[0] am[0] desperately[-2] looking[0] for[0] another[0] one[0] i[0] am[0] constantly[0] undermined[-1] by[0] my[0] supervisor[0] who[0] takes[0] on[0] all[0] the[0] work[0] and[0] i[0] feel[0] like[1] i[0] am[0] being[0] constantly[0] scrutinized[-1] in[0] every[0] thing[0] i[0] do[0] i[0] am[0] left[0] with[0] barely[0] a…
96 "96" "i love my job i help people and serve god at the same time i teach preach visit and work alongside my wife"	96 "96" "i love my job i help people and serve god at the same time i teach preach visit and work alongside my wife"	3	-1	"96[0] "96[0] i[0] love[2] my[0] job[0] i[0] help[0] people[0] and[0] serve[0] god[0] at[0] the[0] same[0] time[0] i[0] teach[0] preach[0] visit[0] and[0] work[0] alongside[0] my[0] wife[0] [[Sentence=-1,3=word max, 1-5]][[[3,-1 max of sentences]]]
97 "97" "my job is a little demanding presently i m still investing in my future so the pay is not synonymous to the amount of work i do daily which is fine by me apart from that i am happy doing what i do because of the flexibility in working for instance i could decide to work from home and not go physically to the office "	97 "97" "my job is a little demanding presently i m still investing in my future so the pay is not synonymous to the amount of work i do daily which is fine by me apart from that i am happy doing what i do because of the flexibility in working for instance i could decide to work from home and not go physically to the office "	3	-1	"97[0] "97[0] my[0] job[0] is[0] a[0] little[0] demanding[0] presently[0] i[0] m[0] still[0] investing[0] in[0] my[0] future[0] so[0] the[0] pay[0] is[0] not[0] synonymous[0] to[0] the[0] amount[0] of[0] work[0] i[0] do[0] daily[0] which[0] is[0] fine[2] by[0] me[0] apart[0] from[0] that[0] i[0] am[0] happy[1] doing[0] what[0] i[0] do[0] because[0] of[0] the[0] flexibility[0] in[0] working[0] for…
98 "98" "i look at my job as just that a job i ve always viewed jobs in the same light something that needs to be done should be done well but ultimately something done for the benefit of others with little actual interest to myself a job is a means i never wrap my identity up in something that is so far from me as a person and how could not it be i do not particularly like my job but i am able t…	98 "98" "i look at my job as just that a job i ve always viewed jobs in the same light something that needs to be done should be done well but ultimately something done for the benefit of others with little actual interest to myself a job is a means i never wrap my identity up in something that is so far from me as a person and how could not it be i do not particularly like my job but i am able t…	2	-2	"98[0] "98[0] i[0] look[0] at[0] my[0] job[0] as[0] just[0] that[0] a[0] job[0] i[0] ve[0] always[0] viewed[0] jobs[0] in[0] the[0] same[0] light[0] something[0] that[0] needs[0] to[0] be[0] done[0] should[0] be[0] done[0] well[0] but[0] ultimately[0] something[0] done[0] for[0] the[0] benefit[0] of[0] others[0] with[0] little[0] actual[0] interest[1] to[0] myself[0] a[0] job[0] is[0] a[0] means[…
99 "99" "i feel like the hours i work are too long and spend too much time sat at a pc it makes me feel more tired and drained"	99 "99" "i feel like the hours i work are too long and spend too much time sat at a pc it makes me feel more tired and drained"	2	-2	"99[0] "99[0] i[0] feel[0] like[1] the[0] hours[0] i[0] work[0] are[0] too[0] long[0] and[0] spend[0] too[0] much[0] time[0] sat[0] at[0] a[0] pc[0] it[0] makes[0] me[0] feel[0] more[0] tired[-1] and[0] drained[0] [[Sentence=-2,2=word max, 1-5]][[[2,-2 max of sentences]]]
100 "100" "i enjoy my job on the whole it can be very demanding and stressful at times working on a strict timetable but its very rewarding and most days i enjoy it very much i have a good relationship with my colleagues which enables me to work in a good environment and makes me more productive"	100 "100" "i enjoy my job on the whole it can be very demanding and stressful at times working on a strict timetable but its very rewarding and most days i enjoy it very much i have a good relationship with my colleagues which enables me to work in a good environment and makes me more productive"	3	-2	"100[0] "100[0] i[0] enjoy[2] my[0] job[0] on[0] the[0] whole[0] it[0] can[0] be[0] very[0] demanding[0] and[0] stressful[-1] at[0] times[0] working[0] on[0] a[0] strict[-1] timetable[0] but[0] its[0] very[0] rewarding[1][1 LastWordBoosterStrength] and[0] most[0] days[0] i[0] enjoy[2] it[0] very[0] much[0] i[0] have[0] a[0] good[1] relationship[0] with[0] my[0] colleagues[0] which[0] enables[0] m…
101 "101" "i like my job but have been doing it for almost 3 years now and think that i need a change it s very repetitive and i do the work of 2 people as my colleague is not as able as i am i like going to work and i enjoy performing my daily tasks that said if i was to be offered another job tomorrow i d probably take it out of boredom here"	101 "101" "i like my job but have been doing it for almost 3 years now and think that i need a change it s very repetitive and i do the work of 2 people as my colleague is not as able as i am i like going to work and i enjoy performing my daily tasks that said if i was to be offered another job tomorrow i d probably take it out of boredom here"	3	-2	"101[0] "101[0] i[0] like[1] my[0] job[0] but[0] have[0] been[0] doing[0] it[0] for[0] almost[0] 3[0] years[0] now[0] and[0] think[0] that[0] i[0] need[0] a[0] change[0] it[0] s[0] very[0] repetitive[0] and[0] i[0] do[0] the[0] work[0] of[0] 2[0] people[0] as[0] my[0] colleague[0] is[0] not[0] as[0] able[0] as[0] i[0] am[0] i[0] like[1] going[0] to[0] work[0] and[0] i[0] enjoy[2] performing[0] my…
102 "102" "have become disillusioned with the organization i work for funding cuts and over bureaucracy and uncertainty over temporary posts demoralizing"	102 "102" "have become disillusioned with the organization i work for funding cuts and over bureaucracy and uncertainty over temporary posts demoralizing"	1	-2	"102[0] "102[0] have[0] become[0] disillusioned[-1] with[0] the[0] organization[0] i[0] work[0] for[0] funding[0] cuts[0] and[0] over[0] bureaucracy[0] and[0] uncertainty[0] over[0] temporary[0] posts[0] demoralizing[0] [[Sentence=-2,1=word max, 1-5]][[[1,-2 max of sentences]]]
103 "103" "yes i am happy with my job as i reach retirement age though my expectations of career and work generally have changed they matter less and the most important thing is for me to do the current job as well as possible my fellow team workers are very supportive of this"	103 "103" "yes i am happy with my job as i reach retirement age though my expectations of career and work generally have changed they matter less and the most important thing is for me to do the current job as well as possible my fellow team workers are very supportive of this"	3	-2	"103[0] "103[0] yes[0] i[0] am[0] happy[1] with[0] my[0] job[0] as[0] i[0] reach[0] retirement[-1] age[0] though[0] my[0] expectations[0] of[0] career[0] and[0] work[0] generally[0] have[0] changed[0] they[0] matter[0] less[0] and[0] the[0] most[0] important[0] thing[0] is[0] for[0] me[0] to[0] do[0] the[0] current[0] job[0] as[0] well[0] as[0] possible[0] my[0] fellow[0] team[0] workers[0] are[0…
104 "104" "i always enjoy the interaction i have with the children i work with no day is the same they can make you laugh you learn new things from them as well as have frustrating moments i enjoy the challenge on the more frustrating days i go to work for the children its their company i enjoy rather than my colleagues i do not go to work to socialize i go to care for the children sometimes i ca…	104 "104" "i always enjoy the interaction i have with the children i work with no day is the same they can make you laugh you learn new things from them as well as have frustrating moments i enjoy the challenge on the more frustrating days i go to work for the children its their company i enjoy rather than my colleagues i do not go to work to socialize i go to care for the children sometimes i ca…	3	-3	"104[0] "104[0] i[0] always[0] enjoy[2] the[0] interaction[0] i[0] have[0] with[0] the[0] children[0] i[0] work[0] with[0] no[0] day[0] is[0] the[0] same[0] they[0] can[0] make[0] you[0] laugh[1] you[0] learn[0] new[0] things[0] from[0] them[0] as[0] well[0] as[0] have[0] frustrating[-2] moments[0] i[0] enjoy[2] the[0] challenge[-1] on[0] the[0] more[0] frustrating[-2] days[0] i[0] go[0] to[0] wo…
105 "105" "my job brings me a lot of joy i enjoy being with my colleagues and learning new skills"	105 "105" "my job brings me a lot of joy i enjoy being with my colleagues and learning new skills"	3	-1	"105[0] "105[0] my[0] job[0] brings[0] me[0] a[0] lot[0] of[0] joy[2] i[0] enjoy[2] being[0] with[0] my[0] colleagues[0] and[0] learning[0] new[0] skills[0] [[Sentence=-1,3=word max, 1-5]][[[3,-1 max of sentences]]]
106 "106" "i have to work to earn money but i could do without it"	106 "106" "i have to work to earn money but i could do without it"	1	-1	"106[0] "106[0] i[0] have[0] to[0] work[0] to[0] earn[0] money[0] but[0] i[0] could[0] do[0] without[0] it[0] [[Sentence=-1,1=word max, 1-5]][[[1,-1 max of sentences]]]
107 "107" "i enjoy the work i do and the people i work with we attend social events regularly to boost team moral and everyone attends because they want to not because the feel obligated to "	107 "107" "i enjoy the work i do and the people i work with we attend social events regularly to boost team moral and everyone attends because they want to not because the feel obligated to "	3	-1	"107[0] "107[0] i[0] enjoy[2] the[0] work[0] i[0] do[0] and[0] the[0] people[0] i[0] work[0] with[0] we[0] attend[0] social[0] events[0] regularly[0] to[0] boost[0] team[0] moral[0] and[0] everyone[0] attends[0] because[0] they[0] want[0] to[0] not[0] because[0] the[0] feel[0] obligated[0] to[0] [[Sentence=-1,3=word max, 1-5]][[[3,-1 max of sentences]]]
108 "108" "my job at the moment is beneficial to me it is only part time and something i am doing whilst completing university it fits in well around my uni timetable and on a whole the job is not difficult i get on well with my colleagues making shifts a bit more bearable and i am rarely unhappy at work of course i d rather be somewhere else than in work but at the end of the day it earns me mon…	108 "108" "my job at the moment is beneficial to me it is only part time and something i am doing whilst completing university it fits in well around my uni timetable and on a whole the job is not difficult i get on well with my colleagues making shifts a bit more bearable and i am rarely unhappy at work of course i d rather be somewhere else than in work but at the end of the day it earns me mon…	2	-3	"108[0] "108[0] my[0] job[0] at[0] the[0] moment[0] is[0] beneficial[0] to[0] me[0] it[0] is[0] only[0] part[0] time[0] and[0] something[0] i[0] am[0] doing[0] whilst[0] completing[0] university[0] it[0] fits[0] in[0] well[0] around[0] my[0] uni[0] timetable[0] and[0] on[0] a[0] whole[0] the[0] job[0] is[0] not[0] difficult[-1][NegatedDueToPreviousWord] i[0] get[0] on[0] well[0] with[0] my[0] col…
109 "109" "my job is very repetitive so it gets very boring i am not happy with my job as there is very little room for progression i would like to leave and move onto a role and company with better incentives and progression opportunities"	109 "109" "my job is very repetitive so it gets very boring i am not happy with my job as there is very little room for progression i would like to leave and move onto a role and company with better incentives and progression opportunities"	1	-3	"109[0] "109[0] my[0] job[0] is[0] very[0] repetitive[0] so[0] it[0] gets[0] very[0] boring[-1][-1 LastWordBoosterStrength] i[0] am[0] not[0] happy[1][NegatedDueToPreviousWord] with[0] my[0] job[0] as[0] there[0] is[0] very[0] little[0] room[0] for[0] progression[0] i[0] would[0] like[1][-1 LastWordBoosterStrength] to[0] leave[0] and[0] move[0] onto[0] a[0] role[0] and[0] company[0] with[0] bette…
110 "110" "my job is pretty boring as it consists of data entry and we do the same thing every day however it pays well for what it is and the company offers good benefits eg generous holidays flexible working good pension alternative working practices which makes it an attractive job to retain "	110 "110" "my job is pretty boring as it consists of data entry and we do the same thing every day however it pays well for what it is and the company offers good benefits eg generous holidays flexible working good pension alternative working practices which makes it an attractive job to retain "	3	-2	"110[0] "110[0] my[0] job[0] is[0] pretty[2] boring[-1] as[0] it[0] consists[0] of[0] data[0] entry[0] and[0] we[0] do[0] the[0] same[0] thing[0] every[0] day[0] however[0] it[0] pays[0] well[0] for[0] what[0] it[0] is[0] and[0] the[0] company[0] offers[0] good[1] benefits[0] eg[0] generous[1] holidays[0] flexible[0] working[0] good[1] pension[0] alternative[0] working[0] practices[0] which[0] ma…
111 "111" "i feel slightly content when doing my job however i was offered a promotion in which i would spend most of my work day helping and coaching others which has not persistent i am happy where i work and my employers are flexible and understanding of my work and family life i do sometimes find my job frustrating as they are not consistent in the work tasks provided to me"	11 "11" "i feel slightly content when doing my job however i was offered a promotion in which i would spend most of my work day helping and coaching others which has not persistent i am happy where i work and my employers are flexible and understanding of my work and family life i do sometimes find my job frustrating as they are not consistent in the work tasks provided to me"	2	-3	"111/"11[0] "111/"11[0] i[0] feel[0] slightly[0] content[0] when[0] doing[0] my[0] job[0] however[0] i[0] was[0] offered[0] a[0] promotion[0] in[0] which[0] i[0] would[0] spend[0] most[0] of[0] my[0] work[0] day[0] helping[0] and[0] coaching[0] others[0] which[0] has[0] not[0] persistent[0] i[0] am[0] happy[1] where[0] i[0] work[0] and[0] my[0] employers[0] are[0] flexible[0] and[0] understanding…
112 "112" "i love my job despite its challenges i feel i make a difference to people s lives in an area in which i m passionate about mental health is important and the stigma needs to be broken "	112 "112" "i love my job despite its challenges i feel i make a difference to people s lives in an area in which i m passionate about mental health is important and the stigma needs to be broken "	3	-2	"112[0] "112[0] i[0] love[2] my[0] job[0] despite[0] its[0] challenges[-1] i[0] feel[0] i[0] make[0] a[0] difference[0] to[0] people[0] s[0] lives[0] in[0] an[0] area[0] in[0] which[0] i[0] m[0] passionate[2] about[0] mental[0] health[0] is[0] important[0] and[0] the[0] stigma[-1] needs[0] to[0] be[0] broken[-1] [[Sentence=-2,3=word max, 1-5]][[[3,-2 max of sentences]]]
113 "113" "my job is not currently right for my stage in life it more suited to an older person i do not feel that i am challenged or mentally stretched enough by the nature of the position or the repetitive work it entails i am happy with the team i work with and the company but not with the job"	113 "113" "my job is not currently right for my stage in life it more suited to an older person i do not feel that i am challenged or mentally stretched enough by the nature of the position or the repetitive work it entails i am happy with the team i work with and the company but not with the job"	2	-2	"113[0] "113[0] my[0] job[0] is[0] not[0] currently[0] right[0] for[0] my[0] stage[0] in[0] life[0] it[0] more[0] suited[0] to[0] an[0] older[0] person[0] i[0] do[0] not[0] feel[0] that[0] i[0] am[0] challenged[-1] or[0] mentally[0] stretched[0] enough[0] by[0] the[0] nature[0] of[0] the[0] position[0] or[0] the[0] repetitive[0] work[0] it[0] entails[0] i[0] am[0] happy[1] with[0] the[0] team[0] …
114 "114" "i like my job but hate my boss"	114 "114" "i like my job but hate my boss"	2	-4	"114[0] "114[0] i[0] like[1] my[0] job[0] but[0] hate[-3] my[0] boss[0] [[Sentence=-4,2=word max, 1-5]][[[2,-4 max of sentences]]]
115 "115" "i m a bit stressed there s a rolling programmed of redundancies and there s always too much to do plus i feel the organization operates a bit of a blame culture even though it publically states it s against such things so i m worried i ll get something wrong or even get blamed for another person s mistakes it s happened a few times a lot of my work is quite repetitive too which is dull…	115 "115" "i m a bit stressed there s a rolling programmed of redundancies and there s always too much to do plus i feel the organization operates a bit of a blame culture even though it publically states it s against such things so i m worried i ll get something wrong or even get blamed for another person s mistakes it s happened a few times a lot of my work is quite repetitive too which is dull…	1	-4	"115[0] "115[0] i[0] m[0] a[0] bit[0] stressed[-1] there[0] s[0] a[0] rolling[0] programmed[0] of[0] redundancies[-1] and[0] there[0] s[0] always[0] too[0] much[0] to[0] do[0] plus[0] i[0] feel[0] the[0] organization[0] operates[0] a[0] bit[0] of[0] a[0] blame[-1] culture[0] even[0] though[0] it[0] publically[0] states[0] it[0] s[0] against[-1] such[0] things[0] so[0] i[0] m[0] worried[-3] i[0] l…
116 "116" "my job is important to get right for the welfare of patients i am precise and often go the extra mile i do not mind being at work and enjoy providing a service "	116 "116" "my job is important to get right for the welfare of patients i am precise and often go the extra mile i do not mind being at work and enjoy providing a service "	3	-1	"116[0] "116[0] my[0] job[0] is[0] important[0] to[0] get[0] right[0] for[0] the[0] welfare[0] of[0] patients[0] i[0] am[0] precise[0] and[0] often[0] go[0] the[0] extra[0] mile[0] i[0] do[0] not[0] mind[0] being[0] at[0] work[0] and[0] enjoy[2] providing[0] a[0] service[0] [[Sentence=-1,3=word max, 1-5]][[[3,-1 max of sentences]]]
117 "117" "very vital job as it s a caring job for the mental health in the community"	117 "117" "very vital job as it s a caring job for the mental health in the community"	3	-1	"117[0] "117[0] very[0] vital[0] job[0] as[0] it[0] s[0] a[0] caring[2] job[0] for[0] the[0] mental[0] health[0] in[0] the[0] community[0] [[Sentence=-1,3=word max, 1-5]][[[3,-1 max of sentences]]]
118 "118" "i think its a great place to work if there could be any changes in the management and processes streamlined it will not only increase the productivity but will also create a healthy and happy work environment"	118 "118" "i think its a great place to work if there could be any changes in the management and processes streamlined it will not only increase the productivity but will also create a healthy and happy work environment"	3	-1	"118[0] "118[0] i[0] think[0] its[0] a[0] great[2] place[0] to[0] work[0] if[0] there[0] could[0] be[0] any[0] changes[0] in[0] the[0] management[0] and[0] processes[0] streamlined[0] it[0] will[0] not[0] only[0] increase[0] the[0] productivity[0] but[0] will[0] also[0] create[0] a[0] healthy[0] and[0] happy[1] work[0] environment[0] [[Sentence=-1,3=word max, 1-5]][[[3,-1 max of sentences]]]
119 "119" "i enjoy being part of the education sector but the department i currently work in is very fragmented with a lack of supportive managers i have great supportive competent co workers and work in a pleasant atmosphere which is enjoyable my job role has evolved and whilst i enjoy elements of it i am restrained by the lack of software available to be able to perform better the lack of spend…	119 "119" "i enjoy being part of the education sector but the department i currently work in is very fragmented with a lack of supportive managers i have great supportive competent co workers and work in a pleasant atmosphere which is enjoyable my job role has evolved and whilst i enjoy elements of it i am restrained by the lack of software available to be able to perform better the lack of spend…	3	-2	"119[0] "119[0] i[0] enjoy[2] being[0] part[0] of[0] the[0] education[0] sector[0] but[0] the[0] department[0] i[0] currently[0] work[0] in[0] is[0] very[0] fragmented[0] with[0] a[0] lack[-1] of[0] supportive[1] managers[0] i[0] have[0] great[2] supportive[1] competent[0] co[0] workers[0] and[0] work[0] in[0] a[0] pleasant[2] atmosphere[0] which[0] is[0] enjoyable[2] my[0] job[0] role[0] has[0] …
120 "120" "i moderately enjoy my job but somehow i think it sometimes becomes repetitive i wish to continue this job until i find a better one "	120 "120" "i moderately enjoy my job but somehow i think it sometimes becomes repetitive i wish to continue this job until i find a better one "	3	-1	"120[0] "120[0] i[0] moderately[0] enjoy[2] my[0] job[0] but[0] somehow[0] i[0] think[0] it[0] sometimes[0] becomes[0] repetitive[0] i[0] wish[0] to[0] continue[0] this[0] job[0] until[0] i[0] find[0] a[0] better[0] one[0] [[Sentence=-1,3=word max, 1-5]][[[3,-1 max of sentences]]]
121 "121" "i feel that i am making a positive difference to people s lives this is felt throughout the whole team i like the things i do at work and although some are a little mundane they are an important part of the workflow process that we use to help our clients"	121 "121" "i feel that i am making a positive difference to people s lives this is felt throughout the whole team i like the things i do at work and although some are a little mundane they are an important part of the workflow process that we use to help our clients"	3	-2	"121[0] "121[0] i[0] feel[0] that[0] i[0] am[0] making[0] a[0] positive[2] difference[0] to[0] people[0] s[0] lives[0] this[0] is[0] felt[0] throughout[0] the[0] whole[0] team[0] i[0] like[1] the[0] things[0] i[0] do[0] at[0] work[0] and[0] although[0] some[0] are[0] a[0] little[0] mundane[-1] they[0] are[0] an[0] important[0] part[0] of[0] the[0] workflow[0] process[0] that[0] we[0] use[0] to[0]…
122 "122" "i mean i m fine with my job it s not my calling in life no job really is i only work because i do not want to starve so yeah it s fine i m fine when working it s like going to the doctor s no one wants to but you have to do it there can be pleasant experiences there unpleasant ones as well and generally you d just rather be doing something else "	122 "122" "i mean i m fine with my job it s not my calling in life no job really is i only work because i do not want to starve so yeah it s fine i m fine when working it s like going to the doctor s no one wants to but you have to do it there can be pleasant experiences there unpleasant ones as well and generally you d just rather be doing something else "	3	-3	"122[0] "122[0] i[0] mean[0] i[0] m[0] fine[2] with[0] my[0] job[0] it[0] s[0] not[0] my[0] calling[0] in[0] life[0] no[0] job[0] really[0] is[0] i[0] only[0] work[0] because[0] i[0] do[0] not[0] want[0] to[0] starve[-1] so[0] yeah[0] it[0] s[0] fine[2] i[0] m[0] fine[2] when[0] working[0] it[0] s[0] like[1] going[0] to[0] the[0] doctor[0] s[0] no[0] one[0] wants[0] to[0] but[0] you[0] have[0] to…
123 "123" "i love my job i work very hard and have a lot of fun i am able to teach others new skills it s very rewarding"	123 "123" "i love my job i work very hard and have a lot of fun i am able to teach others new skills it s very rewarding"	3	-1	"123[0] "123[0] i[0] love[2] my[0] job[0] i[0] work[0] very[0] hard[0] and[0] have[0] a[0] lot[0] of[0] fun[1] i[0] am[0] able[0] to[0] teach[0] others[0] new[0] skills[0] it[0] s[0] very[0] rewarding[1][1 LastWordBoosterStrength] [[Sentence=-1,3=word max, 1-5]][[[3,-1 max of sentences]]]
124 "124" "i love my job but would like the opportunity to progress more"	124 "124" "i love my job but would like the opportunity to progress more"	3	-1	"124[0] "124[0] i[0] love[2] my[0] job[0] but[0] would[0] like[1][-1 LastWordBoosterStrength] the[0] opportunity[0] to[0] progress[0] more[0] [[Sentence=-1,3=word max, 1-5]][[[3,-1 max of sentences]]]
125 "125" "i love the work i do general daily tasks are easy enough but i love the way we are left to help new staff and try and train them up to do the job at hand "	125 "125" "i love the work i do general daily tasks are easy enough but i love the way we are left to help new staff and try and train them up to do the job at hand "	3	-1	"125[0] "125[0] i[0] love[2] the[0] work[0] i[0] do[0] general[0] daily[0] tasks[0] are[0] easy[0] enough[0] but[0] i[0] love[2] the[0] way[0] we[0] are[0] left[0] to[0] help[0] new[0] staff[0] and[0] try[0] and[0] train[0] them[0] up[0] to[0] do[0] the[0] job[0] at[0] hand[0] [[Sentence=-1,3=word max, 1-5]][[[3,-1 max of sentences]]]
126 "126" "i enjoy my job and i mostly enjoy going in i am mainly happy with my job but find pressure and deadlines sometime difficult the people i work with are supportive i sometimes find the senior leadership team do not always notice what is going on around them and sometimes do not realize the expectations are sometimes hard to reach and do not often make an impact i enjoy the busyness of my…	126 "126" "i enjoy my job and i mostly enjoy going in i am mainly happy with my job but find pressure and deadlines sometime difficult the people i work with are supportive i sometimes find the senior leadership team do not always notice what is going on around them and sometimes do not realize the expectations are sometimes hard to reach and do not often make an impact i enjoy the busyness of my…	3	-2	"126[0] "126[0] i[0] enjoy[2] my[0] job[0] and[0] i[0] mostly[0] enjoy[2] going[0] in[0] i[0] am[0] mainly[0] happy[1] with[0] my[0] job[0] but[0] find[0] pressure[-1] and[0] deadlines[0] sometime[0] difficult[-1] the[0] people[0] i[0] work[0] with[0] are[0] supportive[1] i[0] sometimes[0] find[0] the[0] senior[0] leadership[0] team[0] do[0] not[0] always[0] notice[0] what[0] is[0] going[0] on[0]…
127 "127" "i feel happy in my job i feel appreciated and respected by my manager and colleagues "	127 "127" "i feel happy in my job i feel appreciated and respected by my manager and colleagues "	3	-1	"127[0] "127[0] i[0] feel[0] happy[1] in[0] my[0] job[0] i[0] feel[0] appreciated[1] and[0] respected[2] by[0] my[0] manager[0] and[0] colleagues[0] [[Sentence=-1,3=word max, 1-5]][[[3,-1 max of sentences]]]
128 "128" "since i work for the nhs i do completely love my job and since we have a pay freeze i definitely do not do it for the money but because i truly believe in the nhs however external government forces are creating an impossible working environment "	128 "128" "since i work for the nhs i do completely love my job and since we have a pay freeze i definitely do not do it for the money but because i truly believe in the nhs however external government forces are creating an impossible working environment "	4	-1	"128[0] "128[0] since[0] i[0] work[0] for[0] the[0] nhs[0] i[0] do[0] completely[0] love[2][1 LastWordBoosterStrength] my[0] job[0] and[0] since[0] we[0] have[0] a[0] pay[0] freeze[0] i[0] definitely[0] do[0] not[0] do[0] it[0] for[0] the[0] money[0] but[0] because[0] i[0] truly[1] believe[0] in[0] the[0] nhs[0] however[0] external[0] government[0] forces[0] are[0] creating[0] an[0] impossible[0]…
129 "129" "i feel as a whole the work i do is valuable to the company and brings in a lot of revenue but it can be also soul destroying at times this is despite the fun products we work to create i should be happier after christmas when things are adjusted in a restructure"	129 "129" "i feel as a whole the work i do is valuable to the company and brings in a lot of revenue but it can be also soul destroying at times this is despite the fun products we work to create i should be happier after christmas when things are adjusted in a restructure"	3	-3	"129[0] "129[0] i[0] feel[0] as[0] a[0] whole[0] the[0] work[0] i[0] do[0] is[0] valuable[1] to[0] the[0] company[0] and[0] brings[0] in[0] a[0] lot[0] of[0] revenue[0] but[0] it[0] can[0] be[0] also[0] soul[0] destroying[-2] at[0] times[0] this[0] is[0] despite[0] the[0] fun[1] products[0] we[0] work[0] to[0] create[0] i[0] should[0] be[0] happier[2] after[0] christmas[0] when[0] things[0] are[0…
130 "130" "i hate my actual job but i love the company i pay for and the people i work with the hours fit well with my home life and it pays well it just is not what o want to be doing with my life at all"	130 "130" "i hate my actual job but i love the company i pay for and the people i work with the hours fit well with my home life and it pays well it just is not what o want to be doing with my life at all"	3	-4	"130[0] "130[0] i[0] hate[-3] my[0] actual[0] job[0] but[0] i[0] love[2] the[0] company[0] i[0] pay[0] for[0] and[0] the[0] people[0] i[0] work[0] with[0] the[0] hours[0] fit[0] well[0] with[0] my[0] home[0] life[0] and[0] it[0] pays[0] well[0] it[0] just[0] is[0] not[0] what[0] o[0] want[0] to[0] be[0] doing[0] with[0] my[0] life[0] at[0] all[0] [[Sentence=-4,3=word max, 1-5]][[[3,-4 max of sent…
131 "131" "when i am working i am happy because i know i contribute a lot to the whole my job has a lot of dimensions that keep me busy i get to work with the staff and meet their needs i also get to meet the needs of the students and that is very fulfilling providing the technical support so staff can be more productive while servicing the students so they do not have to worry about funds or cla…	131 "131" "when i am working i am happy because i know i contribute a lot to the whole my job has a lot of dimensions that keep me busy i get to work with the staff and meet their needs i also get to meet the needs of the students and that is very fulfilling providing the technical support so staff can be more productive while servicing the students so they do not have to worry about funds or cla…	3	-4	"131[0] "131[0] when[0] i[0] am[0] working[0] i[0] am[0] happy[1] because[0] i[0] know[0] i[0] contribute[0] a[0] lot[0] to[0] the[0] whole[0] my[0] job[0] has[0] a[0] lot[0] of[0] dimensions[0] that[0] keep[0] me[0] busy[0] i[0] get[0] to[0] work[0] with[0] the[0] staff[0] and[0] meet[0] their[0] needs[0] i[0] also[0] get[0] to[0] meet[0] the[0] needs[0] of[0] the[0] students[0] and[0] that[0] i…
132 "132" "although i get frustrated at work with less willing team members who pull their wait i do enjoy my job at times being at the bottom of the ladder with no prospect of moving up i will be looking for a new job after christmas i used to love my job and looked forward to working but the last 6 months have taken it s toll"	132 "132" "although i get frustrated at work with less willing team members who pull their wait i do enjoy my job at times being at the bottom of the ladder with no prospect of moving up i will be looking for a new job after christmas i used to love my job and looked forward to working but the last 6 months have taken it s toll"	3	-3	"132[0] "132[0] although[0] i[0] get[0] frustrated[-2] at[0] work[0] with[0] less[0] willing[0] team[0] members[0] who[0] pull[0] their[0] wait[0] i[0] do[0] enjoy[2] my[0] job[0] at[0] times[0] being[0] at[0] the[0] bottom[0] of[0] the[0] ladder[0] with[0] no[0] prospect[0] of[0] moving[0] up[0] i[0] will[0] be[0] looking[0] for[0] a[0] new[0] job[0] after[0] christmas[0] i[0] used[0] to[0] love…
133 "133" "i like my job and at times love it but there are many times where my workload feels too big and my hours are long i do not feel i get the recognition i deserve and this is reflected in my pay and other ways i enjoy what i do but not the overwhelming amount of box ticking and paperwork i do not feel i am able to give 100 to the children as i am so busy doing everything else "	133 "133" "i like my job and at times love it but there are many times where my workload feels too big and my hours are long i do not feel i get the recognition i deserve and this is reflected in my pay and other ways i enjoy what i do but not the overwhelming amount of box ticking and paperwork i do not feel i am able to give 100 to the children as i am so busy doing everything else "	3	-1	"133[0] "133[0] i[0] like[1] my[0] job[0] and[0] at[0] times[0] love[2] it[0] but[0] there[0] are[0] many[0] times[0] where[0] my[0] workload[0] feels[0] too[0] big[0] and[0] my[0] hours[0] are[0] long[0] i[0] do[0] not[0] feel[0] i[0] get[0] the[0] recognition[0] i[0] deserve[0] and[0] this[0] is[0] reflected[0] in[0] my[0] pay[0] and[0] other[0] ways[0] i[0] enjoy[2] what[0] i[0] do[0] but[0] n…
134 "134" "i find my job very exciting as it is different every day it is challenging as there is a lot to do and a lot of pressure to finish tasks which i enjoy"	134 "134" "i find my job very exciting as it is different every day it is challenging as there is a lot to do and a lot of pressure to finish tasks which i enjoy"	4	-2	"134[0] "134[0] i[0] find[0] my[0] job[0] very[0] exciting[2][1 LastWordBoosterStrength] as[0] it[0] is[0] different[0] every[0] day[0] it[0] is[0] challenging[0] as[0] there[0] is[0] a[0] lot[0] to[0] do[0] and[0] a[0] lot[0] of[0] pressure[-1] to[0] finish[0] tasks[0] which[0] i[0] enjoy[2] [[Sentence=-2,4=word max, 1-5]][[[4,-2 max of sentences]]]
135 "135" "i have worked in the same role or similar for over 20 years in an organization which for 9 years ghas been under enormous financial pressure structural changes have made the job very difficult and whilst i still have high personal standards the corporate environment is one i am no longer comfortable with so i like the job and my team and the people i serve but do not feel valued or res…	135 "135" "i have worked in the same role or similar for over 20 years in an organization which for 9 years ghas been under enormous financial pressure structural changes have made the job very difficult and whilst i still have high personal standards the corporate environment is one i am no longer comfortable with so i like the job and my team and the people i serve but do not feel valued or res…	3	-3	"135[0] "135[0] i[0] have[0] worked[0] in[0] the[0] same[0] role[0] or[0] similar[0] for[0] over[0] 20[0] years[0] in[0] an[0] organization[0] which[0] for[0] 9[0] years[0] ghas[0] been[0] under[0] enormous[0] financial[0] pressure[-1] structural[0] changes[0] have[0] made[0] the[0] job[0] very[0] difficult[-1][-1 LastWordBoosterStrength] and[0] whilst[0] i[0] still[0] have[0] high[0] personal[0]…
136 "136" "i think my job is personally fulfilling working in an area i am interested in and doing work that has meaning for me there is opportunity for progression and support to allow this i can bring any problems to my supervisor and know that they will be taken seriously i get along with my coworkers and generally enjoy being at work my work is relatively flexible and does not encroach on my …	136 "136" "i think my job is personally fulfilling working in an area i am interested in and doing work that has meaning for me there is opportunity for progression and support to allow this i can bring any problems to my supervisor and know that they will be taken seriously i get along with my coworkers and generally enjoy being at work my work is relatively flexible and does not encroach on my …	3	-2	"136[0] "136[0] i[0] think[0] my[0] job[0] is[0] personally[0] fulfilling[0] working[0] in[0] an[0] area[0] i[0] am[0] interested[1] in[0] and[0] doing[0] work[0] that[0] has[0] meaning[0] for[0] me[0] there[0] is[0] opportunity[0] for[0] progression[0] and[0] support[1] to[0] allow[0] this[0] i[0] can[0] bring[0] any[0] problems[-1] to[0] my[0] supervisor[0] and[0] know[0] that[0] they[0] will[0…
137 "137" "i love the job that i do i enjoy working with people and have worked hard in my studies to get where i am today the job is changing and there have been cutbacks due to government cutting funding for my local authority i feel that those who make the decisions do not understand what is happening on the ground and where there is a low morale i would not want to leave the job i do and i pl…	137 "137" "i love the job that i do i enjoy working with people and have worked hard in my studies to get where i am today the job is changing and there have been cutbacks due to government cutting funding for my local authority i feel that those who make the decisions do not understand what is happening on the ground and where there is a low morale i would not want to leave the job i do and i pl…	3	-2	"137[0] "137[0] i[0] love[2] the[0] job[0] that[0] i[0] do[0] i[0] enjoy[2] working[0] with[0] people[0] and[0] have[0] worked[0] hard[0] in[0] my[0] studies[0] to[0] get[0] where[0] i[0] am[0] today[0] the[0] job[0] is[0] changing[0] and[0] there[0] have[0] been[0] cutbacks[0] due[0] to[0] government[0] cutting[0] funding[0] for[0] my[0] local[0] authority[0] i[0] feel[0] that[0] those[0] who[0]…
138 "138" "i enjoy working i like to be left alone to get on with things but that rarely happens now i am always being rushed to do more in shorter spaces of time there is little recognition for good work these days i will be very happy to retire when the time comes"	138 "138" "i enjoy working i like to be left alone to get on with things but that rarely happens now i am always being rushed to do more in shorter spaces of time there is little recognition for good work these days i will be very happy to retire when the time comes"	3	-2	"138[0] "138[0] i[0] enjoy[2] working[0] i[0] like[1] to[0] be[0] left[0] alone[0] to[0] get[0] on[0] with[0] things[0] but[0] that[0] rarely[0] happens[0] now[0] i[0] am[0] always[0] being[0] rushed[0] to[0] do[0] more[0] in[0] shorter[0] spaces[0] of[0] time[0] there[0] is[0] little[0] recognition[0] for[0] good[1] work[0] these[0] days[0] i[0] will[0] be[0] very[0] happy[1][1 LastWordBoosterSt…
139 "139" "i love my job but it is pressurized and stressful i hope to keep in my current job role until i am ready to retiree am proud of the job i do and would not choose another vocation"	139 "139" "i love my job but it is pressurized and stressful i hope to keep in my current job role until i am ready to retiree am proud of the job i do and would not choose another vocation"	3	-2	"139[0] "139[0] i[0] love[2] my[0] job[0] but[0] it[0] is[0] pressurized[-1] and[0] stressful[-1] i[0] hope[2] to[0] keep[0] in[0] my[0] current[0] job[0] role[0] until[0] i[0] am[0] ready[0] to[0] retiree[-1] am[0] proud[1] of[0] the[0] job[0] i[0] do[0] and[0] would[0] not[0] choose[0] another[0] vocation[0] [[Sentence=-2,3=word max, 1-5]][[[3,-2 max of sentences]]]
140 "140" "sometimes i am happy with my job however some other times i feel like i can do more than that i fell like i can create something and not just use my job for a financial certainty"	140 "140" "sometimes i am happy with my job however some other times i feel like i can do more than that i fell like i can create something and not just use my job for a financial certainty"	2	-1	"140[0] "140[0] sometimes[0] i[0] am[0] happy[1] with[0] my[0] job[0] however[0] some[0] other[0] times[0] i[0] feel[0] like[1] i[0] can[0] do[0] more[0] than[0] that[0] i[0] fell[0] like[1] i[0] can[0] create[0] something[0] and[0] not[0] just[0] use[0] my[0] job[0] for[0] a[0] financial[0] certainty[0] [[Sentence=-1,2=word max, 1-5]][[[2,-1 max of sentences]]]
141 "141" "i do not mind my job but would prefer not to do it fits around my children and pays reasonably well i work with good people and have made some good friendships the work is easy but repetitive and a bit boring"	141 "141" "i do not mind my job but would prefer not to do it fits around my children and pays reasonably well i work with good people and have made some good friendships the work is easy but repetitive and a bit boring"	2	-2	"141[0] "141[0] i[0] do[0] not[0] mind[0] my[0] job[0] but[0] would[0] prefer[0] not[0] to[0] do[0] it[0] fits[0] around[0] my[0] children[0] and[0] pays[0] reasonably[0] well[0] i[0] work[0] with[0] good[1] people[0] and[0] have[0] made[0] some[0] good[1][-1 LastWordBoosterStrength] friendships[1] the[0] work[0] is[0] easy[0] but[0] repetitive[0] and[0] a[0] bit[0] boring[-1] [[Sentence=-2,2=wor…
142 "142" "i enjoy the work type and being part of a team and feel valued and supported by my direct supervisor but i do not enjoy my specialism and do not feel supported by higher management"	142 "142" "i enjoy the work type and being part of a team and feel valued and supported by my direct supervisor but i do not enjoy my specialism and do not feel supported by higher management"	3	-3	"142[0] "142[0] i[0] enjoy[2] the[0] work[0] type[0] and[0] being[0] part[0] of[0] a[0] team[0] and[0] feel[0] valued[1] and[0] supported[1] by[0] my[0] direct[0] supervisor[0] but[0] i[0] do[0] not[0] enjoy[2][NegatedDueToPreviousWord] my[0] specialism[1] and[0] do[0] not[0] feel[0] supported[1][NegatedDueToPreviousWord] by[0] higher[0] management[0] [[Sentence=-3,3=word max, 1-5]][[[3,-3 max of…
143 "143" "i m happy with my job as it gives me autonomy over how to do the job and enforce visible changes within the business i also get to help younger team members which makes me happy the downsides are we sometimes have too much work to do with the resources available "	143 "143" "i m happy with my job as it gives me autonomy over how to do the job and enforce visible changes within the business i also get to help younger team members which makes me happy the downsides are we sometimes have too much work to do with the resources available "	2	-2	"143[0] "143[0] i[0] m[0] happy[1] with[0] my[0] job[0] as[0] it[0] gives[0] me[0] autonomy[0] over[0] how[0] to[0] do[0] the[0] job[0] and[0] enforce[-1] visible[0] changes[0] within[0] the[0] business[0] i[0] also[0] get[0] to[0] help[0] younger[0] team[0] members[0] which[0] makes[0] me[0] happy[1] the[0] downsides[0] are[0] we[0] sometimes[0] have[0] too[0] much[0] work[0] to[0] do[0] with[0]…
144 "144" "it s ok i m ready for a new challenge and pay rise to be fair if i could get a pay rise at work i would stay"	144 "144" "it s ok i m ready for a new challenge and pay rise to be fair if i could get a pay rise at work i would stay"	1	-2	"144[0] "144[0] it[0] s[0] ok[0] i[0] m[0] ready[0] for[0] a[0] new[0] challenge[-1] and[0] pay[0] rise[0] to[0] be[0] fair[0] if[0] i[0] could[0] get[0] a[0] pay[0] rise[0] at[0] work[0] i[0] would[0] stay[0] [[Sentence=-2,1=word max, 1-5]][[[1,-2 max of sentences]]]
145 "145" "yes i m happy with my job i enjoy looking after people it gives good job satisfaction nothing like seeing some one very ill and helping them recover not happy with the pressure the nhs and staff are under and the lack of financial resources government targets that are unachievable lower moral"	145 "145" "yes i m happy with my job i enjoy looking after people it gives good job satisfaction nothing like seeing some one very ill and helping them recover not happy with the pressure the nhs and staff are under and the lack of financial resources government targets that are unachievable lower moral"	3	-3	"145[0] "145[0] yes[0] i[0] m[0] happy[1] with[0] my[0] job[0] i[0] enjoy[2] looking[0] after[0] people[0] it[0] gives[0] good[1] job[0] satisfaction[1] nothing[0] like[1] seeing[0] some[0] one[0] very[0] ill[-1][-1 LastWordBoosterStrength] and[0] helping[0] them[0] recover[0] not[0] happy[1][NegatedDueToPreviousWord] with[0] the[0] pressure[-1] the[0] nhs[0] and[0] staff[0] are[0] under[0] and[0…
146 "146" "i am very passionate about my job it is a very important area within the company and without myself and my team the company would not be as effective "	146 "146" "i am very passionate about my job it is a very important area within the company and without myself and my team the company would not be as effective "	4	-1	"146[0] "146[0] i[0] am[0] very[0] passionate[2][1 LastWordBoosterStrength] about[0] my[0] job[0] it[0] is[0] a[0] very[0] important[0] area[0] within[0] the[0] company[0] and[0] without[0] myself[0] and[0] my[0] team[0] the[0] company[0] would[0] not[0] be[0] as[0] effective[0] [[Sentence=-1,4=word max, 1-5]][[[4,-1 max of sentences]]]
147 "147" "i like the essence of my job however the workload impacts negatively on health and work life balance to this degree i struggle to sleep and feel tired and lacking energy many days at work my supervisors are manipulative and can be very harsh the subject areas of work are of interest to me and i strive to be better without aspirations for progression to management i maintain an integrit…	147 "147" "i like the essence of my job however the workload impacts negatively on health and work life balance to this degree i struggle to sleep and feel tired and lacking energy many days at work my supervisors are manipulative and can be very harsh the subject areas of work are of interest to me and i strive to be better without aspirations for progression to management i maintain an integrit…	2	-3	"147[0] "147[0] i[0] like[1] the[0] essence[0] of[0] my[0] job[0] however[0] the[0] workload[0] impacts[0] negatively[-1] on[0] health[0] and[0] work[0] life[0] balance[0] to[0] this[0] degree[0] i[0] struggle[-1] to[0] sleep[0] and[0] feel[0] tired[-1] and[0] lacking[0] energy[0] many[0] days[0] at[0] work[0] my[0] supervisors[0] are[0] manipulative[-1] and[0] can[0] be[0] very[0] harsh[-1][-1 L…
148 "148" "i really enjoy my job as it is varied and provides challenges without affecting work life balance i am happy to go to work and stay on when needed i thoroughly enjoy my job"	148 "148" "i really enjoy my job as it is varied and provides challenges without affecting work life balance i am happy to go to work and stay on when needed i thoroughly enjoy my job"	4	-2	"148[0] "148[0] i[0] really[0] enjoy[2][1 LastWordBoosterStrength] my[0] job[0] as[0] it[0] is[0] varied[0] and[0] provides[0] challenges[-1] without[0] affecting[0] work[0] life[0] balance[0] i[0] am[0] happy[1] to[0] go[0] to[0] work[0] and[0] stay[0] on[0] when[0] needed[0] i[0] thoroughly[0] enjoy[2] my[0] job[0] [[Sentence=-2,4=word max, 1-5]][[[4,-2 max of sentences]]]
149 "149" "i do like my job i work on an elderly care ward however i would like to move to another department as it s not challenging no more do not really learn anything new however due to child care i feel stuck due to i get the shift patterns i need around children and partners job due to having young children i find less enthusiasm going to work now as i am tired more i also find 95 of the ti…	149 "149" "i do like my job i work on an elderly care ward however i would like to move to another department as it s not challenging no more do not really learn anything new however due to child care i feel stuck due to i get the shift patterns i need around children and partners job due to having young children i find less enthusiasm going to work now as i am tired more i also find 95 of the ti…	3	-2	"149[0] "149[0] i[0] do[0] like[1] my[0] job[0] i[0] work[0] on[0] an[0] elderly[0] care[1] ward[0] however[0] i[0] would[0] like[1][-1 LastWordBoosterStrength] to[0] move[0] to[0] another[0] department[0] as[0] it[0] s[0] not[0] challenging[0] no[0] more[0] do[0] not[0] really[0] learn[0] anything[0] new[0] however[0] due[0] to[0] child[0] care[1] i[0] feel[0] stuck[0] due[0] to[0] i[0] get[0] t…
150 "150" "i love my job and i feel like i help people there however i am a single mother and because i work every weekend and my daughter is in school i feel i done t see her as much as i should and that makes me feel like i done t have a brilliant work life balance my salary is brilliant so on the whole i would say i do like my job and am happy with it "	150 "150" "i love my job and i feel like i help people there however i am a single mother and because i work every weekend and my daughter is in school i feel i done t see her as much as i should and that makes me feel like i done t have a brilliant work life balance my salary is brilliant so on the whole i would say i do like my job and am happy with it "	3	-1	"150[0] "150[0] i[0] love[2] my[0] job[0] and[0] i[0] feel[0] like[1] i[0] help[0] people[0] there[0] however[0] i[0] am[0] a[0] single[0] mother[0] and[0] because[0] i[0] work[0] every[0] weekend[0] and[0] my[0] daughter[0] is[0] in[0] school[0] i[0] feel[0] i[0] done[0] t[0] see[0] her[0] as[0] much[0] as[0] i[0] should[0] and[0] that[0] makes[0] me[0] feel[0] like[1] i[0] done[0] t[0] have[0] …
151 "151" "i like the my job it is stable and in a prosperous area i think that i could have this job for a while and it pays very well it s not the most glamorous job but it gets the job done"	151 "151" "i like the my job it is stable and in a prosperous area i think that i could have this job for a while and it pays very well it s not the most glamorous job but it gets the job done"	2	-2	"151[0] "151[0] i[0] like[1] the[0] my[0] job[0] it[0] is[0] stable[-1] and[0] in[0] a[0] prosperous[1] area[0] i[0] think[0] that[0] i[0] could[0] have[0] this[0] job[0] for[0] a[0] while[0] and[0] it[0] pays[0] very[0] well[0] it[0] s[0] not[0] the[0] most[0] glamorous[1] job[0] but[0] it[0] gets[0] the[0] job[0] done[0] [[Sentence=-2,2=word max, 1-5]][[[2,-2 max of sentences]]]
152 "152" "i do r like my job work is done because i need the money "	152 "152" "i do are like my job work is done because i need the money "	2	-1	"152[0] "152[0] i[0] do[0] r[0] like[1] my[0] job[0] work[0] is[0] done[0] because[0] i[0] need[0] the[0] money[0] [[Sentence=-1,2=word max, 1-5]][[[2,-1 max of sentences]]]
153 "153" "i find my work very rewarding it is challenging but extremely satisfying stress is involved when my workload becomes too high "	153 "153" "i find my work very rewarding it is challenging but extremely satisfying stress is involved when my workload becomes too high "	4	-2	"153[0] "153[0] i[0] find[0] my[0] work[0] very[0] rewarding[1][1 LastWordBoosterStrength] it[0] is[0] challenging[0] but[0] extremely[0] satisfying[1][2 LastWordBoosterStrength] stress[-1] is[0] involved[0] when[0] my[0] workload[0] becomes[0] too[0] high[0] [[Sentence=-2,4=word max, 1-5]][[[4,-2 max of sentences]]]
154 "154" "i find my job to be quite boring and repetitive however it is helped by the fact that the people i work with are friendly i often do the same tasks and often have to work alone "	154 "154" "i find my job to be quite boring and repetitive however it is helped by the fact that the people i work with are friendly i often do the same tasks and often have to work alone "	2	-2	"154[0] "154[0] i[0] find[0] my[0] job[0] to[0] be[0] quite[0] boring[-1] and[0] repetitive[0] however[0] it[0] is[0] helped[0] by[0] the[0] fact[0] that[0] the[0] people[0] i[0] work[0] with[0] are[0] friendly[1] i[0] often[0] do[0] the[0] same[0] tasks[0] and[0] often[0] have[0] to[0] work[0] alone[0] [[Sentence=-2,2=word max, 1-5]][[[2,-2 max of sentences]]]
155 "155" "when working with my immediate team i am happy but their is ever increasing expectation from senior management to complete work above and beyond my remit this work impacts on how i can manage my team as it restricts the amount of time i have during the day i cannot remember the last time i had a lunch break at work"	155 "155" "when working with my immediate team i am happy but their is ever increasing expectation from senior management to complete work above and beyond my remit this work impacts on how i can manage my team as it restricts the amount of time i have during the day i cannot remember the last time i had a lunch break at work"	2	-2	"155[0] "155[0] when[0] working[0] with[0] my[0] immediate[0] team[0] i[0] am[0] happy[1] but[0] their[0] is[0] ever[0] increasing[0] expectation[0] from[0] senior[0] management[0] to[0] complete[0] work[0] above[0] and[0] beyond[0] my[0] remit[0] this[0] work[0] impacts[0] on[0] how[0] i[0] can[0] manage[0] my[0] team[0] as[0] it[0] restricts[-1] the[0] amount[0] of[0] time[0] i[0] have[0] durin…
156 "156" "my job is a relaxed happy atmosphere but with lack of actual work to do so far i feel i am happy with the job but not with the pay"	156 "156" "my job is a relaxed happy atmosphere but with lack of actual work to do so far i feel i am happy with the job but not with the pay"	3	-2	"156[0] "156[0] my[0] job[0] is[0] a[0] relaxed[2] happy[1] atmosphere[0] but[0] with[0] lack[-1] of[0] actual[0] work[0] to[0] do[0] so[0] far[0] i[0] feel[0] i[0] am[0] happy[1] with[0] the[0] job[0] but[0] not[0] with[0] the[0] pay[0] [[Sentence=-2,3=word max, 1-5]][[[3,-2 max of sentences]]]
157 "157" "i feel happy and appreciated in the job i do and although it can sometimes be tough and hard work i usually go home feeling happy after a shift "	157 "157" "i feel happy and appreciated in the job i do and although it can sometimes be tough and hard work i usually go home feeling happy after a shift "	2	-2	"157[0] "157[0] i[0] feel[0] happy[1] and[0] appreciated[1] in[0] the[0] job[0] i[0] do[0] and[0] although[0] it[0] can[0] sometimes[0] be[0] tough[-1] and[0] hard[0] work[0] i[0] usually[0] go[0] home[0] feeling[0] happy[1] after[0] a[0] shift[0] [[Sentence=-2,2=word max, 1-5]][[[2,-2 max of sentences]]]
158 "158" "i feel i m part of a team and provide a service to the backbone running of the company"	158 "158" "i feel i m part of a team and provide a service to the backbone running of the company"	1	-1	"158[0] "158[0] i[0] feel[0] i[0] m[0] part[0] of[0] a[0] team[0] and[0] provide[0] a[0] service[0] to[0] the[0] backbone[0] running[0] of[0] the[0] company[0] [[Sentence=-1,1=word max, 1-5]][[[1,-1 max of sentences]]]
159 "159" "i am happy in my job it keeps me active fit and healthy i work 10 hours a night and only 4 days a week the pay is really good and suits my lifestyle i have been doing it for 15 years and hopefully can do it for another 20"	159 "159" "i am happy in my job it keeps me active fit and healthy i work 10 hours a night and only 4 days a week the pay is really good and suits my lifestyle i have been doing it for 15 years and hopefully can do it for another 20"	3	-1	"159[0] "159[0] i[0] am[0] happy[1] in[0] my[0] job[0] it[0] keeps[0] me[0] active[0] fit[0] and[0] healthy[0] i[0] work[0] 10[0] hours[0] a[0] night[0] and[0] only[0] 4[0] days[0] a[0] week[0] the[0] pay[0] is[0] really[0] good[1][1 LastWordBoosterStrength] and[0] suits[0] my[0] lifestyle[0] i[0] have[0] been[0] doing[0] it[0] for[0] 15[0] years[0] and[0] hopefully[0] can[0] do[0] it[0] for[0] a…
160 "160" "overall my job feels line exactly what i should be doing right now it can be occasionally boring or frustrating but no more so than any other part of my life i fell well qualified for what i do and would not trade my current job for most others"	160 "160" "overall my job feels line exactly what i should be doing right now it can be occasionally boring or frustrating but no more so than any other part of my life i fell well qualified for what i do and would not trade my current job for most others"	1	-3	"160[0] "160[0] overall[0] my[0] job[0] feels[0] line[0] exactly[0] what[0] i[0] should[0] be[0] doing[0] right[0] now[0] it[0] can[0] be[0] occasionally[0] boring[-1] or[0] frustrating[-2] but[0] no[0] more[0] so[0] than[0] any[0] other[0] part[0] of[0] my[0] life[0] i[0] fell[0] well[0] qualified[0] for[0] what[0] i[0] do[0] and[0] would[0] not[0] trade[0] my[0] current[0] job[0] for[0] most[0]…
161 "161" "my job provides me with the lifestyle i am happy with and also offers opportunity to improve myself with varying levels of knowledge"	161 "161" "my job provides me with the lifestyle i am happy with and also offers opportunity to improve myself with varying levels of knowledge"	2	-1	"161[0] "161[0] my[0] job[0] provides[0] me[0] with[0] the[0] lifestyle[0] i[0] am[0] happy[1] with[0] and[0] also[0] offers[0] opportunity[0] to[0] improve[1] myself[0] with[0] varying[0] levels[0] of[0] knowledge[0] [[Sentence=-1,2=word max, 1-5]][[[2,-1 max of sentences]]]
162 "162" "i am fairly happy with my job i like the people i work with and i enjoy the day to day work i do however i still struggle to get up for early morning shifts even though i have been doing them for a while now"	162 "162" "i am fairly happy with my job i like the people i work with and i enjoy the day to day work i do however i still struggle to get up for early morning shifts even though i have been doing them for a while now"	3	-2	"162[0] "162[0] i[0] am[0] fairly[0] happy[1] with[0] my[0] job[0] i[0] like[1] the[0] people[0] i[0] work[0] with[0] and[0] i[0] enjoy[2] the[0] day[0] to[0] day[0] work[0] i[0] do[0] however[0] i[0] still[0] struggle[-1] to[0] get[0] up[0] for[0] early[0] morning[0] shifts[0] even[0] though[0] i[0] have[0] been[0] doing[0] them[0] for[0] a[0] while[0] now[0] [[Sentence=-2,3=word max, 1-5]][[[3,…
163 "163" "i do like my job and i get paid with for what i do however i sometimes feel like i need a change as i ve been there a long time i feel i am stagnating somewhat i still enjoy it though"	163 "163" "i do like my job and i get paid with for what i do however i sometimes feel like i need a change as i ve been there a long time i feel i am stagnating somewhat i still enjoy it though"	3	-1	"163[0] "163[0] i[0] do[0] like[1] my[0] job[0] and[0] i[0] get[0] paid[0] with[0] for[0] what[0] i[0] do[0] however[0] i[0] sometimes[0] feel[0] like[1] i[0] need[0] a[0] change[0] as[0] i[0] ve[0] been[0] there[0] a[0] long[0] time[0] i[0] feel[0] i[0] am[0] stagnating[0] somewhat[0] i[0] still[0] enjoy[2] it[0] though[0] [[Sentence=-1,3=word max, 1-5]][[[3,-1 max of sentences]]]
164 "164" "i am happy with my job but i am currently in between careers so i do feel a little lost a lot of the time i do not see this being my life long career so although i enjoy it i do not love it i really like the flexibility it gives me so that i can have other part time jobs so that i can still have a social life "	164 "164" "i am happy with my job but i am currently in between careers so i do feel a little lost a lot of the time i do not see this being my life long career so although i enjoy it i do not love it i really like the flexibility it gives me so that i can have other part time jobs so that i can still have a social life "	3	-3	"164[0] "164[0] i[0] am[0] happy[1] with[0] my[0] job[0] but[0] i[0] am[0] currently[0] in[0] between[0] careers[0] so[0] i[0] do[0] feel[0] a[0] little[0] lost[0] a[0] lot[0] of[0] the[0] time[0] i[0] do[0] not[0] see[0] this[0] being[0] my[0] life[0] long[0] career[0] so[0] although[0] i[0] enjoy[2] it[0] i[0] do[0] not[0] love[2][NegatedDueToPreviousWord] it[0] i[0] really[0] like[1][1 LastWor…
165 "165" "i really enjoy my job i like helping customers find what they need especially if they are shopping for presents i think our prices are reasonable and most of our products are very good my team is fun to work with"	165 "165" "i really enjoy my job i like helping customers find what they need especially if they are shopping for presents i think our prices are reasonable and most of our products are very good my team is fun to work with"	4	-1	"165[0] "165[0] i[0] really[0] enjoy[2][1 LastWordBoosterStrength] my[0] job[0] i[0] like[1] helping[0] customers[0] find[0] what[0] they[0] need[0] especially[0] if[0] they[0] are[0] shopping[0] for[0] presents[0] i[0] think[0] our[0] prices[0] are[0] reasonable[0] and[0] most[0] of[0] our[0] products[0] are[0] very[0] good[1][1 LastWordBoosterStrength] my[0] team[0] is[0] fun[1] to[0] work[0] w…
166 "166" "most days i like coming to work i am happy with my job and like most aspects of my job i really like my coworkers and enjoy working with them rather than working alone i feel supported most of the time i would not want to change to another job"	166 "166" "most days i like coming to work i am happy with my job and like most aspects of my job i really like my coworkers and enjoy working with them rather than working alone i feel supported most of the time i would not want to change to another job"	3	-1	"166[0] "166[0] most[0] days[0] i[0] like[1] coming[0] to[0] work[0] i[0] am[0] happy[1] with[0] my[0] job[0] and[0] like[1] most[0] aspects[0] of[0] my[0] job[0] i[0] really[0] like[1][1 LastWordBoosterStrength] my[0] coworkers[0] and[0] enjoy[2] working[0] with[0] them[0] rather[0] than[0] working[0] alone[0] i[0] feel[0] supported[1] most[0] of[0] the[0] time[0] i[0] would[0] not[0] want[0] to…
167 "167" "the work that i do is important it is important that data is reported accurately however i am a small fish in a big pond and i am unable to influence change those that can abuse the position they are in and are work shy this is infuriating i therefore do not like being at work because as a team it s not doing what it should be doing"	167 "167" "the work that i do is important it is important that data is reported accurately however i am a small fish in a big pond and i am unable to influence change those that can abuse the position they are in and are work shy this is infuriating i therefore do not like being at work because as a team it s not doing what it should be doing"	1	-4	"167[0] "167[0] the[0] work[0] that[0] i[0] do[0] is[0] important[0] it[0] is[0] important[0] that[0] data[0] is[0] reported[0] accurately[0] however[0] i[0] am[0] a[0] small[0] fish[0] in[0] a[0] big[0] pond[0] and[0] i[0] am[0] unable[0] to[0] influence[0] change[0] those[0] that[0] can[0] abuse[-3] the[0] position[0] they[0] are[0] in[0] and[0] are[0] work[0] shy[-2] this[0] is[0] infuriating[…
168 "168" "i am happy with my job i run my own department and imp always on top game and make my sales and present stock in great way to make people buy i really enjoying what i do for my company"	168 "168" "i am happy with my job i run my own department and imp always on top game and make my sales and present stock in great way to make people buy i really enjoying what i do for my company"	4	-1	"168[0] "168[0] i[0] am[0] happy[1] with[0] my[0] job[0] i[0] run[0] my[0] own[0] department[0] and[0] imp[0] always[0] on[0] top[0] game[0] and[0] make[0] my[0] sales[0] and[0] present[0] stock[0] in[0] great[2] way[0] to[0] make[0] people[0] buy[0] i[0] really[0] enjoying[2][1 LastWordBoosterStrength] what[0] i[0] do[0] for[0] my[0] company[0] [[Sentence=-1,4=word max, 1-5]][[[4,-1 max of sente…
169 "169" "i feel even though we are a team that most i do or say and any effort i put in is not appreciated the supervisor often favors others when issues and feel there is favoritism in the team i feel at times when working it is more of a chore and am on a wheel going round and round getting no where although i try and i often get picked on for tiny mistakes when others get away with a lot mor…	169 "169" "i feel even though we are a team that most i do or say and any effort i put in is not appreciated the supervisor often favors others when issues and feel there is favoritism in the team i feel at times when working it is more of a chore and am on a wheel going round and round getting no where although i try and i often get picked on for tiny mistakes when others get away with a lot mor…	2	-3	"169[0] "169[0] i[0] feel[0] even[0] though[0] we[0] are[0] a[0] team[0] that[0] most[0] i[0] do[0] or[0] say[0] and[0] any[0] effort[0] i[0] put[0] in[0] is[0] not[0] appreciated[1][NegatedDueToPreviousWord] the[0] supervisor[0] often[0] favors[1] others[0] when[0] issues[0] and[0] feel[0] there[0] is[0] favoritism[-1] in[0] the[0] team[0] i[0] feel[0] at[0] times[0] when[0] working[0] it[0] is[…
170 "170" "put it this way when i get up i never think oh i have work i love my job without it i would never have made the friends i have now my job gives me fulfillment "	170 "170" "put it this way when i get up i never think oh i have work i love my job without it i would never have made the friends i have now my job gives me fulfilment "	3	-1	"170[0] "170[0] put[0] it[0] this[0] way[0] when[0] i[0] get[0] up[0] i[0] never[0] think[0] oh[0] i[0] have[0] work[0] i[0] love[2] my[0] job[0] without[0] it[0] i[0] would[0] never[0] have[0] made[0] the[0] friends[1] i[0] have[0] now[0] my[0] job[0] gives[0] me[0] fulfillment/fulfilment[0] [[Sentence=-1,3=word max, 1-5]][[[3,-1 max of sentences]]]
171 "171" "i m frustrated that most of my current job seems to be chasing up others to do their jobs or doing it for them my job is making me ill anxious i feel like i have no control i currently do not like my job or the company i work for because of the way they are treating people who put good effort in"	171 "171" "i m frustrated that most of my current job seems to be chasing up others to do their jobs or doing it for them my job is making me ill anxious i feel like i have no control i currently do not like my job or the company i work for because of the way they are treating people who put good effort in"	2	-3	"171[0] "171[0] i[0] m[0] frustrated[-2] that[0] most[0] of[0] my[0] current[0] job[0] seems[0] to[0] be[0] chasing[0] up[0] others[0] to[0] do[0] their[0] jobs[0] or[0] doing[0] it[0] for[0] them[0] my[0] job[0] is[0] making[0] me[0] ill[-1] anxious[-2] i[0] feel[0] like[1] i[0] have[0] no[0] control[0] i[0] currently[0] do[0] not[0] like[1][NegatedDueToPreviousWord] my[0] job[0] or[0] the[0] co…
172 "172" "there is always a lot to do with multiple priorities that sometimes conflict and resources are always constrained i have a good team and good colleagues around me"	172 "172" "there is always a lot to do with multiple priorities that sometimes conflict and resources are always constrained i have a good team and good colleagues around me"	2	-2	"172[0] "172[0] there[0] is[0] always[0] a[0] lot[0] to[0] do[0] with[0] multiple[0] priorities[0] that[0] sometimes[0] conflict[-1][--1 LastWordBoosterStrength] and[0] resources[0] are[0] always[0] constrained[-1] i[0] have[0] a[0] good[1] team[0] and[0] good[1] colleagues[0] around[0] me[0] [[Sentence=-2,2=word max, 1-5]][[[2,-2 max of sentences]]]
173 "173" "i have too much work to do i do the job of 3 4 people with little thanks i am not happy with my job "	173 "173" "i have too much work to do i do the job of 3 4 people with little thanks i am not happy with my job "	2	-2	"173[0] "173[0] i[0] have[0] too[0] much[0] work[0] to[0] do[0] i[0] do[0] the[0] job[0] of[0] 3[0] 4[0] people[0] with[0] little[0] thanks[1] i[0] am[0] not[0] happy[1][NegatedDueToPreviousWord] with[0] my[0] job[0] [[Sentence=-2,2=word max, 1-5]][[[2,-2 max of sentences]]]
174 "174" "view work as a means to earn a living"	174 "174" "view work as a means to earn a living"	1	-1	"174[0] "174[0] view[0] work[0] as[0] a[0] means[0] to[0] earn[0] a[0] living[0] [[Sentence=-1,1=word max, 1-5]][[[1,-1 max of sentences]]]
175 "175" "i am happy with my job because there is a great need for it and it incorporates societies sick and needed and i do like my job and the eventual outcomes"	175 "175" "i am happy with my job because there is a great need for it and it incorporates societies sick and needed and i do like my job and the eventual outcomes"	3	-2	"175[0] "175[0] i[0] am[0] happy[1] with[0] my[0] job[0] because[0] there[0] is[0] a[0] great[2] need[0] for[0] it[0] and[0] it[0] incorporates[0] societies[0] sick[-1] and[0] needed[0] and[0] i[0] do[0] like[1] my[0] job[0] and[0] the[0] eventual[0] outcomes[0] [[Sentence=-2,3=word max, 1-5]][[[3,-2 max of sentences]]]
176 "176" "i think my job is ok it is very tiring and hard working i do not mind doing hard work but there is always to much do for he amount of staff there is"	176 "176" "i think my job is ok it is very tiring and hard working i do not mind doing hard work but there is always to much do for he amount of staff there is"	1	-1	"176[0] "176[0] i[0] think[0] my[0] job[0] is[0] ok[0] it[0] is[0] very[0] tiring[0] and[0] hard[0] working[0] i[0] do[0] not[0] mind[0] doing[0] hard[0] work[0] but[0] there[0] is[0] always[0] to[0] much[0] do[0] for[0] he[0] amount[0] of[0] staff[0] there[0] is[0] [[Sentence=-1,1=word max, 1-5]][[[1,-1 max of sentences]]]
177 "177" "i like my job and the people i work with i have a lot of autonomy to set my own tasks i like the variety that this brings to the job when i am working i am almost always happy and enthusiastic"	177 "177" "i like my job and the people i work with i have a lot of autonomy to set my own tasks i like the variety that this brings to the job when i am working i am almost always happy and enthusiastic"	3	-1	"177[0] "177[0] i[0] like[1] my[0] job[0] and[0] the[0] people[0] i[0] work[0] with[0] i[0] have[0] a[0] lot[0] of[0] autonomy[0] to[0] set[0] my[0] own[0] tasks[0] i[0] like[1] the[0] variety[0] that[0] this[0] brings[0] to[0] the[0] job[0] when[0] i[0] am[0] working[0] i[0] am[0] almost[0] always[0] happy[1] and[0] enthusiastic[2] [[Sentence=-1,3=word max, 1-5]][[[3,-1 max of sentences]]]
178 "178" "my job is very rewarding when i see our clients smiling and happy its s all worth our time its s a very rewarding job "	178 "178" "my job is very rewarding when i see our clients smiling and happy its s all worth our time its s a very rewarding job "	3	-1	"178[0] "178[0] my[0] job[0] is[0] very[0] rewarding[1][1 LastWordBoosterStrength] when[0] i[0] see[0] our[0] clients[0] smiling[2] and[0] happy[1] its[0] s[0] all[0] worth[0] our[0] time[0] its[0] s[0] a[0] very[0] rewarding[1][1 LastWordBoosterStrength] job[0] [[Sentence=-1,3=word max, 1-5]][[[3,-1 max of sentences]]]
179 "179" "i dread going to my job but when i am there i am happy and generally too busy to feel anything at all really i would like to progress in my career over all i am happy with my job just not my work life balance "	179 "179" "i dread going to my job but when i am there i am happy and generally too busy to feel anything at all really i would like to progress in my career over all i am happy with my job just not my work life balance "	2	-4	"179[0] "179[0] i[0] dread[-3] going[0] to[0] my[0] job[0] but[0] when[0] i[0] am[0] there[0] i[0] am[0] happy[1] and[0] generally[0] too[0] busy[0] to[0] feel[0] anything[0] at[0] all[0] really[0] i[0] would[0] like[1][-1 LastWordBoosterStrength] to[0] progress[0] in[0] my[0] career[0] over[0] all[0] i[0] am[0] happy[1] with[0] my[0] job[0] just[0] not[0] my[0] work[0] life[0] balance[0] [[Sente…
180 "180" "i think my job is repetitive and boring most tasks are done weekly and are easy to complete i often get unfocused and bored "	180 "180" "i think my job is repetitive and boring most tasks are done weekly and are easy to complete i often get unfocused and bored "	1	-2	"180[0] "180[0] i[0] think[0] my[0] job[0] is[0] repetitive[0] and[0] boring[-1] most[0] tasks[0] are[0] done[0] weekly[0] and[0] are[0] easy[0] to[0] complete[0] i[0] often[0] get[0] unfocused[0] and[0] bored[-1] [[Sentence=-2,1=word max, 1-5]][[[1,-2 max of sentences]]]
181 "181" "i feel unsafe as i work with violent children i feel supported by some staff but not by others i used to like my job but not so much now"	181 "181" "i feel unsafe as i work with violent children i feel supported by some staff but not by others i used to like my job but not so much now"	2	-3	"181[0] "181[0] i[0] feel[0] unsafe[-1] as[0] i[0] work[0] with[0] violent[-2] children[0] i[0] feel[0] supported[1] by[0] some[0] staff[0] but[0] not[0] by[0] others[0] i[0] used[0] to[0] like[1] my[0] job[0] but[0] not[0] so[0] much[0] now[0] [[Sentence=-3,2=word max, 1-5]][[[2,-3 max of sentences]]]
182 "182" "within my current job role i am advising and assisting members of the public other members of staff other local authorities councilors to get the best out of the council transparency and open data i am happy and confident with the level and standard of work i am completing and my job allows me to complete a variety of tasks as every day is different and i never know what sort of proble…	182 "182" "within my current job role i am advising and assisting members of the public other members of staff other local authorities councilors to get the best out of the council transparency and open data i am happy and confident with the level and standard of work i am completing and my job allows me to complete a variety of tasks as every day is different and i never know what sort of proble…	3	-2	"182[0] "182[0] within[0] my[0] current[0] job[0] role[0] i[0] am[0] advising[0] and[0] assisting[0] members[0] of[0] the[0] public[0] other[0] members[0] of[0] staff[0] other[0] local[0] authorities[0] councilors[0] to[0] get[0] the[0] best[1] out[0] of[0] the[0] council[0] transparency[0] and[0] open[0] data[0] i[0] am[0] happy[1] and[0] confident[1] with[0] the[0] level[0] and[0] standard[0] o…
183 "183" "i find my job extremely rewarding i feel very lucky to work doing what i do getting to research issues important to me and generate new knowledge however i also find the work stressful demanding and difficult to escape from since so much of it involves thinking and i ca not just leave work and forget about it i carry it with me everywhere i have highly supportive and interesting collea…	183 "183" "i find my job extremely rewarding i feel very lucky to work doing what i do getting to research issues important to me and generate new knowledge however i also find the work stressful demanding and difficult to escape from since so much of it involves thinking and i ca not just leave work and forget about it i carry it with me everywhere i have highly supportive and interesting collea…	4	-2	"183[0] "183[0] i[0] find[0] my[0] job[0] extremely[0] rewarding[1][2 LastWordBoosterStrength] i[0] feel[0] very[0] lucky[1][1 LastWordBoosterStrength] to[0] work[0] doing[0] what[0] i[0] do[0] getting[0] to[0] research[0] issues[0] important[0] to[0] me[0] and[0] generate[0] new[0] knowledge[0] however[0] i[0] also[0] find[0] the[0] work[0] stressful[-1] demanding[0] and[0] difficult[-1] to[0] e…
184 "184" "i enjoy my job working with looked after children my job is the only 1 of its kind in the city and i feel v lucky"	184 "184" "i enjoy my job working with looked after children my job is the only 1 of its kind in the city and i feel v lucky"	3	-1	"184[0] "184[0] i[0] enjoy[2] my[0] job[0] working[0] with[0] looked[0] after[0] children[0] my[0] job[0] is[0] the[0] only[0] 1[0] of[0] its[0] kind[1] in[0] the[0] city[0] and[0] i[0] feel[0] v[0] lucky[1] [[Sentence=-1,3=word max, 1-5]][[[3,-1 max of sentences]]]
185 "185" "i am very unhappy with my job the alleged values of the organization and what actually occurs are two very different things i believe in treating people clients fairly and as individuals but in this workplace there is a one size will fit all mentality there is no flexibility or room for compassion any attempt to employ any amount of humanity is discouraged we are supposedly there to he…	185 "185" "i am very unhappy with my job the alleged values of the organization and what actually occurs are two very different things i believe in treating people clients fairly and as individuals but in this workplace there is a one size will fit all mentality there is no flexibility or room for compassion any attempt to employ any amount of humanity is discouraged we are supposedly there to he…	2	-4	"185[0] "185[0] i[0] am[0] very[0] unhappy[-2][-1 LastWordBoosterStrength] with[0] my[0] job[0] the[0] alleged[-1] values[1] of[0] the[0] organization[0] and[0] what[0] actually[0] occurs[0] are[0] two[0] very[0] different[0] things[0] i[0] believe[0] in[0] treating[0] people[0] clients[0] fairly[0] and[0] as[0] individuals[0] but[0] in[0] this[0] workplace[0] there[0] is[0] a[0] one[0] size[0] w…
186 "186" "i do like me job and school day different "	186 "186" "i do like me job and school day different "	2	-1	"186[0] "186[0] i[0] do[0] like[1] me[0] job[0] and[0] school[0] day[0] different[0] [[Sentence=-1,2=word max, 1-5]][[[2,-1 max of sentences]]]
187 "187" "i am happy going to work and really like the group of people i work with sometimes i feel overwhelmed with the volume of work and am concerned that i never get the chance to fully catch up i like the type of work and the challenges it brings personally to me problem solving is a major part of my job which i really enjoy am i happy in my current job well on the whole i am but like anyth…	187 "187" "i am happy going to work and really like the group of people i work with sometimes i feel overwhelmed with the volume of work and am concerned that i never get the chance to fully catch up i like the type of work and the challenges it brings personally to me problem solving is a major part of my job which i really enjoy am i happy in my current job well on the whole i am but like anyth…	4	-3	"187[0] "187[0] i[0] am[0] happy[1] going[0] to[0] work[0] and[0] really[0] like[1][1 LastWordBoosterStrength] the[0] group[0] of[0] people[0] i[0] work[0] with[0] sometimes[0] i[0] feel[0] overwhelmed[-2] with[0] the[0] volume[0] of[0] work[0] and[0] am[0] concerned[-1] that[0] i[0] never[0] get[0] the[0] chance[0] to[0] fully[0] catch[0] up[0] i[0] like[1] the[0] type[0] of[0] work[0] and[0] th…
188 "188" "is m sometimes happy at work but not all the time each week there seems to be new processes "	188 "188" "is m sometimes happy at work but not all the time each week there seems to be new processes "	1	-1	"188[0] "188[0] is[0] m[0] sometimes[0] happy[1][-1 LastWordBoosterStrength] at[0] work[0] but[0] not[0] all[0] the[0] time[0] each[0] week[0] there[0] seems[0] to[0] be[0] new[0] processes[0] [[Sentence=-1,1=word max, 1-5]][[[1,-1 max of sentences]]]
189 "189" "the majority of the time i feel stressed while working due to lack of communication between employees supervisors managers i get very fed up as feels like i can never do anything right as no one ever gets praised is m definitely not happy with my job and desperately want to find a new one"	189 "189" "the majority of the time i feel stressed while working due to lack of communication between employees supervisors managers i get very fed up as feels like i can never do anything right as no one ever gets praised is m definitely not happy with my job and desperately want to find a new one"	3	-3	"189[0] "189[0] the[0] majority[0] of[0] the[0] time[0] i[0] feel[0] stressed[-1] while[0] working[0] due[0] to[0] lack[-1] of[0] communication[0] between[0] employees[0] supervisors[0] managers[0] i[0] get[0] very[0] fed[0] up[0] as[0] feels[0] like[1] i[0] can[0] never[0] do[0] anything[0] right[0] as[0] no[0] one[0] ever[0] gets[0] praised[2] is[0] m[0] definitely[0] not[0] happy[1][NegatedDue…
190 "190" "i do enjoy my job the challenge it gives me providing a service that helps and saves people s life s the variety within my role means that everyday is not the same so it does not become routine but it can be stressful and some procedures you adhere to can be annoying and time consuming that stops you being more productive in your role however i do enjoy the people i work with and provi…	190 "190" "i do enjoy my job the challenge it gives me providing a service that helps and saves people s life s the variety within my role means that everyday is not the same so it does not become routine but it can be stressful and some procedures you adhere to can be annoying and time consuming that stops you being more productive in your role however i do enjoy the people i work with and provi…	3	-3	"190[0] "190[0] i[0] do[0] enjoy[2] my[0] job[0] the[0] challenge[-1] it[0] gives[0] me[0] providing[0] a[0] service[0] that[0] helps[0] and[0] saves[1] people[0] s[0] life[0] s[0] the[0] variety[0] within[0] my[0] role[0] means[0] that[0] everyday[0] is[0] not[0] the[0] same[0] so[0] it[0] does[0] not[0] become[0] routine[0] but[0] it[0] can[0] be[0] stressful[-1] and[0] some[0] procedures[0] yo…
191 "191" "i enjoy my job and i have done freedom over the decisions i would like to learn new things but that is not possible at the moment it can get caught bit repetitive though and boring"	191 "191" "i enjoy my job and i have done freedom over the decisions i would like to learn new things but that is not possible at the moment it can get caught bit repetitive though and boring"	3	-2	"191[0] "191[0] i[0] enjoy[2] my[0] job[0] and[0] i[0] have[0] done[0] freedom[0] over[0] the[0] decisions[0] i[0] would[0] like[1][-1 LastWordBoosterStrength] to[0] learn[0] new[0] things[0] but[0] that[0] is[0] not[0] possible[0] at[0] the[0] moment[0] it[0] can[0] get[0] caught[0] bit[0] repetitive[0] though[0] and[0] boring[-1] [[Sentence=-2,3=word max, 1-5]][[[3,-2 max of sentences]]]
192 "192" "for me working a job is all business i go in to do what needs to be done and earn a paycheck there are a few laughs with coworkers but it s all about getting the job done safely and on time"	192 "192" "for me working a job is all business i go in to do what needs to be done and earn a paycheck there are a few laughs with coworkers but it s all about getting the job done safely and on time"	2	-1	"192[0] "192[0] for[0] me[0] working[0] a[0] job[0] is[0] all[0] business[0] i[0] go[0] in[0] to[0] do[0] what[0] needs[0] to[0] be[0] done[0] and[0] earn[0] a[0] paycheck[0] there[0] are[0] a[0] few[0] laughs[1] with[0] coworkers[0] but[0] it[0] s[0] all[0] about[0] getting[0] the[0] job[0] done[0] safely[1] and[0] on[0] time[0] [[Sentence=-1,2=word max, 1-5]][[[2,-1 max of sentences]]]
193 "193" "thoroughly enjoy my job it s what i ve trained to become and learnt so much more through experience in the job cannot see me doing anything else i feel i make a positive difference to others lives in a fun way my team is lovely and my closest colleague shares the same thoughts and feelings as i do regarding our job and we have mutual respect for one another"	193 "193" "thoroughly enjoy my job it s what i ve trained to become and learnt so much more through experience in the job cannot see me doing anything else i feel i make a positive difference to others lives in a fun way my team is lovely and my closest colleague shares the same thoughts and feelings as i do regarding our job and we have mutual respect for one another"	3	-1	"193[0] "193[0] thoroughly[0] enjoy[2] my[0] job[0] it[0] s[0] what[0] i[0] ve[0] trained[0] to[0] become[0] and[0] learnt[0] so[0] much[0] more[0] through[0] experience[0] in[0] the[0] job[0] cannot[0] see[0] me[0] doing[0] anything[0] else[0] i[0] feel[0] i[0] make[0] a[0] positive[2] difference[0] to[0] others[0] lives[0] in[0] a[0] fun[1] way[0] my[0] team[0] is[0] lovely[1] and[0] my[0] clos…
194 "194" "i really enjoy my job meeting people everyday and getting job satisfaction i love helping the team out so that we get the best out of our roles and day to day tasks i generally feel happy in work but do sometimes have off days"	194 "194" "i really enjoy my job meeting people everyday and getting job satisfaction i love helping the team out so that we get the best out of our roles and day to day tasks i generally feel happy in work but do sometimes have off days"	4	-1	"194[0] "194[0] i[0] really[0] enjoy[2][1 LastWordBoosterStrength] my[0] job[0] meeting[0] people[0] everyday[0] and[0] getting[0] job[0] satisfaction[1] i[0] love[2] helping[0] the[0] team[0] out[0] so[0] that[0] we[0] get[0] the[0] best[1] out[0] of[0] our[0] roles[0] and[0] day[0] to[0] day[0] tasks[0] i[0] generally[0] feel[0] happy[1] in[0] work[0] but[0] do[0] sometimes[0] have[0] off[0] da…
195 "195" "i am fine with my job but do not feel like its anything specialist does not challenge me and its very monotonies can be unrewarding and you can feel unappreciated"	195 "195" "i am fine with my job but do not feel like its anything specialist does not challenge me and its very monotonies can be unrewarding and you can feel unappreciated"	3	-2	"195[0] "195[0] i[0] am[0] fine[2] with[0] my[0] job[0] but[0] do[0] not[0] feel[0] like[1][NegatedDueToPreviousWord] its[0] anything[0] specialist[1] does[0] not[0] challenge[-1][NegatedDueToPreviousWord] me[0] and[0] its[0] very[0] monotonies[0] can[0] be[0] unrewarding[0] and[0] you[0] can[0] feel[0] unappreciated[0] [[Sentence=-2,3=word max, 1-5]][[[3,-2 max of sentences]]]
196 "196" "i like my co workers but dislike the building i work in due to the amount of dirt dust and hard work that i have to do i feel annoyed with the amount of work that i have to do i dislike my job "	196 "196" "i like my co workers but dislike the building i work in due to the amount of dirt dust and hard work that i have to do i feel annoyed with the amount of work that i have to do i dislike my job "	2	-3	"196[0] "196[0] i[0] like[1] my[0] co[0] workers[0] but[0] dislike[-2] the[0] building[0] i[0] work[0] in[0] due[0] to[0] the[0] amount[0] of[0] dirt[-1] dust[0] and[0] hard[0] work[0] that[0] i[0] have[0] to[0] do[0] i[0] feel[0] annoyed[-2] with[0] the[0] amount[0] of[0] work[0] that[0] i[0] have[0] to[0] do[0] i[0] dislike[-2] my[0] job[0] [[Sentence=-3,2=word max, 1-5]][[[2,-3 max of sentence…
197 "197" "i like working makes me feel like i have a purpose liked it better before i moved store feel like i know more about the business than most of my co workers which makes me feel like i care more "	197 "197" "i like working makes me feel like i have a purpose liked it better before i moved store feel like i know more about the business than most of my co workers which makes me feel like i care more "	3	-1	"197[0] "197[0] i[0] like[1] working[0] makes[0] me[0] feel[0] like[1] i[0] have[0] a[0] purpose[0] liked[2] it[0] better[0] before[0] i[0] moved[0] store[0] feel[0] like[1] i[0] know[0] more[0] about[0] the[0] business[0] than[0] most[0] of[0] my[0] co[0] workers[0] which[0] makes[0] me[0] feel[0] like[1] i[0] care[1] more[0] [[Sentence=-1,3=word max, 1-5]][[[3,-1 max of sentences]]]
198 "198" "i feel generally happy with my job although i often feel that the company is not a very dynamic place to work when i am working i am often bored and will take breaks to regain my concentration "	198 "198" "i feel generally happy with my job although i often feel that the company is not a very dynamic place to work when i am working i am often bored and will take breaks to regain my concentration "	2	-3	"198[0] "198[0] i[0] feel[0] generally[0] happy[1] with[0] my[0] job[0] although[0] i[0] often[0] feel[0] that[0] the[0] company[0] is[0] not[0] a[0] very[0] dynamic[1][1 LastWordBoosterStrength][NegatedDueToPreviousWord] place[0] to[0] work[0] when[0] i[0] am[0] working[0] i[0] am[0] often[0] bored[-1] and[0] will[0] take[0] breaks[0] to[0] regain[0] my[0] concentration[0] [[Sentence=-3,2=word m…
199 "199" "i took this job because my last job was extremely stressful and i have a lot of family obligations although i would like to work closer to my home and work less hours this job does allow me to take care of my family not in the way i would prefer but it is okay i do not hate this job but i have thought many times about leaving i have about 10 more years until retirement and i will proba…	199 "199" "i took this job because my last job was extremely stressful and i have a lot of family obligations although i would like to work closer to my home and work less hours this job does allow me to take care of my family not in the way i would prefer but it is okay i do not hate this job but i have thought many times about leaving i have about 10 more years until retirement and i will proba…	4	-4	"199[0] "199[0] i[0] took[0] this[0] job[0] because[0] my[0] last[0] job[0] was[0] extremely[0] stressful[-1][-2 LastWordBoosterStrength] and[0] i[0] have[0] a[0] lot[0] of[0] family[0] obligations[0] although[0] i[0] would[0] like[1][-1 LastWordBoosterStrength] to[0] work[0] closer[0] to[0] my[0] home[0] and[0] work[0] less[0] hours[0] this[0] job[0] does[0] allow[0] me[0] to[0] take[0] care[1] …
200 "200" "i feel worthless that i am just a number with zero chance of progression"	200 "200" "i feel worthless that i am just a number with zero chance of progression"	1	-3	"200[0] "200[0] i[0] feel[0] worthless[-2] that[0] i[0] am[0] just[0] a[0] number[0] with[0] zero[0] chance[0] of[0] progression[0] [[Sentence=-3,1=word max, 1-5]][[[1,-3 max of sentences]]]
201 "201" "i do enjoy my work and love working in retail but sometimes i wish i had more support and respect from my supervisor "	201 "201" "i do enjoy my work and love working in retail but sometimes i wish i had more support and respect from my supervisor "	3	-1	"201[0] "201[0] i[0] do[0] enjoy[2] my[0] work[0] and[0] love[2] working[0] in[0] retail[0] but[0] sometimes[0] i[0] wish[0] i[0] had[0] more[0] support[1] and[0] respect[2] from[0] my[0] supervisor[0] [[Sentence=-1,3=word max, 1-5]][[[3,-1 max of sentences]]]
202 "202" "my work is vital and i do love it but it is very hard "	202 "202" "my work is vital and i do love it but it is very hard "	3	-1	"202[0] "202[0] my[0] work[0] is[0] vital[0] and[0] i[0] do[0] love[2] it[0] but[0] it[0] is[0] very[0] hard[0] [[Sentence=-1,3=word max, 1-5]][[[3,-1 max of sentences]]]
203 "203" "i am usually quite absorbed when i am working this keeps me busy and thus keeps me happy i am very proud of the work that i hand in and take a very pro active approach in getting work completed before the deadlines i am happy to do what i do and feel that my work life balance could not be much better i would have no interest in trying to get another job just now as i do not think it wo…	203 "203" "i am usually quite absorbed when i am working this keeps me busy and thus keeps me happy i am very proud of the work that i hand in and take a very pro active approach in getting work completed before the deadlines i am happy to do what i do and feel that my work life balance could not be much better i would have no interest in trying to get another job just now as i do not think it wo…	3	-1	"203[0] "203[0] i[0] am[0] usually[0] quite[0] absorbed[0] when[0] i[0] am[0] working[0] this[0] keeps[0] me[0] busy[0] and[0] thus[0] keeps[0] me[0] happy[1] i[0] am[0] very[0] proud[1][1 LastWordBoosterStrength] of[0] the[0] work[0] that[0] i[0] hand[0] in[0] and[0] take[0] a[0] very[0] pro[0] active[0] approach[0] in[0] getting[0] work[0] completed[0] before[0] the[0] deadlines[0] i[0] am[0] h…
204 "204" "i think my job just requires me to be a robot and not have any personal feelings or problems"	204 "204" "i think my job just requires me to be a robot and not have any personal feelings or problems"	1	-2	"204[0] "204[0] i[0] think[0] my[0] job[0] just[0] requires[0] me[0] to[0] be[0] a[0] robot[0] and[0] not[0] have[0] any[0] personal[0] feelings[0] or[0] problems[-1] [[Sentence=-2,1=word max, 1-5]][[[1,-2 max of sentences]]]
205 "205" "i feel good when i am working as i am providing goods for our customers and when we solve problems it gives me the feeling of being helpful i am happy and i like my job as all of my colleagues and directors are great people we all have a laugh and it is laid back"	205 "205" "i feel good when i am working as i am providing goods for our customers and when we solve problems it gives me the feeling of being helpful i am happy and i like my job as all of my colleagues and directors are great people we all have a laugh and it is laid back"	3	-2	"205[0] "205[0] i[0] feel[0] good[1] when[0] i[0] am[0] working[0] as[0] i[0] am[0] providing[0] goods[0] for[0] our[0] customers[0] and[0] when[0] we[0] solve[0] problems[-1] it[0] gives[0] me[0] the[0] feeling[0] of[0] being[0] helpful[1] i[0] am[0] happy[1] and[0] i[0] like[1] my[0] job[0] as[0] all[0] of[0] my[0] colleagues[0] and[0] directors[0] are[0] great[2] people[0] we[0] all[0] have[0]…
206 "206" "i think my job does t do a good job act incentivizing its s employee base on the quantity and quality of work the my do"	206 "206" "i think my job does t do a good job act incentivizing its s employee base on the quantity and quality of work the my do"	2	-1	"206[0] "206[0] i[0] think[0] my[0] job[0] does[0] t[0] do[0] a[0] good[1] job[0] act[0] incentivizing[0] its[0] s[0] employee[0] base[0] on[0] the[0] quantity[0] and[0] quality[0] of[0] work[0] the[0] my[0] do[0] [[Sentence=-1,2=word max, 1-5]][[[2,-1 max of sentences]]]
207 "207" "i really enjoy my job i feel happy and content when i am working and always know what to do and what is expected of me i have a small team of between 3 7 people that i supervise and i know i can always have a laugh and a joke with them and my own supervisor i really like mu job because it s a fast paced environment with lovely people the only thing that sometimes irritates me is one or…	207 "207" "i really enjoy my job i feel happy and content when i am working and always know what to do and what is expected of me i have a small team of between 3 7 people that i supervise and i know i can always have a laugh and a joke with them and my own supervisor i really like mu job because it s a fast paced environment with lovely people the only thing that sometimes irritates me is one or…	4	-2	"207[0] "207[0] i[0] really[0] enjoy[2][1 LastWordBoosterStrength] my[0] job[0] i[0] feel[0] happy[1] and[0] content[0] when[0] i[0] am[0] working[0] and[0] always[0] know[0] what[0] to[0] do[0] and[0] what[0] is[0] expected[0] of[0] me[0] i[0] have[0] a[0] small[0] team[0] of[0] between[0] 3[0] 7[0] people[0] that[0] i[0] supervise[0] and[0] i[0] know[0] i[0] can[0] always[0] have[0] a[0] laugh[…
208 "208" "i love my job i usually feel appreciated i can and do provide a good service i just wish i could be given more hours on my zero hours contract so i could earn more money"	208 "208" "i love my job i usually feel appreciated i can and do provide a good service i just wish i could be given more hours on my zero hours contract so i could earn more money"	3	-1	"208[0] "208[0] i[0] love[2] my[0] job[0] i[0] usually[0] feel[0] appreciated[1] i[0] can[0] and[0] do[0] provide[0] a[0] good[1] service[0] i[0] just[0] wish[0] i[0] could[0] be[0] given[0] more[0] hours[0] on[0] my[0] zero[0] hours[0] contract[0] so[0] i[0] could[0] earn[0] more[0] money[0] [[Sentence=-1,3=word max, 1-5]][[[3,-1 max of sentences]]]
209 "209" "because my salary is not fixed i am only getting paid on how much i work and i work with one other employee who provides most of the support mostly therefore i feel as though the company itself does not support a lot when it comes to supporting the employees to achieve well i do like my job because it is flexible i can work the hours that are suited me but this can affect my salary i a…	209 "209" "because my salary is not fixed i am only getting paid on how much i work and i work with one other employee who provides most of the support mostly therefore i feel as though the company itself does not support a lot when it comes to supporting the employees to achieve well i do like my job because it is flexible i can work the hours that are suited me but this can affect my salary i a…	2	-2	"209[0] "209[0] because[0] my[0] salary[0] is[0] not[0] fixed[0] i[0] am[0] only[0] getting[0] paid[0] on[0] how[0] much[0] i[0] work[0] and[0] i[0] work[0] with[0] one[0] other[0] employee[0] who[0] provides[0] most[0] of[0] the[0] support[1] mostly[0] therefore[0] i[0] feel[0] as[0] though[0] the[0] company[0] itself[0] does[0] not[0] support[1][NegatedDueToPreviousWord] a[0] lot[0] when[0] it[…
210 "210" "i enjoy my job and enjoy the variation of my role no day is the same and each day brings a different challenge i feel my pay is satisfactory for what i do and i also receive yearly salary increments which is rewarding i like the level of responsibility i am given by my manager and feel that she appreciates me"	210 "210" "i enjoy my job and enjoy the variation of my role no day is the same and each day brings a different challenge i feel my pay is satisfactory for what i do and i also receive yearly salary increments which is rewarding i like the level of responsibility i am given by my manager and feel that she appreciates me"	3	-2	"210[0] "210[0] i[0] enjoy[2] my[0] job[0] and[0] enjoy[2] the[0] variation[0] of[0] my[0] role[0] no[0] day[0] is[0] the[0] same[0] and[0] each[0] day[0] brings[0] a[0] different[0] challenge[-1] i[0] feel[0] my[0] pay[0] is[0] satisfactory[1] for[0] what[0] i[0] do[0] and[0] i[0] also[0] receive[0] yearly[0] salary[0] increments[0] which[0] is[0] rewarding[1] i[0] like[1] the[0] level[0] of[0] …
211 "211" "i like the work i do but i get frustrated with both the company i work for and the industry i am in as a whole when i get to go to work and do my actual job i have a great time and enjoy it but more often than not i get frustrated by road blocks set up by bean counters who have no idea or desire to know how things on the floor really work "	211 "211" "i like the work i do but i get frustrated with both the company i work for and the industry i am in as a whole when i get to go to work and do my actual job i have a great time and enjoy it but more often than not i get frustrated by road blocks set up by bean counters who have no idea or desire to know how things on the floor really work "	3	-3	"211[0] "211[0] i[0] like[1] the[0] work[0] i[0] do[0] but[0] i[0] get[0] frustrated[-2] with[0] both[0] the[0] company[0] i[0] work[0] for[0] and[0] the[0] industry[0] i[0] am[0] in[0] as[0] a[0] whole[0] when[0] i[0] get[0] to[0] go[0] to[0] work[0] and[0] do[0] my[0] actual[0] job[0] i[0] have[0] a[0] great[2] time[0] and[0] enjoy[2] it[0] but[0] more[0] often[0] than[0] not[0] i[0] get[0] fru…
212 "212" "i thoroughly enjoy my job and look forwards to working each day my colleagues are very good to work with "	212 "212" "i thoroughly enjoy my job and look forwards to working each day my colleagues are very good to work with "	3	-1	"212[0] "212[0] i[0] thoroughly[0] enjoy[2] my[0] job[0] and[0] look[0] forwards[0] to[0] working[0] each[0] day[0] my[0] colleagues[0] are[0] very[0] good[1][1 LastWordBoosterStrength] to[0] work[0] with[0] [[Sentence=-1,3=word max, 1-5]][[[3,-1 max of sentences]]]
213 "213" "i enjoy my job because it is very varied no two days are the same and i like that i also like the team i work with"	213 "213" "i enjoy my job because it is very varied no two days are the same and i like that i also like the team i work with"	3	-1	"213[0] "213[0] i[0] enjoy[2] my[0] job[0] because[0] it[0] is[0] very[0] varied[0] no[0] two[0] days[0] are[0] the[0] same[0] and[0] i[0] like[1] that[0] i[0] also[0] like[1] the[0] team[0] i[0] work[0] with[0] [[Sentence=-1,3=word max, 1-5]][[[3,-1 max of sentences]]]
214 "214" "sometimes i find my job interesting the subject area certainly is fascinating but often i am doing tasks well beneath my level of education and it does feel a bit demeaning like my degree was a waste of time i like the people and the office though"	214 "214" "sometimes i find my job interesting the subject area certainly is fascinating but often i am doing tasks well beneath my level of education and it does feel a bit demeaning like my degree was a waste of time i like the people and the office though"	2	-2	"214[0] "214[0] sometimes[0] i[0] find[0] my[0] job[0] interesting[1] the[0] subject[0] area[0] certainly[0] is[0] fascinating[0] but[0] often[0] i[0] am[0] doing[0] tasks[0] well[0] beneath[0] my[0] level[0] of[0] education[0] and[0] it[0] does[0] feel[0] a[0] bit[0] demeaning[-1] like[1] my[0] degree[0] was[0] a[0] waste[-1] of[0] time[0] i[0] like[1] the[0] people[0] and[0] the[0] office[0] th…
215 "215" "i do not enjoy it at present it is a means to an end it allows me to earn enough whilst giving me a lot of flexibility that means i have no childcare costs i feel what the company says and does are at odds with my beliefs and values i intend to leave when it no longer suits my family life probably when my children start school"	215 "215" "i do not enjoy it at present it is a means to an end it allows me to earn enough whilst giving me a lot of flexibility that means i have no childcare costs i feel what the company says and does are at odds with my beliefs and values i intend to leave when it no longer suits my family life probably when my children start school"	2	-3	"215[0] "215[0] i[0] do[0] not[0] enjoy[2][NegatedDueToPreviousWord] it[0] at[0] present[0] it[0] is[0] a[0] means[0] to[0] an[0] end[0] it[0] allows[0] me[0] to[0] earn[0] enough[0] whilst[0] giving[0] me[0] a[0] lot[0] of[0] flexibility[0] that[0] means[0] i[0] have[0] no[0] childcare[0] costs[0] i[0] feel[0] what[0] the[0] company[0] says[0] and[0] does[0] are[0] at[0] odds[0] with[0] my[0] be…
216 "216" "i love my job it has many different aspects and i like managing different projects at the same time i do both research and teaching and love interacting with students planning courses and also managing longer term research projects i feel absorbed when i am working and inclined to get far too interested in too many things i m happy with this job and intend to stay in it for a long time…	216 "216" "i love my job it has many different aspects and i like managing different projects at the same time i do both research and teaching and love interacting with students planning courses and also managing longer term research projects i feel absorbed when i am working and inclined to get far too interested in too many things i m happy with this job and intend to stay in it for a long time…	3	-1	"216[0] "216[0] i[0] love[2] my[0] job[0] it[0] has[0] many[0] different[0] aspects[0] and[0] i[0] like[1] managing[0] different[0] projects[0] at[0] the[0] same[0] time[0] i[0] do[0] both[0] research[0] and[0] teaching[0] and[0] love[2] interacting[0] with[0] students[0] planning[0] courses[0] and[0] also[0] managing[0] longer[0] term[0] research[0] projects[0] i[0] feel[0] absorbed[0] when[0] i…
217 "217" "i am very happy with my job as i genuinely feel i am helping others i always remain positive even when faced with negative things sometimes"	217 "217" "i am very happy with my job as i genuinely feel i am helping others i always remain positive even when faced with negative things sometimes"	3	-2	"217[0] "217[0] i[0] am[0] very[0] happy[1][1 LastWordBoosterStrength] with[0] my[0] job[0] as[0] i[0] genuinely[0] feel[0] i[0] am[0] helping[0] others[0] i[0] always[0] remain[0] positive[2] even[0] when[0] faced[0] with[0] negative[-1] things[0] sometimes[0] [[Sentence=-2,3=word max, 1-5]][[[3,-2 max of sentences]]]
218 "218" "my job can feel rewarding from time to time honestly having to choose a career for the sake of making a living was something that i had to reconcile with intrinsically i am more creative than objective minded but my job requires objective critical thinking i occasionally want that so i am occasionally satisfied with it"	218 "218" "my job can feel rewarding from time to time honestly having to choose a career for the sake of making a living was something that i had to reconcile with intrinsically i am more creative than objective minded but my job requires objective critical thinking i occasionally want that so i am occasionally satisfied with it"	2	-2	"218[0] "218[0] my[0] job[0] can[0] feel[0] rewarding[1] from[0] time[0] to[0] time[0] honestly[0] having[0] to[0] choose[0] a[0] career[0] for[0] the[0] sake[0] of[0] making[0] a[0] living[0] was[0] something[0] that[0] i[0] had[0] to[0] reconcile[0] with[0] intrinsically[0] i[0] am[0] more[0] creative[0] than[0] objective[0] minded[0] but[0] my[0] job[0] requires[0] objective[0] critical[-1] th…
219 "219" "i think that my job is okay it s not that good that i can boast about it but it s not that bad so i ca not moan about it i would not really say i am happy with my job because it s not something i wish to do for the rest of my life but it does have its own benefits so i would say it s satisfactory"	219 "219" "i think that my job is okay it s not that good that i can boast about it but it s not that bad so i ca not moan about it i would not really say i am happy with my job because it s not something i wish to do for the rest of my life but it does have its own benefits so i would say it s satisfactory"	2	-2	"219[0] "219[0] i[0] think[0] that[0] my[0] job[0] is[0] okay[0] it[0] s[0] not[0] that[0] good[1][NegatedDueToPreviousWord] that[0] i[0] can[0] boast[-1] about[0] it[0] but[0] it[0] s[0] not[0] that[0] bad[-1][NegatedDueToPreviousWord] so[0] i[0] ca[0] not[0] moan[-1][NegatedDueToPreviousWord] about[0] it[0] i[0] would[0] not[0] really[0] say[0] i[0] am[0] happy[1] with[0] my[0] job[0] because[0…
220 "220" "i m not enjoying my job as much as i used to because my workload is becoming heavier the work itself has become more challenging i do not feel that i fit in as well with my new colleagues "	220 "220" "i m not enjoying my job as much as i used to because my workload is becoming heavier the work itself has become more challenging i do not feel that i fit in as well with my new colleagues "	1	-3	"220[0] "220[0] i[0] m[0] not[0] enjoying[2][NegatedDueToPreviousWord] my[0] job[0] as[0] much[0] as[0] i[0] used[0] to[0] because[0] my[0] workload[0] is[0] becoming[0] heavier[0] the[0] work[0] itself[0] has[0] become[0] more[0] challenging[0] i[0] do[0] not[0] feel[0] that[0] i[0] fit[0] in[0] as[0] well[0] with[0] my[0] new[0] colleagues[0] [[Sentence=-3,1=word max, 1-5]][[[1,-3 max of senten…
221 "221" "i have referred to my last job when answering questions as i am currently seeking a new role i enjoy the content of the job and the team that works for me i enjoy interacting with other teams i have not felt comfortable with the way my supervisor works and behaves"	221 "221" "i have referred to my last job when answering questions as i am currently seeking a new role i enjoy the content of the job and the team that works for me i enjoy interacting with other teams i have not felt comfortable with the way my supervisor works and behaves"	3	-2	"221[0] "221[0] i[0] have[0] referred[0] to[0] my[0] last[0] job[0] when[0] answering[0] questions[0] as[0] i[0] am[0] currently[0] seeking[0] a[0] new[0] role[0] i[0] enjoy[2] the[0] content[0] of[0] the[0] job[0] and[0] the[0] team[0] that[0] works[0] for[0] me[0] i[0] enjoy[2] interacting[0] with[0] other[0] teams[0] i[0] have[0] not[0] felt[0] comfortable[1][NegatedDueToPreviousWord] with[0] …
222 "222" "i love my job but the pressures due to budget cuts are difficult to manage the workload is becoming unmanageable and i spend a lot of time at home preparing materials "	22 "22" "i love my job but the pressures due to budget cuts are difficult to manage the workload is becoming unmanageable and i spend a lot of time at home preparing materials "	3	-2	"222/"22[0] "222/"22[0] i[0] love[2] my[0] job[0] but[0] the[0] pressures[-1] due[0] to[0] budget[0] cuts[0] are[0] difficult[-1] to[0] manage[0] the[0] workload[0] is[0] becoming[0] unmanageable[0] and[0] i[0] spend[0] a[0] lot[0] of[0] time[0] at[0] home[0] preparing[0] materials[0] [[Sentence=-2,3=word max, 1-5]][[[3,-2 max of sentences]]]
223 "223" "overall positives outweigh the negatives flexibility good salary self management far outweigh point in my life i know there are further opportunities too"	223 "223" "overall positives outweigh the negatives flexibility good salary self management far outweigh point in my life i know there are further opportunities too"	3	-2	"223[0] "223[0] overall[0] positives[2] outweigh[0] the[0] negatives[-1] flexibility[0] good[1] salary[0] self[0] management[0] far[0] outweigh[0] point[0] in[0] my[0] life[0] i[0] know[0] there[0] are[0] further[0] opportunities[0] too[0] [[Sentence=-2,3=word max, 1-5]][[[3,-2 max of sentences]]]
224 "224" "how do i think about my job as a whole my job is in two halves transcribing and mentoring transcribing for disabled students i am often thinking about the time partly because the work is constrained to windows of hrs in duration but also because sometimes the transcribing can be quite demanding and i want to know how long there is left of the work the material that i process attentivel…	224 "224" "how do i think about my job as a whole my job is in two halves transcribing and mentoring transcribing for disabled students i am often thinking about the time partly because the work is constrained to windows of hrs in duration but also because sometimes the transcribing can be quite demanding and i want to know how long there is left of the work the material that i process attentivel…	3	-2	"224[0] "224[0] how[0] do[0] i[0] think[0] about[0] my[0] job[0] as[0] a[0] whole[0] my[0] job[0] is[0] in[0] two[0] halves[0] transcribing[0] and[0] mentoring[0] transcribing[0] for[0] disabled[-1] students[0] i[0] am[0] often[0] thinking[0] about[0] the[0] time[0] partly[0] because[0] the[0] work[0] is[0] constrained[-1] to[0] windows[0] of[0] hrs[0] in[0] duration[0] but[0] also[0] because[0] …
225 "225" "at the moment i m still trying to find my way a way to fit in with my colleagues and their work ethic it is a little stressful but i m working on it"	225 "225" "at the moment i m still trying to find my way a way to fit in with my colleagues and their work ethic it is a little stressful but i m working on it"	1	-2	"225[0] "225[0] at[0] the[0] moment[0] i[0] m[0] still[0] trying[0] to[0] find[0] my[0] way[0] a[0] way[0] to[0] fit[0] in[0] with[0] my[0] colleagues[0] and[0] their[0] work[0] ethic[0] it[0] is[0] a[0] little[0] stressful[-1] but[0] i[0] m[0] working[0] on[0] it[0] [[Sentence=-2,1=word max, 1-5]][[[1,-2 max of sentences]]]
226 "226" "i think of it as worthwhile and purposeful job one that i enjoy and value but at times can be hard working and frantic"	226 "226" "i think of it as worthwhile and purposeful job one that i enjoy and value but at times can be hard working and frantic"	3	-2	"226[0] "226[0] i[0] think[0] of[0] it[0] as[0] worthwhile[1] and[0] purposeful[0] job[0] one[0] that[0] i[0] enjoy[2] and[0] value[1] but[0] at[0] times[0] can[0] be[0] hard[0] working[0] and[0] frantic[-1] [[Sentence=-2,3=word max, 1-5]][[[3,-2 max of sentences]]]
227 "227" "my job in theory in not a bad one but it can be a struggle once you have done it for a while mainly because it is very repetitive you speak to customers on the phone daily and some of these can be abusive which is hard for an individual to deal with i feel stressed a lot at work mainly because i worry i will get a bad customer who will be horrible to me and the support i have is not gr…	227 "227" "my job in theory in not a bad one but it can be a struggle once you have done it for a while mainly because it is very repetitive you speak to customers on the phone daily and some of these can be abusive which is hard for an individual to deal with i feel stressed a lot at work mainly because i worry i will get a bad customer who will be horrible to me and the support i have is not gr…	2	-4	"227[0] "227[0] my[0] job[0] in[0] theory[0] in[0] not[0] a[0] bad[-1][NegatedDueToPreviousWord] one[0] but[0] it[0] can[0] be[0] a[0] struggle[-1] once[0] you[0] have[0] done[0] it[0] for[0] a[0] while[0] mainly[0] because[0] it[0] is[0] very[0] repetitive[0] you[0] speak[0] to[0] customers[0] on[0] the[0] phone[0] daily[0] and[0] some[0] of[0] these[0] can[0] be[0] abusive[-3] which[0] is[0] ha…
228 "228" "i enjoy my job and the ability to help other people in my team to develop their skills further i find the red tape frustrating as sometimes this can really slow processes down which puts our team and the public we work with at a disadvantage"	228 "228" "i enjoy my job and the ability to help other people in my team to develop their skills further i find the red tape frustrating as sometimes this can really slow processes down which puts our team and the public we work with at a disadvantage"	3	-3	"228[0] "228[0] i[0] enjoy[2] my[0] job[0] and[0] the[0] ability[0] to[0] help[0] other[0] people[0] in[0] my[0] team[0] to[0] develop[0] their[0] skills[0] further[0] i[0] find[0] the[0] red[0] tape[0] frustrating[-2] as[0] sometimes[0] this[0] can[0] really[0] slow[0] processes[0] down[0] which[0] puts[0] our[0] team[0] and[0] the[0] public[0] we[0] work[0] with[0] at[0] a[0] disadvantage[-1] […
229 "229" "sometimes the work can feel very repetitive and then i am allocated a case completely different from all of the others i have i work with people who of course are all so different and this is what creates the variety in my job i experience a lot of frustrations particularly related to colleagues outside of sussex police but within sussex police itself i am happy and proud at work "	229 "229" "sometimes the work can feel very repetitive and then i am allocated a case completely different from all of the others i have i work with people who of course are all so different and this is what creates the variety in my job i experience a lot of frustrations particularly related to colleagues outside of sussex police but within sussex police itself i am happy and proud at work "	2	-3	"229[0] "229[0] sometimes[0] the[0] work[0] can[0] feel[0] very[0] repetitive[0] and[0] then[0] i[0] am[0] allocated[0] a[0] case[0] completely[0] different[0] from[0] all[0] of[0] the[0] others[0] i[0] have[0] i[0] work[0] with[0] people[0] who[0] of[0] course[0] are[0] all[0] so[0] different[0] and[0] this[0] is[0] what[0] creates[0] the[0] variety[0] in[0] my[0] job[0] i[0] experience[0] a[0] …
230 "230" "there are interesting aspects however the level of inertia complicates and slows down decision making"	230 "230" "there are interesting aspects however the level of inertia complicates and slows down decision making"	2	-2	"230[0] "230[0] there[0] are[0] interesting[1] aspects[0] however[0] the[0] level[0] of[0] inertia[0] complicates[-1] and[0] slows[0] down[0] decision[0] making[0] [[Sentence=-2,2=word max, 1-5]][[[2,-2 max of sentences]]]
231 "231" "depending on the day can the people i m working with the job can either be fun and smooth where time would pass quickly or i m working with people that i do not get along with as much and it becomes more tedious i m not as happy with my job as of recent i used to like working there but lately i ve just been working to earn money "	231 "231" "depending on the day can the people i m working with the job can either be fun and smooth where time would pass quickly or i m working with people that i do not get along with as much and it becomes more tedious i m not as happy with my job as of recent i used to like working there but lately i ve just been working to earn money "	2	-3	"231[0] "231[0] depending[0] on[0] the[0] day[0] can[0] the[0] people[0] i[0] m[0] working[0] with[0] the[0] job[0] can[0] either[0] be[0] fun[1] and[0] smooth[0] where[0] time[0] would[0] pass[0] quickly[0] or[0] i[0] m[0] working[0] with[0] people[0] that[0] i[0] do[0] not[0] get[0] along[0] with[0] as[0] much[0] and[0] it[0] becomes[0] more[0] tedious[-2] i[0] m[0] not[0] as[0] happy[1][Negate…
232 "232" "the job in itself i m fairly happy with i like the ambition of the work i feel frustrated by others a lot when i m trying to do it"	232 "232" "the job in itself i m fairly happy with i like the ambition of the work i feel frustrated by others a lot when i m trying to do it"	2	-3	"232[0] "232[0] the[0] job[0] in[0] itself[0] i[0] m[0] fairly[0] happy[1] with[0] i[0] like[1] the[0] ambition[0] of[0] the[0] work[0] i[0] feel[0] frustrated[-2] by[0] others[0] a[0] lot[0] when[0] i[0] m[0] trying[0] to[0] do[0] it[0] [[Sentence=-3,2=word max, 1-5]][[[2,-3 max of sentences]]]
233 "233" "i feel confident in my role and happy doing my current duties i am generally happy to take on extra work for diversity within the position also to work through breaks in order to complete tasks i enjoy my job and happy with the people i work with "	233 "233" "i feel confident in my role and happy doing my current duties i am generally happy to take on extra work for diversity within the position also to work through breaks in order to complete tasks i enjoy my job and happy with the people i work with "	3	-1	"233[0] "233[0] i[0] feel[0] confident[1] in[0] my[0] role[0] and[0] happy[1] doing[0] my[0] current[0] duties[0] i[0] am[0] generally[0] happy[1] to[0] take[0] on[0] extra[0] work[0] for[0] diversity[0] within[0] the[0] position[0] also[0] to[0] work[0] through[0] breaks[0] in[0] order[0] to[0] complete[0] tasks[0] i[0] enjoy[2] my[0] job[0] and[0] happy[1] with[0] the[0] people[0] i[0] work[0] …
234 "234" "i love my job it is extremely rewarding and everyday i feel fulfilled it is challenging to get a balance between work life and home life especially given the training involved with my job the commute can often be challenging too overall the job mitigates these factors my salary does not increase in line with inflation and i know that eventually i could make more money by working privat…	234 "234" "i love my job it is extremely rewarding and everyday i feel fulfilled it is challenging to get a balance between work life and home life especially given the training involved with my job the commute can often be challenging too overall the job mitigates these factors my salary does not increase in line with inflation and i know that eventually i could make more money by working privat…	4	-2	"234[0] "234[0] i[0] love[2] my[0] job[0] it[0] is[0] extremely[0] rewarding[1][2 LastWordBoosterStrength] and[0] everyday[0] i[0] feel[0] fulfilled[0] it[0] is[0] challenging[0] to[0] get[0] a[0] balance[0] between[0] work[0] life[0] and[0] home[0] life[0] especially[0] given[0] the[0] training[0] involved[0] with[0] my[0] job[0] the[0] commute[0] can[0] often[0] be[0] challenging[0] too[0] over…
235 "235" "i feel like my job is important and that i have a rewarding role "	235 "235" "i feel like my job is important and that i have a rewarding role "	2	-1	"235[0] "235[0] i[0] feel[0] like[1] my[0] job[0] is[0] important[0] and[0] that[0] i[0] have[0] a[0] rewarding[1] role[0] [[Sentence=-1,2=word max, 1-5]][[[2,-1 max of sentences]]]
236 "236" "i use to enjoy my job until i went back after maternity leave i am current working my leave "	236 "236" "i use to enjoy my job until i went back after maternity leave i am current working my leave "	3	-1	"236[0] "236[0] i[0] use[0] to[0] enjoy[2] my[0] job[0] until[0] i[0] went[0] back[0] after[0] maternity[0] leave[0] i[0] am[0] current[0] working[0] my[0] leave[0] [[Sentence=-1,3=word max, 1-5]][[[3,-1 max of sentences]]]
237 "237" "i enjoy my job as a whole and am passionate about the topic that i research i am happy with the work i am required to do and specifically with the control i have over what i do on a day to day basis"	237 "237" "i enjoy my job as a whole and am passionate about the topic that i research i am happy with the work i am required to do and specifically with the control i have over what i do on a day to day basis"	3	-1	"237[0] "237[0] i[0] enjoy[2] my[0] job[0] as[0] a[0] whole[0] and[0] am[0] passionate[2] about[0] the[0] topic[0] that[0] i[0] research[0] i[0] am[0] happy[1] with[0] the[0] work[0] i[0] am[0] required[0] to[0] do[0] and[0] specifically[0] with[0] the[0] control[0] i[0] have[0] over[0] what[0] i[0] do[0] on[0] a[0] day[0] to[0] day[0] basis[0] [[Sentence=-1,3=word max, 1-5]][[[3,-1 max of senten…
238 "238" "job is an easy option for me as it is low hours so i can concentrate on home life put up with my job because of this although i could earn a lot more elsewhere"	238 "238" "job is an easy option for me as it is low hours so i can concentrate on home life put up with my job because of this although i could earn a lot more elsewhere"	1	-2	"238[0] "238[0] job[0] is[0] an[0] easy[0] option[0] for[0] me[0] as[0] it[0] is[0] low[-1] hours[0] so[0] i[0] can[0] concentrate[0] on[0] home[0] life[0] put[0] up[0] with[0] my[0] job[0] because[0] of[0] this[0] although[0] i[0] could[0] earn[0] a[0] lot[0] more[0] elsewhere[0] [[Sentence=-2,1=word max, 1-5]][[[1,-2 max of sentences]]]
239 "239" "my current role is very rewarding i feel satisfied and happy when at work as i work a lot of nightshifts i feel very tired which affects my personal life "	239 "239" "my current role is very rewarding i feel satisfied and happy when at work as i work a lot of nightshifts i feel very tired which affects my personal life "	3	-3	"239[0] "239[0] my[0] current[0] role[0] is[0] very[0] rewarding[1][1 LastWordBoosterStrength] i[0] feel[0] satisfied[1] and[0] happy[1] when[0] at[0] work[0] as[0] i[0] work[0] a[0] lot[0] of[0] nightshifts[0] i[0] feel[0] very[0] tired[-1][-1 LastWordBoosterStrength] which[0] affects[0] my[0] personal[0] life[0] [[Sentence=-3,3=word max, 1-5]][[[3,-3 max of sentences]]]
240 "240" "when i am at work i feel good motivated to do my work and although i am a supervisor i have good support around me i have had a close bereavement only recently and my piers at work have been great very supportive and now i feel ready to get back to work as i am missing it after one week off i love the work i do it is rewarding and i feel its something i am good at i have been doing thi…	240 "240" "when i am at work i feel good motivated to do my work and although i am a supervisor i have good support around me i have had a close bereavement only recently and my piers at work have been great very supportive and now i feel ready to get back to work as i am missing it after one week off i love the work i do it is rewarding and i feel its something i am good at i have been doing thi…	3	-4	"240[0] "240[0] when[0] i[0] am[0] at[0] work[0] i[0] feel[0] good[1] motivated[0] to[0] do[0] my[0] work[0] and[0] although[0] i[0] am[0] a[0] supervisor[0] i[0] have[0] good[1] support[1] around[0] me[0] i[0] have[0] had[0] a[0] close[0] bereavement[-3] only[0] recently[0] and[0] my[0] piers[0] at[0] work[0] have[0] been[0] great[2] very[0] supportive[1][1 LastWordBoosterStrength] and[0] now[0]…
241 "241" "generally happy with my position in the company when busy i am very happy in my job when we are quiet i get bored and do not enjoy work would love to be paid more and have more responsibility perhaps have a team to manage"	241 "241" "generally happy with my position in the company when busy i am very happy in my job when we are quiet i get bored and do not enjoy work would love to be paid more and have more responsibility perhaps have a team to manage"	3	-3	"241[0] "241[0] generally[0] happy[1] with[0] my[0] position[0] in[0] the[0] company[0] when[0] busy[0] i[0] am[0] very[0] happy[1][1 LastWordBoosterStrength] in[0] my[0] job[0] when[0] we[0] are[0] quiet[0] i[0] get[0] bored[-1] and[0] do[0] not[0] enjoy[2][NegatedDueToPreviousWord] work[0] would[0] love[2][-1 LastWordBoosterStrength] to[0] be[0] paid[0] more[0] and[0] have[0] more[0] responsibi…
242 "242" "i like aspects of my job very much and am happiest when i am doing certain things and interacting with certain people my responsibilities mean that i have a variety of tasks and some i enjoy less and this impacts on how i feel there has been an increase of pressure on the success achieved in the job and the industry this has made the job less enjoyable as it seems there is a much great…	242 "242" "i like aspects of my job very much and am happiest when i am doing certain things and interacting with certain people my responsibilities mean that i have a variety of tasks and some i enjoy less and this impacts on how i feel there has been an increase of pressure on the success achieved in the job and the industry this has made the job less enjoyable as it seems there is a much great…	3	-2	"242[0] "242[0] i[0] like[1] aspects[0] of[0] my[0] job[0] very[0] much[0] and[0] am[0] happiest[2] when[0] i[0] am[0] doing[0] certain[0] things[0] and[0] interacting[0] with[0] certain[0] people[0] my[0] responsibilities[0] mean[0] that[0] i[0] have[0] a[0] variety[0] of[0] tasks[0] and[0] some[0] i[0] enjoy[2] less[0] and[0] this[0] impacts[0] on[0] how[0] i[0] feel[0] there[0] has[0] been[0] …
243 "243" "i love the work that i do with the children however i feel like the leaders in my school district do not actually care about the children"	243 "243" "i love the work that i do with the children however i feel like the leaders in my school district do not actually care about the children"	3	-2	"243[0] "243[0] i[0] love[2] the[0] work[0] that[0] i[0] do[0] with[0] the[0] children[0] however[0] i[0] feel[0] like[1] the[0] leaders[0] in[0] my[0] school[0] district[0] do[0] not[0] actually[0] care[1][NegatedDueToPreviousWord] about[0] the[0] children[0] [[Sentence=-2,3=word max, 1-5]][[[3,-2 max of sentences]]]
244 "244" "i work as a merchandiser in retail i enjoy my job very much when i see the end result is m at the moment putting christmas displays on and feel proud how its s looking the only time is m unhappy in work is when we are short staffed and i can t complete my work to the standard i enjoy"	244 "244" "i work as a merchandiser in retail i enjoy my job very much when i see the end result is m at the moment putting christmas displays on and feel proud how its s looking the only time is m unhappy in work is when we are short staffed and i can t complete my work to the standard i enjoy"	3	-3	"244[0] "244[0] i[0] work[0] as[0] a[0] merchandiser[0] in[0] retail[0] i[0] enjoy[2] my[0] job[0] very[0] much[0] when[0] i[0] see[0] the[0] end[0] result[0] is[0] m[0] at[0] the[0] moment[0] putting[0] christmas[0] displays[0] on[0] and[0] feel[0] proud[1] how[0] its[0] s[0] looking[0] the[0] only[0] time[0] is[0] m[0] unhappy[-2] in[0] work[0] is[0] when[0] we[0] are[0] short[0] staffed[0] and…
245 "245" "i really like and enjoy my job i enjoy working with my colleagues all on the same wavelength there to get the job done sometimes it is hard work and it can get tiresome but i m just happy and thankful that i m in employment i find myself bored when i have a day off"	245 "245" "i really like and enjoy my job i enjoy working with my colleagues all on the same wavelength there to get the job done sometimes it is hard work and it can get tiresome but i m just happy and thankful that i m in employment i find myself bored when i have a day off"	3	-2	"245[0] "245[0] i[0] really[0] like[1][1 LastWordBoosterStrength] and[0] enjoy[2] my[0] job[0] i[0] enjoy[2] working[0] with[0] my[0] colleagues[0] all[0] on[0] the[0] same[0] wavelength[0] there[0] to[0] get[0] the[0] job[0] done[0] sometimes[0] it[0] is[0] hard[0] work[0] and[0] it[0] can[0] get[0] tiresome[-1] but[0] i[0] m[0] just[0] happy[1][-1 LastWordBoosterStrength] and[0] thankful[1] tha…
246 "246" "i enjoy going to work on some days to have adult conversations away from my children it gives me structure and routine the job in all is fairly easy and i am good at it so i done t have any hassle at work i done t feel very positive about the management at work but i try not to let it bother me or get to involved "	246 "246" "i enjoy going to work on some days to have adult conversations away from my children it gives me structure and routine the job in all is fairly easy and i am good at it so i done t have any hassle at work i done t feel very positive about the management at work but i try not to let it bother me or get to involved "	4	-2	"246[0] "246[0] i[0] enjoy[2] going[0] to[0] work[0] on[0] some[0] days[0] to[0] have[0] adult[0] conversations[0] away[0] from[0] my[0] children[0] it[0] gives[0] me[0] structure[0] and[0] routine[0] the[0] job[0] in[0] all[0] is[0] fairly[0] easy[0] and[0] i[0] am[0] good[1] at[0] it[0] so[0] i[0] done[0] t[0] have[0] any[0] hassle[-1] at[0] work[0] i[0] done[0] t[0] feel[0] very[0] positive[2]…
247 "247" "i am unhappy with my job role and the responsibilities i carry out i am currently looking for a new job "	247 "247" "i am unhappy with my job role and the responsibilities i carry out i am currently looking for a new job "	1	-3	"247[0] "247[0] i[0] am[0] unhappy[-2] with[0] my[0] job[0] role[0] and[0] the[0] responsibilities[0] i[0] carry[0] out[0] i[0] am[0] currently[0] looking[0] for[0] a[0] new[0] job[0] [[Sentence=-3,1=word max, 1-5]][[[1,-3 max of sentences]]]
248 "248" "i sometimes like my job and i enjoy the clients that i work for but most of my job is picking up the slack for people that take the credit for my actions with no support and no guidance it is stressful and absolutely unappreciated both in personal praise and in salary benefits my coworkers and i share very different political and personal views on how to treat people which is hard to o…	248 "248" "i sometimes like my job and i enjoy the clients that i work for but most of my job is picking up the slack for people that take the credit for my actions with no support and no guidance it is stressful and absolutely unappreciated both in personal praise and in salary benefits my coworkers and i share very different political and personal views on how to treat people which is hard to o…	3	-3	"248[0] "248[0] i[0] sometimes[0] like[1][-1 LastWordBoosterStrength] my[0] job[0] and[0] i[0] enjoy[2] the[0] clients[0] that[0] i[0] work[0] for[0] but[0] most[0] of[0] my[0] job[0] is[0] picking[0] up[0] the[0] slack[0] for[0] people[0] that[0] take[0] the[0] credit[0] for[0] my[0] actions[0] with[0] no[0] support[1] and[0] no[0] guidance[0] it[0] is[0] stressful[-1] and[0] absolutely[0] unapp…
249 "249" "the job itself is a bit repetitive i feel my skills are not used to the full potential but there s room to progress and the company is inspiring and a good atmosphere to work in"	249 "249" "the job itself is a bit repetitive i feel my skills are not used to the full potential but there s room to progress and the company is inspiring and a good atmosphere to work in"	3	-1	"249[0] "249[0] the[0] job[0] itself[0] is[0] a[0] bit[0] repetitive[0] i[0] feel[0] my[0] skills[0] are[0] not[0] used[0] to[0] the[0] full[0] potential[0] but[0] there[0] s[0] room[0] to[0] progress[0] and[0] the[0] company[0] is[0] inspiring[2] and[0] a[0] good[1] atmosphere[0] to[0] work[0] in[0] [[Sentence=-1,3=word max, 1-5]][[[3,-1 max of sentences]]]
250 "250" "i enjoy my job even though it requires working under pressure at time to get the job done better support and recognition from the company would be nice once in a while to boost moral and productivity overall i love the job role i do"	250 "250" "i enjoy my job even though it requires working under pressure at time to get the job done better support and recognition from the company would be nice once in a while to boost moral and productivity overall i love the job role i do"	3	-2	"250[0] "250[0] i[0] enjoy[2] my[0] job[0] even[0] though[0] it[0] requires[0] working[0] under[0] pressure[-1] at[0] time[0] to[0] get[0] the[0] job[0] done[0] better[0] support[1] and[0] recognition[0] from[0] the[0] company[0] would[0] be[0] nice[1] once[0] in[0] a[0] while[0] to[0] boost[0] moral[0] and[0] productivity[0] overall[0] i[0] love[2] the[0] job[0] role[0] i[0] do[0] [[Sentence=-2,…
251 "251" "it s exciting and stimulating "	251 "251" "it s exciting and stimulating "	3	-1	"251[0] "251[0] it[0] s[0] exciting[2] and[0] stimulating[0] [[Sentence=-1,3=word max, 1-5]][[[3,-1 max of sentences]]]
252 "252" "how do i feel at work"	252 "252" "how do i feel at work"	1	-1	"252[0] "252[0] how[0] do[0] i[0] feel[0] at[0] work[0] [[Sentence=-1,1=word max, 1-5]][[[1,-1 max of sentences]]]
253 "253" "i am happy with the flexibility of my schedule and the ability to work remotely however the inconsistency of the work and expectations is very frustrating the work itself is not at all satisfying and the pay is on the low side in addition there does not seem to be much opportunity for advancement because there are so many negatives i am for the most part unhappy with my job "	253 "253" "i am happy with the flexibility of my schedule and the ability to work remotely however the inconsistency of the work and expectations is very frustrating the work itself is not at all satisfying and the pay is on the low side in addition there does not seem to be much opportunity for advancement because there are so many negatives i am for the most part unhappy with my job "	2	-4	"253[0] "253[0] i[0] am[0] happy[1] with[0] the[0] flexibility[0] of[0] my[0] schedule[0] and[0] the[0] ability[0] to[0] work[0] remotely[0] however[0] the[0] inconsistency[-1] of[0] the[0] work[0] and[0] expectations[0] is[0] very[0] frustrating[-2][-1 LastWordBoosterStrength] the[0] work[0] itself[0] is[0] not[0] at[0] all[0] satisfying[1] and[0] the[0] pay[0] is[0] on[0] the[0] low[-1] side[0]…
254 "254" "i do not like my job comcast customers are entitled and forget they re talking to a human being comcast s metrics are there to set people up the people who excel are just that good the people who do not are not necessarily bad the pay is okay but not enough true what we have to do this job has made me hate customer service my next job will not be customer service and it is because of c…	254 "254" "i do not like my job comcast customers are entitled and forget they re talking to a human being comcast s metrics are there to set people up the people who excel are just that good the people who do not are not necessarily bad the pay is okay but not enough true what we have to do this job has made me hate customer service my next job will not be customer service and it is because of c…	3	-4	"254[0] "254[0] i[0] do[0] not[0] like[1][NegatedDueToPreviousWord] my[0] job[0] comcast[0] customers[0] are[0] entitled[0] and[0] forget[0] they[0] re[0] talking[0] to[0] a[0] human[0] being[0] comcast[0] s[0] metrics[0] are[0] there[0] to[0] set[0] people[0] up[0] the[0] people[0] who[0] excel[2] are[0] just[0] that[0] good[1] the[0] people[0] who[0] do[0] not[0] are[0] not[0] necessarily[0] ba…
255 "255" "i really enjoy my job and find it very rewarding although i do find it very tiring some days i enjoy working with my colleagues and find it to be a very happy work environment"	255 "255" "i really enjoy my job and find it very rewarding although i do find it very tiring some days i enjoy working with my colleagues and find it to be a very happy work environment"	4	-1	"255[0] "255[0] i[0] really[0] enjoy[2][1 LastWordBoosterStrength] my[0] job[0] and[0] find[0] it[0] very[0] rewarding[1][1 LastWordBoosterStrength] although[0] i[0] do[0] find[0] it[0] very[0] tiring[0] some[0] days[0] i[0] enjoy[2] working[0] with[0] my[0] colleagues[0] and[0] find[0] it[0] to[0] be[0] a[0] very[0] happy[1][1 LastWordBoosterStrength] work[0] environment[0] [[Sentence=-1,4=word …
256 "256" "i do feel my job has meaning but rather for the company not for the wellbeing of the world which i feel is a pity the environment however is nice with friendly colleagues and reasonable bosses the salary is okay all in all which makes the job overall doable i would however i think be happier in a job plan e closer to home"	256 "256" "i do feel my job has meaning but rather for the company not for the wellbeing of the world which i feel is a pity the environment however is nice with friendly colleagues and reasonable bosses the salary is okay all in all which makes the job overall doable i would however i think be happier in a job plan e closer to home"	3	-2	"256[0] "256[0] i[0] do[0] feel[0] my[0] job[0] has[0] meaning[0] but[0] rather[0] for[0] the[0] company[0] not[0] for[0] the[0] wellbeing[1] of[0] the[0] world[0] which[0] i[0] feel[0] is[0] a[0] pity[-1] the[0] environment[0] however[0] is[0] nice[1] with[0] friendly[1] colleagues[0] and[0] reasonable[0] bosses[0] the[0] salary[0] is[0] okay[0] all[0] in[0] all[0] which[0] makes[0] the[0] job[0…
257 "257" "i feel that i love the job i do as a special needs teacher the school is very caring and supportive of peer and pupil we all do the best we possibly can for the students i like my job i feel proud to tell people what i do at times it is not easy but i get tremendous satisfaction from doing it "	257 "257" "i feel that i love the job i do as a special needs teacher the school is very caring and supportive of peer and pupil we all do the best we possibly can for the students i like my job i feel proud to tell people what i do at times it is not easy but i get tremendous satisfaction from doing it "	4	-1	"257[0] "257[0] i[0] feel[0] that[0] i[0] love[2] the[0] job[0] i[0] do[0] as[0] a[0] special[1] needs[0] teacher[0] the[0] school[0] is[0] very[0] caring[2][1 LastWordBoosterStrength] and[0] supportive[1] of[0] peer[0] and[0] pupil[0] we[0] all[0] do[0] the[0] best[1] we[0] possibly[0] can[0] for[0] the[0] students[0] i[0] like[1] my[0] job[0] i[0] feel[0] proud[1] to[0] tell[0] people[0] what[0…
258 "258" "i am happy with work i have to day to day but i am not too happy with the 12hr days and the early starts the hourly rate pay for the job needs to be much better and will be with time hopefully overall i am happy in my job and currently i have decided to stop looking "	258 "258" "i am happy with work i have to day to day but i am not too happy with the 12hr days and the early starts the hourly rate pay for the job needs to be much better and will be with time hopefully overall i am happy in my job and currently i have decided to stop looking "	2	-2	"258[0] "258[0] i[0] am[0] happy[1] with[0] work[0] i[0] have[0] to[0] day[0] to[0] day[0] but[0] i[0] am[0] not[0] too[0] happy[1][NegatedDueToPreviousWord] with[0] the[0] 12hr[0] days[0] and[0] the[0] early[0] starts[0] the[0] hourly[0] rate[0] pay[0] for[0] the[0] job[0] needs[0] to[0] be[0] much[0] better[0] and[0] will[0] be[0] with[0] time[0] hopefully[0] overall[0] i[0] am[0] happy[1] in[0…
259 "259" "i feel happy and confident at work and get on well with all my colleagues my job gives me a sense of meaning and warmth looking after people when they are unable to so there selves"	259 "259" "i feel happy and confident at work and get on well with all my colleagues my job gives me a sense of meaning and warmth looking after people when they are unable to so there selves"	2	-1	"259[0] "259[0] i[0] feel[0] happy[1] and[0] confident[1] at[0] work[0] and[0] get[0] on[0] well[0] with[0] all[0] my[0] colleagues[0] my[0] job[0] gives[0] me[0] a[0] sense[0] of[0] meaning[0] and[0] warmth[0] looking[0] after[0] people[0] when[0] they[0] are[0] unable[0] to[0] so[0] there[0] selves[0] [[Sentence=-1,2=word max, 1-5]][[[2,-1 max of sentences]]]
260 "260" "i truly enjoy the environment supervision and co workers i engage with on a daily basis"	260 "260" "i truly enjoy the environment supervision and co workers i engage with on a daily basis"	3	-1	"260[0] "260[0] i[0] truly[1] enjoy[2] the[0] environment[0] supervision[0] and[0] co[0] workers[0] i[0] engage[0] with[0] on[0] a[0] daily[0] basis[0] [[Sentence=-1,3=word max, 1-5]][[[3,-1 max of sentences]]]
261 "261" "i overall enjoy the concept of the job which is teaching though there are several detractors that can sometimes make my enjoyment less than it should be some of those detractors are due to working remotely the class i teach is online and i live at a distance from the university location lack of complete support odd expectations rushed timeframes and lack of transparency authority of co…	261 "261" "i overall enjoy the concept of the job which is teaching though there are several detractors that can sometimes make my enjoyment less than it should be some of those detractors are due to working remotely the class i teach is online and i live at a distance from the university location lack of complete support odd expectations rushed timeframes and lack of transparency authority of co…	3	-2	"261[0] "261[0] i[0] overall[0] enjoy[2] the[0] concept[0] of[0] the[0] job[0] which[0] is[0] teaching[0] though[0] there[0] are[0] several[0] detractors[-1] that[0] can[0] sometimes[0] make[0] my[0] enjoyment[2] less[0] than[0] it[0] should[0] be[0] some[0] of[0] those[0] detractors[-1] are[0] due[0] to[0] working[0] remotely[0] the[0] class[0] i[0] teach[0] is[0] online[0] and[0] i[0] live[0] a…
262 "262" "i enjoy my job whilst i am busy and participating in activities and going out and seeing managers whilst being helpful"	262 "262" "i enjoy my job whilst i am busy and participating in activities and going out and seeing managers whilst being helpful"	3	-1	"262[0] "262[0] i[0] enjoy[2] my[0] job[0] whilst[0] i[0] am[0] busy[0] and[0] participating[0] in[0] activities[0] and[0] going[0] out[0] and[0] seeing[0] managers[0] whilst[0] being[0] helpful[1] [[Sentence=-1,3=word max, 1-5]][[[3,-1 max of sentences]]]
263 "263" "i like the content of my job but there are several aspects of it that could be better like my relationship with my supervisor for example there are a lot of office politics that go on in that office and because i am relatively new to the position i do not have much political clout i have to work harder to get my projects approved than others who have been working their longer"	263 "263" "i like the content of my job but there are several aspects of it that could be better like my relationship with my supervisor for example there are a lot of office politics that go on in that office and because i am relatively new to the position i do not have much political clout i have to work harder to get my projects approved than others who have been working their longer"	2	-1	"263[0] "263[0] i[0] like[1] the[0] content[0] of[0] my[0] job[0] but[0] there[0] are[0] several[0] aspects[0] of[0] it[0] that[0] could[0] be[0] better[0] like[1] my[0] relationship[0] with[0] my[0] supervisor[0] for[0] example[0] there[0] are[0] a[0] lot[0] of[0] office[0] politics[0] that[0] go[0] on[0] in[0] that[0] office[0] and[0] because[0] i[0] am[0] relatively[0] new[0] to[0] the[0] posi…
264 "264" "i enjoy my job at times but it would seem that my area of work we are not understood enough so we done t get to make any decisions that could reflect better for the company"	264 "264" "i enjoy my job at times but it would seem that my area of work we are not understood enough so we done t get to make any decisions that could reflect better for the company"	3	-1	"264[0] "264[0] i[0] enjoy[2] my[0] job[0] at[0] times[0] but[0] it[0] would[0] seem[0] that[0] my[0] area[0] of[0] work[0] we[0] are[0] not[0] understood[0] enough[0] so[0] we[0] done[0] t[0] get[0] to[0] make[0] any[0] decisions[0] that[0] could[0] reflect[0] better[0] for[0] the[0] company[0] [[Sentence=-1,3=word max, 1-5]][[[3,-1 max of sentences]]]
265 "265" "i should be paid a lot more but could be on a lot less elsewhere no bonus incentive or overtime will be stuck in same job till i retire unless i move on due to commuting long work hours have little time for family someone leaves another employee gets the workload instead of replacing them like the job i do but do not feel appreciated enough rewarded enough used to be a friendly company…	265 "265" "i should be paid a lot more but could be on a lot less elsewhere no bonus incentive or overtime will be stuck in same job till i retire unless i move on due to commuting long work hours have little time for family someone leaves another employee gets the workload instead of replacing them like the job i do but do not feel appreciated enough rewarded enough used to be a friendly company…	2	-2	"265[0] "265[0] i[0] should[0] be[0] paid[0] a[0] lot[0] more[0] but[0] could[0] be[0] on[0] a[0] lot[0] less[0] elsewhere[0] no[0] bonus[0] incentive[0] or[0] overtime[0] will[0] be[0] stuck[0] in[0] same[0] job[0] till[0] i[0] retire[-1] unless[0] i[0] move[0] on[0] due[0] to[0] commuting[0] long[0] work[0] hours[0] have[0] little[0] time[0] for[0] family[0] someone[0] leaves[0] another[0] empl…
266 "266" "i feel like i m forced to do it i m always so envious of people around me who seemed to like and are passionate with what they re doing i wish i have that i m happy with my job i could not be more grateful but i m just not motivated to do it i feel like i do not deserve it and i ve been faking it all these while i did not even know how i got accepted here in the first place "	266 "266" "i feel like i m forced to do it i m always so envious of people around me who seemed to like and are passionate with what they re doing i wish i have that i m happy with my job i could not be more grateful but i m just not motivated to do it i feel like i do not deserve it and i ve been faking it all these while i did not even know how i got accepted here in the first place "	3	-3	"266[0] "266[0] i[0] feel[0] like[1] i[0] m[0] forced[0] to[0] do[0] it[0] i[0] m[0] always[0] so[0] envious[-2] of[0] people[0] around[0] me[0] who[0] seemed[0] to[0] like[1] and[0] are[0] passionate[2] with[0] what[0] they[0] re[0] doing[0] i[0] wish[0] i[0] have[0] that[0] i[0] m[0] happy[1] with[0] my[0] job[0] i[0] could[0] not[0] be[0] more[0] grateful[1] but[0] i[0] m[0] just[0] not[0] mot…
267 "267" "i feel bored when i am working as the work i do can be very repetitive and mind numbing i am happy with my job and i like it more because of the people who i work with more than the job i am doing"	267 "267" "i feel bored when i am working as the work i do can be very repetitive and mind numbing i am happy with my job and i like it more because of the people who i work with more than the job i am doing"	2	-2	"267[0] "267[0] i[0] feel[0] bored[-1] when[0] i[0] am[0] working[0] as[0] the[0] work[0] i[0] do[0] can[0] be[0] very[0] repetitive[0] and[0] mind[0] numbing[-1] i[0] am[0] happy[1] with[0] my[0] job[0] and[0] i[0] like[1] it[0] more[0] because[0] of[0] the[0] people[0] who[0] i[0] work[0] with[0] more[0] than[0] the[0] job[0] i[0] am[0] doing[0] [[Sentence=-2,2=word max, 1-5]][[[2,-2 max of sen…
268 "268" "i am very happy in my job it was i ve always wanted to do and i always feel like i am making a difference the only thing is i work really long hours everyday and i am tired have not had a holiday on a while"	268 "268" "i am very happy in my job it was i ve always wanted to do and i always feel like i am making a difference the only thing is i work really long hours everyday and i am tired have not had a holiday on a while"	3	-2	"268[0] "268[0] i[0] am[0] very[0] happy[1][1 LastWordBoosterStrength] in[0] my[0] job[0] it[0] was[0] i[0] ve[0] always[0] wanted[0] to[0] do[0] and[0] i[0] always[0] feel[0] like[1] i[0] am[0] making[0] a[0] difference[0] the[0] only[0] thing[0] is[0] i[0] work[0] really[0] long[0] hours[0] everyday[0] and[0] i[0] am[0] tired[-1] have[0] not[0] had[0] a[0] holiday[0] on[0] a[0] while[0] [[Sente…
269 "269" "i enjoy some aspects of my role over others i find it difficult that in 18 months i have had 4 managers and each one changes the way in which we work and the clients we work win which makes it difficult some managers have micromanaged and took control over the work we do which leaves us with little autonomy to be creative and work more effectively "	269 "269" "i enjoy some aspects of my role over others i find it difficult that in 18 months i have had 4 managers and each one changes the way in which we work and the clients we work win which makes it difficult some managers have micromanaged and took control over the work we do which leaves us with little autonomy to be creative and work more effectively "	3	-2	"269[0] "269[0] i[0] enjoy[2] some[0] aspects[0] of[0] my[0] role[0] over[0] others[0] i[0] find[0] it[0] difficult[-1] that[0] in[0] 18[0] months[0] i[0] have[0] had[0] 4[0] managers[0] and[0] each[0] one[0] changes[0] the[0] way[0] in[0] which[0] we[0] work[0] and[0] the[0] clients[0] we[0] work[0] win[0] which[0] makes[0] it[0] difficult[-1] some[0] managers[0] have[0] micromanaged[0] and[0] t…
270 "270" "at this moment in time i am somewhat unhappy in my work i m in a support role and i ve been told to withdraw support from some to ensure the central location is open during working hours this situation was caused by a lack of staff and an unwillingness to pay for additional staffing i enjoy my job and love working with my clients however i am increasingly frustrated at the lack of resp…	270 "270" "at this moment in time i am somewhat unhappy in my work i m in a support role and i ve been told to withdraw support from some to ensure the central location is open during working hours this situation was caused by a lack of staff and an unwillingness to pay for additional staffing i enjoy my job and love working with my clients however i am increasingly frustrated at the lack of resp…	3	-3	"270[0] "270[0] at[0] this[0] moment[0] in[0] time[0] i[0] am[0] somewhat[0] unhappy[-2] in[0] my[0] work[0] i[0] m[0] in[0] a[0] support[1] role[0] and[0] i[0] ve[0] been[0] told[0] to[0] withdraw[0] support[1] from[0] some[0] to[0] ensure[0] the[0] central[0] location[0] is[0] open[0] during[0] working[0] hours[0] this[0] situation[0] was[0] caused[0] by[0] a[0] lack[-1] of[0] staff[0] and[0] a…
271 "271" "i am happy with the flexibility i am given at work to self manage my day and responsibilities i am also given the opportunity to work from home thus allowing me to enjoy a good work life balance all in all i am very happy with the company i work for"	271 "271" "i am happy with the flexibility i am given at work to self manage my day and responsibilities i am also given the opportunity to work from home thus allowing me to enjoy a good work life balance all in all i am very happy with the company i work for"	3	-1	"271[0] "271[0] i[0] am[0] happy[1] with[0] the[0] flexibility[0] i[0] am[0] given[0] at[0] work[0] to[0] self[0] manage[0] my[0] day[0] and[0] responsibilities[0] i[0] am[0] also[0] given[0] the[0] opportunity[0] to[0] work[0] from[0] home[0] thus[0] allowing[0] me[0] to[0] enjoy[2] a[0] good[1] work[0] life[0] balance[0] all[0] in[0] all[0] i[0] am[0] very[0] happy[1][1 LastWordBoosterStrength]…
272 "272" "i think my job is very fulfilling i enjoy both the administration tasks and the customer communication role it is varied and interesting i am happy when i work even though awkward customers can sometimes make it challenging"	272 "272" "i think my job is very fulfilling i enjoy both the administration tasks and the customer communication role it is varied and interesting i am happy when i work even though awkward customers can sometimes make it challenging"	3	-2	"272[0] "272[0] i[0] think[0] my[0] job[0] is[0] very[0] fulfilling[0] i[0] enjoy[2] both[0] the[0] administration[0] tasks[0] and[0] the[0] customer[0] communication[0] role[0] it[0] is[0] varied[0] and[0] interesting[1] i[0] am[0] happy[1] when[0] i[0] work[0] even[0] though[0] awkward[-1] customers[0] can[0] sometimes[0] make[0] it[0] challenging[0] [[Sentence=-2,3=word max, 1-5]][[[3,-2 max o…
273 "273" "i work to look after my family when i finish at work i rarely think about it when i am at home however when i am at work i do my job to the best of my ability i done t see myself as career oriented whilst is m not completely happy with my job it fits my family life which is the most important aspect for me so i will continue with my job until it does not"	273 "273" "i work to look after my family when i finish at work i rarely think about it when i am at home however when i am at work i do my job to the best of my ability i done t see myself as career oriented whilst is m not completely happy with my job it fits my family life which is the most important aspect for me so i will continue with my job until it does not"	2	-3	"273[0] "273[0] i[0] work[0] to[0] look[0] after[0] my[0] family[0] when[0] i[0] finish[0] at[0] work[0] i[0] rarely[0] think[0] about[0] it[0] when[0] i[0] am[0] at[0] home[0] however[0] when[0] i[0] am[0] at[0] work[0] i[0] do[0] my[0] job[0] to[0] the[0] best[1] of[0] my[0] ability[0] i[0] done[0] t[0] see[0] myself[0] as[0] career[0] oriented[0] whilst[0] is[0] m[0] not[0] completely[0] happy…
274 "274" "i feel frustrated at work because i really want to do my best for those that i care for but we are so stretched its a case of prioritizing which jobs to do and by default prioritizing which jobs not to do or do late because there is not enough time or staff to do what needs doing i feel burnt out and broken after 31 years working for the nhs but he last 11 in my current role have got p…	274 "274" "i feel frustrated at work because i really want to do my best for those that i care for but we are so stretched its a case of prioritizing which jobs to do and by default prioritizing which jobs not to do or do late because there is not enough time or staff to do what needs doing i feel burnt out and broken after 31 years working for the nhs but he last 11 in my current role have got p…	2	-3	"274[0] "274[0] i[0] feel[0] frustrated[-2] at[0] work[0] because[0] i[0] really[0] want[0] to[0] do[0] my[0] best[1] for[0] those[0] that[0] i[0] care[1] for[0] but[0] we[0] are[0] so[0] stretched[0] its[0] a[0] case[0] of[0] prioritizing[0] which[0] jobs[0] to[0] do[0] and[0] by[0] default[-1] prioritizing[0] which[0] jobs[0] not[0] to[0] do[0] or[0] do[0] late[0] because[0] there[0] is[0] not[…
275 "275" "i am very happy and satisfied with my work "	275 "275" "i am very happy and satisfied with my work "	3	-1	"275[0] "275[0] i[0] am[0] very[0] happy[1][1 LastWordBoosterStrength] and[0] satisfied[1] with[0] my[0] work[0] [[Sentence=-1,3=word max, 1-5]][[[3,-1 max of sentences]]]
276 "276" "my job is a very demanding one both mentally and emotionally when at work it sometimes difficult to face the enormity of what i do and sometimes need to deal with difficult emotions later i am mostly happy with my job but lack of funding and resources can lead to frustrations when i can not provide the best care for my patients"	276 "276" "my job is a very demanding one both mentally and emotionally when at work it sometimes difficult to face the enormity of what i do and sometimes need to deal with difficult emotions later i am mostly happy with my job but lack of funding and resources can lead to frustrations when i can not provide the best care for my patients"	2	-3	"276[0] "276[0] my[0] job[0] is[0] a[0] very[0] demanding[0] one[0] both[0] mentally[0] and[0] emotionally[0] when[0] at[0] work[0] it[0] sometimes[0] difficult[-1][--1 LastWordBoosterStrength] to[0] face[0] the[0] enormity[0] of[0] what[0] i[0] do[0] and[0] sometimes[0] need[0] to[0] deal[0] with[0] difficult[-1] emotions[0] later[0] i[0] am[0] mostly[0] happy[1] with[0] my[0] job[0] but[0] lack…
277 "277" "my job is ok i find it tiring staring at screen and dealing with phone calls i also find it frustrating when you need others to fix problems and have to wait for them to do it the computer systems are awful"	277 "277" "my job is ok i find it tiring staring at screen and dealing with phone calls i also find it frustrating when you need others to fix problems and have to wait for them to do it the computer systems are awful"	1	-4	"277[0] "277[0] my[0] job[0] is[0] ok[0] i[0] find[0] it[0] tiring[0] staring[0] at[0] screen[0] and[0] dealing[0] with[0] phone[0] calls[0] i[0] also[0] find[0] it[0] frustrating[-2] when[0] you[0] need[0] others[0] to[0] fix[0] problems[-1] and[0] have[0] to[0] wait[0] for[0] them[0] to[0] do[0] it[0] the[0] computer[0] systems[0] are[0] awful[-3] [[Sentence=-4,1=word max, 1-5]][[[1,-4 max of s…
278 "278" "very disillusioned which is made worse by similar jobs in public services over the years in that i do not feel listened to inefficient systems are so frustrating do not get the support i need supervisors stick to rigid rules they do not take some important factors into consideration lack of training lack of staff so working part time with enormous amounts of work to do with little supp…	278 "278" "very disillusioned which is made worse by similar jobs in public services over the years in that i do not feel listened to inefficient systems are so frustrating do not get the support i need supervisors stick to rigid rules they do not take some important factors into consideration lack of training lack of staff so working part time with enormous amounts of work to do with little supp…	2	-3	"278[0] "278[0] very[0] disillusioned[-1][-1 LastWordBoosterStrength] which[0] is[0] made[0] worse[-2] by[0] similar[0] jobs[0] in[0] public[0] services[0] over[0] the[0] years[0] in[0] that[0] i[0] do[0] not[0] feel[0] listened[0] to[0] inefficient[0] systems[0] are[0] so[0] frustrating[-2] do[0] not[0] get[0] the[0] support[1] i[0] need[0] supervisors[0] stick[0] to[0] rigid[-1] rules[0] they[0…
279 "279" "i like my job because i look after people and help them get back to their normal life after brain injury"	279 "279" "i like my job because i look after people and help them get back to their normal life after brain injury"	2	-2	"279[0] "279[0] i[0] like[1] my[0] job[0] because[0] i[0] look[0] after[0] people[0] and[0] help[0] them[0] get[0] back[0] to[0] their[0] normal[0] life[0] after[0] brain[0] injury[-1] [[Sentence=-2,2=word max, 1-5]][[[2,-2 max of sentences]]]
280 "280" "i feel like my job does not challenge me anymore due to ill health i have realized what is more important and that is being home with my family i would rather be at home than at work i work because i need the money "	280 "280" "i feel like my job does not challenge me anymore due to ill health i have realized what is more important and that is being home with my family i would rather be at home than at work i work because i need the money "	2	-2	"280[0] "280[0] i[0] feel[0] like[1] my[0] job[0] does[0] not[0] challenge[-1][NegatedDueToPreviousWord] me[0] anymore[0] due[0] to[0] ill[-1] health[0] i[0] have[0] realized[0] what[0] is[0] more[0] important[0] and[0] that[0] is[0] being[0] home[0] with[0] my[0] family[0] i[0] would[0] rather[0] be[0] at[0] home[0] than[0] at[0] work[0] i[0] work[0] because[0] i[0] need[0] the[0] money[0] [[Sen…
281 "281" "love my job but frustrating we are so busy we do not always have time to care good bunch of colleagues who all help out for the good of the ward"	281 "281" "love my job but frustrating we are so busy we do not always have time to care good bunch of colleagues who all help out for the good of the ward"	3	-3	"281[0] "281[0] love[2] my[0] job[0] but[0] frustrating[-2] we[0] are[0] so[0] busy[0] we[0] do[0] not[0] always[0] have[0] time[0] to[0] care[1] good[1] bunch[0] of[0] colleagues[0] who[0] all[0] help[0] out[0] for[0] the[0] good[1] of[0] the[0] ward[0] [[Sentence=-3,3=word max, 1-5]][[[3,-3 max of sentences]]]
282 "282" "i love my job the company and the people i work with working does not feel like a task i look forward to going to work everyday it does not feel like a drag when i get ready for work"	282 "282" "i love my job the company and the people i work with working does not feel like a task i look forward to going to work everyday it does not feel like a drag when i get ready for work"	3	-2	"282[0] "282[0] i[0] love[2] my[0] job[0] the[0] company[0] and[0] the[0] people[0] i[0] work[0] with[0] working[0] does[0] not[0] feel[0] like[1][NegatedDueToPreviousWord] a[0] task[0] i[0] look[0] forward[0] to[0] going[0] to[0] work[0] everyday[0] it[0] does[0] not[0] feel[0] like[1][NegatedDueToPreviousWord] a[0] drag[-1] when[0] i[0] get[0] ready[0] for[0] work[0] [[Sentence=-2,3=word max, 1…
283 "283" "i would very much like to leave because i do not feel that my efforts are appreciated i ve been there over 5 years and it has become clear that there is no reward for extra effort or conscientiousness and in fact i am being actively discriminated against"	283 "283" "i would very much like to leave because i do not feel that my efforts are appreciated i ve been there over 5 years and it has become clear that there is no reward for extra effort or conscientiousness and in fact i am being actively discriminated against"	2	-2	"283[0] "283[0] i[0] would[0] very[0] much[0] like[1] to[0] leave[0] because[0] i[0] do[0] not[0] feel[0] that[0] my[0] efforts[0] are[0] appreciated[1] i[0] ve[0] been[0] there[0] over[0] 5[0] years[0] and[0] it[0] has[0] become[0] clear[0] that[0] there[0] is[0] no[0] reward[1] for[0] extra[0] effort[0] or[0] conscientiousness[0] and[0] in[0] fact[0] i[0] am[0] being[0] actively[0] discriminate…
284 "284" "i like my job every day is different i m my own supervisor "	284 "284" "i like my job every day is different i m my own supervisor "	2	-1	"284[0] "284[0] i[0] like[1] my[0] job[0] every[0] day[0] is[0] different[0] i[0] m[0] my[0] own[0] supervisor[0] [[Sentence=-1,2=word max, 1-5]][[[2,-1 max of sentences]]]
285 "285" "i feel a range between nothing and i need to get out of here for my job i hate it"	285 "285" "i feel a range between nothing and i need to get out of here for my job i hate it"	1	-4	"285[0] "285[0] i[0] feel[0] a[0] range[0] between[0] nothing[0] and[0] i[0] need[0] to[0] get[0] out[0] of[0] here[0] for[0] my[0] job[0] i[0] hate[-3] it[0] [[Sentence=-4,1=word max, 1-5]][[[1,-4 max of sentences]]]
286 "286" "it is a relatively new job role so i may be in the beginner s bubble but i love it my last job drained me and i hated having to go so far this job has been everything i hoped it would be and much more it does involve travel and so using public transport can be annoying but i try to get work done whilst training which hopefully means i will have less work to do outside of my working hou…	286 "286" "it is a relatively new job role so i may be in the beginner s bubble but i love it my last job drained me and i hated having to go so far this job has been everything i hoped it would be and much more it does involve travel and so using public transport can be annoying but i try to get work done whilst training which hopefully means i will have less work to do outside of my working hou…	3	-4	"286[0] "286[0] it[0] is[0] a[0] relatively[0] new[0] job[0] role[0] so[0] i[0] may[0] be[0] in[0] the[0] beginner[0] s[0] bubble[0] but[0] i[0] love[2] it[0] my[0] last[0] job[0] drained[0] me[0] and[0] i[0] hated[-3] having[0] to[0] go[0] so[0] far[0] this[0] job[0] has[0] been[0] everything[0] i[0] hoped[1] it[0] would[0] be[0] and[0] much[0] more[0] it[0] does[0] involve[0] travel[0] and[0] s…
287 "287" "my job consists of travelling with disabled children to and from work i love seeing these kids every day make me happy when they are happy "	287 "287" "my job consists of travelling with disabled children to and from work i love seeing these kids every day make me happy when they are happy "	3	-2	"287[0] "287[0] my[0] job[0] consists[0] of[0] travelling[0] with[0] disabled[-1] children[0] to[0] and[0] from[0] work[0] i[0] love[2] seeing[0] these[0] kids[0] every[0] day[0] make[0] me[0] happy[1] when[0] they[0] are[0] happy[1] [[Sentence=-2,3=word max, 1-5]][[[3,-2 max of sentences]]]
288 "288" "i am happy with my job i work hard and can be stressed at times but when i am in a rhythm i can provide an extremely high level of service which i thrive on i enjoy making other people happy and i enjoy helping my team out i am employed by management that care about us and are happy to acknowledge good things and improve bad things"	288 "288" "i am happy with my job i work hard and can be stressed at times but when i am in a rhythm i can provide an extremely high level of service which i thrive on i enjoy making other people happy and i enjoy helping my team out i am employed by management that care about us and are happy to acknowledge good things and improve bad things"	3	-2	"288[0] "288[0] i[0] am[0] happy[1] with[0] my[0] job[0] i[0] work[0] hard[0] and[0] can[0] be[0] stressed[-1] at[0] times[0] but[0] when[0] i[0] am[0] in[0] a[0] rhythm[0] i[0] can[0] provide[0] an[0] extremely[0] high[0] level[0] of[0] service[0] which[0] i[0] thrive[0] on[0] i[0] enjoy[2] making[0] other[0] people[0] happy[1] and[0] i[0] enjoy[2] helping[0] my[0] team[0] out[0] i[0] am[0] empl…
289 "289" "i feel my job is important and i hope i m making a difference to other people s life s and not simply working towards someone s profits i am also enjoying the fact that no day is similar to previous one and there are always ample learning opportunities and new challenges i also love the field of my work youth offending "	289 "289" "i feel my job is important and i hope i m making a difference to other people s life s and not simply working towards someone s profits i am also enjoying the fact that no day is similar to previous one and there are always ample learning opportunities and new challenges i also love the field of my work youth offending "	3	-3	"289[0] "289[0] i[0] feel[0] my[0] job[0] is[0] important[0] and[0] i[0] hope[2] i[0] m[0] making[0] a[0] difference[0] to[0] other[0] people[0] s[0] life[0] s[0] and[0] not[0] simply[0] working[0] towards[0] someone[0] s[0] profits[1] i[0] am[0] also[0] enjoying[2] the[0] fact[0] that[0] no[0] day[0] is[0] similar[0] to[0] previous[0] one[0] and[0] there[0] are[0] always[0] ample[0] learning[0] …
290 "290" "i find my current role to be somewhat repetitive and boring in addition i feel under great pressure to deliver on certain tasks without appropriate guidance or knowledge if i did not need the money i would leave as soon as i could"	290 "290" "i find my current role to be somewhat repetitive and boring in addition i feel under great pressure to deliver on certain tasks without appropriate guidance or knowledge if i did not need the money i would leave as soon as i could"	3	-2	"290[0] "290[0] i[0] find[0] my[0] current[0] role[0] to[0] be[0] somewhat[0] repetitive[0] and[0] boring[-1] in[0] addition[0] i[0] feel[0] under[0] great[2] pressure[-1] to[0] deliver[0] on[0] certain[0] tasks[0] without[0] appropriate[0] guidance[0] or[0] knowledge[0] if[0] i[0] did[0] not[0] need[0] the[0] money[0] i[0] would[0] leave[0] as[0] soon[0] as[0] i[0] could[0] [[Sentence=-2,3=word …
291 "291" "teaching is a rewarding jobs and i happy what i doing but my organization care more abut papers than other thing"	291 "291" "teaching is a rewarding jobs and i happy what i doing but my organization care more abut papers than other thing"	2	-1	"291[0] "291[0] teaching[0] is[0] a[0] rewarding[1] jobs[0] and[0] i[0] happy[1] what[0] i[0] doing[0] but[0] my[0] organization[0] care[1] more[0] abut[0] papers[0] than[0] other[0] thing[0] [[Sentence=-1,2=word max, 1-5]][[[2,-1 max of sentences]]]
292 "292" "i feel very happy with my job it involves working with my hobby and being relied upon in a field i am very experienced and very competent in it gives me a sense of purpose and a feeling of being very useful as many of my colleagues come to me for help and advice "	292 "292" "i feel very happy with my job it involves working with my hobby and being relied upon in a field i am very experienced and very competent in it gives me a sense of purpose and a feeling of being very useful as many of my colleagues come to me for help and advice "	3	-1	"292[0] "292[0] i[0] feel[0] very[0] happy[1][1 LastWordBoosterStrength] with[0] my[0] job[0] it[0] involves[0] working[0] with[0] my[0] hobby[0] and[0] being[0] relied[0] upon[0] in[0] a[0] field[0] i[0] am[0] very[0] experienced[0] and[0] very[0] competent[0] in[0] it[0] gives[0] me[0] a[0] sense[0] of[0] purpose[0] and[0] a[0] feeling[0] of[0] being[0] very[0] useful[1][1 LastWordBoosterStreng…
293 "293" "my current job is a temporary job while i m studying in general the job is not very rewarding but my coworkers and the odd customer make it more so"	293 "293" "my current job is a temporary job while i m studying in general the job is not very rewarding but my coworkers and the odd customer make it more so"	1	-3	"293[0] "293[0] my[0] current[0] job[0] is[0] a[0] temporary[0] job[0] while[0] i[0] m[0] studying[0] in[0] general[0] the[0] job[0] is[0] not[0] very[0] rewarding[1][1 LastWordBoosterStrength][NegatedDueToPreviousWord] but[0] my[0] coworkers[0] and[0] the[0] odd[0] customer[0] make[0] it[0] more[0] so[0] [[Sentence=-3,1=word max, 1-5]][[[1,-3 max of sentences]]]
294 "294" "i do not like my job i very much see it as a means to an end the hours fit around my children very well so i m prepared to stick with it until they are older "	294 "294" "i do not like my job i very much see it as a means to an end the hours fit around my children very well so i m prepared to stick with it until they are older "	1	-2	"294[0] "294[0] i[0] do[0] not[0] like[1][NegatedDueToPreviousWord] my[0] job[0] i[0] very[0] much[0] see[0] it[0] as[0] a[0] means[0] to[0] an[0] end[0] the[0] hours[0] fit[0] around[0] my[0] children[0] very[0] well[0] so[0] i[0] m[0] prepared[0] to[0] stick[0] with[0] it[0] until[0] they[0] are[0] older[0] [[Sentence=-2,1=word max, 1-5]][[[1,-2 max of sentences]]]
295 "295" "i m happy with my careers in general and my current job satisfies that careers trajectory that helps me to deal with day to day issues and problems"	295 "295" "i m happy with my careers in general and my current job satisfies that careers trajectory that helps me to deal with day to day issues and problems"	2	-2	"295[0] "295[0] i[0] m[0] happy[1] with[0] my[0] careers[0] in[0] general[0] and[0] my[0] current[0] job[0] satisfies[1] that[0] careers[0] trajectory[0] that[0] helps[0] me[0] to[0] deal[0] with[0] day[0] to[0] day[0] issues[0] and[0] problems[-1] [[Sentence=-2,2=word max, 1-5]][[[2,-2 max of sentences]]]
296 "296" "i like my job but am increasingly frustrated by corporate goals and a focus on quantity over quality of product and customer experience"	296 "296" "i like my job but am increasingly frustrated by corporate goals and a focus on quantity over quality of product and customer experience"	2	-3	"296[0] "296[0] i[0] like[1] my[0] job[0] but[0] am[0] increasingly[0] frustrated[-2] by[0] corporate[0] goals[0] and[0] a[0] focus[0] on[0] quantity[0] over[0] quality[0] of[0] product[0] and[0] customer[0] experience[0] [[Sentence=-3,2=word max, 1-5]][[[2,-3 max of sentences]]]
297 "297" "i do not like m current job i have recently been away from work for three months because of illness and returning to the workplace has been challenging but has let me see the organization with fresh eyes you need to have full barriers up people are down heads down no time to support each other pay has stagnated public sector over the last seven years and the unions while campaigning fo…	297 "297" "i do not like m current job i have recently been away from work for three months because of illness and returning to the workplace has been challenging but has let me see the organization with fresh eyes you need to have full barriers up people are down heads down no time to support each other pay has stagnated public sector over the last seven years and the unions while campaigning fo…	2	-2	"297[0] "297[0] i[0] do[0] not[0] like[1][NegatedDueToPreviousWord] m[0] current[0] job[0] i[0] have[0] recently[0] been[0] away[0] from[0] work[0] for[0] three[0] months[0] because[0] of[0] illness[-1] and[0] returning[0] to[0] the[0] workplace[0] has[0] been[0] challenging[0] but[0] has[0] let[0] me[0] see[0] the[0] organization[0] with[0] fresh[0] eyes[0] you[0] need[0] to[0] have[0] full[0] b…
298 "298" "overall imp fairly happy with my job there are things that could be improved such as support systems but largely my day to day work is satisfying imp fairly compensated financially although i do feel the company could look at other ways of rewarding employees outside of monetary reward"	298 "298" "overall imp fairly happy with my job there are things that could be improved such as support systems but largely my day to day work is satisfying imp fairly compensated financially although i do feel the company could look at other ways of rewarding employees outside of monetary reward"	2	-1	"298[0] "298[0] overall[0] imp[0] fairly[0] happy[1] with[0] my[0] job[0] there[0] are[0] things[0] that[0] could[0] be[0] improved[1] such[0] as[0] support[1] systems[0] but[0] largely[0] my[0] day[0] to[0] day[0] work[0] is[0] satisfying[1] imp[0] fairly[0] compensated[0] financially[0] although[0] i[0] do[0] feel[0] the[0] company[0] could[0] look[0] at[0] other[0] ways[0] of[0] rewarding[1] e…
299 "299" "i find my job very monotonous it is physically strenuous but the pay is not too bad for an unskilled position"	299 "299" "i find my job very monotonous it is physically strenuous but the pay is not too bad for an unskilled position"	2	-3	"299[0] "299[0] i[0] find[0] my[0] job[0] very[0] monotonous[-1][-1 LastWordBoosterStrength] it[0] is[0] physically[0] strenuous[0] but[0] the[0] pay[0] is[0] not[0] too[0] bad[-1][NegatedDueToPreviousWord] for[0] an[0] unskilled[0] position[0] [[Sentence=-3,2=word max, 1-5]][[[2,-3 max of sentences]]]
300 "300" "i like the job that i am in it is interesting and i feel like i do worthwhile work that will help others however i dislike the politics in the department and sometimes find my supervisor difficult to work with i get on well with my colleagues which helps to overcome some other problems i have "	300 "300" "i like the job that i am in it is interesting and i feel like i do worthwhile work that will help others however i dislike the politics in the department and sometimes find my supervisor difficult to work with i get on well with my colleagues which helps to overcome some other problems i have "	2	-3	"300[0] "300[0] i[0] like[1] the[0] job[0] that[0] i[0] am[0] in[0] it[0] is[0] interesting[1] and[0] i[0] feel[0] like[1] i[0] do[0] worthwhile[1] work[0] that[0] will[0] help[0] others[0] however[0] i[0] dislike[-2] the[0] politics[0] in[0] the[0] department[0] and[0] sometimes[0] find[0] my[0] supervisor[0] difficult[-1] to[0] work[0] with[0] i[0] get[0] on[0] well[0] with[0] my[0] colleagues[…
301 "301" "i am happy with how i work and they way imp treated overall some uncertainty just now around my job that is causing concern about being paid off potentially but imp sure my job is secure i like the work i do and imp happy to do it"	301 "301" "i am happy with how i work and they way imp treated overall some uncertainty just now around my job that is causing concern about being paid off potentially but imp sure my job is secure i like the work i do and imp happy to do it"	2	-2	"301[0] "301[0] i[0] am[0] happy[1] with[0] how[0] i[0] work[0] and[0] they[0] way[0] imp[0] treated[0] overall[0] some[0] uncertainty[0] just[0] now[0] around[0] my[0] job[0] that[0] is[0] causing[0] concern[-1] about[0] being[0] paid[0] off[0] potentially[0] but[0] imp[0] sure[0] my[0] job[0] is[0] secure[1] i[0] like[1] the[0] work[0] i[0] do[0] and[0] imp[0] happy[1] to[0] do[0] it[0] [[Sente…
302 "302" "i have a very easy low pressure job work is sporadic and there is a lot of downtime to read books or walk around i am happy at my job insofar as it pays the bills and allows me to think about my real passions outside of work however i am not very motivated at this job as the work is routine and there is no room for advancement "	302 "302" "i have a very easy low pressure job work is sporadic and there is a lot of downtime to read books or walk around i am happy at my job insofar as it pays the bills and allows me to think about my real passions outside of work however i am not very motivated at this job as the work is routine and there is no room for advancement "	3	-2	"302[0] "302[0] i[0] have[0] a[0] very[0] easy[0] low[-1] pressure[-1] job[0] work[0] is[0] sporadic[0] and[0] there[0] is[0] a[0] lot[0] of[0] downtime[0] to[0] read[0] books[0] or[0] walk[0] around[0] i[0] am[0] happy[1] at[0] my[0] job[0] insofar[0] as[0] it[0] pays[0] the[0] bills[0] and[0] allows[0] me[0] to[0] think[0] about[0] my[0] real[0] passions[2] outside[0] of[0] work[0] however[0] i…
303 "303" " i feel when i am working am i happy with my job am vary happy"	303 "303" " i feel when i am working am i happy with my job am vary happy"	2	-1	"303[0] "303[0] i[0] feel[0] when[0] i[0] am[0] working[0] am[0] i[0] happy[1] with[0] my[0] job[0] am[0] vary[0] happy[1] [[Sentence=-1,2=word max, 1-5]][[[2,-1 max of sentences]]]
304 "304" "i am happy in this job but it is part time casual while i set up my own business elsewhere if it was full time permanent i feel i would not enjoy it so much it is a job i m very grateful for as it fits round my children i feel accepted there and i feel i do a good job "	304 "304" "i am happy in this job but it is part time casual while i set up my own business elsewhere if it was full time permanent i feel i would not enjoy it so much it is a job i m very grateful for as it fits round my children i feel accepted there and i feel i do a good job "	3	-3	"304[0] "304[0] i[0] am[0] happy[1] in[0] this[0] job[0] but[0] it[0] is[0] part[0] time[0] casual[0] while[0] i[0] set[0] up[0] my[0] own[0] business[0] elsewhere[0] if[0] it[0] was[0] full[0] time[0] permanent[0] i[0] feel[0] i[0] would[0] not[0] enjoy[2][NegatedDueToPreviousWord] it[0] so[0] much[0] it[0] is[0] a[0] job[0] i[0] m[0] very[0] grateful[1][1 LastWordBoosterStrength] for[0] as[0] i…
305 "305" "i think my job as a whole is an example of worker exploitation in current day capitalism at this time the rest of the world is facing food scarcity meanwhile bourgeoisie are consuming discounted all you can eat food yet the workers cannot afford to consume the food that their labor is used to produce no i do not like my job "	305 "305" "i think my job as a whole is an example of worker exploitation in current day capitalism at this time the rest of the world is facing food scarcity meanwhile bourgeoisie are consuming discounted all you can eat food yet the workers cannot afford to consume the food that their labor is used to produce no i do not like my job "	1	-2	"305[0] "305[0] i[0] think[0] my[0] job[0] as[0] a[0] whole[0] is[0] an[0] example[0] of[0] worker[0] exploitation[0] in[0] current[0] day[0] capitalism[0] at[0] this[0] time[0] the[0] rest[0] of[0] the[0] world[0] is[0] facing[0] food[0] scarcity[-1] meanwhile[0] bourgeoisie[0] are[0] consuming[0] discounted[0] all[0] you[0] can[0] eat[0] food[0] yet[0] the[0] workers[0] cannot[0] afford[0] to[0…
306 "306" "i enjoy the occupation but ca not get co workers or management to do the job correctly"	306 "306" "i enjoy the occupation but ca not get co workers or management to do the job correctly"	3	-1	"306[0] "306[0] i[0] enjoy[2] the[0] occupation[0] but[0] ca[0] not[0] get[0] co[0] workers[0] or[0] management[0] to[0] do[0] the[0] job[0] correctly[0] [[Sentence=-1,3=word max, 1-5]][[[3,-1 max of sentences]]]
307 "307" "i dislike my job due to stress from mangers above they contently pile more work on when there is not enough time to complete my own staff feel undervalued and unsure of the future due to budgets senior management have over spent so to save money they take away from my department causing a very stressful working environment "	307 "307" "i dislike my job due to stress from mangers above they contently pile more work on when there is not enough time to complete my own staff feel undervalued and unsure of the future due to budgets senior management have over spent so to save money they take away from my department causing a very stressful working environment "	2	-3	"307[0] "307[0] i[0] dislike[-2] my[0] job[0] due[0] to[0] stress[-1] from[0] mangers[0] above[0] they[0] contently[0] pile[0] more[0] work[0] on[0] when[0] there[0] is[0] not[0] enough[0] time[0] to[0] complete[0] my[0] own[0] staff[0] feel[0] undervalued[0] and[0] unsure[0] of[0] the[0] future[0] due[0] to[0] budgets[0] senior[0] management[0] have[0] over[0] spent[0] so[0] to[0] save[1] money[…
308 "308" "as a whole i feel the good out weighs the bad my job is more like a temporary job i like it but have other plans for my life"	308 "308" "as a whole i feel the good out weighs the bad my job is more like a temporary job i like it but have other plans for my life"	2	-2	"308[0] "308[0] as[0] a[0] whole[0] i[0] feel[0] the[0] good[1] out[0] weighs[0] the[0] bad[-1] my[0] job[0] is[0] more[0] like[1] a[0] temporary[0] job[0] i[0] like[1] it[0] but[0] have[0] other[0] plans[0] for[0] my[0] life[0] [[Sentence=-2,2=word max, 1-5]][[[2,-2 max of sentences]]]
309 "309" "i take pride in the quality diagnostic job that i do for royal mail therefore i always work to the best of my ability to make sure the customers mail is dealt with efficiently and given the highest priority"	309 "309" "i take pride in the quality diagnostic job that i do for royal mail therefore i always work to the best of my ability to make sure the customers mail is dealt with efficiently and given the highest priority"	2	-1	"309[0] "309[0] i[0] take[0] pride[1] in[0] the[0] quality[0] diagnostic[0] job[0] that[0] i[0] do[0] for[0] royal[0] mail[0] therefore[0] i[0] always[0] work[0] to[0] the[0] best[1] of[0] my[0] ability[0] to[0] make[0] sure[0] the[0] customers[0] mail[0] is[0] dealt[0] with[0] efficiently[0] and[0] given[0] the[0] highest[0] priority[0] [[Sentence=-1,2=word max, 1-5]][[[2,-1 max of sentences]]]
310 "310" "generally i feel like my work is important however i often feel undervalued and feel that too much sky required of me for the level of my pay i also feel that while my job can be meaningful often it is not recognized i would prefer honestly to stay at home with my son rather than go to work"	310 "310" "generally i feel like my work is important however i often feel undervalued and feel that too much sky required of me for the level of my pay i also feel that while my job can be meaningful often it is not recognized i would prefer honestly to stay at home with my son rather than go to work"	2	-1	"310[0] "310[0] generally[0] i[0] feel[0] like[1] my[0] work[0] is[0] important[0] however[0] i[0] often[0] feel[0] undervalued[0] and[0] feel[0] that[0] too[0] much[0] sky[0] required[0] of[0] me[0] for[0] the[0] level[0] of[0] my[0] pay[0] i[0] also[0] feel[0] that[0] while[0] my[0] job[0] can[0] be[0] meaningful[0] often[0] it[0] is[0] not[0] recognized[0] i[0] would[0] prefer[0] honestly[0] t…
311 "311" "i like my job it makes me happy and i like the work that i do it s different everyday which keeps me interested "	311 "311" "i like my job it makes me happy and i like the work that i do it s different everyday which keeps me interested "	2	-1	"311[0] "311[0] i[0] like[1] my[0] job[0] it[0] makes[0] me[0] happy[1] and[0] i[0] like[1] the[0] work[0] that[0] i[0] do[0] it[0] s[0] different[0] everyday[0] which[0] keeps[0] me[0] interested[1] [[Sentence=-1,2=word max, 1-5]][[[2,-1 max of sentences]]]
312 "312" "i am very happy with my job "	312 "312" "i am very happy with my job "	3	-1	"312[0] "312[0] i[0] am[0] very[0] happy[1][1 LastWordBoosterStrength] with[0] my[0] job[0] [[Sentence=-1,3=word max, 1-5]][[[3,-1 max of sentences]]]
313 "313" "i like my job and love what i do but i think imp undervalued and my skills are put to use regally but i never gain any reward for the extra work or effort i put in so now imp at the point where i would rather do the minimum needed foe a quiet life at work"	313 "313" "i like my job and love what i do but i think imp undervalued and my skills are put to use regally but i never gain any reward for the extra work or effort i put in so now imp at the point where i would rather do the minimum needed foe a quiet life at work"	3	-3	"313[0] "313[0] i[0] like[1] my[0] job[0] and[0] love[2] what[0] i[0] do[0] but[0] i[0] think[0] imp[0] undervalued[0] and[0] my[0] skills[0] are[0] put[0] to[0] use[0] regally[0] but[0] i[0] never[0] gain[0] any[0] reward[1] for[0] the[0] extra[0] work[0] or[0] effort[0] i[0] put[0] in[0] so[0] now[0] imp[0] at[0] the[0] point[0] where[0] i[0] would[0] rather[0] do[0] the[0] minimum[0] needed[0]…
314 "314" "my job is challenging and some days its s so busy that i done t have lunch or i leave late however that s because i work with people and my job isn t just 9 5 its s dealing with people s lives it does t matter to me that i done t leave my desk some days i make that choice to get the work done because i care i feel my manager supports me and understands me in the caring profession as a …	314 "314" "my job is challenging and some days its s so busy that i done t have lunch or i leave late however that s because i work with people and my job isn t just 9 5 its s dealing with people s lives it does t matter to me that i done t leave my desk some days i make that choice to get the work done because i care i feel my manager supports me and understands me in the caring profession as a …	3	-1	"314[0] "314[0] my[0] job[0] is[0] challenging[0] and[0] some[0] days[0] its[0] s[0] so[0] busy[0] that[0] i[0] done[0] t[0] have[0] lunch[0] or[0] i[0] leave[0] late[0] however[0] that[0] s[0] because[0] i[0] work[0] with[0] people[0] and[0] my[0] job[0] isn[0] t[0] just[0] 9[0] 5[0] its[0] s[0] dealing[0] with[0] people[0] s[0] lives[0] it[0] does[0] t[0] matter[0] to[0] me[0] that[0] i[0] done…
315 "315" "i generally enjoy my job but feel that too much paperwork gets in the way "	315 "315" "i generally enjoy my job but feel that too much paperwork gets in the way "	3	-1	"315[0] "315[0] i[0] generally[0] enjoy[2] my[0] job[0] but[0] feel[0] that[0] too[0] much[0] paperwork[0] gets[0] in[0] the[0] way[0] [[Sentence=-1,3=word max, 1-5]][[[3,-1 max of sentences]]]
316 "316" "i enjoy my job but feel i have a lot more to give "	316 "316" "i enjoy my job but feel i have a lot more to give "	3	-1	"316[0] "316[0] i[0] enjoy[2] my[0] job[0] but[0] feel[0] i[0] have[0] a[0] lot[0] more[0] to[0] give[0] [[Sentence=-1,3=word max, 1-5]][[[3,-1 max of sentences]]]
317 "317" "i love my job this makes work much more enjoyable i do not mind working outside of my work hours to complete my work i work with children and families and are able to understand others and work with other i am very happy with my job and i believe that my supervisor enables me to enjoy my job "	317 "317" "i love my job this makes work much more enjoyable i do not mind working outside of my work hours to complete my work i work with children and families and are able to understand others and work with other i am very happy with my job and i believe that my supervisor enables me to enjoy my job "	3	-1	"317[0] "317[0] i[0] love[2] my[0] job[0] this[0] makes[0] work[0] much[0] more[0] enjoyable[2] i[0] do[0] not[0] mind[0] working[0] outside[0] of[0] my[0] work[0] hours[0] to[0] complete[0] my[0] work[0] i[0] work[0] with[0] children[0] and[0] families[0] and[0] are[0] able[0] to[0] understand[0] others[0] and[0] work[0] with[0] other[0] i[0] am[0] very[0] happy[1][1 LastWordBoosterStrength] wit…
318 "318" "i often get immersed in problems that need to be solved in a timely manner it can be very satisfying when these are resolved and creates a good team atmosphere it can be very stressful while these are underway though"	318 "318" "i often get immersed in problems that need to be solved in a timely manner it can be very satisfying when these are resolved and creates a good team atmosphere it can be very stressful while these are underway though"	3	-3	"318[0] "318[0] i[0] often[0] get[0] immersed[0] in[0] problems[-1] that[0] need[0] to[0] be[0] solved[0] in[0] a[0] timely[0] manner[0] it[0] can[0] be[0] very[0] satisfying[1][1 LastWordBoosterStrength] when[0] these[0] are[0] resolved[1] and[0] creates[0] a[0] good[1] team[0] atmosphere[0] it[0] can[0] be[0] very[0] stressful[-1][-1 LastWordBoosterStrength] while[0] these[0] are[0] underway[0]…
319 "319" "i think my job is relatively well paid has excellent work life balance has generally good and intelligent people and is comfortable the daily tasks tend to the boring with exceptions most employees are given autonomy and expected to complete their tasks and responsibilities without micromanagement the industry is in the latter stages of a long term downturn so there tends to be a feeli…	319 "319" "i think my job is relatively well paid has excellent work life balance has generally good and intelligent people and is comfortable the daily tasks tend to the boring with exceptions most employees are given autonomy and expected to complete their tasks and responsibilities without micromanagement the industry is in the latter stages of a long term downturn so there tends to be a feeli…	4	-3	"319[0] "319[0] i[0] think[0] my[0] job[0] is[0] relatively[0] well[0] paid[0] has[0] excellent[3] work[0] life[0] balance[0] has[0] generally[0] good[1] and[0] intelligent[1] people[0] and[0] is[0] comfortable[1] the[0] daily[0] tasks[0] tend[0] to[0] the[0] boring[-1] with[0] exceptions[0] most[0] employees[0] are[0] given[0] autonomy[0] and[0] expected[0] to[0] complete[0] their[0] tasks[0] an…
320 "320" "feel as though i am making a difference "	320 "320" "feel as though i am making a difference "	1	-1	"320[0] "320[0] feel[0] as[0] though[0] i[0] am[0] making[0] a[0] difference[0] [[Sentence=-1,1=word max, 1-5]][[[1,-1 max of sentences]]]
321 "321" "i am happy with my job at the end of the day i have a job and their are people who are not fortunate to have a job "	321 "321" "i am happy with my job at the end of the day i have a job and their are people who are not fortunate to have a job "	2	-1	"321[0] "321[0] i[0] am[0] happy[1] with[0] my[0] job[0] at[0] the[0] end[0] of[0] the[0] day[0] i[0] have[0] a[0] job[0] and[0] their[0] are[0] people[0] who[0] are[0] not[0] fortunate[0] to[0] have[0] a[0] job[0] [[Sentence=-1,2=word max, 1-5]][[[2,-1 max of sentences]]]
322 "322" "i enjoy my job i feel i do it well and i make a difference"	322 "322" "i enjoy my job i feel i do it well and i make a difference"	3	-1	"322[0] "322[0] i[0] enjoy[2] my[0] job[0] i[0] feel[0] i[0] do[0] it[0] well[0] and[0] i[0] make[0] a[0] difference[0] [[Sentence=-1,3=word max, 1-5]][[[3,-1 max of sentences]]]
323 "323" " i am comfortable with working at nights and in weekends yes i like my job very well"	323 "323" " i am comfortable with working at nights and in weekends yes i like my job very well"	2	-1	"323[0] "323[0] i[0] am[0] comfortable[1] with[0] working[0] at[0] nights[0] and[0] in[0] weekends[0] yes[0] i[0] like[1] my[0] job[0] very[0] well[0] [[Sentence=-1,2=word max, 1-5]][[[2,-1 max of sentences]]]
324 "324" "i like my job and i feel challenged but i do not feel passionate about it i do not feel happy with the environment and the opportunities for progression"	324 "324" "i like my job and i feel challenged but i do not feel passionate about it i do not feel happy with the environment and the opportunities for progression"	2	-3	"324[0] "324[0] i[0] like[1] my[0] job[0] and[0] i[0] feel[0] challenged[-1] but[0] i[0] do[0] not[0] feel[0] passionate[2][NegatedDueToPreviousWord] about[0] it[0] i[0] do[0] not[0] feel[0] happy[1][NegatedDueToPreviousWord] with[0] the[0] environment[0] and[0] the[0] opportunities[0] for[0] progression[0] [[Sentence=-3,2=word max, 1-5]][[[2,-3 max of sentences]]]
325 "325" "when i am working it can feel like you are trying to ice skate uphill as you will be assigned a number of tasks to complete as a priority you complete those tasks hoping to get on with some of your other daily duties only for the goals to have changed on the original task or extra work gets added onto the task overall i am happy with my job as despite its flaws the boss can be flexible…	325 "325" "when i am working it can feel like you are trying to ice skate uphill as you will be assigned a number of tasks to complete as a priority you complete those tasks hoping to get on with some of your other daily duties only for the goals to have changed on the original task or extra work gets added onto the task overall i am happy with my job as despite its flaws the boss can be flexible…	2	-1	"325[0] "325[0] when[0] i[0] am[0] working[0] it[0] can[0] feel[0] like[1] you[0] are[0] trying[0] to[0] ice[0] skate[0] uphill[0] as[0] you[0] will[0] be[0] assigned[0] a[0] number[0] of[0] tasks[0] to[0] complete[0] as[0] a[0] priority[0] you[0] complete[0] those[0] tasks[0] hoping[1] to[0] get[0] on[0] with[0] some[0] of[0] your[0] other[0] daily[0] duties[0] only[0] for[0] the[0] goals[0] to[…
326 "326" "i am fulfilled and feel like i am progressing but also helping others and my colleagues are inspiring "	326 "326" "i am fulfilled and feel like i am progressing but also helping others and my colleagues are inspiring "	3	-1	"326[0] "326[0] i[0] am[0] fulfilled[0] and[0] feel[0] like[1] i[0] am[0] progressing[0] but[0] also[0] helping[0] others[0] and[0] my[0] colleagues[0] are[0] inspiring[2] [[Sentence=-1,3=word max, 1-5]][[[3,-1 max of sentences]]]
327 "327" "i like my job as a whole since its the right field of work i have always wanted to be in and my career progression may be slow but its steady and i have a great team leader and company is reputable and good and i love my work colleagues all staff work well with each other on the whole and offer help where needed and also look out for each others well being which is great"	327 "327" "i like my job as a whole since its the right field of work i have always wanted to be in and my career progression may be slow but its steady and i have a great team leader and company is reputable and good and i love my work colleagues all staff work well with each other on the whole and offer help where needed and also look out for each others well being which is great"	3	-1	"327[0] "327[0] i[0] like[1] my[0] job[0] as[0] a[0] whole[0] since[0] its[0] the[0] right[0] field[0] of[0] work[0] i[0] have[0] always[0] wanted[0] to[0] be[0] in[0] and[0] my[0] career[0] progression[0] may[0] be[0] slow[0] but[0] its[0] steady[0] and[0] i[0] have[0] a[0] great[2] team[0] leader[0] and[0] company[0] is[0] reputable[0] and[0] good[1] and[0] i[0] love[2] my[0] work[0] colleagues…
328 "328" "i have an excellent work life balance i am happy in most aspects of my job pay could be better but conditions company and manager are great "	328 "328" "i have an excellent work life balance i am happy in most aspects of my job pay could be better but conditions company and manager are great "	4	-1	"328[0] "328[0] i[0] have[0] an[0] excellent[3] work[0] life[0] balance[0] i[0] am[0] happy[1] in[0] most[0] aspects[0] of[0] my[0] job[0] pay[0] could[0] be[0] better[0] but[0] conditions[0] company[0] and[0] manager[0] are[0] great[2] [[Sentence=-1,4=word max, 1-5]][[[4,-1 max of sentences]]]
329 "329" "i like my job but do not like the management how they under value their staff we do not get paid in accordance with the responsibility and skills and knowledge required in the job far too much is expected for no reward not even a thank you job well done "	329 "329" "i like my job but do not like the management how they under value their staff we do not get paid in accordance with the responsibility and skills and knowledge required in the job far too much is expected for no reward not even a thank you job well done "	2	-2	"329[0] "329[0] i[0] like[1] my[0] job[0] but[0] do[0] not[0] like[1][NegatedDueToPreviousWord] the[0] management[0] how[0] they[0] under[0] value[1] their[0] staff[0] we[0] do[0] not[0] get[0] paid[0] in[0] accordance[0] with[0] the[0] responsibility[0] and[0] skills[0] and[0] knowledge[0] required[0] in[0] the[0] job[0] far[0] too[0] much[0] is[0] expected[0] for[0] no[0] reward[1] not[0] even[…
330 "330" "i am extremely fortunate to be a teacher in a deprived area able to shape young minds and give them experiences they may never have had it is a tough job and most weeks my personal family life is impacted but it is one of the best jobs in the world"	330 "330" "i am extremely fortunate to be a teacher in a deprived area able to shape young minds and give them experiences they may never have had it is a tough job and most weeks my personal family life is impacted but it is one of the best jobs in the world"	2	-2	"330[0] "330[0] i[0] am[0] extremely[0] fortunate[0] to[0] be[0] a[0] teacher[0] in[0] a[0] deprived[-1] area[0] able[0] to[0] shape[0] young[0] minds[0] and[0] give[0] them[0] experiences[0] they[0] may[0] never[0] have[0] had[0] it[0] is[0] a[0] tough[-1] job[0] and[0] most[0] weeks[0] my[0] personal[0] family[0] life[0] is[0] impacted[0] but[0] it[0] is[0] one[0] of[0] the[0] best[1] jobs[0] i…
331 "331" "my job suits my needs for the moment my free time and the ability to afford what i need is more important than a career and this gives me the balance to focus on my priorities the job itself does not make me happy but my coworkers are wonderful and i enjoy my life as a whole"	331 "331" "my job suits my needs for the moment my free time and the ability to afford what i need is more important than a career and this gives me the balance to focus on my priorities the job itself does not make me happy but my coworkers are wonderful and i enjoy my life as a whole"	3	-1	"331[0] "331[0] my[0] job[0] suits[0] my[0] needs[0] for[0] the[0] moment[0] my[0] free[0] time[0] and[0] the[0] ability[0] to[0] afford[0] what[0] i[0] need[0] is[0] more[0] important[0] than[0] a[0] career[0] and[0] this[0] gives[0] me[0] the[0] balance[0] to[0] focus[0] on[0] my[0] priorities[0] the[0] job[0] itself[0] does[0] not[0] make[0] me[0] happy[1] but[0] my[0] coworkers[0] are[0] wond…
332 "332" "i feel i do a lot of what i have to do for my job i do not get paid much i do a lot that is not needed of my role"	332 "332" "i feel i do a lot of what i have to do for my job i do not get paid much i do a lot that is not needed of my role"	1	-1	"332[0] "332[0] i[0] feel[0] i[0] do[0] a[0] lot[0] of[0] what[0] i[0] have[0] to[0] do[0] for[0] my[0] job[0] i[0] do[0] not[0] get[0] paid[0] much[0] i[0] do[0] a[0] lot[0] that[0] is[0] not[0] needed[0] of[0] my[0] role[0] [[Sentence=-1,1=word max, 1-5]][[[1,-1 max of sentences]]]
333 "333" "i feel happy when i am at work as a matter of fact i am so thankful that i have a job that is well respected in my community i like getting up in the morning and getting ready to get to work i am enthusiastic in a sense of course at times it may become stressful but i guess it is a part of work life so it is not a problem i feel skilled in what i am doing so i am able to handle that co…	33 "33" "i feel happy when i am at work as a matter of fact i am so thankful that i have a job that is well respected in my community i like getting up in the morning and getting ready to get to work i am enthusiastic in a sense of course at times it may become stressful but i guess it is a part of work life so it is not a problem i feel skilled in what i am doing so i am able to handle that come…	3	-2	"333/"33[0] "333/"33[0] i[0] feel[0] happy[1] when[0] i[0] am[0] at[0] work[0] as[0] a[0] matter[0] of[0] fact[0] i[0] am[0] so[0] thankful[1] that[0] i[0] have[0] a[0] job[0] that[0] is[0] well[0] respected[2] in[0] my[0] community[0] i[0] like[1] getting[0] up[0] in[0] the[0] morning[0] and[0] getting[0] ready[0] to[0] get[0] to[0] work[0] i[0] am[0] enthusiastic[2] in[0] a[0] sense[0] of[0] co…
334 "334" "i have fun but it is hard work "	334 "334" "i have fun but it is hard work "	2	-1	"334[0] "334[0] i[0] have[0] fun[1] but[0] it[0] is[0] hard[0] work[0] [[Sentence=-1,2=word max, 1-5]][[[2,-1 max of sentences]]]
335 "335" "my job is only a means to earn money it takes up my spare time when i should be doing work for my university course"	335 "335" "my job is only a means to earn money it takes up my spare time when i should be doing work for my university course"	1	-1	"335[0] "335[0] my[0] job[0] is[0] only[0] a[0] means[0] to[0] earn[0] money[0] it[0] takes[0] up[0] my[0] spare[0] time[0] when[0] i[0] should[0] be[0] doing[0] work[0] for[0] my[0] university[0] course[0] [[Sentence=-1,1=word max, 1-5]][[[1,-1 max of sentences]]]
336 "336" "i love the impact i have on my clients lives and futures and how i can help them get peace of mind by helping them"	336 "336" "i love the impact i have on my clients lives and futures and how i can help them get peace of mind by helping them"	3	-1	"336[0] "336[0] i[0] love[2] the[0] impact[0] i[0] have[0] on[0] my[0] clients[0] lives[0] and[0] futures[0] and[0] how[0] i[0] can[0] help[0] them[0] get[0] peace[0] of[0] mind[0] by[0] helping[0] them[0] [[Sentence=-1,3=word max, 1-5]][[[3,-1 max of sentences]]]
337 "337" "very important to be happy"	337 "337" "very important to be happy"	2	-1	"337[0] "337[0] very[0] important[0] to[0] be[0] happy[1] [[Sentence=-1,2=word max, 1-5]][[[2,-1 max of sentences]]]
338 "338" "i feel happy being busy and helpful but when you do not get appreciated or others do not do the same standard of work and are not prepared to it is quite deflating i feel also i have grown out of my job"	338 "338" "i feel happy being busy and helpful but when you do not get appreciated or others do not do the same standard of work and are not prepared to it is quite deflating i feel also i have grown out of my job"	2	-2	"338[0] "338[0] i[0] feel[0] happy[1] being[0] busy[0] and[0] helpful[1] but[0] when[0] you[0] do[0] not[0] get[0] appreciated[1][NegatedDueToPreviousWord] or[0] others[0] do[0] not[0] do[0] the[0] same[0] standard[0] of[0] work[0] and[0] are[0] not[0] prepared[0] to[0] it[0] is[0] quite[0] deflating[0] i[0] feel[0] also[0] i[0] have[0] grown[0] out[0] of[0] my[0] job[0] [[Sentence=-2,2=word max,…
339 "339" "i like the people i work with ante hours i do just do not think my wages cover the bills"	339 "339" "i like the people i work with ante hours i do just do not think my wages cover the bills"	2	-1	"339[0] "339[0] i[0] like[1] the[0] people[0] i[0] work[0] with[0] ante[0] hours[0] i[0] do[0] just[0] do[0] not[0] think[0] my[0] wages[0] cover[0] the[0] bills[0] [[Sentence=-1,2=word max, 1-5]][[[2,-1 max of sentences]]]
340 "340" "i enjoy my job i do feel i am underpaid a little but because i like my job i am happy my colleagues are great also are my supervisors and directors my hours are good and i get to do things at home that i would not be able to with different hours i enjoy my job unless my children are ill and i am at work i feel happy working"	340 "340" "i enjoy my job i do feel i am underpaid a little but because i like my job i am happy my colleagues are great also are my supervisors and directors my hours are good and i get to do things at home that i would not be able to with different hours i enjoy my job unless my children are ill and i am at work i feel happy working"	3	-2	"340[0] "340[0] i[0] enjoy[2] my[0] job[0] i[0] do[0] feel[0] i[0] am[0] underpaid[0] a[0] little[0] but[0] because[0] i[0] like[1] my[0] job[0] i[0] am[0] happy[1] my[0] colleagues[0] are[0] great[2] also[0] are[0] my[0] supervisors[0] and[0] directors[0] my[0] hours[0] are[0] good[1] and[0] i[0] get[0] to[0] do[0] things[0] at[0] home[0] that[0] i[0] would[0] not[0] be[0] able[0] to[0] with[0] …
341 "341" "when at work i enjoy my job but at times can find it challenging when i busy which can result in me feeling stressed as is m the only one in store who can complete my tasks "	341 "341" "when at work i enjoy my job but at times can find it challenging when i busy which can result in me feeling stressed as is m the only one in store who can complete my tasks "	3	-2	"341[0] "341[0] when[0] at[0] work[0] i[0] enjoy[2] my[0] job[0] but[0] at[0] times[0] can[0] find[0] it[0] challenging[0] when[0] i[0] busy[0] which[0] can[0] result[0] in[0] me[0] feeling[0] stressed[-1] as[0] is[0] m[0] the[0] only[0] one[0] in[0] store[0] who[0] can[0] complete[0] my[0] tasks[0] [[Sentence=-2,3=word max, 1-5]][[[3,-2 max of sentences]]]
342 "342" "i m very absorbed in my work so time flies at work when i am there i would say i m mostly happy with my job but it does not fulfill me on a deep level meaning i do not get excited about going to work and i do not find my tasks particularly exhilarating although they are necessary on the whole i like my job but would be open to other opportunities if they interested me "	342 "342" "i m very absorbed in my work so time flies at work when i am there i would say i m mostly happy with my job but it does not fulfil me on a deep level meaning i do not get excited about going to work and i do not find my tasks particularly exhilarating although they are necessary on the whole i like my job but would be open to other opportunities if they interested me "	2	-3	"342[0] "342[0] i[0] m[0] very[0] absorbed[0] in[0] my[0] work[0] so[0] time[0] flies[0] at[0] work[0] when[0] i[0] am[0] there[0] i[0] would[0] say[0] i[0] m[0] mostly[0] happy[1] with[0] my[0] job[0] but[0] it[0] does[0] not[0] fulfill/fulfil[0] me[0] on[0] a[0] deep[0] level[0] meaning[0] i[0] do[0] not[0] get[0] excited[2][NegatedDueToPreviousWord] about[0] going[0] to[0] work[0] and[0] i[0] …
343 "343" "i feel happy when i m working and enjoy doing what i do i work with great people and feel at home in my job"	343 "343" "i feel happy when i m working and enjoy doing what i do i work with great people and feel at home in my job"	3	-1	"343[0] "343[0] i[0] feel[0] happy[1] when[0] i[0] m[0] working[0] and[0] enjoy[2] doing[0] what[0] i[0] do[0] i[0] work[0] with[0] great[2] people[0] and[0] feel[0] at[0] home[0] in[0] my[0] job[0] [[Sentence=-1,3=word max, 1-5]][[[3,-1 max of sentences]]]
344 "344" "i am very happy with my current position and feel that i am privileged and lucky to be here i look forward to going to work every morning and the days never drag my work makes me feel better about myself and like i am making a positive change on the people i work with and my city "	344 "344" "i am very happy with my current position and feel that i am privileged and lucky to be here i look forward to going to work every morning and the days never drag my work makes me feel better about myself and like i am making a positive change on the people i work with and my city "	3	-1	"344[0] "344[0] i[0] am[0] very[0] happy[1][1 LastWordBoosterStrength] with[0] my[0] current[0] position[0] and[0] feel[0] that[0] i[0] am[0] privileged[1] and[0] lucky[1] to[0] be[0] here[0] i[0] look[0] forward[0] to[0] going[0] to[0] work[0] every[0] morning[0] and[0] the[0] days[0] never[0] drag[-1][NegatedDueToPreviousWord] my[0] work[0] makes[0] me[0] feel[0] better[0] about[0] myself[0] an…
345 "345" "i love my job i provide an important service within the nhs so it feels great to do something that s needed and supports the nhs"	345 "345" "i love my job i provide an important service within the nhs so it feels great to do something that s needed and supports the nhs"	3	-1	"345[0] "345[0] i[0] love[2] my[0] job[0] i[0] provide[0] an[0] important[0] service[0] within[0] the[0] nhs[0] so[0] it[0] feels[0] great[2] to[0] do[0] something[0] that[0] s[0] needed[0] and[0] supports[1] the[0] nhs[0] [[Sentence=-1,3=word max, 1-5]][[[3,-1 max of sentences]]]
346 "346" "generally i find a tedium in my work because i have done the same role for many years and still feel neglected through lack of resource provision "	346 "346" "generally i find a tedium in my work because i have done the same role for many years and still feel neglected through lack of resource provision "	1	-2	"346[0] "346[0] generally[0] i[0] find[0] a[0] tedium[0] in[0] my[0] work[0] because[0] i[0] have[0] done[0] the[0] same[0] role[0] for[0] many[0] years[0] and[0] still[0] feel[0] neglected[0] through[0] lack[-1] of[0] resource[0] provision[0] [[Sentence=-2,1=word max, 1-5]][[[1,-2 max of sentences]]]
347 "347" "my job is challenging but that is rewarding i like having lots of various tasks to do completing each one is rewarding it makes me happy to work with other people and see the organization as a whole do well i feel that i am part of a larger group"	347 "347" "my job is challenging but that is rewarding i like having lots of various tasks to do completing each one is rewarding it makes me happy to work with other people and see the organization as a whole do well i feel that i am part of a larger group"	2	-1	"347[0] "347[0] my[0] job[0] is[0] challenging[0] but[0] that[0] is[0] rewarding[1] i[0] like[1] having[0] lots[0] of[0] various[0] tasks[0] to[0] do[0] completing[0] each[0] one[0] is[0] rewarding[1] it[0] makes[0] me[0] happy[1] to[0] work[0] with[0] other[0] people[0] and[0] see[0] the[0] organization[0] as[0] a[0] whole[0] do[0] well[0] i[0] feel[0] that[0] i[0] am[0] part[0] of[0] a[0] large…
348 "348" "i like the work in general and believe it is a good use of my talents i have learned a lot during my time at this company and they have supported my learning by allowing me to obtain different certifications to assist me with what i do the company also is generous with work hours time off and holidays which is very nice"	348 "348" "i like the work in general and believe it is a good use of my talents i have learned a lot during my time at this company and they have supported my learning by allowing me to obtain different certifications to assist me with what i do the company also is generous with work hours time off and holidays which is very nice"	3	-1	"348[0] "348[0] i[0] like[1] the[0] work[0] in[0] general[0] and[0] believe[0] it[0] is[0] a[0] good[1] use[0] of[0] my[0] talents[1] i[0] have[0] learned[0] a[0] lot[0] during[0] my[0] time[0] at[0] this[0] company[0] and[0] they[0] have[0] supported[1] my[0] learning[0] by[0] allowing[0] me[0] to[0] obtain[0] different[0] certifications[0] to[0] assist[0] me[0] with[0] what[0] i[0] do[0] the[0]…
349 "349" "i am happy when i am working the balance between work and life balance can be really good in terms of the annual leave however i often have to work unsociable hours which mean i miss out on seeing friends and family i liked my job when i first joined it kept me alert and it was very different to what i was used to however i am ready for a change and i feel like the morale around me has…	349 "349" "i am happy when i am working the balance between work and life balance can be really good in terms of the annual leave however i often have to work unsociable hours which mean i miss out on seeing friends and family i liked my job when i first joined it kept me alert and it was very different to what i was used to however i am ready for a change and i feel like the morale around me has…	3	-2	"349[0] "349[0] i[0] am[0] happy[1] when[0] i[0] am[0] working[0] the[0] balance[0] between[0] work[0] and[0] life[0] balance[0] can[0] be[0] really[0] good[1][1 LastWordBoosterStrength] in[0] terms[0] of[0] the[0] annual[0] leave[0] however[0] i[0] often[0] have[0] to[0] work[0] unsociable[0] hours[0] which[0] mean[0] i[0] miss[-1] out[0] on[0] seeing[0] friends[1] and[0] family[0] i[0] liked[2]…
350 "350" "i think it s a great job i actually want to go to this job as opposed to staying home i ve never had a job like that before"	350 "350" "i think it s a great job i actually want to go to this job as opposed to staying home i ve never had a job like that before"	3	-1	"350[0] "350[0] i[0] think[0] it[0] s[0] a[0] great[2] job[0] i[0] actually[0] want[0] to[0] go[0] to[0] this[0] job[0] as[0] opposed[0] to[0] staying[0] home[0] i[0] ve[0] never[0] had[0] a[0] job[0] like[1] that[0] before[0] [[Sentence=-1,3=word max, 1-5]][[[3,-1 max of sentences]]]
351 "351" "it is a job i m comfortable in but no longer challenges me i m torn between wanting a challenge and more money and enjoying an easy job where i do not have to exert myself i often feel like i am not making the most of myself that i am lazy "	351 "351" "it is a job i m comfortable in but no longer challenges me i m torn between wanting a challenge and more money and enjoying an easy job where i do not have to exert myself i often feel like i am not making the most of myself that i am lazy "	3	-2	"351[0] "351[0] it[0] is[0] a[0] job[0] i[0] m[0] comfortable[1] in[0] but[0] no[0] longer[0] challenges[-1] me[0] i[0] m[0] torn[0] between[0] wanting[0] a[0] challenge[-1] and[0] more[0] money[0] and[0] enjoying[2] an[0] easy[0] job[0] where[0] i[0] do[0] not[0] have[0] to[0] exert[0] myself[0] i[0] often[0] feel[0] like[1] i[0] am[0] not[0] making[0] the[0] most[0] of[0] myself[0] that[0] i[0]…
352 "352" "i am satisfied with my job as a means to provide for my family i do not feel it places me under unnecessary stress or risk of harm i feel secure in my position i do not enjoy the content and am not optimistic about future advancement"	352 "352" "i am satisfied with my job as a means to provide for my family i do not feel it places me under unnecessary stress or risk of harm i feel secure in my position i do not enjoy the content and am not optimistic about future advancement"	2	-3	"352[0] "352[0] i[0] am[0] satisfied[1] with[0] my[0] job[0] as[0] a[0] means[0] to[0] provide[0] for[0] my[0] family[0] i[0] do[0] not[0] feel[0] it[0] places[0] me[0] under[0] unnecessary[-1] stress[-1] or[0] risk[-1] of[0] harm[-2] i[0] feel[0] secure[1] in[0] my[0] position[0] i[0] do[0] not[0] enjoy[2][NegatedDueToPreviousWord] the[0] content[0] and[0] am[0] not[0] optimistic[1][NegatedDueTo…
353 "353" "it s an ok job to have but i am looking to do better i have also had recent frustrations related to the fact that i could not take my holidays"	353 "353" "it s an ok job to have but i am looking to do better i have also had recent frustrations related to the fact that i could not take my holidays"	1	-3	"353[0] "353[0] it[0] s[0] an[0] ok[0] job[0] to[0] have[0] but[0] i[0] am[0] looking[0] to[0] do[0] better[0] i[0] have[0] also[0] had[0] recent[0] frustrations[-2] related[0] to[0] the[0] fact[0] that[0] i[0] could[0] not[0] take[0] my[0] holidays[0] [[Sentence=-3,1=word max, 1-5]][[[1,-3 max of sentences]]]
354 "354" "i do not like either the tasks i do anymore or the company i feel unhappy because the company has disrespected the workers and because i feel like the company no longer serves the good of the community since it was bought out my a large international corporation the tasks i do have evolved and are no longer related to the job i used to do and do not fit my skill set or personality at a…	354 "354" "i do not like either the tasks i do anymore or the company i feel unhappy because the company has disrespected the workers and because i feel like the company no longer serves the good of the community since it was bought out my a large international corporation the tasks i do have evolved and are no longer related to the job i used to do and do not fit my skill set or personality at a…	2	-4	"354[0] "354[0] i[0] do[0] not[0] like[1][NegatedDueToPreviousWord] either[0] the[0] tasks[0] i[0] do[0] anymore[0] or[0] the[0] company[0] i[0] feel[0] unhappy[-2] because[0] the[0] company[0] has[0] disrespected[0] the[0] workers[0] and[0] because[0] i[0] feel[0] like[1] the[0] company[0] no[0] longer[0] serves[0] the[0] good[1] of[0] the[0] community[0] since[0] it[0] was[0] bought[0] out[0] m…
355 "355" "i am partly happy in my job i love the work that i do which is helping people out but the hours are very long and normally late nights so i do not get to spend much time with my partner and daughter "	355 "355" "i am partly happy in my job i love the work that i do which is helping people out but the hours are very long and normally late nights so i do not get to spend much time with my partner and daughter "	3	-1	"355[0] "355[0] i[0] am[0] partly[0] happy[1] in[0] my[0] job[0] i[0] love[2] the[0] work[0] that[0] i[0] do[0] which[0] is[0] helping[0] people[0] out[0] but[0] the[0] hours[0] are[0] very[0] long[0] and[0] normally[0] late[0] nights[0] so[0] i[0] do[0] not[0] get[0] to[0] spend[0] much[0] time[0] with[0] my[0] partner[0] and[0] daughter[0] [[Sentence=-1,3=word max, 1-5]][[[3,-1 max of sentences…
356 "356" "i think of my job as being a decent source of fulfillment and purpose as well as a decent way of making of living i know i could work elsewhere and make more but overall i enjoy the work i do and am okay with making less i feel pretty good at work although it can be stressful still i enjoy the challenges working on issues that affect 39 million people inherently has "	356 "356" "i think of my job as being a decent source of fulfilment and purpose as well as a decent way of making of living i know i could work elsewhere and make more but overall i enjoy the work i do and am okay with making less i feel pretty good at work although it can be stressful still i enjoy the challenges working on issues that affect 39 million people inherently has "	3	-2	"356[0] "356[0] i[0] think[0] of[0] my[0] job[0] as[0] being[0] a[0] decent[0] source[-1] of[0] fulfillment/fulfilment[0] and[0] purpose[0] as[0] well[0] as[0] a[0] decent[0] way[0] of[0] making[0] of[0] living[0] i[0] know[0] i[0] could[0] work[0] elsewhere[0] and[0] make[0] more[0] but[0] overall[0] i[0] enjoy[2] the[0] work[0] i[0] do[0] and[0] am[0] okay[0] with[0] making[0] less[0] i[0] feel…
357 "357" "i enjoy my job when i get the opportunity to do it properly as long as we are not short staffed it is an enjoyable environment i am usually happy at work but sometimes stressed when things are hectic "	357 "357" "i enjoy my job when i get the opportunity to do it properly as long as we are not short staffed it is an enjoyable environment i am usually happy at work but sometimes stressed when things are hectic "	3	-2	"357[0] "357[0] i[0] enjoy[2] my[0] job[0] when[0] i[0] get[0] the[0] opportunity[0] to[0] do[0] it[0] properly[0] as[0] long[0] as[0] we[0] are[0] not[0] short[0] staffed[0] it[0] is[0] an[0] enjoyable[2] environment[0] i[0] am[0] usually[0] happy[1] at[0] work[0] but[0] sometimes[0] stressed[-1][--1 LastWordBoosterStrength] when[0] things[0] are[0] hectic[-1] [[Sentence=-2,3=word max, 1-5]][[[3…
358 "358" "i love my job itself but i feel like the job comes with so many other unnecessary tasks to create a paper trail that it becomes less enjoyable as time goes on"	358 "358" "i love my job itself but i feel like the job comes with so many other unnecessary tasks to create a paper trail that it becomes less enjoyable as time goes on"	3	-2	"358[0] "358[0] i[0] love[2] my[0] job[0] itself[0] but[0] i[0] feel[0] like[1] the[0] job[0] comes[0] with[0] so[0] many[0] other[0] unnecessary[-1] tasks[0] to[0] create[0] a[0] paper[0] trail[0] that[0] it[0] becomes[0] less[0] enjoyable[2] as[0] time[0] goes[0] on[0] [[Sentence=-2,3=word max, 1-5]][[[3,-2 max of sentences]]]
359 "359" "i am satisfied with my job at this time but i will likely change companies in the near future"	359 "359" "i am satisfied with my job at this time but i will likely change companies in the near future"	2	-1	"359[0] "359[0] i[0] am[0] satisfied[1] with[0] my[0] job[0] at[0] this[0] time[0] but[0] i[0] will[0] likely[0] change[0] companies[0] in[0] the[0] near[0] future[0] [[Sentence=-1,2=word max, 1-5]][[[2,-1 max of sentences]]]
360 "360" "my job should be satisfying as i make my own workload instead i feel overwhelmed and unsupported my part time status is constantly questioned and there is no acknowledgement of my workload"	360 "360" "my job should be satisfying as i make my own workload instead i feel overwhelmed and unsupported my part time status is constantly questioned and there is no acknowledgement of my workload"	2	-3	"360[0] "360[0] my[0] job[0] should[0] be[0] satisfying[1] as[0] i[0] make[0] my[0] own[0] workload[0] instead[0] i[0] feel[0] overwhelmed[-2] and[0] unsupported[0] my[0] part[0] time[0] status[0] is[0] constantly[0] questioned[0] and[0] there[0] is[0] no[0] acknowledgement[0] of[0] my[0] workload[0] [[Sentence=-3,2=word max, 1-5]][[[2,-3 max of sentences]]]
361 "361" "my current position while satisfying feels very transitional or at least temporary my position is only part time while i m in graduate school so i m using it as experience and more of a stepping stone towards my career my coworkers and the library i work at are absolutely my favorite part we work at a very overlooked branch with a majority minority community which has forced my perspec…	361 "361" "my current position while satisfying feels very transitional or at least temporary my position is only part time while i m in graduate school so i m using it as experience and more of a stepping stone towards my career my coworkers and the library i work at are absolutely my favorite part we work at a very overlooked branch with a majority minority community which has forced my perspec…	2	-3	"361[0] "361[0] my[0] current[0] position[0] while[0] satisfying[1] feels[0] very[0] transitional[0] or[0] at[0] least[0] temporary[0] my[0] position[0] is[0] only[0] part[0] time[0] while[0] i[0] m[0] in[0] graduate[0] school[0] so[0] i[0] m[0] using[0] it[0] as[0] experience[0] and[0] more[0] of[0] a[0] stepping[0] stone[0] towards[0] my[0] career[0] my[0] coworkers[0] and[0] the[0] library[0] …
362 "362" "i feel a lack of respect because i am the youngest in the office and on significantly lower pay than most other people i feel like my administrative job is outdated and could be easily done with technology my job also does not use the skills i have or stimulate me mentally"	362 "362" "i feel a lack of respect because i am the youngest in the office and on significantly lower pay than most other people i feel like my administrative job is outdated and could be easily done with technology my job also does not use the skills i have or stimulate me mentally"	3	-2	"362[0] "362[0] i[0] feel[0] a[0] lack[-1] of[0] respect[2] because[0] i[0] am[0] the[0] youngest[0] in[0] the[0] office[0] and[0] on[0] significantly[0] lower[0] pay[0] than[0] most[0] other[0] people[0] i[0] feel[0] like[1] my[0] administrative[0] job[0] is[0] outdated[0] and[0] could[0] be[0] easily[0] done[0] with[0] technology[0] my[0] job[0] also[0] does[0] not[0] use[0] the[0] skills[0] i[…
363 "363" "i feel i am really lucky to have this job it enables me to use my creative talents every day which is very satisfying some of my duties involve doing things that i am less suited to and not so good at these are basically anything that involves being organized but these form a much smaller proportion of my workload therefore they do not get me down the company i work for has great ethic…	363 "363" "i feel i am really lucky to have this job it enables me to use my creative talents every day which is very satisfying some of my duties involve doing things that i am less suited to and not so good at these are basically anything that involves being organized but these form a much smaller proportion of my workload therefore they do not get me down the company i work for has great ethic…	3	-2	"363[0] "363[0] i[0] feel[0] i[0] am[0] really[0] lucky[1][1 LastWordBoosterStrength] to[0] have[0] this[0] job[0] it[0] enables[0] me[0] to[0] use[0] my[0] creative[0] talents[1] every[0] day[0] which[0] is[0] very[0] satisfying[1][1 LastWordBoosterStrength] some[0] of[0] my[0] duties[0] involve[0] doing[0] things[0] that[0] i[0] am[0] less[0] suited[0] to[0] and[0] not[0] so[0] good[1][NegatedD…
364 "364" "i really enjoy my job i look forward to going to work each day and rarely feel like i do not want to be there i get on well with all my colleagues and hardly ever feel stressed my only complaint is that i wish i was on more money and could get a further position in my career "	364 "364" "i really enjoy my job i look forward to going to work each day and rarely feel like i do not want to be there i get on well with all my colleagues and hardly ever feel stressed my only complaint is that i wish i was on more money and could get a further position in my career "	4	-2	"364[0] "364[0] i[0] really[0] enjoy[2][1 LastWordBoosterStrength] my[0] job[0] i[0] look[0] forward[0] to[0] going[0] to[0] work[0] each[0] day[0] and[0] rarely[0] feel[0] like[1] i[0] do[0] not[0] want[0] to[0] be[0] there[0] i[0] get[0] on[0] well[0] with[0] all[0] my[0] colleagues[0] and[0] hardly[0] ever[0] feel[0] stressed[-1] my[0] only[0] complaint[-1] is[0] that[0] i[0] wish[0] i[0] was[…
365 "365" "i enjoy my job the atmosphere is light hearted and inviting and people usually leave with a smile i feel competent that i can carry out my tasks because i ve been working there for a long time there are limited tasks to complete so if i am efficient enough i can have extra time left over to relax"	365 "365" "i enjoy my job the atmosphere is light hearted and inviting and people usually leave with a smile i feel competent that i can carry out my tasks because i ve been working there for a long time there are limited tasks to complete so if i am efficient enough i can have extra time left over to relax"	3	-1	"365[0] "365[0] i[0] enjoy[2] my[0] job[0] the[0] atmosphere[0] is[0] light[0] hearted[0] and[0] inviting[0] and[0] people[0] usually[0] leave[0] with[0] a[0] smile[2] i[0] feel[0] competent[0] that[0] i[0] can[0] carry[0] out[0] my[0] tasks[0] because[0] i[0] ve[0] been[0] working[0] there[0] for[0] a[0] long[0] time[0] there[0] are[0] limited[0] tasks[0] to[0] complete[0] so[0] if[0] i[0] am[0]…
366 "366" "i hated my job in fact i got sacked 4 weeks ago because i was sick i was bullied in the workplace and discriminated due to my disability "	366 "366" "i hated my job in fact i got sacked 4 weeks ago because i was sick i was bullied in the workplace and discriminated due to my disability "	1	-4	"366[0] "366[0] i[0] hated[-3] my[0] job[0] in[0] fact[0] i[0] got[0] sacked[0] 4[0] weeks[0] ago[0] because[0] i[0] was[0] sick[-1] i[0] was[0] bullied[0] in[0] the[0] workplace[0] and[0] discriminated[-1] due[0] to[0] my[0] disability[0] [[Sentence=-4,1=word max, 1-5]][[[1,-4 max of sentences]]]
367 "367" "i feel like my job can be challenging and time consuming i often feel like i am on the verge of it being exciting but the mundane stuff always ends up overriding that the majority of time i am happy but i feel that it comes down to the team that i am working in rather than the company"	367 "367" "i feel like my job can be challenging and time consuming i often feel like i am on the verge of it being exciting but the mundane stuff always ends up overriding that the majority of time i am happy but i feel that it comes down to the team that i am working in rather than the company"	3	-2	"367[0] "367[0] i[0] feel[0] like[1] my[0] job[0] can[0] be[0] challenging[0] and[0] time[0] consuming[0] i[0] often[0] feel[0] like[1] i[0] am[0] on[0] the[0] verge[0] of[0] it[0] being[0] exciting[2] but[0] the[0] mundane[-1] stuff[0] always[0] ends[0] up[0] overriding[0] that[0] the[0] majority[0] of[0] time[0] i[0] am[0] happy[1] but[0] i[0] feel[0] that[0] it[0] comes[0] down[0] to[0] the[0]…
368 "368" "am very happy with my job provides good work life balance and i get to spend the day chatting to customers and promoting my company s products"	368 "368" "am very happy with my job provides good work life balance and i get to spend the day chatting to customers and promoting my company s products"	3	-1	"368[0] "368[0] am[0] very[0] happy[1][1 LastWordBoosterStrength] with[0] my[0] job[0] provides[0] good[1] work[0] life[0] balance[0] and[0] i[0] get[0] to[0] spend[0] the[0] day[0] chatting[0] to[0] customers[0] and[0] promoting[0] my[0] company[0] s[0] products[0] [[Sentence=-1,3=word max, 1-5]][[[3,-1 max of sentences]]]
369 "369" "there could be better communication between people and to know where you stand as a whole with someone "	369 "369" "there could be better communication between people and to know where you stand as a whole with someone "	1	-1	"369[0] "369[0] there[0] could[0] be[0] better[0] communication[0] between[0] people[0] and[0] to[0] know[0] where[0] you[0] stand[0] as[0] a[0] whole[0] with[0] someone[0] [[Sentence=-1,1=word max, 1-5]][[[1,-1 max of sentences]]]
370 "370" "overall i like my job but it has changed significantly over the last few years and it does not have the same values as me any more my new supervisor has completely different values to me and i am not happy in my work anymore "	370 "370" "overall i like my job but it has changed significantly over the last few years and it does not have the same values as me any more my new supervisor has completely different values to me and i am not happy in my work anymore "	2	-2	"370[0] "370[0] overall[0] i[0] like[1] my[0] job[0] but[0] it[0] has[0] changed[0] significantly[0] over[0] the[0] last[0] few[0] years[0] and[0] it[0] does[0] not[0] have[0] the[0] same[0] values[1] as[0] me[0] any[0] more[0] my[0] new[0] supervisor[0] has[0] completely[0] different[0] values[1] to[0] me[0] and[0] i[0] am[0] not[0] happy[1][NegatedDueToPreviousWord] in[0] my[0] work[0] anymore[…
371 "371" "i feel like i am making a contribution at work for the company and to individuals it s a good opportunity to take the experience i have had and pass onto others as well as receive it from those more experienced "	371 "371" "i feel like i am making a contribution at work for the company and to individuals it s a good opportunity to take the experience i have had and pass onto others as well as receive it from those more experienced "	2	-1	"371[0] "371[0] i[0] feel[0] like[1] i[0] am[0] making[0] a[0] contribution[0] at[0] work[0] for[0] the[0] company[0] and[0] to[0] individuals[0] it[0] s[0] a[0] good[1] opportunity[0] to[0] take[0] the[0] experience[0] i[0] have[0] had[0] and[0] pass[0] onto[0] others[0] as[0] well[0] as[0] receive[0] it[0] from[0] those[0] more[0] experienced[0] [[Sentence=-1,2=word max, 1-5]][[[2,-1 max of sen…
372 "372" "i feel a series sense of freedom and belonging where i work i am more than happy with my job it s someone i enjoy doing "	372 "372" "i feel a series sense of freedom and belonging where i work i am more than happy with my job it s someone i enjoy doing "	3	-1	"372[0] "372[0] i[0] feel[0] a[0] series[0] sense[0] of[0] freedom[0] and[0] belonging[0] where[0] i[0] work[0] i[0] am[0] more[0] than[0] happy[1] with[0] my[0] job[0] it[0] s[0] someone[0] i[0] enjoy[2] doing[0] [[Sentence=-1,3=word max, 1-5]][[[3,-1 max of sentences]]]
373 "373" "i feel very rewarded when i have people telling me how they love coming here hospital as we are all friendly and happy it makes me happy to see others happy i like to be busy but also allow time to listen and chat to others"	373 "373" "i feel very rewarded when i have people telling me how they love coming here hospital as we are all friendly and happy it makes me happy to see others happy i like to be busy but also allow time to listen and chat to others"	3	-1	"373[0] "373[0] i[0] feel[0] very[0] rewarded[1][1 LastWordBoosterStrength] when[0] i[0] have[0] people[0] telling[0] me[0] how[0] they[0] love[2] coming[0] here[0] hospital[0] as[0] we[0] are[0] all[0] friendly[1] and[0] happy[1] it[0] makes[0] me[0] happy[1] to[0] see[0] others[0] happy[1] i[0] like[1] to[0] be[0] busy[0] but[0] also[0] allow[0] time[0] to[0] listen[0] and[0] chat[0] to[0] othe…
374 "374" "my job is incredibly rewarding and i am lucky to be able to inspire others i feel proud of the work i do and enjoy the varied nature i can become frustrated when others done t work as hard as me but i also realize that i work in my free time more than most i prefer to box jobs off though and would rather work in my free time "	374 "374" "my job is incredibly rewarding and i am lucky to be able to inspire others i feel proud of the work i do and enjoy the varied nature i can become frustrated when others done t work as hard as me but i also realize that i work in my free time more than most i prefer to box jobs off though and would rather work in my free time "	4	-3	"374[0] "374[0] my[0] job[0] is[0] incredibly[0] rewarding[1][2 LastWordBoosterStrength] and[0] i[0] am[0] lucky[1] to[0] be[0] able[0] to[0] inspire[2] others[0] i[0] feel[0] proud[1] of[0] the[0] work[0] i[0] do[0] and[0] enjoy[2] the[0] varied[0] nature[0] i[0] can[0] become[0] frustrated[-2] when[0] others[0] done[0] t[0] work[0] as[0] hard[0] as[0] me[0] but[0] i[0] also[0] realize[0] that[0…
375 "375" "i like my job because recently conditions have noticeably improved and there is a better ambience for all at work i feel i achieve a lot of worthwhile work and even though it leaves me exhausted i do feel happy about my accomplishments because i know that i am helping to improve the lives of others i have great colleagues whose company i enjoy and i am able to laugh a lot at work"	375 "375" "i like my job because recently conditions have noticeably improved and there is a better ambience for all at work i feel i achieve a lot of worthwhile work and even though it leaves me exhausted i do feel happy about my accomplishments because i know that i am helping to improve the lives of others i have great colleagues whose company i enjoy and i am able to laugh a lot at work"	3	-2	"375[0] "375[0] i[0] like[1] my[0] job[0] because[0] recently[0] conditions[0] have[0] noticeably[0] improved[1] and[0] there[0] is[0] a[0] better[0] ambience[0] for[0] all[0] at[0] work[0] i[0] feel[0] i[0] achieve[0] a[0] lot[0] of[0] worthwhile[1] work[0] and[0] even[0] though[0] it[0] leaves[0] me[0] exhausted[-1] i[0] do[0] feel[0] happy[1] about[0] my[0] accomplishments[1] because[0] i[0] k…
376 "376" "my job is a vital role in our company i coach advisors daily and continue to look for improvements most day i enjoy my job as its something different every day in terms of what or who i am coaching however at the same time its mentally draining listening to other people problems and showing you care and are interested when your not"	376 "376" "my job is a vital role in our company i coach advisors daily and continue to look for improvements most day i enjoy my job as its something different every day in terms of what or who i am coaching however at the same time its mentally draining listening to other people problems and showing you care and are interested when your not"	3	-2	"376[0] "376[0] my[0] job[0] is[0] a[0] vital[0] role[0] in[0] our[0] company[0] i[0] coach[0] advisors[0] daily[0] and[0] continue[0] to[0] look[0] for[0] improvements[1] most[0] day[0] i[0] enjoy[2] my[0] job[0] as[0] its[0] something[0] different[0] every[0] day[0] in[0] terms[0] of[0] what[0] or[0] who[0] i[0] am[0] coaching[0] however[0] at[0] the[0] same[0] time[0] its[0] mentally[0] draini…
377 "377" "overall i enjoy what my job has to offer and provide sense of achievement although on a daily basis can get bogged down with admin and less meaningful tasks view my current role as a stepping stone to build up experience to take me towards my more desired position"	377 "377" "overall i enjoy what my job has to offer and provide sense of achievement although on a daily basis can get bogged down with admin and less meaningful tasks view my current role as a stepping stone to build up experience to take me towards my more desired position"	3	-1	"377[0] "377[0] overall[0] i[0] enjoy[2] what[0] my[0] job[0] has[0] to[0] offer[0] and[0] provide[0] sense[0] of[0] achievement[0] although[0] on[0] a[0] daily[0] basis[0] can[0] get[0] bogged[0] down[0] with[0] admin[0] and[0] less[0] meaningful[0] tasks[0] view[0] my[0] current[0] role[0] as[0] a[0] stepping[0] stone[0] to[0] build[0] up[0] experience[0] to[0] take[0] me[0] towards[0] my[0] mo…
378 "378" "imp a midwife i love my job and find what i do very rewarding most of the time we very rarely have breaks do not have time to eat or drink properly no time to go to the toilet but it is the best job in the world i love the team that i work with but find the management structure frustrating i do not like the politics involved with working in the nhs"	378 "378" "imp a midwife i love my job and find what i do very rewarding most of the time we very rarely have breaks do not have time to eat or drink properly no time to go to the toilet but it is the best job in the world i love the team that i work with but find the management structure frustrating i do not like the politics involved with working in the nhs"	3	-3	"378[0] "378[0] imp[0] a[0] midwife[0] i[0] love[2] my[0] job[0] and[0] find[0] what[0] i[0] do[0] very[0] rewarding[1][1 LastWordBoosterStrength] most[0] of[0] the[0] time[0] we[0] very[0] rarely[0] have[0] breaks[0] do[0] not[0] have[0] time[0] to[0] eat[0] or[0] drink[0] properly[0] no[0] time[0] to[0] go[0] to[0] the[0] toilet[0] but[0] it[0] is[0] the[0] best[1] job[0] in[0] the[0] world[0] …
379 "379" "i enjoy helping other figure out how to lead a healthier life and reach your goals my coworkers are friendly warm and care about the members and each other while i wish i was paid more i love that i have more time for my son and still can do something meaningful in my work life "	379 "379" "i enjoy helping other figure out how to lead a healthier life and reach your goals my coworkers are friendly warm and care about the members and each other while i wish i was paid more i love that i have more time for my son and still can do something meaningful in my work life "	3	-1	"379[0] "379[0] i[0] enjoy[2] helping[0] other[0] figure[0] out[0] how[0] to[0] lead[0] a[0] healthier[0] life[0] and[0] reach[0] your[0] goals[0] my[0] coworkers[0] are[0] friendly[1] warm[0] and[0] care[1] about[0] the[0] members[0] and[0] each[0] other[0] while[0] i[0] wish[0] i[0] was[0] paid[0] more[0] i[0] love[2] that[0] i[0] have[0] more[0] time[0] for[0] my[0] son[0] and[0] still[0] can[…
380 "380" "i feel undervalued within my current position i feel like the organization wants to shut me out and remove me from it "	380 "380" "i feel undervalued within my current position i feel like the organization wants to shut me out and remove me from it "	2	-1	"380[0] "380[0] i[0] feel[0] undervalued[0] within[0] my[0] current[0] position[0] i[0] feel[0] like[1] the[0] organization[0] wants[0] to[0] shut[0] me[0] out[0] and[0] remove[0] me[0] from[0] it[0] [[Sentence=-1,2=word max, 1-5]][[[2,-1 max of sentences]]]
381 "381" "i am happy with my job it has its challenges but it keeps me busy and i enjoy seeing the results from my work "	381 "381" "i am happy with my job it has its challenges but it keeps me busy and i enjoy seeing the results from my work "	3	-2	"381[0] "381[0] i[0] am[0] happy[1] with[0] my[0] job[0] it[0] has[0] its[0] challenges[-1] but[0] it[0] keeps[0] me[0] busy[0] and[0] i[0] enjoy[2] seeing[0] the[0] results[0] from[0] my[0] work[0] [[Sentence=-2,3=word max, 1-5]][[[3,-2 max of sentences]]]
382 "382" "i like most of my co workers and i enjoy what i do but the company is shamelessly taking advantage of me i am very dissatisfied with my job as a whole but not the day to day"	382 "382" "i like most of my co workers and i enjoy what i do but the company is shamelessly taking advantage of me i am very dissatisfied with my job as a whole but not the day to day"	3	-3	"382[0] "382[0] i[0] like[1] most[0] of[0] my[0] co[0] workers[0] and[0] i[0] enjoy[2] what[0] i[0] do[0] but[0] the[0] company[0] is[0] shamelessly[-2] taking[0] advantage[0] of[0] me[0] i[0] am[0] very[0] dissatisfied[-1][-1 LastWordBoosterStrength] with[0] my[0] job[0] as[0] a[0] whole[0] but[0] not[0] the[0] day[0] to[0] day[0] [[Sentence=-3,3=word max, 1-5]][[[3,-3 max of sentences]]]
383 "383" "i have not been working in my current job for a long time however so far i am most happy about how supportive and welcoming my team have been i am enjoying my training and have a positive view of the working environment i am aware that my department has a bad reputation amongst certain pockets of society and is not portrayed favorably in the media however this is largely due to outdate…	383 "383" "i have not been working in my current job for a long time however so far i am most happy about how supportive and welcoming my team have been i am enjoying my training and have a positive view of the working environment i am aware that my department has a bad reputation amongst certain pockets of society and is not portrayed favorably in the media however this is largely due to outdate…	3	-3	"383[0] "383[0] i[0] have[0] not[0] been[0] working[0] in[0] my[0] current[0] job[0] for[0] a[0] long[0] time[0] however[0] so[0] far[0] i[0] am[0] most[0] happy[1] about[0] how[0] supportive[1] and[0] welcoming[1] my[0] team[0] have[0] been[0] i[0] am[0] enjoying[2] my[0] training[0] and[0] have[0] a[0] positive[2] view[0] of[0] the[0] working[0] environment[0] i[0] am[0] aware[0] that[0] my[0] …
384 "384" "i feel happy when working but occasions when there s nothing to do it is hard to motivate myself my job is interesting but it can also be stressful and the pay does not reflect what i do "	384 "384" "i feel happy when working but occasions when there s nothing to do it is hard to motivate myself my job is interesting but it can also be stressful and the pay does not reflect what i do "	2	-2	"384[0] "384[0] i[0] feel[0] happy[1] when[0] working[0] but[0] occasions[0] when[0] there[0] s[0] nothing[0] to[0] do[0] it[0] is[0] hard[0] to[0] motivate[0] myself[0] my[0] job[0] is[0] interesting[1] but[0] it[0] can[0] also[0] be[0] stressful[-1] and[0] the[0] pay[0] does[0] not[0] reflect[0] what[0] i[0] do[0] [[Sentence=-2,2=word max, 1-5]][[[2,-2 max of sentences]]]
385 "385" "i feel very lucky to be working in a profession which is well paid well respected and gives me an opportunity for personal growth as a rule i feel very positively about my job and am generally optimistic even when other people are feeling less positive lately there has been a change in culture at work which has made it challenging to remain positive and optimistic for the first time i …	385 "385" "i feel very lucky to be working in a profession which is well paid well respected and gives me an opportunity for personal growth as a rule i feel very positively about my job and am generally optimistic even when other people are feeling less positive lately there has been a change in culture at work which has made it challenging to remain positive and optimistic for the first time i …	4	-2	"385[0] "385[0] i[0] feel[0] very[0] lucky[1][1 LastWordBoosterStrength] to[0] be[0] working[0] in[0] a[0] profession[0] which[0] is[0] well[0] paid[0] well[0] respected[2] and[0] gives[0] me[0] an[0] opportunity[0] for[0] personal[0] growth[0] as[0] a[0] rule[0] i[0] feel[0] very[0] positively[2][1 LastWordBoosterStrength] about[0] my[0] job[0] and[0] am[0] generally[0] optimistic[1] even[0] whe…
386 "386" "i am under utilized and under stimulated in my role and have been at risk if potential redundancy for over 5 years due to reviews and budget cuts i love my team and my line manager is very faithful to us but his ability to influence the situation is nil i m bored and seriously over qualified for the job but there is zero progression"	386 "386" "i am under utilized and under stimulated in my role and have been at risk if potential redundancy for over 5 years due to reviews and budget cuts i love my team and my line manager is very faithful to us but his ability to influence the situation is nil i m bored and seriously over qualified for the job but there is zero progression"	3	-2	"386[0] "386[0] i[0] am[0] under[0] utilized[0] and[0] under[0] stimulated[0] in[0] my[0] role[0] and[0] have[0] been[0] at[0] risk[-1] if[0] potential[0] redundancy[-1] for[0] over[0] 5[0] years[0] due[0] to[0] reviews[0] and[0] budget[0] cuts[0] i[0] love[2] my[0] team[0] and[0] my[0] line[0] manager[0] is[0] very[0] faithful[1][1 LastWordBoosterStrength] to[0] us[0] but[0] his[0] ability[0] to…
387 "387" "its a ok job that meets the needs if my work home balance life means i can work around my children "	387 "387" "its a ok job that meets the needs if my work home balance life means i can work around my children "	1	-1	"387[0] "387[0] its[0] a[0] ok[0] job[0] that[0] meets[0] the[0] needs[0] if[0] my[0] work[0] home[0] balance[0] life[0] means[0] i[0] can[0] work[0] around[0] my[0] children[0] [[Sentence=-1,1=word max, 1-5]][[[1,-1 max of sentences]]]
388 "388" "i do not enjoy my job and am actively seeking other employment i feel bored when i am working but i do like the staff i work with"	388 "388" "i do not enjoy my job and am actively seeking other employment i feel bored when i am working but i do like the staff i work with"	2	-3	"388[0] "388[0] i[0] do[0] not[0] enjoy[2][NegatedDueToPreviousWord] my[0] job[0] and[0] am[0] actively[0] seeking[0] other[0] employment[0] i[0] feel[0] bored[-1] when[0] i[0] am[0] working[0] but[0] i[0] do[0] like[1] the[0] staff[0] i[0] work[0] with[0] [[Sentence=-3,2=word max, 1-5]][[[2,-3 max of sentences]]]
389 "389" "i never feel in control in my work due to the roulette of what i do each day as i work as a safeguarding manager i deal with many out of control situations every day so it can often bring feelings of stress and anxiety and it s also very emotionally demanding i also have two young children so the work and exposure to certain issues has tainted my view of the work these are the negative…	389 "389" "i never feel in control in my work due to the roulette of what i do each day as i work as a safeguarding manager i deal with many out of control situations every day so it can often bring feelings of stress and anxiety and it s also very emotionally demanding i also have two young children so the work and exposure to certain issues has tainted my view of the work these are the negative…	3	-3	"389[0] "389[0] i[0] never[0] feel[0] in[0] control[0] in[0] my[0] work[0] due[0] to[0] the[0] roulette[0] of[0] what[0] i[0] do[0] each[0] day[0] as[0] i[0] work[0] as[0] a[0] safeguarding[1] manager[0] i[0] deal[0] with[0] many[0] out[0] of[0] control[0] situations[0] every[0] day[0] so[0] it[0] can[0] often[0] bring[0] feelings[0] of[0] stress[-1] and[0] anxiety[-2] and[0] it[0] s[0] also[0] v…
390 "390" "i enjoy working in my current team as the work is fast paced and my colleagues are good team workers we apply a set of strong skills to get the job done and have a sense of satisfaction when the outcomes are positive i work flexibly around my family and therefore achieve a good work life balance "	390 "390" "i enjoy working in my current team as the work is fast paced and my colleagues are good team workers we apply a set of strong skills to get the job done and have a sense of satisfaction when the outcomes are positive i work flexibly around my family and therefore achieve a good work life balance "	3	-1	"390[0] "390[0] i[0] enjoy[2] working[0] in[0] my[0] current[0] team[0] as[0] the[0] work[0] is[0] fast[0] paced[0] and[0] my[0] colleagues[0] are[0] good[1] team[0] workers[0] we[0] apply[0] a[0] set[0] of[0] strong[0] skills[0] to[0] get[0] the[0] job[0] done[0] and[0] have[0] a[0] sense[0] of[0] satisfaction[1] when[0] the[0] outcomes[0] are[0] positive[2] i[0] work[0] flexibly[0] around[0] my…
391 "391" "i enjoy me job and get on well with my work colleagues i feel most happy at work when i am busy"	391 "391" "i enjoy me job and get on well with my work colleagues i feel most happy at work when i am busy"	3	-1	"391[0] "391[0] i[0] enjoy[2] me[0] job[0] and[0] get[0] on[0] well[0] with[0] my[0] work[0] colleagues[0] i[0] feel[0] most[0] happy[1] at[0] work[0] when[0] i[0] am[0] busy[0] [[Sentence=-1,3=word max, 1-5]][[[3,-1 max of sentences]]]
392 "392" "unhappy in the job as there us no opportunity for growth even though there are plenty of opportunities in the office"	392 "392" "unhappy in the job as there us no opportunity for growth even though there are plenty of opportunities in the office"	1	-3	"392[0] "392[0] unhappy[-2] in[0] the[0] job[0] as[0] there[0] us[0] no[0] opportunity[0] for[0] growth[0] even[0] though[0] there[0] are[0] plenty[0] of[0] opportunities[0] in[0] the[0] office[0] [[Sentence=-3,1=word max, 1-5]][[[1,-3 max of sentences]]]
393 "393" "i absolutely love my job i am getting paid to do something that i would do for free "	393 "393" "i absolutely love my job i am getting paid to do something that i would do for free "	4	-1	"393[0] "393[0] i[0] absolutely[0] love[2][1 LastWordBoosterStrength] my[0] job[0] i[0] am[0] getting[0] paid[0] to[0] do[0] something[0] that[0] i[0] would[0] do[0] for[0] free[0] [[Sentence=-1,4=word max, 1-5]][[[4,-1 max of sentences]]]
394 "394" "i enjoy my work but do not feel appreciated for the amount and content of work i do"	394 "394" "i enjoy my work but do not feel appreciated for the amount and content of work i do"	3	-2	"394[0] "394[0] i[0] enjoy[2] my[0] work[0] but[0] do[0] not[0] feel[0] appreciated[1][NegatedDueToPreviousWord] for[0] the[0] amount[0] and[0] content[0] of[0] work[0] i[0] do[0] [[Sentence=-2,3=word max, 1-5]][[[3,-2 max of sentences]]]
395 "395" "i ve currently been with my company for over seven years and in the beginning i was full of energy an very happy to get to work everyday it was so rewarding over the years we had new management take over an the whole job changed i started disliking my job an the working environment "	395 "395" "i ve currently been with my company for over seven years and in the beginning i was full of energy an very happy to get to work everyday it was so rewarding over the years we had new management take over an the whole job changed i started disliking my job an the working environment "	3	-3	"395[0] "395[0] i[0] ve[0] currently[0] been[0] with[0] my[0] company[0] for[0] over[0] seven[0] years[0] and[0] in[0] the[0] beginning[0] i[0] was[0] full[0] of[0] energy[0] an[0] very[0] happy[1][1 LastWordBoosterStrength] to[0] get[0] to[0] work[0] everyday[0] it[0] was[0] so[0] rewarding[1] over[0] the[0] years[0] we[0] had[0] new[0] management[0] take[0] over[0] an[0] the[0] whole[0] job[0] …
396 "396" "currently i am very happy with my job even though it is probably the worst type of job in my air force career i have gone from hands on to a desk job it s a 3 man team which includes my supervisor he does nothing hence the low scores"	396 "396" "currently i am very happy with my job even though it is probably the worst type of job in my air force career i have gone from hands on to a desk job it s a 3 man team which includes my supervisor he does nothing hence the low scores"	3	-3	"396[0] "396[0] currently[0] i[0] am[0] very[0] happy[1][1 LastWordBoosterStrength] with[0] my[0] job[0] even[0] though[0] it[0] is[0] probably[0] the[0] worst[-2] type[0] of[0] job[0] in[0] my[0] air[0] force[-1] career[0] i[0] have[0] gone[0] from[0] hands[0] on[0] to[0] a[0] desk[0] job[0] it[0] s[0] a[0] 3[0] man[0] team[0] which[0] includes[0] my[0] supervisor[0] he[0] does[0] nothing[0] hen…
397 "397" "hate going in to work hate the job and the work and its stressful "	397 "397" "hate going in to work hate the job and the work and its stressful "	1	-4	"397[0] "397[0] hate[-3] going[0] in[0] to[0] work[0] hate[-3] the[0] job[0] and[0] the[0] work[0] and[0] its[0] stressful[-1] [[Sentence=-4,1=word max, 1-5]][[[1,-4 max of sentences]]]
398 "398" "i feel enthusiastic at work i am happy with my job i enjoy most days at work i sometimes been under appreciated not by colleagues or my superiors but by the people i teach i am proud to do my job everyday is different with new challenges which makes every day interesting and unique "	398 "398" "i feel enthusiastic at work i am happy with my job i enjoy most days at work i sometimes been under appreciated not by colleagues or my superiors but by the people i teach i am proud to do my job everyday is different with new challenges which makes every day interesting and unique "	3	-2	"398[0] "398[0] i[0] feel[0] enthusiastic[2] at[0] work[0] i[0] am[0] happy[1] with[0] my[0] job[0] i[0] enjoy[2] most[0] days[0] at[0] work[0] i[0] sometimes[0] been[0] under[0] appreciated[1] not[0] by[0] colleagues[0] or[0] my[0] superiors[0] but[0] by[0] the[0] people[0] i[0] teach[0] i[0] am[0] proud[1] to[0] do[0] my[0] job[0] everyday[0] is[0] different[0] with[0] new[0] challenges[-1] whi…
399 "399" "the work i do can be challenging but i enjoy the tasks and the successes and even the difficult times i do not enjoy the environment in which i work the management structure and the confines of the corporation are often inhuman not trying to be hyperbolic here just that the company is more of a mechanism than an organism and with that comes a lack of personal happiness "	399 "399" "the work i do can be challenging but i enjoy the tasks and the successes and even the difficult times i do not enjoy the environment in which i work the management structure and the confines of the corporation are often inhuman not trying to be hyperbolic here just that the company is more of a mechanism than an organism and with that comes a lack of personal happiness "	3	-3	"399[0] "399[0] the[0] work[0] i[0] do[0] can[0] be[0] challenging[0] but[0] i[0] enjoy[2] the[0] tasks[0] and[0] the[0] successes[2] and[0] even[0] the[0] difficult[-1] times[0] i[0] do[0] not[0] enjoy[2][NegatedDueToPreviousWord] the[0] environment[0] in[0] which[0] i[0] work[0] the[0] management[0] structure[0] and[0] the[0] confines[0] of[0] the[0] corporation[0] are[0] often[0] inhuman[-2] n…
400 "400" "i am very happy with my job although working with teenage children can be very demanding and stressful but extremely rewarding i feel i am doing something worthwhile i also feel i am learning lots along the way as well"	400 "400" "i am very happy with my job although working with teenage children can be very demanding and stressful but extremely rewarding i feel i am doing something worthwhile i also feel i am learning lots along the way as well"	4	-2	"400[0] "400[0] i[0] am[0] very[0] happy[1][1 LastWordBoosterStrength] with[0] my[0] job[0] although[0] working[0] with[0] teenage[0] children[0] can[0] be[0] very[0] demanding[0] and[0] stressful[-1] but[0] extremely[0] rewarding[1][2 LastWordBoosterStrength] i[0] feel[0] i[0] am[0] doing[0] something[0] worthwhile[1] i[0] also[0] feel[0] i[0] am[0] learning[0] lots[0] along[0] the[0] way[0] as[…
401 "401" "i am happy with my job i like the work and i like the people "	401 "401" "i am happy with my job i like the work and i like the people "	2	-1	"401[0] "401[0] i[0] am[0] happy[1] with[0] my[0] job[0] i[0] like[1] the[0] work[0] and[0] i[0] like[1] the[0] people[0] [[Sentence=-1,2=word max, 1-5]][[[2,-1 max of sentences]]]
402 "402" "i like my job and find it rewarding however my work load is never ending and i can find it hard to keep on top of everything i do like how no two days are the same "	402 "402" "i like my job and find it rewarding however my work load is never ending and i can find it hard to keep on top of everything i do like how no two days are the same "	2	-1	"402[0] "402[0] i[0] like[1] my[0] job[0] and[0] find[0] it[0] rewarding[1] however[0] my[0] work[0] load[0] is[0] never[0] ending[0] and[0] i[0] can[0] find[0] it[0] hard[0] to[0] keep[0] on[0] top[0] of[0] everything[0] i[0] do[0] like[1] how[0] no[0] two[0] days[0] are[0] the[0] same[0] [[Sentence=-1,2=word max, 1-5]][[[2,-1 max of sentences]]]
403 "403" "i am happy in work and i enjoy what i do when i am left alone to do my job more often than i am given extra task that are not my job my supervisor give me these task to lighten his work load this makes me angry as he claims a lot of credit for the work i do"	403 "403" "i am happy in work and i enjoy what i do when i am left alone to do my job more often than i am given extra task that are not my job my supervisor give me these task to lighten his work load this makes me angry as he claims a lot of credit for the work i do"	3	-4	"403[0] "403[0] i[0] am[0] happy[1] in[0] work[0] and[0] i[0] enjoy[2] what[0] i[0] do[0] when[0] i[0] am[0] left[0] alone[0] to[0] do[0] my[0] job[0] more[0] often[0] than[0] i[0] am[0] given[0] extra[0] task[0] that[0] are[0] not[0] my[0] job[0] my[0] supervisor[0] give[0] me[0] these[0] task[0] to[0] lighten[0] his[0] work[0] load[0] this[0] makes[0] me[0] angry[-3] as[0] he[0] claims[0] a[0] …
404 "404" "i do not like my job"	404 "404" "i do not like my job"	1	-2	"404[0] "404[0] i[0] do[0] not[0] like[1][NegatedDueToPreviousWord] my[0] job[0] [[Sentence=-2,1=word max, 1-5]][[[1,-2 max of sentences]]]
405 "405" "i d like more responsibility and to make more decisions in relation to the job i do"	405 "405" "i d like more responsibility and to make more decisions in relation to the job i do"	2	-1	"405[0] "405[0] i[0] d[0] like[1] more[0] responsibility[0] and[0] to[0] make[0] more[0] decisions[0] in[0] relation[0] to[0] the[0] job[0] i[0] do[0] [[Sentence=-1,2=word max, 1-5]][[[2,-1 max of sentences]]]
406 "406" "i work for a good employer with many benefits that enable to me have a good work life balance not feel too pressured and have good support structures there are the occasional frustrations with company policies but overall this does not hamper activity i feel happy in my job and the team i work with we have a working relationship and get on at a personal level which makes for a pleasant…	406 "406" "i work for a good employer with many benefits that enable to me have a good work life balance not feel too pressured and have good support structures there are the occasional frustrations with company policies but overall this does not hamper activity i feel happy in my job and the team i work with we have a working relationship and get on at a personal level which makes for a pleasant…	3	-3	"406[0] "406[0] i[0] work[0] for[0] a[0] good[1] employer[0] with[0] many[0] benefits[0] that[0] enable[0] to[0] me[0] have[0] a[0] good[1] work[0] life[0] balance[0] not[0] feel[0] too[0] pressured[-1] and[0] have[0] good[1] support[1] structures[0] there[0] are[0] the[0] occasional[0] frustrations[-2] with[0] company[0] policies[0] but[0] overall[0] this[0] does[0] not[0] hamper[0] activity[0] …
407 "407" "i feel very lucky to have found the job i work in since starting here everyone who i work with has been very welcoming and generous with their time the salary compared to the pace level of work is extremely satisfactory there has never been a day when i have not wanted to go into work this is mostly down to the people but also the environment and the work life balance it provides"	407 "407" "i feel very lucky to have found the job i work in since starting here everyone who i work with has been very welcoming and generous with their time the salary compared to the pace level of work is extremely satisfactory there has never been a day when i have not wanted to go into work this is mostly down to the people but also the environment and the work life balance it provides"	4	-1	"407[0] "407[0] i[0] feel[0] very[0] lucky[1][1 LastWordBoosterStrength] to[0] have[0] found[0] the[0] job[0] i[0] work[0] in[0] since[0] starting[0] here[0] everyone[0] who[0] i[0] work[0] with[0] has[0] been[0] very[0] welcoming[1][1 LastWordBoosterStrength] and[0] generous[1] with[0] their[0] time[0] the[0] salary[0] compared[0] to[0] the[0] pace[0] level[0] of[0] work[0] is[0] extremely[0] sa…
408 "408" "its varied and interesting i deal with a multiple of problems through a large geographic region which allows me to see a lot of devon and cornwall which is cool"	408 "408" "its varied and interesting i deal with a multiple of problems through a large geographic region which allows me to see a lot of devon and cornwall which is cool"	2	-2	"408[0] "408[0] its[0] varied[0] and[0] interesting[1] i[0] deal[0] with[0] a[0] multiple[0] of[0] problems[-1] through[0] a[0] large[0] geographic[0] region[0] which[0] allows[0] me[0] to[0] see[0] a[0] lot[0] of[0] devon[0] and[0] cornwall[0] which[0] is[0] cool[1] [[Sentence=-2,2=word max, 1-5]][[[2,-2 max of sentences]]]
409 "409" "overall i am happy with my job and my role in the organization but the ebb and flow of the work means some weeks i am working to capacity some weeks i have too much time on my hands and sometimes i am struggling to keep up the funder i work with regularly makes demands with too little time to implement them which is stressful and though the team i work on works together to minimize str…	409 "409" "overall i am happy with my job and my role in the organization but the ebb and flow of the work means some weeks i am working to capacity some weeks i have too much time on my hands and sometimes i am struggling to keep up the funder i work with regularly makes demands with too little time to implement them which is stressful and though the team i work on works together to minimize str…	2	-2	"409[0] "409[0] overall[0] i[0] am[0] happy[1] with[0] my[0] job[0] and[0] my[0] role[0] in[0] the[0] organization[0] but[0] the[0] ebb[0] and[0] flow[0] of[0] the[0] work[0] means[0] some[0] weeks[0] i[0] am[0] working[0] to[0] capacity[0] some[0] weeks[0] i[0] have[0] too[0] much[0] time[0] on[0] my[0] hands[0] and[0] sometimes[0] i[0] am[0] struggling[-1] to[0] keep[0] up[0] the[0] funder[0] i…
410 "410" " i find my job very repetitive and boring at times"	410 "410" " i find my job very repetitive and boring at times"	1	-2	"410[0] "410[0] i[0] find[0] my[0] job[0] very[0] repetitive[0] and[0] boring[-1] at[0] times[0] [[Sentence=-2,1=word max, 1-5]][[[1,-2 max of sentences]]]
411 "411" "its great apart from very quiet and under staffed"	411 "411" "its great apart from very quiet and under staffed"	3	-1	"411[0] "411[0] its[0] great[2] apart[0] from[0] very[0] quiet[0] and[0] under[0] staffed[0] [[Sentence=-1,3=word max, 1-5]][[[3,-1 max of sentences]]]
412 "412" "i enjoy my job because of its simplicity but i feel that i am wasting my abilities i enjoy parts of the job but dislike other areas depending on what day it is which dictates which job i have to do i am worried that i will be stuck in a humdrum position such as this for my whole life that that weighs on my mind very frequently"	412 "412" "i enjoy my job because of its simplicity but i feel that i am wasting my abilities i enjoy parts of the job but dislike other areas depending on what day it is which dictates which job i have to do i am worried that i will be stuck in a humdrum position such as this for my whole life that that weighs on my mind very frequently"	3	-4	"412[0] "412[0] i[0] enjoy[2] my[0] job[0] because[0] of[0] its[0] simplicity[0] but[0] i[0] feel[0] that[0] i[0] am[0] wasting[0] my[0] abilities[0] i[0] enjoy[2] parts[0] of[0] the[0] job[0] but[0] dislike[-2] other[0] areas[0] depending[0] on[0] what[0] day[0] it[0] is[0] which[0] dictates[0] which[0] job[0] i[0] have[0] to[0] do[0] i[0] am[0] worried[-3] that[0] i[0] will[0] be[0] stuck[0] in…
413 "413" "i like my job and especially my supervisor and team however i have been doing it for over a decade now and find the work itself to be relatively simple and unfulfilling it s also a bit of a dead end due to the nature of what i do there is not a lot of opportunity for advancement i love that i m able to leave my job at the door and i rarely think about it when i m clocked out it s also …	413 "413" "i like my job and especially my supervisor and team however i have been doing it for over a decade now and find the work itself to be relatively simple and unfulfilling it s also a bit of a dead end due to the nature of what i do there is not a lot of opportunity for advancement i love that i m able to leave my job at the door and i rarely think about it when i m clocked out it s also …	3	-3	"413[0] "413[0] i[0] like[1] my[0] job[0] and[0] especially[0] my[0] supervisor[0] and[0] team[0] however[0] i[0] have[0] been[0] doing[0] it[0] for[0] over[0] a[0] decade[0] now[0] and[0] find[0] the[0] work[0] itself[0] to[0] be[0] relatively[0] simple[0] and[0] unfulfilling[0] it[0] s[0] also[0] a[0] bit[0] of[0] a[0] dead[-2] end[0] due[0] to[0] the[0] nature[0] of[0] what[0] i[0] do[0] there…
414 "414" "i enjoy my work tasks and the flexibility of scheduling at my work as well as my coworkers however the scheduling lately has left every worker alone in areas and during busy times of the day that make it impossible to get work done my job has become needlessly stressful due to bad management"	414 "414" "i enjoy my work tasks and the flexibility of scheduling at my work as well as my coworkers however the scheduling lately has left every worker alone in areas and during busy times of the day that make it impossible to get work done my job has become needlessly stressful due to bad management"	3	-2	"414[0] "414[0] i[0] enjoy[2] my[0] work[0] tasks[0] and[0] the[0] flexibility[0] of[0] scheduling[0] at[0] my[0] work[0] as[0] well[0] as[0] my[0] coworkers[0] however[0] the[0] scheduling[0] lately[0] has[0] left[0] every[0] worker[0] alone[0] in[0] areas[0] and[0] during[0] busy[0] times[0] of[0] the[0] day[0] that[0] make[0] it[0] impossible[0] to[0] get[0] work[0] done[0] my[0] job[0] has[0]…
415 "415" "i feel like i am undervalued and are not given enough to do this makes me generally unhappy and makes me not like my job as much as i know i could if i was utilized better"	415 "415" "i feel like i am undervalued and are not given enough to do this makes me generally unhappy and makes me not like my job as much as i know i could if i was utilized better"	2	-3	"415[0] "415[0] i[0] feel[0] like[1] i[0] am[0] undervalued[0] and[0] are[0] not[0] given[0] enough[0] to[0] do[0] this[0] makes[0] me[0] generally[0] unhappy[-2] and[0] makes[0] me[0] not[0] like[1][NegatedDueToPreviousWord] my[0] job[0] as[0] much[0] as[0] i[0] know[0] i[0] could[0] if[0] i[0] was[0] utilized[0] better[0] [[Sentence=-3,2=word max, 1-5]][[[2,-3 max of sentences]]]
416 "416" "i like where i am going but am in a transitional period right now the company i work for treats me well my manager is the best i ve had yet and the pay is competitive the times i do not love my job is the hours of downtime in which work needs to be found or the work i m doing is unfulfilling there are many days where i wished i was self employed managing my own wages and my own hours m…	416 "416" "i like where i am going but am in a transitional period right now the company i work for treats me well my manager is the best i ve had yet and the pay is competitive the times i do not love my job is the hours of downtime in which work needs to be found or the work i m doing is unfulfilling there are many days where i wished i was self employed managing my own wages and my own hours m…	2	-3	"416[0] "416[0] i[0] like[1] where[0] i[0] am[0] going[0] but[0] am[0] in[0] a[0] transitional[0] period[0] right[0] now[0] the[0] company[0] i[0] work[0] for[0] treats[0] me[0] well[0] my[0] manager[0] is[0] the[0] best[1] i[0] ve[0] had[0] yet[0] and[0] the[0] pay[0] is[0] competitive[0] the[0] times[0] i[0] do[0] not[0] love[2][NegatedDueToPreviousWord] my[0] job[0] is[0] the[0] hours[0] of[0]…
417 "417" "i am very content with my job i have a great team and my workload is manageable i have a fair work life balance i do not dread coming to work every day whereas i have in previous jobs"	417 "417" "i am very content with my job i have a great team and my workload is manageable i have a fair work life balance i do not dread coming to work every day whereas i have in previous jobs"	4	-1	"417[0] "417[0] i[0] am[0] very[0] content[0] with[0] my[0] job[0] i[0] have[0] a[0] great[2] team[0] and[0] my[0] workload[0] is[0] manageable[0] i[0] have[0] a[0] fair[0] work[0] life[0] balance[0] i[0] do[0] not[0] dread[-3][NegatedDueToPreviousWord] coming[0] to[0] work[0] every[0] day[0] whereas[0] i[0] have[0] in[0] previous[0] jobs[0] [[Sentence=-1,4=word max, 1-5]][[[4,-1 max of sentences…
418 "418" "i am happy with my job i wish there were more growth opportunities or opportunities to learn more things like programming or networking i like the people i work with and have a great time everyday"	418 "418" "i am happy with my job i wish there were more growth opportunities or opportunities to learn more things like programming or networking i like the people i work with and have a great time everyday"	3	-1	"418[0] "418[0] i[0] am[0] happy[1] with[0] my[0] job[0] i[0] wish[0] there[0] were[0] more[0] growth[0] opportunities[0] or[0] opportunities[0] to[0] learn[0] more[0] things[0] like[1] programming[0] or[0] networking[0] i[0] like[1] the[0] people[0] i[0] work[0] with[0] and[0] have[0] a[0] great[2] time[0] everyday[0] [[Sentence=-1,3=word max, 1-5]][[[3,-1 max of sentences]]]
419 "419" "i enjoy my work when i am prepared for it when change is introduced and no training is given and when management are not interested in managing change my job is horrendous i am good at my job but i am not good at everything that is thrown at me without the resources being in place for me to do my best there is no interest in the stress levels of staff or whether the job can be done pro…	419 "419" "i enjoy my work when i am prepared for it when change is introduced and no training is given and when management are not interested in managing change my job is horrendous i am good at my job but i am not good at everything that is thrown at me without the resources being in place for me to do my best there is no interest in the stress levels of staff or whether the job can be done pro…	3	-4	"419[0] "419[0] i[0] enjoy[2] my[0] work[0] when[0] i[0] am[0] prepared[0] for[0] it[0] when[0] change[0] is[0] introduced[0] and[0] no[0] training[0] is[0] given[0] and[0] when[0] management[0] are[0] not[0] interested[1][NegatedDueToPreviousWord] in[0] managing[0] change[0] my[0] job[0] is[0] horrendous[-3] i[0] am[0] good[1] at[0] my[0] job[0] but[0] i[0] am[0] not[0] good[1][NegatedDueToPrevi…
420 "420" "i enjoy my job and the work i do i have a degree in environmental studies and i work on conservation practices so my work is very inline with my values"	420 "420" "i enjoy my job and the work i do i have a degree in environmental studies and i work on conservation practices so my work is very inline with my values"	3	-1	"420[0] "420[0] i[0] enjoy[2] my[0] job[0] and[0] the[0] work[0] i[0] do[0] i[0] have[0] a[0] degree[0] in[0] environmental[0] studies[0] and[0] i[0] work[0] on[0] conservation[0] practices[0] so[0] my[0] work[0] is[0] very[0] inline[0] with[0] my[0] values[1] [[Sentence=-1,3=word max, 1-5]][[[3,-1 max of sentences]]]
421 "421" "i love my job there is no way around it and while the pay is not as high as i would like it to be the nature of my work and the team make more than up for it for now anyway"	421 "421" "i love my job there is no way around it and while the pay is not as high as i would like it to be the nature of my work and the team make more than up for it for now anyway"	3	-1	"421[0] "421[0] i[0] love[2] my[0] job[0] there[0] is[0] no[0] way[0] around[0] it[0] and[0] while[0] the[0] pay[0] is[0] not[0] as[0] high[0] as[0] i[0] would[0] like[1][-1 LastWordBoosterStrength] it[0] to[0] be[0] the[0] nature[0] of[0] my[0] work[0] and[0] the[0] team[0] make[0] more[0] than[0] up[0] for[0] it[0] for[0] now[0] anyway[0] [[Sentence=-1,3=word max, 1-5]][[[3,-1 max of sentences]…
422 "422" "i enjoy parts of my role more so i enjoy working with my colleagues and have good relationships with them i do not enjoy some of our corporate initiatives and policies "	422 "422" "i enjoy parts of my role more so i enjoy working with my colleagues and have good relationships with them i do not enjoy some of our corporate initiatives and policies "	3	-3	"422[0] "422[0] i[0] enjoy[2] parts[0] of[0] my[0] role[0] more[0] so[0] i[0] enjoy[2] working[0] with[0] my[0] colleagues[0] and[0] have[0] good[1] relationships[0] with[0] them[0] i[0] do[0] not[0] enjoy[2][NegatedDueToPreviousWord] some[0] of[0] our[0] corporate[0] initiatives[0] and[0] policies[0] [[Sentence=-3,3=word max, 1-5]][[[3,-3 max of sentences]]]
423 "423" "i am happy when i am at work i enjoy it and helping people "	423 "423" "i am happy when i am at work i enjoy it and helping people "	3	-1	"423[0] "423[0] i[0] am[0] happy[1] when[0] i[0] am[0] at[0] work[0] i[0] enjoy[2] it[0] and[0] helping[0] people[0] [[Sentence=-1,3=word max, 1-5]][[[3,-1 max of sentences]]]
424 "424" "whilst the workload has increased massively due to many governmental changes the number of staff expected to complete the work has been decreased this situation has made the prison service a very dangerous place to work for both uniformed non uniformed staff and also the prisoners working in such a volatile atmosphere is not conducive to work management think that offering well being e…	424 "424" "whilst the workload has increased massively due to many governmental changes the number of staff expected to complete the work has been decreased this situation has made the prison service a very dangerous place to work for both uniformed non uniformed staff and also the prisoners working in such a volatile atmosphere is not conducive to work management think that offering well being e…	1	-3	"424[0] "424[0] whilst[0] the[0] workload[0] has[0] increased[0] massively[0] due[0] to[0] many[0] governmental[0] changes[0] the[0] number[0] of[0] staff[0] expected[0] to[0] complete[0] the[0] work[0] has[0] been[0] decreased[0] this[0] situation[0] has[0] made[0] the[0] prison[-1] service[0] a[0] very[0] dangerous[-1][-1 LastWordBoosterStrength] place[0] to[0] work[0] for[0] both[0] uniformed[…
425 "425" "generally i feel good about the job that i do the work i produce matters greatly and helps the lives of others even if i do not get to see the results directly myself i have a good community of colleagues who i get on with well"	425 "425" "generally i feel good about the job that i do the work i produce matters greatly and helps the lives of others even if i do not get to see the results directly myself i have a good community of colleagues who i get on with well"	3	-1	"425[0] "425[0] generally[0] i[0] feel[0] good[1] about[0] the[0] job[0] that[0] i[0] do[0] the[0] work[0] i[0] produce[0] matters[0] greatly[2] and[0] helps[0] the[0] lives[0] of[0] others[0] even[0] if[0] i[0] do[0] not[0] get[0] to[0] see[0] the[0] results[0] directly[0] myself[0] i[0] have[0] a[0] good[1] community[0] of[0] colleagues[0] who[0] i[0] get[0] on[0] with[0] well[0] [[Sentence=-1,…
426 "426" "i do not like my present job but am persevering with it for the time being at work i feel overworked that work is unfairly allocated and that i m not being appreciated paid enough for the work i do"	426 "426" "i do not like my present job but am persevering with it for the time being at work i feel overworked that work is unfairly allocated and that i m not being appreciated paid enough for the work i do"	1	-2	"426[0] "426[0] i[0] do[0] not[0] like[1][NegatedDueToPreviousWord] my[0] present[0] job[0] but[0] am[0] persevering[0] with[0] it[0] for[0] the[0] time[0] being[0] at[0] work[0] i[0] feel[0] overworked[-1] that[0] work[0] is[0] unfairly[-1] allocated[0] and[0] that[0] i[0] m[0] not[0] being[0] appreciated[1][NegatedDueToPreviousWord] paid[0] enough[0] for[0] the[0] work[0] i[0] do[0] [[Sentence=…
427 "427" "i like my job and am good at the organization and support required for both clients and colleagues i am respected and valued however my boss is lazy incompetent and never works the hours she should everyone knows it but nothing is done about it "	427 "427" "i like my job and am good at the organization and support required for both clients and colleagues i am respected and valued however my boss is lazy incompetent and never works the hours she should everyone knows it but nothing is done about it "	3	-3	"427[0] "427[0] i[0] like[1] my[0] job[0] and[0] am[0] good[1] at[0] the[0] organization[0] and[0] support[1] required[0] for[0] both[0] clients[0] and[0] colleagues[0] i[0] am[0] respected[2] and[0] valued[1] however[0] my[0] boss[0] is[0] lazy[-1] incompetent[-2] and[0] never[0] works[0] the[0] hours[0] she[0] should[0] everyone[0] knows[0] it[0] but[0] nothing[0] is[0] done[0] about[0] it[0] […
428 "428" "as a whole i just ca not wait to get out of my current job and am always looking for somewhere else to go i do not feel respected by management in my role i do not feel like the hard work and effort i put in gets recognized when i wake up in the morning i just want to call in sick but fear losing my job which in turn would mean i would lose my house etc i feel like my life revolves aro…	428 "428" "as a whole i just ca not wait to get out of my current job and am always looking for somewhere else to go i do not feel respected by management in my role i do not feel like the hard work and effort i put in gets recognized when i wake up in the morning i just want to call in sick but fear losing my job which in turn would mean i would lose my house etc i feel like my life revolves aro…	2	-4	"428[0] "428[0] as[0] a[0] whole[0] i[0] just[0] ca[0] not[0] wait[0] to[0] get[0] out[0] of[0] my[0] current[0] job[0] and[0] am[0] always[0] looking[0] for[0] somewhere[0] else[0] to[0] go[0] i[0] do[0] not[0] feel[0] respected[2][NegatedDueToPreviousWord] by[0] management[0] in[0] my[0] role[0] i[0] do[0] not[0] feel[0] like[1][NegatedDueToPreviousWord] the[0] hard[0] work[0] and[0] effort[0] …
429 "429" "i ve got years experience in the security industry i ve landed on my feet with this job good money good hours long days but i like the social aspects and really enjoy my job "	429 "429" "i ve got years experience in the security industry i ve landed on my feet with this job good money good hours long days but i like the social aspects and really enjoy my job "	4	-1	"429[0] "429[0] i[0] ve[0] got[0] years[0] experience[0] in[0] the[0] security[1] industry[0] i[0] ve[0] landed[0] on[0] my[0] feet[0] with[0] this[0] job[0] good[1] money[0] good[1] hours[0] long[0] days[0] but[0] i[0] like[1] the[0] social[0] aspects[0] and[0] really[0] enjoy[2][1 LastWordBoosterStrength] my[0] job[0] [[Sentence=-1,4=word max, 1-5]][[[4,-1 max of sentences]]]
430 "430" "i feel like i always work hard at my job to make sure that i am doing the best job that i am able to do as of now i am kind of in the middle of if i am happy with my job or not but for the most part i do like my job "	430 "430" "i feel like i always work hard at my job to make sure that i am doing the best job that i am able to do as of now i am kind of in the middle of if i am happy with my job or not but for the most part i do like my job "	2	-1	"430[0] "430[0] i[0] feel[0] like[1] i[0] always[0] work[0] hard[0] at[0] my[0] job[0] to[0] make[0] sure[0] that[0] i[0] am[0] doing[0] the[0] best[1] job[0] that[0] i[0] am[0] able[0] to[0] do[0] as[0] of[0] now[0] i[0] am[0] kind[1] of[0] in[0] the[0] middle[0] of[0] if[0] i[0] am[0] happy[1] with[0] my[0] job[0] or[0] not[0] but[0] for[0] the[0] most[0] part[0] i[0] do[0] like[1] my[0] job[0]…
431 "431" "i feel amazing in my job"	431 "431" "i feel amazing in my job"	3	-1	"431[0] "431[0] i[0] feel[0] amazing[2] in[0] my[0] job[0] [[Sentence=-1,3=word max, 1-5]][[[3,-1 max of sentences]]]
432 "432" "i enjoy my job and feel respected there"	432 "432" "i enjoy my job and feel respected there"	3	-1	"432[0] "432[0] i[0] enjoy[2] my[0] job[0] and[0] feel[0] respected[2] there[0] [[Sentence=-1,3=word max, 1-5]][[[3,-1 max of sentences]]]
433 "433" "i like my job in principle i do not like the petty standards that have been introduced meaning everything is dealt with at full disciplinary level and no one uses any common sense i feel too long in the tooth to be continuing in this vain "	433 "433" "i like my job in principle i do not like the petty standards that have been introduced meaning everything is dealt with at full disciplinary level and no one uses any common sense i feel too long in the tooth to be continuing in this vain "	2	-3	"433[0] "433[0] i[0] like[1] my[0] job[0] in[0] principle[0] i[0] do[0] not[0] like[1][NegatedDueToPreviousWord] the[0] petty[0] standards[0] that[0] have[0] been[0] introduced[0] meaning[0] everything[0] is[0] dealt[0] with[0] at[0] full[0] disciplinary[0] level[0] and[0] no[0] one[0] uses[0] any[0] common[0] sense[0] i[0] feel[0] too[0] long[0] in[0] the[0] tooth[0] to[0] be[0] continuing[0] in…
434 "434" "at the moment work is slow so i m not as engaged as i ve previously been time is going slower because if this and there can be a feeling if tedium if the oil and gas business picks up again i m sure my work will go back to being challenging and engaging but right now it s just slow "	434 "434" "at the moment work is slow so i m not as engaged as i ve previously been time is going slower because if this and there can be a feeling if tedium if the oil and gas business picks up again i m sure my work will go back to being challenging and engaging but right now it s just slow "	1	-1	"434[0] "434[0] at[0] the[0] moment[0] work[0] is[0] slow[0] so[0] i[0] m[0] not[0] as[0] engaged[0] as[0] i[0] ve[0] previously[0] been[0] time[0] is[0] going[0] slower[0] because[0] if[0] this[0] and[0] there[0] can[0] be[0] a[0] feeling[0] if[0] tedium[0] if[0] the[0] oil[0] and[0] gas[0] business[0] picks[0] up[0] again[0] i[0] m[0] sure[0] my[0] work[0] will[0] go[0] back[0] to[0] being[0] c…
435 "435" "overworked and low pay supervisor treats me as her right hand man so i do all the jobs she does t like doing i tend to do the most work as i like to see that jobs are done and done right there are usually 6 people in daily but nobody else takes the spare jobs on as they would rather do the minimum needed "	435 "435" "overworked and low pay supervisor treats me as her right hand man so i do all the jobs she does t like doing i tend to do the most work as i like to see that jobs are done and done right there are usually 6 people in daily but nobody else takes the spare jobs on as they would rather do the minimum needed "	2	-2	"435[0] "435[0] overworked[-1] and[0] low[-1] pay[0] supervisor[0] treats[0] me[0] as[0] her[0] right[0] hand[0] man[0] so[0] i[0] do[0] all[0] the[0] jobs[0] she[0] does[0] t[0] like[1] doing[0] i[0] tend[0] to[0] do[0] the[0] most[0] work[0] as[0] i[0] like[1] to[0] see[0] that[0] jobs[0] are[0] done[0] and[0] done[0] right[0] there[0] are[0] usually[0] 6[0] people[0] in[0] daily[0] but[0] nobo…
436 "436" "it is just a job i like my colleagues and it fits around my family but i get very little satisfaction from work"	436 "436" "it is just a job i like my colleagues and it fits around my family but i get very little satisfaction from work"	2	-1	"436[0] "436[0] it[0] is[0] just[0] a[0] job[0] i[0] like[1] my[0] colleagues[0] and[0] it[0] fits[0] around[0] my[0] family[0] but[0] i[0] get[0] very[0] little[0] satisfaction[1] from[0] work[0] [[Sentence=-1,2=word max, 1-5]][[[2,-1 max of sentences]]]
437 "437" " i love my job and cope well with all the stress of it"	437 "437" " i love my job and cope well with all the stress of it"	3	-2	"437[0] "437[0] i[0] love[2] my[0] job[0] and[0] cope[0] well[0] with[0] all[0] the[0] stress[-1] of[0] it[0] [[Sentence=-2,3=word max, 1-5]][[[3,-2 max of sentences]]]
438 "438" "i really enjoy my job and feel that it is worthwhile to my company as well as giving me a great sense of achievement"	438 "438" "i really enjoy my job and feel that it is worthwhile to my company as well as giving me a great sense of achievement"	4	-1	"438[0] "438[0] i[0] really[0] enjoy[2][1 LastWordBoosterStrength] my[0] job[0] and[0] feel[0] that[0] it[0] is[0] worthwhile[1] to[0] my[0] company[0] as[0] well[0] as[0] giving[0] me[0] a[0] great[2] sense[0] of[0] achievement[0] [[Sentence=-1,4=word max, 1-5]][[[4,-1 max of sentences]]]
439 "439" " "	439 "439" " "	1	-1	"439[0] "439[0] [[Sentence=-1,1=word max, 1-5]][[[1,-1 max of sentences]]]
440 "440" "i feel happy with my job as i have been working in the company for more than 11 years now and work in education i enjoy my job as it gives a sense of achievement into what i can teach the children looking at all walks of life and getting to know their individuality you always learn something new"	440 "440" "i feel happy with my job as i have been working in the company for more than 11 years now and work in education i enjoy my job as it gives a sense of achievement into what i can teach the children looking at all walks of life and getting to know their individuality you always learn something new"	3	-1	"440[0] "440[0] i[0] feel[0] happy[1] with[0] my[0] job[0] as[0] i[0] have[0] been[0] working[0] in[0] the[0] company[0] for[0] more[0] than[0] 11[0] years[0] now[0] and[0] work[0] in[0] education[0] i[0] enjoy[2] my[0] job[0] as[0] it[0] gives[0] a[0] sense[0] of[0] achievement[0] into[0] what[0] i[0] can[0] teach[0] the[0] children[0] looking[0] at[0] all[0] walks[0] of[0] life[0] and[0] gettin…
441 "441" "i like my job because i get to make an impact on students lives directly and to see that manifest as the semester goes on for that sake i can put up with the bullshit from the administration"	441 "441" "i like my job because i get to make an impact on students lives directly and to see that manifest as the semester goes on for that sake i can put up with the bullshit from the administration"	2	-3	"441[0] "441[0] i[0] like[1] my[0] job[0] because[0] i[0] get[0] to[0] make[0] an[0] impact[0] on[0] students[0] lives[0] directly[0] and[0] to[0] see[0] that[0] manifest[0] as[0] the[0] semester[0] goes[0] on[0] for[0] that[0] sake[0] i[0] can[0] put[0] up[0] with[0] the[0] bullshit[-2] from[0] the[0] administration[0] [[Sentence=-3,2=word max, 1-5]][[[2,-3 max of sentences]]]
442 "442" "my job is very busy everyday i feel that i am doing something worthwhile as i can see a change everyday i love what i do but sometimes feel that i am doing too much and my work home balance is compromised "	442 "442" "my job is very busy everyday i feel that i am doing something worthwhile as i can see a change everyday i love what i do but sometimes feel that i am doing too much and my work home balance is compromised "	3	-1	"442[0] "442[0] my[0] job[0] is[0] very[0] busy[0] everyday[0] i[0] feel[0] that[0] i[0] am[0] doing[0] something[0] worthwhile[1] as[0] i[0] can[0] see[0] a[0] change[0] everyday[0] i[0] love[2] what[0] i[0] do[0] but[0] sometimes[0] feel[0] that[0] i[0] am[0] doing[0] too[0] much[0] and[0] my[0] work[0] home[0] balance[0] is[0] compromised[0] [[Sentence=-1,3=word max, 1-5]][[[3,-1 max of senten…
443 "443" "i feel i am carrying out important work which leaves me feeling fulfilled i am happy in my work and like to make fellow colleagues feel happy i enjoy my job and look forward to going to work "	443 "443" "i feel i am carrying out important work which leaves me feeling fulfilled i am happy in my work and like to make fellow colleagues feel happy i enjoy my job and look forward to going to work "	3	-1	"443[0] "443[0] i[0] feel[0] i[0] am[0] carrying[0] out[0] important[0] work[0] which[0] leaves[0] me[0] feeling[0] fulfilled[0] i[0] am[0] happy[1] in[0] my[0] work[0] and[0] like[1] to[0] make[0] fellow[0] colleagues[0] feel[0] happy[1] i[0] enjoy[2] my[0] job[0] and[0] look[0] forward[0] to[0] going[0] to[0] work[0] [[Sentence=-1,3=word max, 1-5]][[[3,-1 max of sentences]]]
444 "444" "my job is away of making money for my family"	44 "44" "my job is away of making money for my family"	1	-1	"444/"44[0] "444/"44[0] my[0] job[0] is[0] away[0] of[0] making[0] money[0] for[0] my[0] family[0] [[Sentence=-1,1=word max, 1-5]][[[1,-1 max of sentences]]]
445 "445" "i find the job i do very rewarding it can be very tiring and i wish i could be more involved unfortunately due to my personal situation i feel that this holds me back hopefully in the future i can further my carrier in my line of work i enjoy being involved with the young people i work with and it makes me happy to know is m making a difference"	445 "445" "i find the job i do very rewarding it can be very tiring and i wish i could be more involved unfortunately due to my personal situation i feel that this holds me back hopefully in the future i can further my carrier in my line of work i enjoy being involved with the young people i work with and it makes me happy to know is m making a difference"	3	-2	"445[0] "445[0] i[0] find[0] the[0] job[0] i[0] do[0] very[0] rewarding[1][1 LastWordBoosterStrength] it[0] can[0] be[0] very[0] tiring[0] and[0] i[0] wish[0] i[0] could[0] be[0] more[0] involved[0] unfortunately[-1] due[0] to[0] my[0] personal[0] situation[0] i[0] feel[0] that[0] this[0] holds[0] me[0] back[0] hopefully[0] in[0] the[0] future[0] i[0] can[0] further[0] my[0] carrier[0] in[0] my[0…
446 "446" "overall i enjoy my job there are many areas which make up my work and there is a lot of plate spinning occasionally this can get stressful and create unwanted stress but on the whole it is a worthwhile job"	446 "446" "overall i enjoy my job there are many areas which make up my work and there is a lot of plate spinning occasionally this can get stressful and create unwanted stress but on the whole it is a worthwhile job"	3	-2	"446[0] "446[0] overall[0] i[0] enjoy[2] my[0] job[0] there[0] are[0] many[0] areas[0] which[0] make[0] up[0] my[0] work[0] and[0] there[0] is[0] a[0] lot[0] of[0] plate[0] spinning[0] occasionally[0] this[0] can[0] get[0] stressful[-1] and[0] create[0] unwanted[0] stress[-1] but[0] on[0] the[0] whole[0] it[0] is[0] a[0] worthwhile[1] job[0] [[Sentence=-2,3=word max, 1-5]][[[3,-2 max of sentences…
447 "447" "i find my job incredibly satisfying i work for a great company that is very employee friendly and the coworkers i work with in my office i consider my second family management is fair compassionate and leads by example i am proud to work for the company"	447 "447" "i find my job incredibly satisfying i work for a great company that is very employee friendly and the coworkers i work with in my office i consider my second family management is fair compassionate and leads by example i am proud to work for the company"	4	-1	"447[0] "447[0] i[0] find[0] my[0] job[0] incredibly[0] satisfying[1][2 LastWordBoosterStrength] i[0] work[0] for[0] a[0] great[2] company[0] that[0] is[0] very[0] employee[0] friendly[1] and[0] the[0] coworkers[0] i[0] work[0] with[0] in[0] my[0] office[0] i[0] consider[0] my[0] second[0] family[0] management[0] is[0] fair[0] compassionate[1] and[0] leads[0] by[0] example[0] i[0] am[0] proud[1] …
448 "448" "i am happy in my job my job makes me feel like a valuable member of the community it boosts my self confidence i enjoy being an integral part of the team"	448 "448" "i am happy in my job my job makes me feel like a valuable member of the community it boosts my self confidence i enjoy being an integral part of the team"	3	-1	"448[0] "448[0] i[0] am[0] happy[1] in[0] my[0] job[0] my[0] job[0] makes[0] me[0] feel[0] like[1] a[0] valuable[1] member[0] of[0] the[0] community[0] it[0] boosts[0] my[0] self[0] confidence[1] i[0] enjoy[2] being[0] an[0] integral[0] part[0] of[0] the[0] team[0] [[Sentence=-1,3=word max, 1-5]][[[3,-1 max of sentences]]]
449 "449" "i feel content but stressed i m happy with my job and very much like my job but i feel my supervisor is inadequate and lazy"	449 "449" "i feel content but stressed i m happy with my job and very much like my job but i feel my supervisor is inadequate and lazy"	2	-2	"449[0] "449[0] i[0] feel[0] content[0] but[0] stressed[-1] i[0] m[0] happy[1] with[0] my[0] job[0] and[0] very[0] much[0] like[1] my[0] job[0] but[0] i[0] feel[0] my[0] supervisor[0] is[0] inadequate[-1] and[0] lazy[-1] [[Sentence=-2,2=word max, 1-5]][[[2,-2 max of sentences]]]
450 "450" "i am happy with my job cause allows me to manage my own schedule however sometimes the workload is too overwhelming and i do not have free time or when i decide to take days off i cant stop thinking about my job and the things i need to get done "	450 "450" "i am happy with my job cause allows me to manage my own schedule however sometimes the workload is too overwhelming and i do not have free time or when i decide to take days off i cant stop thinking about my job and the things i need to get done "	2	-3	"450[0] "450[0] i[0] am[0] happy[1] with[0] my[0] job[0] cause[0] allows[0] me[0] to[0] manage[0] my[0] own[0] schedule[0] however[0] sometimes[0] the[0] workload[0] is[0] too[0] overwhelming[-2] and[0] i[0] do[0] not[0] have[0] free[0] time[0] or[0] when[0] i[0] decide[0] to[0] take[0] days[0] off[0] i[0] cant[0] stop[0] thinking[0] about[0] my[0] job[0] and[0] the[0] things[0] i[0] need[0] to[0…
451 "451" "i think about my job as a whole as just a job to support how i live i completely agree with the sentiment that i work to live not live to work it supports my family i m relatively satisfied with my job duties and work conditions so i m content"	451 "451" "i think about my job as a whole as just a job to support how i live i completely agree with the sentiment that i work to live not live to work it supports my family i m relatively satisfied with my job duties and work conditions so i m content"	2	-1	"451[0] "451[0] i[0] think[0] about[0] my[0] job[0] as[0] a[0] whole[0] as[0] just[0] a[0] job[0] to[0] support[1] how[0] i[0] live[0] i[0] completely[0] agree[0] with[0] the[0] sentiment[0] that[0] i[0] work[0] to[0] live[0] not[0] live[0] to[0] work[0] it[0] supports[1] my[0] family[0] i[0] m[0] relatively[0] satisfied[1] with[0] my[0] job[0] duties[0] and[0] work[0] conditions[0] so[0] i[0] m[…
452 "452" "i love my job and find it very rewarding but do not feel very supported and there needs to be more people in the team to deal with the work load "	452 "452" "i love my job and find it very rewarding but do not feel very supported and there needs to be more people in the team to deal with the work load "	3	-3	"452[0] "452[0] i[0] love[2] my[0] job[0] and[0] find[0] it[0] very[0] rewarding[1][1 LastWordBoosterStrength] but[0] do[0] not[0] feel[0] very[0] supported[1][1 LastWordBoosterStrength][NegatedDueToPreviousWord] and[0] there[0] needs[0] to[0] be[0] more[0] people[0] in[0] the[0] team[0] to[0] deal[0] with[0] the[0] work[0] load[0] [[Sentence=-3,3=word max, 1-5]][[[3,-3 max of sentences]]]
453 "453" "i am very happy with my job i am a manager and am in charge of my own hours which gives me great flexibility for me and to benefit my team this coupled with a great salary and bonus makes my job very attractive i do find my job stressful at times but i have a supportive team to accompany me in the day to day running of the operation i have no reason to want to leave my job and i would …	453 "453" "i am very happy with my job i am a manager and am in charge of my own hours which gives me great flexibility for me and to benefit my team this coupled with a great salary and bonus makes my job very attractive i do find my job stressful at times but i have a supportive team to accompany me in the day to day running of the operation i have no reason to want to leave my job and i would …	3	-2	"453[0] "453[0] i[0] am[0] very[0] happy[1][1 LastWordBoosterStrength] with[0] my[0] job[0] i[0] am[0] a[0] manager[0] and[0] am[0] in[0] charge[-1] of[0] my[0] own[0] hours[0] which[0] gives[0] me[0] great[2] flexibility[0] for[0] me[0] and[0] to[0] benefit[0] my[0] team[0] this[0] coupled[0] with[0] a[0] great[2] salary[0] and[0] bonus[0] makes[0] my[0] job[0] very[0] attractive[1][1 LastWordBo…
454 "454" "i enjoy my job and get on well with my colleagues"	454 "454" "i enjoy my job and get on well with my colleagues"	3	-1	"454[0] "454[0] i[0] enjoy[2] my[0] job[0] and[0] get[0] on[0] well[0] with[0] my[0] colleagues[0] [[Sentence=-1,3=word max, 1-5]][[[3,-1 max of sentences]]]
455 "455" "my job is currently the best job i have had but sometimes as the younger working there i am overpowered by older more experienced voices it does pay very well though and allows me to live a more rich life out with work and study "	455 "455" "my job is currently the best job i have had but sometimes as the younger working there i am overpowered by older more experienced voices it does pay very well though and allows me to live a more rich life out with work and study "	2	-2	"455[0] "455[0] my[0] job[0] is[0] currently[0] the[0] best[1] job[0] i[0] have[0] had[0] but[0] sometimes[0] as[0] the[0] younger[0] working[0] there[0] i[0] am[0] overpowered[-1] by[0] older[0] more[0] experienced[0] voices[0] it[0] does[0] pay[0] very[0] well[0] though[0] and[0] allows[0] me[0] to[0] live[0] a[0] more[0] rich[0] life[0] out[0] with[0] work[0] and[0] study[0] [[Sentence=-2,2=wo…
456 "456" "i ask myself whether my job is truly going towards a true cause and very often it is always a yes i ask whether there is a better job out there could i be making more money do i see myself doing this for 40 more years the question often is yes but i am not going anywhere"	456 "456" "i ask myself whether my job is truly going towards a true cause and very often it is always a yes i ask whether there is a better job out there could i be making more money do i see myself doing this for 40 more years the question often is yes but i am not going anywhere"	2	-1	"456[0] "456[0] i[0] ask[0] myself[0] whether[0] my[0] job[0] is[0] truly[1] going[0] towards[0] a[0] true[1] cause[0] and[0] very[0] often[0] it[0] is[0] always[0] a[0] yes[0] i[0] ask[0] whether[0] there[0] is[0] a[0] better[0] job[0] out[0] there[0] could[0] i[0] be[0] making[0] more[0] money[0] do[0] i[0] see[0] myself[0] doing[0] this[0] for[0] 40[0] more[0] years[0] the[0] question[0] often…
457 "457" "it is boring and i wish i could do something bettering "	457 "457" "it is boring and i wish i could do something bettering "	1	-2	"457[0] "457[0] it[0] is[0] boring[-1] and[0] i[0] wish[0] i[0] could[0] do[0] something[0] bettering[0] [[Sentence=-2,1=word max, 1-5]][[[1,-2 max of sentences]]]
458 "458" "i like my job most of the time i feel we make a difference to the community we serve and i am proud to work for the company that i do "	458 "458" "i like my job most of the time i feel we make a difference to the community we serve and i am proud to work for the company that i do "	2	-1	"458[0] "458[0] i[0] like[1] my[0] job[0] most[0] of[0] the[0] time[0] i[0] feel[0] we[0] make[0] a[0] difference[0] to[0] the[0] community[0] we[0] serve[0] and[0] i[0] am[0] proud[1] to[0] work[0] for[0] the[0] company[0] that[0] i[0] do[0] [[Sentence=-1,2=word max, 1-5]][[[2,-1 max of sentences]]]
459 "459" "yes i am happy in my job"	459 "459" "yes i am happy in my job"	2	-1	"459[0] "459[0] yes[0] i[0] am[0] happy[1] in[0] my[0] job[0] [[Sentence=-1,2=word max, 1-5]][[[2,-1 max of sentences]]]
460 "460" "am happy doing my job just wish others would have same work ethic as me i like my job"	460 "460" "am happy doing my job just wish others would have same work ethic as me i like my job"	2	-1	"460[0] "460[0] am[0] happy[1] doing[0] my[0] job[0] just[0] wish[0] others[0] would[0] have[0] same[0] work[0] ethic[0] as[0] me[0] i[0] like[1] my[0] job[0] [[Sentence=-1,2=word max, 1-5]][[[2,-1 max of sentences]]]
461 "461" "i enjoy the actual job that i do i struggle working alongside a team because of many conflicting personalities and it also depends on how your supervisor manages i feel we are managed unfairly as others seem to be treated better because of their strong health personalities leaving the rest of us to be micromanaged "	461 "461" "i enjoy the actual job that i do i struggle working alongside a team because of many conflicting personalities and it also depends on how your supervisor manages i feel we are managed unfairly as others seem to be treated better because of their strong health personalities leaving the rest of us to be micromanaged "	3	-2	"461[0] "461[0] i[0] enjoy[2] the[0] actual[0] job[0] that[0] i[0] do[0] i[0] struggle[-1] working[0] alongside[0] a[0] team[0] because[0] of[0] many[0] conflicting[-1] personalities[0] and[0] it[0] also[0] depends[0] on[0] how[0] your[0] supervisor[0] manages[0] i[0] feel[0] we[0] are[0] managed[0] unfairly[-1] as[0] others[0] seem[0] to[0] be[0] treated[0] better[0] because[0] of[0] their[0] st…
462 "462" "as a whole i enjoy my work it is an interesting diversion although there is something evil about enabling degenerate gamblers"	462 "462" "as a whole i enjoy my work it is an interesting diversion although there is something evil about enabling degenerate gamblers"	3	-3	"462[0] "462[0] as[0] a[0] whole[0] i[0] enjoy[2] my[0] work[0] it[0] is[0] an[0] interesting[1] diversion[0] although[0] there[0] is[0] something[0] evil[-2] about[0] enabling[0] degenerate[-1] gamblers[-1] [[Sentence=-3,3=word max, 1-5]][[[3,-3 max of sentences]]]
463 "463" "i hate my job i never know whether i m making the right decisions i worry all the time about whether i have done things correctly i hate being the bearer of bad news"	463 "463" "i hate my job i never know whether i m making the right decisions i worry all the time about whether i have done things correctly i hate being the bearer of bad news"	1	-4	"463[0] "463[0] i[0] hate[-3] my[0] job[0] i[0] never[0] know[0] whether[0] i[0] m[0] making[0] the[0] right[0] decisions[0] i[0] worry[-3] all[0] the[0] time[0] about[0] whether[0] i[0] have[0] done[0] things[0] correctly[0] i[0] hate[-3] being[0] the[0] bearer[0] of[0] bad[-1] news[0] [[Sentence=-4,1=word max, 1-5]][[[1,-4 max of sentences]]]
464 "464" "i do not like my job i find it boring as it is an entry level job which i have been doing for several years and have out grown i am actively looking for a new job because this one makes me unhappy and demotivated"	464 "464" "i do not like my job i find it boring as it is an entry level job which i have been doing for several years and have out grown i am actively looking for a new job because this one makes me unhappy and demotivated"	1	-3	"464[0] "464[0] i[0] do[0] not[0] like[1][NegatedDueToPreviousWord] my[0] job[0] i[0] find[0] it[0] boring[-1] as[0] it[0] is[0] an[0] entry[0] level[0] job[0] which[0] i[0] have[0] been[0] doing[0] for[0] several[0] years[0] and[0] have[0] out[0] grown[0] i[0] am[0] actively[0] looking[0] for[0] a[0] new[0] job[0] because[0] this[0] one[0] makes[0] me[0] unhappy[-2] and[0] demotivated[0] [[Sente…
465 "465" "micro managed and treated like a child"	465 "465" "micro managed and treated like a child"	2	-1	"465[0] "465[0] micro[0] managed[0] and[0] treated[0] like[1] a[0] child[0] [[Sentence=-1,2=word max, 1-5]][[[2,-1 max of sentences]]]
466 "466" "if busy work is fine but get bored"	466 "466" "if busy work is fine but get bored"	3	-2	"466[0] "466[0] if[0] busy[0] work[0] is[0] fine[2] but[0] get[0] bored[-1] [[Sentence=-2,3=word max, 1-5]][[[3,-2 max of sentences]]]
467 "467" "i often feel physically and mentally tired at work i feel like no one really cares about what i do i done t enjoy my job but am too lazy to get another job"	467 "467" "i often feel physically and mentally tired at work i feel like no one really cares about what i do i done t enjoy my job but am too lazy to get another job"	3	-2	"467[0] "467[0] i[0] often[0] feel[0] physically[0] and[0] mentally[0] tired[-1] at[0] work[0] i[0] feel[0] like[1] no[0] one[0] really[0] cares[1][1 LastWordBoosterStrength] about[0] what[0] i[0] do[0] i[0] done[0] t[0] enjoy[2] my[0] job[0] but[0] am[0] too[0] lazy[-1] to[0] get[0] another[0] job[0] [[Sentence=-2,3=word max, 1-5]][[[3,-2 max of sentences]]]
468 "468" "i feel very happy when i am working but i am often very busy taking care of my family and thus do not feel as happy with my job as i might be were i to be able to devote more time and concentration to it i am sometimes intimidated by the competitive nature of my work environment as many of my colleagues are very concerned with their reputations and i am far less driven in that way this…	468 "468" "i feel very happy when i am working but i am often very busy taking care of my family and thus do not feel as happy with my job as i might be were i to be able to devote more time and concentration to it i am sometimes intimidated by the competitive nature of my work environment as many of my colleagues are very concerned with their reputations and i am far less driven in that way this…	3	-3	"468[0] "468[0] i[0] feel[0] very[0] happy[1][1 LastWordBoosterStrength] when[0] i[0] am[0] working[0] but[0] i[0] am[0] often[0] very[0] busy[0] taking[0] care[1] of[0] my[0] family[0] and[0] thus[0] do[0] not[0] feel[0] as[0] happy[1] with[0] my[0] job[0] as[0] i[0] might[0] be[0] were[0] i[0] to[0] be[0] able[0] to[0] devote[2] more[0] time[0] and[0] concentration[0] to[0] it[0] i[0] am[0] som…
469 "469" "i am proud to be of service and validated by doing excellent work and providing guidance for my team so that they may do the same my job is both professionally and personally satisfying"	469 "469" "i am proud to be of service and validated by doing excellent work and providing guidance for my team so that they may do the same my job is both professionally and personally satisfying"	4	-1	"469[0] "469[0] i[0] am[0] proud[1] to[0] be[0] of[0] service[0] and[0] validated[0] by[0] doing[0] excellent[3] work[0] and[0] providing[0] guidance[0] for[0] my[0] team[0] so[0] that[0] they[0] may[0] do[0] the[0] same[0] my[0] job[0] is[0] both[0] professionally[0] and[0] personally[0] satisfying[1] [[Sentence=-1,4=word max, 1-5]][[[4,-1 max of sentences]]]
470 "470" "the actual work i do and my immediate team and colleagues are fun to work with i enjoy the relationships we have and the work ethic however the lack of satisfaction comes from the silo mentality of the work place culture and a distinct lack of co operation we face internally resulting in issues with our external customers"	470 "470" "the actual work i do and my immediate team and colleagues are fun to work with i enjoy the relationships we have and the work ethic however the lack of satisfaction comes from the silo mentality of the work place culture and a distinct lack of co operation we face internally resulting in issues with our external customers"	3	-2	"470[0] "470[0] the[0] actual[0] work[0] i[0] do[0] and[0] my[0] immediate[0] team[0] and[0] colleagues[0] are[0] fun[1] to[0] work[0] with[0] i[0] enjoy[2] the[0] relationships[0] we[0] have[0] and[0] the[0] work[0] ethic[0] however[0] the[0] lack[-1] of[0] satisfaction[1] comes[0] from[0] the[0] silo[0] mentality[0] of[0] the[0] work[0] place[0] culture[0] and[0] a[0] distinct[0] lack[-1] of[0]…
471 "471" "i have an important job answering emergency calls and helping others but it is very mundane and the job only really seem bothered about average call handling times"	471 "471" "i have an important job answering emergency calls and helping others but it is very mundane and the job only really seem bothered about average call handling times"	1	-3	"471[0] "471[0] i[0] have[0] an[0] important[0] job[0] answering[0] emergency[-1] calls[0] and[0] helping[0] others[0] but[0] it[0] is[0] very[0] mundane[-1][-1 LastWordBoosterStrength] and[0] the[0] job[0] only[0] really[0] seem[0] bothered[-1] about[0] average[0] call[0] handling[0] times[0] [[Sentence=-3,1=word max, 1-5]][[[1,-3 max of sentences]]]
472 "472" "i look forward to going to work i m very happy in my job"	472 "472" "i look forward to going to work i m very happy in my job"	3	-1	"472[0] "472[0] i[0] look[0] forward[0] to[0] going[0] to[0] work[0] i[0] m[0] very[0] happy[1][1 LastWordBoosterStrength] in[0] my[0] job[0] [[Sentence=-1,3=word max, 1-5]][[[3,-1 max of sentences]]]
473 "473" "i am very happy with my job as a whole it is a fulfilling role in the organization and i get a sense of gratification knowing that i am helping people on a daily basis my job gives me a sense of belonging and purpose in the world my job is very worthwhile"	473 "473" "i am very happy with my job as a whole it is a fulfilling role in the organization and i get a sense of gratification knowing that i am helping people on a daily basis my job gives me a sense of belonging and purpose in the world my job is very worthwhile"	3	-1	"473[0] "473[0] i[0] am[0] very[0] happy[1][1 LastWordBoosterStrength] with[0] my[0] job[0] as[0] a[0] whole[0] it[0] is[0] a[0] fulfilling[0] role[0] in[0] the[0] organization[0] and[0] i[0] get[0] a[0] sense[0] of[0] gratification[1] knowing[0] that[0] i[0] am[0] helping[0] people[0] on[0] a[0] daily[0] basis[0] my[0] job[0] gives[0] me[0] a[0] sense[0] of[0] belonging[0] and[0] purpose[0] in[0…
474 "474" "i am generally happy in my job i work in a field that is related to my degree so feel very lucky in that respect and i work for a company that looks after its staff well i do occasionally feel las if i am lacking support from my supervisor i see him approx once a fortnight and could perhaps benefit from more training but on the whole i am happy and would not leave my job"	474 "474" "i am generally happy in my job i work in a field that is related to my degree so feel very lucky in that respect and i work for a company that looks after its staff well i do occasionally feel las if i am lacking support from my supervisor i see him approx once a fortnight and could perhaps benefit from more training but on the whole i am happy and would not leave my job"	3	-1	"474[0] "474[0] i[0] am[0] generally[0] happy[1] in[0] my[0] job[0] i[0] work[0] in[0] a[0] field[0] that[0] is[0] related[0] to[0] my[0] degree[0] so[0] feel[0] very[0] lucky[1][1 LastWordBoosterStrength] in[0] that[0] respect[2] and[0] i[0] work[0] for[0] a[0] company[0] that[0] looks[0] after[0] its[0] staff[0] well[0] i[0] do[0] occasionally[0] feel[0] las[0] if[0] i[0] am[0] lacking[0] suppo…
475 "475" "i feel u have worked really hard to get where i am today "	475 "475" "i feel you have worked really hard to get where i am today "	1	-1	"475[0] "475[0] i[0] feel[0] u[0] have[0] worked[0] really[0] hard[0] to[0] get[0] where[0] i[0] am[0] today[0] [[Sentence=-1,1=word max, 1-5]][[[1,-1 max of sentences]]]
476 "476" "when i m working i focus much more on my co workers and customers as opposed to the job itself i feel the work is meaningful to others but it is not meaningful in the sense that i get accomplishment from it i get the satisfaction in my job from the interaction with my peers and getting to know different people i am moderately satisfied with my job right now"	476 "476" "when i m working i focus much more on my co workers and customers as opposed to the job itself i feel the work is meaningful to others but it is not meaningful in the sense that i get accomplishment from it i get the satisfaction in my job from the interaction with my peers and getting to know different people i am moderately satisfied with my job right now"	2	-1	"476[0] "476[0] when[0] i[0] m[0] working[0] i[0] focus[0] much[0] more[0] on[0] my[0] co[0] workers[0] and[0] customers[0] as[0] opposed[0] to[0] the[0] job[0] itself[0] i[0] feel[0] the[0] work[0] is[0] meaningful[0] to[0] others[0] but[0] it[0] is[0] not[0] meaningful[0] in[0] the[0] sense[0] that[0] i[0] get[0] accomplishment[1] from[0] it[0] i[0] get[0] the[0] satisfaction[1] in[0] my[0] job…
477 "477" "it has a purpose but there s no scope for making changes i m happy enough its a job"	477 "477" "it has a purpose but there s no scope for making changes i m happy enough its a job"	2	-1	"477[0] "477[0] it[0] has[0] a[0] purpose[0] but[0] there[0] s[0] no[0] scope[0] for[0] making[0] changes[0] i[0] m[0] happy[1] enough[0] its[0] a[0] job[0] [[Sentence=-1,2=word max, 1-5]][[[2,-1 max of sentences]]]
478 "478" "i am happy with my job but sometimes feel like i am not doing enough even though i know that i am"	478 "478" "i am happy with my job but sometimes feel like i am not doing enough even though i know that i am"	2	-1	"478[0] "478[0] i[0] am[0] happy[1] with[0] my[0] job[0] but[0] sometimes[0] feel[0] like[1] i[0] am[0] not[0] doing[0] enough[0] even[0] though[0] i[0] know[0] that[0] i[0] am[0] [[Sentence=-1,2=word max, 1-5]][[[2,-1 max of sentences]]]
479 "479" "i enjoy my job manage my own workload and believe i am valued by my supervisor for the work i do and my input to how the team works i work part time flexible hours and am not over managed enjoy working in the public sector"	479 "479" "i enjoy my job manage my own workload and believe i am valued by my supervisor for the work i do and my input to how the team works i work part time flexible hours and am not over managed enjoy working in the public sector"	3	-1	"479[0] "479[0] i[0] enjoy[2] my[0] job[0] manage[0] my[0] own[0] workload[0] and[0] believe[0] i[0] am[0] valued[1] by[0] my[0] supervisor[0] for[0] the[0] work[0] i[0] do[0] and[0] my[0] input[0] to[0] how[0] the[0] team[0] works[0] i[0] work[0] part[0] time[0] flexible[0] hours[0] and[0] am[0] not[0] over[0] managed[0] enjoy[2] working[0] in[0] the[0] public[0] sector[0] [[Sentence=-1,3=word m…
480 "480" "on the whole i believe my job is a means to an end it pays a good living wage with a reasonable workload i do not dislike my job but i do not not like it either having a good working relationship with my colleagues helps get me through the day i am happy with my job at the present time although i can see that there is no room for growth meaning i will outgrow the company potentially gi…	480 "480" "on the whole i believe my job is a means to an end it pays a good living wage with a reasonable workload i do not dislike my job but i do not not like it either having a good working relationship with my colleagues helps get me through the day i am happy with my job at the present time although i can see that there is no room for growth meaning i will outgrow the company potentially gi…	3	-2	"480[0] "480[0] on[0] the[0] whole[0] i[0] believe[0] my[0] job[0] is[0] a[0] means[0] to[0] an[0] end[0] it[0] pays[0] a[0] good[1] living[0] wage[0] with[0] a[0] reasonable[0] workload[0] i[0] do[0] not[0] dislike[-2][NegatedDueToPreviousWord] my[0] job[0] but[0] i[0] do[0] not[0] not[0] like[1][NegatedDueToPreviousWord] it[0] either[0] having[0] a[0] good[1] working[0] relationship[0] with[0] …
481 "481" "my job is tedious a times i am happy that i get to work from home however and i think the pros outweigh the cons by some degree"	481 "481" "my job is tedious a times i am happy that i get to work from home however and i think the pros outweigh the cons by some degree"	2	-3	"481[0] "481[0] my[0] job[0] is[0] tedious[-2] a[0] times[0] i[0] am[0] happy[1] that[0] i[0] get[0] to[0] work[0] from[0] home[0] however[0] and[0] i[0] think[0] the[0] pros[0] outweigh[0] the[0] cons[0] by[0] some[0] degree[0] [[Sentence=-3,2=word max, 1-5]][[[2,-3 max of sentences]]]
482 "482" "it s ok been there too long to leave"	482 "482" "it s ok been there too long to leave"	1	-1	"482[0] "482[0] it[0] s[0] ok[0] been[0] there[0] too[0] long[0] to[0] leave[0] [[Sentence=-1,1=word max, 1-5]][[[1,-1 max of sentences]]]
483 "483" "work provides me not only a salary but also a social setting and a routine in life it is good for our mental health to work and learn"	483 "483" "work provides me not only a salary but also a social setting and a routine in life it is good for our mental health to work and learn"	2	-1	"483[0] "483[0] work[0] provides[0] me[0] not[0] only[0] a[0] salary[0] but[0] also[0] a[0] social[0] setting[0] and[0] a[0] routine[0] in[0] life[0] it[0] is[0] good[1] for[0] our[0] mental[0] health[0] to[0] work[0] and[0] learn[0] [[Sentence=-1,2=word max, 1-5]][[[2,-1 max of sentences]]]
[truncated: 514 more rows]
