# Supplementary material for: The promise of open survey questions—The validation of text-based job satisfaction measures
Source: PLoS One. 2019 Dec 26;14(12):e0226408. doi: 10.1371/journal.pone.0226408 (PMC6932814; doi:10.1371/journal.pone.0226408)
Supplement: S1 Dataset — (titled [Data_PromiseOfOpenQuestions.zip]). (ZIP) [file pone.0226408.s003.zip › Data_PromiseOfOpenQuestions/SentiStrength_results/Standalone_text_study1_checked1_w2+results.txt]

column "Job_satisfaction_open_text_LC"	Translation	Positive	Negative	EmotionRationale
1 "1" "i am fairly happy with my job however sometimes it is rather boring and i do wonder if the actions i do are worthwhile or valuable "	1 "1" "i am fairly happy with my job however sometimes it is rather boring and i do wonder if the actions i do are worthwhile or valuable "	2	-2	"1[0] "1[0] i[0] am[0] fairly[0] happy[1] with[0] my[0] job[0] however[0] sometimes[0] it[0] is[0] rather[0] boring[-1] and[0] i[0] do[0] wonder[0] if[0] the[0] actions[0] i[0] do[0] are[0] worthwhile[1] or[0] valuable[1] [[Sentence=-2,2=word max, 1-5]][[[2,-2 max of sentences]]]
2 "2" "i m happy with certain aspects of my job i enjoy what i do but sometimes you feel like a number "	2 "2" "i m happy with certain aspects of my job i enjoy what i do but sometimes you feel like a number "	3	-1	"2[0] "2[0] i[0] m[0] happy[1] with[0] certain[0] aspects[0] of[0] my[0] job[0] i[0] enjoy[2] what[0] i[0] do[0] but[0] sometimes[0] you[0] feel[0] like[1] a[0] number[0] [[Sentence=-1,3=word max, 1-5]][[[3,-1 max of sentences]]]
3 "3" "my job can be quite interesting as i service and repair a wide variety of medical devices no two days are the same although on the other hand when doing some routine servicing it can be quite repetitive and boring but like most jobs you take the rough with the smooth i suppose i do like me job as a whole as i get to meet lots of interesting people and i get on with the majority of my colle…	3 "3" "my job can be quite interesting as i service and repair a wide variety of medical devices no two days are the same although on the other hand when doing some routine servicing it can be quite repetitive and boring but like most jobs you take the rough with the smooth i suppose i do like me job as a whole as i get to meet lots of interesting people and i get on with the majority of my colle…	2	-2	"3[0] "3[0] my[0] job[0] can[0] be[0] quite[0] interesting[1] as[0] i[0] service[0] and[0] repair[0] a[0] wide[0] variety[0] of[0] medical[0] devices[0] no[0] two[0] days[0] are[0] the[0] same[0] although[0] on[0] the[0] other[0] hand[0] when[0] doing[0] some[0] routine[0] servicing[0] it[0] can[0] be[0] quite[0] repetitive[0] and[0] boring[-1] but[0] like[1] most[0] jobs[0] you[0] take[0] the[0]…
4 "4" "i am not happy in my current job as it is boring and repetitive and i cannot decide what i do on a daily basis "	4 "4" "i am not happy in my current job as it is boring and repetitive and i cannot decide what i do on a daily basis "	1	-2	"4[0] "4[0] i[0] am[0] not[0] happy[1][NegatedDueToPreviousWord] in[0] my[0] current[0] job[0] as[0] it[0] is[0] boring[-1] and[0] repetitive[0] and[0] i[0] cannot[0] decide[0] what[0] i[0] do[0] on[0] a[0] daily[0] basis[0] [[Sentence=-2,1=word max, 1-5]][[[1,-2 max of sentences]]]
5 "5" "i ve only just started a new job and enjoy it so far i ve been happy to learn the new skills required i feel happy to be part of a new team i see it as a vital part of my organization "	5 "5" "i ve only just started a new job and enjoy it so far i ve been happy to learn the new skills required i feel happy to be part of a new team i see it as a vital part of my organization "	3	-1	"5[0] "5[0] i[0] ve[0] only[0] just[0] started[0] a[0] new[0] job[0] and[0] enjoy[2] it[0] so[0] far[0] i[0] ve[0] been[0] happy[1] to[0] learn[0] the[0] new[0] skills[0] required[0] i[0] feel[0] happy[1] to[0] be[0] part[0] of[0] a[0] new[0] team[0] i[0] see[0] it[0] as[0] a[0] vital[0] part[0] of[0] my[0] organization[0] [[Sentence=-1,3=word max, 1-5]][[[3,-1 max of sentences]]]
6 "6" "i like my job as in the actual job is great but the people i work with make it difficult as we are often short staffed due to illness or lateness the customers also make it tough as quite often they are unnecessarily rude or impatient "	6 "6" "i like my job as in the actual job is great but the people i work with make it difficult as we are often short staffed due to illness or lateness the customers also make it tough as quite often they are unnecessarily rude or impatient "	3	-3	"6[0] "6[0] i[0] like[1] my[0] job[0] as[0] in[0] the[0] actual[0] job[0] is[0] great[2] but[0] the[0] people[0] i[0] work[0] with[0] make[0] it[0] difficult[-1] as[0] we[0] are[0] often[0] short[0] staffed[0] due[0] to[0] illness[-1] or[0] lateness[0] the[0] customers[0] also[0] make[0] it[0] tough[-1] as[0] quite[0] often[0] they[0] are[0] unnecessarily[-1] rude[-2] or[0] impatient[-1] [[Senten…
7 "7" "i enjoy my job and the career prospects it gives me it s satisfying to see my work be using by real life users when there is little for me to do however i get very bored although it does give me the chance to study other things that i am interested in overall i am very comfortable and happy with where i am and where i m going "	7 "7" "i enjoy my job and the career prospects it gives me it s satisfying to see my work be using by real life users when there is little for me to do however i get very bored although it does give me the chance to study other things that i am interested in overall i am very comfortable and happy with where i am and where i m going "	3	-3	"7[0] "7[0] i[0] enjoy[2] my[0] job[0] and[0] the[0] career[0] prospects[0] it[0] gives[0] me[0] it[0] s[0] satisfying[1] to[0] see[0] my[0] work[0] be[0] using[0] by[0] real[0] life[0] users[0] when[0] there[0] is[0] little[0] for[0] me[0] to[0] do[0] however[0] i[0] get[0] very[0] bored[-1][-1 LastWordBoosterStrength] although[0] it[0] does[0] give[0] me[0] the[0] chance[0] to[0] study[0] other…
8 "8" "i do not like my job i see it as a way to pay for what i need to but i do not get anything out of it i am going to look to find a job that makes me happy once my youngest starts school"	8 "8" "i do not like my job i see it as a way to pay for what i need to but i do not get anything out of it i am going to look to find a job that makes me happy once my youngest starts school"	2	-2	"8[0] "8[0] i[0] do[0] not[0] like[1][NegatedDueToPreviousWord] my[0] job[0] i[0] see[0] it[0] as[0] a[0] way[0] to[0] pay[0] for[0] what[0] i[0] need[0] to[0] but[0] i[0] do[0] not[0] get[0] anything[0] out[0] of[0] it[0] i[0] am[0] going[0] to[0] look[0] to[0] find[0] a[0] job[0] that[0] makes[0] me[0] happy[1] once[0] my[0] youngest[0] starts[0] school[0] [[Sentence=-2,2=word max, 1-5]][[[2,-2…
9 "9" "i love the place i work and enjoy my job i like the people i work with and feel lucky to be there i sometimes feel inferior and i believe and know i can do so much more but i do not have the qualification to have a promotion it is eating me up occasionally "	9 "9" "i love the place i work and enjoy my job i like the people i work with and feel lucky to be there i sometimes feel inferior and i believe and know i can do so much more but i do not have the qualification to have a promotion it is eating me up occasionally "	3	-2	"9[0] "9[0] i[0] love[2] the[0] place[0] i[0] work[0] and[0] enjoy[2] my[0] job[0] i[0] like[1] the[0] people[0] i[0] work[0] with[0] and[0] feel[0] lucky[1] to[0] be[0] there[0] i[0] sometimes[0] feel[0] inferior[-1] and[0] i[0] believe[0] and[0] know[0] i[0] can[0] do[0] so[0] much[0] more[0] but[0] i[0] do[0] not[0] have[0] the[0] qualification[0] to[0] have[0] a[0] promotion[0] it[0] is[0] ea…
10 "10" "i love my job as in my role in the process but the environment in which this role is now performed is no longer comfortable for me i feel it challenges the integrity of what we do i do not envisage myself staying there much longer "	10 "10" "i love my job as in my role in the process but the environment in which this role is now performed is no longer comfortable for me i feel it challenges the integrity of what we do i do not envisage myself staying there much longer "	3	-2	"10[0] "10[0] i[0] love[2] my[0] job[0] as[0] in[0] my[0] role[0] in[0] the[0] process[0] but[0] the[0] environment[0] in[0] which[0] this[0] role[0] is[0] now[0] performed[0] is[0] no[0] longer[0] comfortable[1] for[0] me[0] i[0] feel[0] it[0] challenges[-1] the[0] integrity[0] of[0] what[0] we[0] do[0] i[0] do[0] not[0] envisage[0] myself[0] staying[0] there[0] much[0] longer[0] [[Sentence=-2,3…
11 "11" "i have been working for over 40 years for my company and enjoy the work i do i work in a remote office and am left to get on with the job without too many interruption most liaising is done via video conferencing e mail and phone calls i am efficient and self reliant but can ask questions whenever i am therefore happy with my job retirement is not long away which makes the job easier "	11 "11" "i have been working for over 40 years for my company and enjoy the work i do i work in a remote office and am left to get on with the job without too many interruption most liaising is done via video conferencing e mail and phone calls i am efficient and self reliant but can ask questions whenever i am therefore happy with my job retirement is not long away which makes the job easier "	3	-2	"11[0] "11[0] i[0] have[0] been[0] working[0] for[0] over[0] 40[0] years[0] for[0] my[0] company[0] and[0] enjoy[2] the[0] work[0] i[0] do[0] i[0] work[0] in[0] a[0] remote[0] office[0] and[0] am[0] left[0] to[0] get[0] on[0] with[0] the[0] job[0] without[0] too[0] many[0] interruption[-1] most[0] liaising[0] is[0] done[0] via[0] video[0] conferencing[0] e[0] mail[0] and[0] phone[0] calls[0] i[0]…
12 "12" "not very happy with my job while i take pride in my job and enjoy the responsibility take care for the company or the management "	12 "12" "not very happy with my job while i take pride in my job and enjoy the responsibility take care for the company or the management "	3	-3	"12[0] "12[0] not[0] very[0] happy[1][1 LastWordBoosterStrength][NegatedDueToPreviousWord] with[0] my[0] job[0] while[0] i[0] take[0] pride[1] in[0] my[0] job[0] and[0] enjoy[2] the[0] responsibility[0] take[0] care[1] for[0] the[0] company[0] or[0] the[0] management[0] [[Sentence=-3,3=word max, 1-5]][[[3,-3 max of sentences]]]
13 "13" "i am happy with all aspects of my job i feel involved when i am working without feeling undue stress "	13 "13" "i am happy with all aspects of my job i feel involved when i am working without feeling undue stress "	2	-2	"13[0] "13[0] i[0] am[0] happy[1] with[0] all[0] aspects[0] of[0] my[0] job[0] i[0] feel[0] involved[0] when[0] i[0] am[0] working[0] without[0] feeling[0] undue[-1] stress[-1] [[Sentence=-2,2=word max, 1-5]][[[2,-2 max of sentences]]]
14 "14" "i enjoy my work a great deal i am in a technical job doing troubleshooting and problem solving of computer devices this allows me to use my reasoning skills in a rational and calm environment that suits my personality a great deal i also work independently but with support when i need it with enough downtime that it is rarely stressful "	14 "14" "i enjoy my work a great deal i am in a technical job doing troubleshooting and problem solving of computer devices this allows me to use my reasoning skills in a rational and calm environment that suits my personality a great deal i also work independently but with support when i need it with enough downtime that it is rarely stressful "	3	-2	"14[0] "14[0] i[0] enjoy[2] my[0] work[0] a[0] great[2] deal[0] i[0] am[0] in[0] a[0] technical[0] job[0] doing[0] troubleshooting[0] and[0] problem[-1] solving[0] of[0] computer[0] devices[0] this[0] allows[0] me[0] to[0] use[0] my[0] reasoning[0] skills[0] in[0] a[0] rational[0] and[0] calm[1] environment[0] that[0] suits[0] my[0] personality[0] a[0] great[2] deal[0] i[0] also[0] work[0] indepe…
15 "15" "i am relatively happy with my job but mainly because i get paid well per hour so do not have to actually do too much i make a decent living working 4 days a week for 30 weeks a year long holidays i also like the way i get a lot of independence and autonomy i work in a confidential setting in my own office so i do not have any supervisors or managers looking over my shoulder or seeing wha…	15 "15" "i am relatively happy with my job but mainly because i get paid well per hour so do not have to actually do too much i make a decent living working 4 days a week for 30 weeks a year long holidays i also like the way i get a lot of independence and autonomy i work in a confidential setting in my own office so i do not have any supervisors or managers looking over my shoulder or seeing wha…	2	-1	"15[0] "15[0] i[0] am[0] relatively[0] happy[1] with[0] my[0] job[0] but[0] mainly[0] because[0] i[0] get[0] paid[0] well[0] per[0] hour[0] so[0] do[0] not[0] have[0] to[0] actually[0] do[0] too[0] much[0] i[0] make[0] a[0] decent[0] living[0] working[0] 4[0] days[0] a[0] week[0] for[0] 30[0] weeks[0] a[0] year[0] long[0] holidays[0] i[0] also[0] like[1] the[0] way[0] i[0] get[0] a[0] lot[0] of[0…
16 "16" "the job itself is not bad i have many years experience in my field it is the people that surround me ie managers supervisors etc there is no communication people with a bit of power i e supervisor position let it go to his her head "	16 "16" "the job itself is not bad i have many years experience in my field it is the people that surround me ie managers supervisors etc there is no communication people with a bit of power i e supervisor position let it go to his her head "	2	-1	"16[0] "16[0] the[0] job[0] itself[0] is[0] not[0] bad[-1][NegatedDueToPreviousWord] i[0] have[0] many[0] years[0] experience[0] in[0] my[0] field[0] it[0] is[0] the[0] people[0] that[0] surround[0] me[0] ie[0] managers[0] supervisors[0] etc[0] there[0] is[0] no[0] communication[0] people[0] with[0] a[0] bit[0] of[0] power[0] i[0] e[0] supervisor[0] position[0] let[0] it[0] go[0] to[0] his[0] her…
17 "17" "i like the job that i am currently doing it has a balance between management and hands on work i enjoy most of the work that i undertake but like any job there is a certain amount of repetition i enjoy supervising a team of staff and all the challenges that brings i feel fine being at work sometimes the volume can be a little overwhelming but the challenge is good "	17 "17" "i like the job that i am currently doing it has a balance between management and hands on work i enjoy most of the work that i undertake but like any job there is a certain amount of repetition i enjoy supervising a team of staff and all the challenges that brings i feel fine being at work sometimes the volume can be a little overwhelming but the challenge is good "	3	-3	"17[0] "17[0] i[0] like[1] the[0] job[0] that[0] i[0] am[0] currently[0] doing[0] it[0] has[0] a[0] balance[0] between[0] management[0] and[0] hands[0] on[0] work[0] i[0] enjoy[2] most[0] of[0] the[0] work[0] that[0] i[0] undertake[0] but[0] like[1] any[0] job[0] there[0] is[0] a[0] certain[0] amount[0] of[0] repetition[0] i[0] enjoy[2] supervising[0] a[0] team[0] of[0] staff[0] and[0] all[0] the…
18 "18" "i do like the job i do despite the pay not being great but is secure steady i can leave my work at work not taking it home with me can break off i do find i have to constantly multitask which can be frustrating as i like to do 1 job at a time during busy times it can be extremely stressful has an impact at home without me even realizing i am not management so am passed many things to do …	18 "18" "i do like the job i do despite the pay not being great but is secure steady i can leave my work at work not taking it home with me can break off i do find i have to constantly multitask which can be frustrating as i like to do 1 job at a time during busy times it can be extremely stressful has an impact at home without me even realizing i am not management so am passed many things to do …	2	-4	"18[0] "18[0] i[0] do[0] like[1] the[0] job[0] i[0] do[0] despite[0] the[0] pay[0] not[0] being[0] great[2][NegatedDueToPreviousWord] but[0] is[0] secure[1] steady[0] i[0] can[0] leave[0] my[0] work[0] at[0] work[0] not[0] taking[0] it[0] home[0] with[0] me[0] can[0] break[0] off[0] i[0] do[0] find[0] i[0] have[0] to[0] constantly[0] multitask[0] which[0] can[0] be[0] frustrating[-2] as[0] i[0] l…
19 "19" "i work in public administration doing data entry i find it boring due to it being repetitive however the workplace provide good benefits e g full pay on maternity leave for a year flexible working hours etc and these outweigh the job being boring the job does not make me happy or unhappy i am indifferent to it really "	19 "19" "i work in public administration doing data entry i find it boring due to it being repetitive however the workplace provide good benefits e grin� full pay on maternity leave for a year flexible working hours etc and these outweigh the job being boring the job does not make me happy or unhappy i am indifferent to it really "	2	-3	"19[0] "19[0] i[0] work[0] in[0] public[0] administration[0] doing[0] data[0] entry[0] i[0] find[0] it[0] boring[-1] due[0] to[0] it[0] being[0] repetitive[0] however[0] the[0] workplace[0] provide[0] good[1] benefits[0] e[0] g[0] full[0] pay[0] on[0] maternity[0] leave[0] for[0] a[0] year[0] flexible[0] working[0] hours[0] etc[0] and[0] these[0] outweigh[0] the[0] job[0] being[0] boring[-1] the[…
20 "20" "i am happy with the core aspect of my job i e lecturing and teaching and assessing the issue is with the ratio of teaching to admin time allocated it means that quality has to be compromised this makes me feel frustrated as does the politics there is a lot of bullying at work due to the need for high success and pass rates we are asked to push students through who are not capable and thi…	20 "20" "i am happy with the core aspect of my job i e lecturing and teaching and assessing the issue is with the ratio of teaching to admin time allocated it means that quality has to be compromised this makes me feel frustrated as does the politics there is a lot of bullying at work due to the need for high success and pass rates we are asked to push students through who are not capable and thi…	3	-3	"20[0] "20[0] i[0] am[0] happy[1] with[0] the[0] core[0] aspect[0] of[0] my[0] job[0] i[0] e[0] lecturing[0] and[0] teaching[0] and[0] assessing[0] the[0] issue[0] is[0] with[0] the[0] ratio[0] of[0] teaching[0] to[0] admin[0] time[0] allocated[0] it[0] means[0] that[0] quality[0] has[0] to[0] be[0] compromised[0] this[0] makes[0] me[0] feel[0] frustrated[-2] as[0] does[0] the[0] politics[0] ther…
21 "21" "i love my job but i think how the hospital is managed is not the best patients are discharged unsafely too early and often treatment delayed "	21 "21" "i love my job but i think how the hospital is managed is not the best patients are discharged unsafely too early and often treatment delayed "	3	-2	"21[0] "21[0] i[0] love[2] my[0] job[0] but[0] i[0] think[0] how[0] the[0] hospital[0] is[0] managed[0] is[0] not[0] the[0] best[1][NegatedDueToPreviousWord] patients[0] are[0] discharged[-1] unsafely[0] too[0] early[0] and[0] often[0] treatment[0] delayed[0] [[Sentence=-2,3=word max, 1-5]][[[3,-2 max of sentences]]]
22 "22" "i often feel stressed undervalued but i love my job overall it is mostly rewarding and fun "	22 "22" "i often feel stressed undervalued but i love my job overall it is mostly rewarding and fun "	3	-2	"22[0] "22[0] i[0] often[0] feel[0] stressed[-1] undervalued[0] but[0] i[0] love[2] my[0] job[0] overall[0] it[0] is[0] mostly[0] rewarding[1] and[0] fun[1] [[Sentence=-2,3=word max, 1-5]][[[3,-2 max of sentences]]]
23 "23" "i feel frustrated undervalued and unhappy at my job i feel constantly anxious and stressed because i am on a casual contract with dwindling hours i feel like i am not fulfilling my potential my bosses are idiots i am not happy at work "	23 "23" "i feel frustrated undervalued and unhappy at my job i feel constantly anxious and stressed because i am on a casual contract with dwindling hours i feel like i am not fulfilling my potential my bosses are idiots i am not happy at work "	2	-3	"23[0] "23[0] i[0] feel[0] frustrated[-2] undervalued[0] and[0] unhappy[-2] at[0] my[0] job[0] i[0] feel[0] constantly[0] anxious[-2] and[0] stressed[-1] because[0] i[0] am[0] on[0] a[0] casual[0] contract[0] with[0] dwindling[0] hours[0] i[0] feel[0] like[1] i[0] am[0] not[0] fulfilling[0] my[0] potential[0] my[0] bosses[0] are[0] idiots[-2] i[0] am[0] not[0] happy[1][NegatedDueToPreviousWord] a…
24 "24" "i like my job but on a daily basis it can get pretty boring at times it all depends varies from day to day but at times feels like am going round on a never ending wheel some days it is really enjoyable all depends who am working with and amount issues we get on a good day it is fun and enjoyable i like my job it suits my lifestyle as work from home but again this has drawbacks as do not…	24 "24" "i like my job but on a daily basis it can get pretty boring at times it all depends varies from day to day but at times feels like am going round on a never ending wheel some days it is really enjoyable all depends who am working with and amount issues we get on a good day it is fun and enjoyable i like my job it suits my lifestyle as work from home but again this has drawbacks as do not…	4	-2	"24[0] "24[0] i[0] like[1] my[0] job[0] but[0] on[0] a[0] daily[0] basis[0] it[0] can[0] get[0] pretty[2] boring[-1] at[0] times[0] it[0] all[0] depends[0] varies[0] from[0] day[0] to[0] day[0] but[0] at[0] times[0] feels[0] like[1] am[0] going[0] round[0] on[0] a[0] never[0] ending[0] wheel[0] some[0] days[0] it[0] is[0] really[0] enjoyable[2][1 LastWordBoosterStrength] all[0] depends[0] who[0] …
25 "25" "my job is something that i took on a long time ago as a bridge into another job within the organization that is way more fitted to my interests whilst my job assists those that i admire doing the job that supports the cause that i believe in trade unionism i sit very much on the sidelines and do very little directly for the cause i have had the opportunity to advance my career as i would…	25 "25" "my job is something that i took on a long time ago as a bridge into another job within the organization that is way more fitted to my interests whilst my job assists those that i admire doing the job that supports the cause that i believe in trade unionism i sit very much on the sidelines and do very little directly for the cause i have had the opportunity to advance my career as i would…	3	-2	"25[0] "25[0] my[0] job[0] is[0] something[0] that[0] i[0] took[0] on[0] a[0] long[0] time[0] ago[0] as[0] a[0] bridge[0] into[0] another[0] job[0] within[0] the[0] organization[0] that[0] is[0] way[0] more[0] fitted[0] to[0] my[0] interests[1] whilst[0] my[0] job[0] assists[0] those[0] that[0] i[0] admire[2] doing[0] the[0] job[0] that[0] supports[1] the[0] cause[0] that[0] i[0] believe[0] in[0]…
26 "26" "i do not like my job i do not trust my manager or her manager they do not deal with issues properly and this means as a line manager i m not in a good place my work place is constantly in flux with no one steering it and colleagues are stressed and looking to leave i get stressed enough that i ca not sleep and so anxious i grind my teeth i ca not wait to leave "	26 "26" "i do not like my job i do not trust my manager or her manager they do not deal with issues properly and this means as a line manager i m not in a good place my work place is constantly in flux with no one steering it and colleagues are stressed and looking to leave i get stressed enough that i ca not sleep and so anxious i grind my teeth i ca not wait to leave "	2	-3	"26[0] "26[0] i[0] do[0] not[0] like[1][NegatedDueToPreviousWord] my[0] job[0] i[0] do[0] not[0] trust[1][NegatedDueToPreviousWord] my[0] manager[0] or[0] her[0] manager[0] they[0] do[0] not[0] deal[0] with[0] issues[0] properly[0] and[0] this[0] means[0] as[0] a[0] line[0] manager[0] i[0] m[0] not[0] in[0] a[0] good[1] place[0] my[0] work[0] place[0] is[0] constantly[0] in[0] flux[0] with[0] no[…
27 "27" "i do like my job but sometimes it can become repetitive and very busy it is a collaborative kind of work so my colleagues do help me and over the years i have made some good friends from my work place this makes work in busily times a wee bit more relaxing "	27 "27" "i do like my job but sometimes it can become repetitive and very busy it is a collaborative kind of work so my colleagues do help me and over the years i have made some good friends from my work place this makes work in busily times a wee bit more relaxing "	3	-2	"27[0] "27[0] i[0] do[0] like[1] my[0] job[0] but[0] sometimes[0] it[0] can[0] become[0] repetitive[0] and[0] very[0] busy[0] it[0] is[0] a[0] collaborative[0] kind[1] of[0] work[0] so[0] my[0] colleagues[0] do[0] help[0] me[0] and[0] over[0] the[0] years[0] i[0] have[0] made[0] some[0] good[1][-1 LastWordBoosterStrength] friends[1] from[0] my[0] work[0] place[0] this[0] makes[0] work[0] in[0] bu…
28 "28" "i think that it is a very helpful job to society i feel great when i help people make their lives better it is very rewarding to see the results in peoples lives"	28 "28" "i think that it is a very helpful job to society i feel great when i help people make their lives better it is very rewarding to see the results in peoples lives"	3	-1	"28[0] "28[0] i[0] think[0] that[0] it[0] is[0] a[0] very[0] helpful[1][1 LastWordBoosterStrength] job[0] to[0] society[0] i[0] feel[0] great[2] when[0] i[0] help[0] people[0] make[0] their[0] lives[0] better[0] it[0] is[0] very[0] rewarding[1][1 LastWordBoosterStrength] to[0] see[0] the[0] results[0] in[0] peoples[0] lives[0] [[Sentence=-1,3=word max, 1-5]][[[3,-1 max of sentences]]]
29 "29" "i am a finance professional and currently work as an interim contractor for the most part i like my work and i find it satisfying however my scope is limited to the specific projects that i have been hired to do i prefer to get involved providing support and insight across the business rather than being restricted to a narrow space i am used to having significant responsibility and decis…	29 "29" "i am a finance professional and currently work as an interim contractor for the most part i like my work and i find it satisfying however my scope is limited to the specific projects that i have been hired to do i prefer to get involved providing support and insight across the business rather than being restricted to a narrow space i am used to having significant responsibility and decis…	2	-2	"29[0] "29[0] i[0] am[0] a[0] finance[0] professional[0] and[0] currently[0] work[0] as[0] an[0] interim[0] contractor[0] for[0] the[0] most[0] part[0] i[0] like[1] my[0] work[0] and[0] i[0] find[0] it[0] satisfying[1] however[0] my[0] scope[0] is[0] limited[0] to[0] the[0] specific[0] projects[0] that[0] i[0] have[0] been[0] hired[0] to[0] do[0] i[0] prefer[0] to[0] get[0] involved[0] providing[…
30 "30" "i look forward to going to work as i find my job very rewarding my work involves encouraging people and imparting knowledge which is also a two way process and i learn lots myself from my students i always wanted to be a teacher and i feel very fortunate to now be in this position it is a privilege to work with young people even the troubled ones that are initially a challenge can surpri…	30 "30" "i look forward to going to work as i find my job very rewarding my work involves encouraging people and imparting knowledge which is also a two way process and i learn lots myself from my students i always wanted to be a teacher and i feel very fortunate to now be in this position it is a privilege to work with young people even the troubled ones that are initially a challenge can surpri…	3	-2	"30[0] "30[0] i[0] look[0] forward[0] to[0] going[0] to[0] work[0] as[0] i[0] find[0] my[0] job[0] very[0] rewarding[1][1 LastWordBoosterStrength] my[0] work[0] involves[0] encouraging[1] people[0] and[0] imparting[0] knowledge[0] which[0] is[0] also[0] a[0] two[0] way[0] process[0] and[0] i[0] learn[0] lots[0] myself[0] from[0] my[0] students[0] i[0] always[0] wanted[0] to[0] be[0] a[0] teacher[…
31 "31" "i have no issues with getting myself to work it requires no motivation to do this as i enjoy my work once at work i am happy most when i am busy or when i find a good role within the job i am least happy when there is downtime or my work colleagues do not work as efficiently as myself the breaks are good as are the perks of the job which also makes me happy "	31 "31" "i have no issues with getting myself to work it requires no motivation to do this as i enjoy my work once at work i am happy most when i am busy or when i find a good role within the job i am least happy when there is downtime or my work colleagues do not work as efficiently as myself the breaks are good as are the perks of the job which also makes me happy "	3	-1	"31[0] "31[0] i[0] have[0] no[0] issues[0] with[0] getting[0] myself[0] to[0] work[0] it[0] requires[0] no[0] motivation[0] to[0] do[0] this[0] as[0] i[0] enjoy[2] my[0] work[0] once[0] at[0] work[0] i[0] am[0] happy[1] most[0] when[0] i[0] am[0] busy[0] or[0] when[0] i[0] find[0] a[0] good[1] role[0] within[0] the[0] job[0] i[0] am[0] least[0] happy[1] when[0] there[0] is[0] downtime[0] or[0] my…
32 "32" "i am happy with my job and feel like i make a difference my colleagues and manager are nice and i have a good work life balance most customers are nice and make me feel valued "	32 "32" "i am happy with my job and feel like i make a difference my colleagues and manager are nice and i have a good work life balance most customers are nice and make me feel valued "	2	-1	"32[0] "32[0] i[0] am[0] happy[1] with[0] my[0] job[0] and[0] feel[0] like[1] i[0] make[0] a[0] difference[0] my[0] colleagues[0] and[0] manager[0] are[0] nice[1] and[0] i[0] have[0] a[0] good[1] work[0] life[0] balance[0] most[0] customers[0] are[0] nice[1] and[0] make[0] me[0] feel[0] valued[1] [[Sentence=-1,2=word max, 1-5]][[[2,-1 max of sentences]]]
33 "33" "i feel i am over qualified for my job and could do a lot better i think my work colleagues show no initiative and have no ambition i will stay in my current job for up to another 2 years and then i will leave for a better job i think i am lucky to have my job as it is local and the hours are flexible for childcare if i did not have children and did not have to worry about childcare i wou…	33 "33" "i feel i am over qualified for my job and could do a lot better i think my work colleagues show no initiative and have no ambition i will stay in my current job for up to another 2 years and then i will leave for a better job i think i am lucky to have my job as it is local and the hours are flexible for childcare if i did not have children and did not have to worry about childcare i wou…	2	-4	"33[0] "33[0] i[0] feel[0] i[0] am[0] over[0] qualified[0] for[0] my[0] job[0] and[0] could[0] do[0] a[0] lot[0] better[0] i[0] think[0] my[0] work[0] colleagues[0] show[0] no[0] initiative[0] and[0] have[0] no[0] ambition[0] i[0] will[0] stay[0] in[0] my[0] current[0] job[0] for[0] up[0] to[0] another[0] 2[0] years[0] and[0] then[0] i[0] will[0] leave[0] for[0] a[0] better[0] job[0] i[0] think[0…
34 "34" "i like my job because i have quite a lot of day to day variation in my tasks sometimes i am working in the lab which appeals to my sense of organisation attention to detail sometimes i am working in the office which appeals to my enjoyment of writing preparing presentations overall i am fairly happy with my job like it but do feel i could sometimes be challenged a bit more "	34 "34" "i like my job because i have quite a lot of day to day variation in my tasks sometimes i am working in the lab which appeals to my sense of organisation attention to detail sometimes i am working in the office which appeals to my enjoyment of writing preparing presentations overall i am fairly happy with my job like it but do feel i could sometimes be challenged a bit more "	3	-2	"34[0] "34[0] i[0] like[1] my[0] job[0] because[0] i[0] have[0] quite[0] a[0] lot[0] of[0] day[0] to[0] day[0] variation[0] in[0] my[0] tasks[0] sometimes[0] i[0] am[0] working[0] in[0] the[0] lab[0] which[0] appeals[0] to[0] my[0] sense[0] of[0] organisation[0] attention[0] to[0] detail[0] sometimes[0] i[0] am[0] working[0] in[0] the[0] office[0] which[0] appeals[0] to[0] my[0] enjoyment[2] of[0…
35 "35" "my job is a senior role in the it department i like leading 300 people globally my job is very stressful as it requires coordinating resources finance from other departments there are good days and bad days "	35 "35" "my job is a senior role in the it department i like leading 300 people globally my job is very stressful as it requires coordinating resources finance from other departments there are good days and bad days "	2	-3	"35[0] "35[0] my[0] job[0] is[0] a[0] senior[0] role[0] in[0] the[0] it[0] department[0] i[0] like[1] leading[0] 300[0] people[0] globally[0] my[0] job[0] is[0] very[0] stressful[-1][-1 LastWordBoosterStrength] as[0] it[0] requires[0] coordinating[0] resources[0] finance[0] from[0] other[0] departments[0] there[0] are[0] good[1] days[0] and[0] bad[-1] days[0] [[Sentence=-3,2=word max, 1-5]][[[2,-…
36 "36" "the topic of my job is great as one day is different from the next it requires lots of experience judgement and research and is interesting i do not like my job because the management make it very difficult to get anything done red tape and you can never get hold of them to finalise anything they also do not provide any feedback learning or career opportunities "	36 "36" "the topic of my job is great as one day is different from the next it requires lots of experience judgement and research and is interesting i do not like my job because the management make it very difficult to get anything done red tape and you can never get hold of them to finalise anything they also do not provide any feedback learning or career opportunities "	3	-3	"36[0] "36[0] the[0] topic[0] of[0] my[0] job[0] is[0] great[2] as[0] one[0] day[0] is[0] different[0] from[0] the[0] next[0] it[0] requires[0] lots[0] of[0] experience[0] judgement[0] and[0] research[0] and[0] is[0] interesting[1] i[0] do[0] not[0] like[1][NegatedDueToPreviousWord] my[0] job[0] because[0] the[0] management[0] make[0] it[0] very[0] difficult[-1][-1 LastWordBoosterStrength] to[0] …
37 "37" "i have just started a new job as a domestic at a small hospital it is well paid because i work weekends and get extra payments for that but it is incredibly boring and i m not sure how long i will do it for the place is very clean so you are just going through the motions as it does not really need cleaning it is a very small team of people but we all work in our own areas so it is not v…	37 "37" "i have just started a new job as a domestic at a small hospital it is well paid because i work weekends and get extra payments for that but it is incredibly boring and i m not sure how long i will do it for the place is very clean so you are just going through the motions as it does not really need cleaning it is a very small team of people but we all work in our own areas so it is not v…	1	-4	"37[0] "37[0] i[0] have[0] just[0] started[0] a[0] new[0] job[0] as[0] a[0] domestic[0] at[0] a[0] small[0] hospital[0] it[0] is[0] well[0] paid[0] because[0] i[0] work[0] weekends[0] and[0] get[0] extra[0] payments[0] for[0] that[0] but[0] it[0] is[0] incredibly[0] boring[-1][-2 LastWordBoosterStrength] and[0] i[0] m[0] not[0] sure[0] how[0] long[0] i[0] will[0] do[0] it[0] for[0] the[0] place[0…
38 "38" "i love my job because i receive all the relevant training to enable me do my job efficiently the salary is not good as we are not paid accordingly to the effort we put in doing our jobs "	38 "38" "i love my job because i receive all the relevant training to enable me do my job efficiently the salary is not good as we are not paid accordingly to the effort we put in doing our jobs "	3	-2	"38[0] "38[0] i[0] love[2] my[0] job[0] because[0] i[0] receive[0] all[0] the[0] relevant[0] training[0] to[0] enable[0] me[0] do[0] my[0] job[0] efficiently[0] the[0] salary[0] is[0] not[0] good[1][NegatedDueToPreviousWord] as[0] we[0] are[0] not[0] paid[0] accordingly[0] to[0] the[0] effort[0] we[0] put[0] in[0] doing[0] our[0] jobs[0] [[Sentence=-2,3=word max, 1-5]][[[3,-2 max of sentences]]]
39 "39" "i am very happy with my work i have been working with my current company for 10 years "	39 "39" "i am very happy with my work i have been working with my current company for 10 years "	3	-1	"39[0] "39[0] i[0] am[0] very[0] happy[1][1 LastWordBoosterStrength] with[0] my[0] work[0] i[0] have[0] been[0] working[0] with[0] my[0] current[0] company[0] for[0] 10[0] years[0] [[Sentence=-1,3=word max, 1-5]][[[3,-1 max of sentences]]]
40 "40" "i love my job on the whole i have worked long and hard to get qualifications so that i am able to do this i work with people who are in times of crisis in their lives and i work with them to overcome these difficulties and find them support from a paid care agency or getting a community solution to assist them i am very happy with my role as i love working with people what i detest about…	40 "40" "i love my job on the whole i have worked long and hard to get qualifications so that i am able to do this i work with people who are in times of crisis in their lives and i work with them to overcome these difficulties and find them support from a paid care agency or getting a community solution to assist them i am very happy with my role as i love working with people what i detest about…	3	-4	"40[0] "40[0] i[0] love[2] my[0] job[0] on[0] the[0] whole[0] i[0] have[0] worked[0] long[0] and[0] hard[0] to[0] get[0] qualifications[0] so[0] that[0] i[0] am[0] able[0] to[0] do[0] this[0] i[0] work[0] with[0] people[0] who[0] are[0] in[0] times[0] of[0] crisis[-2] in[0] their[0] lives[0] and[0] i[0] work[0] with[0] them[0] to[0] overcome[0] these[0] difficulties[-1] and[0] find[0] them[0] sup…
41 "41" "i find my job boring and not how i want to spend my days the trouble is it is pretty well paid so i feel a little trapped the people i work with i generally do not get on with which makes every day feel a bit of a struggle i feel like i want to be more creative rather than sat in front of a computer screen all day "	41 "41" "i find my job boring and not how i want to spend my days the trouble is it is pretty well paid so i feel a little trapped the people i work with i generally do not get on with which makes every day feel a bit of a struggle i feel like i want to be more creative rather than sat in front of a computer screen all day "	3	-2	"41[0] "41[0] i[0] find[0] my[0] job[0] boring[-1] and[0] not[0] how[0] i[0] want[0] to[0] spend[0] my[0] days[0] the[0] trouble[-1] is[0] it[0] is[0] pretty[2] well[0] paid[0] so[0] i[0] feel[0] a[0] little[0] trapped[0] the[0] people[0] i[0] work[0] with[0] i[0] generally[0] do[0] not[0] get[0] on[0] with[0] which[0] makes[0] every[0] day[0] feel[0] a[0] bit[0] of[0] a[0] struggle[-1] i[0] feel…
42 "42" "enjoy my job meeting different people everyday am happy in my work and with the people i work with i like not having too much responsibility and can clock out and relax at the end of the day"	42 "42" "enjoy my job meeting different people everyday am happy in my work and with the people i work with i like not having too much responsibility and can clock out and relax at the end of the day"	3	-1	"42[0] "42[0] enjoy[2] my[0] job[0] meeting[0] different[0] people[0] everyday[0] am[0] happy[1] in[0] my[0] work[0] and[0] with[0] the[0] people[0] i[0] work[0] with[0] i[0] like[1] not[0] having[0] too[0] much[0] responsibility[0] and[0] can[0] clock[0] out[0] and[0] relax[2] at[0] the[0] end[0] of[0] the[0] day[0] [[Sentence=-1,3=word max, 1-5]][[[3,-1 max of sentences]]]
43 "43" "i feel unchallenged in my job and and am often bored i therefore do not enjoy my work i also find my work colleagues annoying "	43 "43" "i feel unchallenged in my job and and am often bored i therefore do not enjoy my work i also find my work colleagues annoying "	1	-3	"43[0] "43[0] i[0] feel[0] unchallenged[0] in[0] my[0] job[0] and[0] and[0] am[0] often[0] bored[-1] i[0] therefore[0] do[0] not[0] enjoy[2][NegatedDueToPreviousWord] my[0] work[0] i[0] also[0] find[0] my[0] work[0] colleagues[0] annoying[-2] [[Sentence=-3,1=word max, 1-5]][[[1,-3 max of sentences]]]
44 "44" "i like the flexibility my job gives me i can be available for school pick ups drop offs rehearsals sports days etc no problem my work is challenging and interesting no two days are the same the challenges are enjoyable to work on super rewarding when i get results i love my job even though it frustrates me at times the good outweighs the bad "	44 "44" "i like the flexibility my job gives me i can be available for school pick ups drop offs rehearsals sports days etc no problem my work is challenging and interesting no two days are the same the challenges are enjoyable to work on super rewarding when i get results i love my job even though it frustrates me at times the good outweighs the bad "	3	-3	"44[0] "44[0] i[0] like[1] the[0] flexibility[0] my[0] job[0] gives[0] me[0] i[0] can[0] be[0] available[0] for[0] school[0] pick[0] ups[0] drop[-1] offs[0] rehearsals[0] sports[0] days[0] etc[0] no[0] problem[-1] my[0] work[0] is[0] challenging[0] and[0] interesting[1] no[0] two[0] days[0] are[0] the[0] same[0] the[0] challenges[-1] are[0] enjoyable[2] to[0] work[0] on[0] super[2] rewarding[1] w…
45 "45" "my job is quite interesting as i get to meet a variety of people from different backgrounds i feel relaxed while working"	45 "45" "my job is quite interesting as i get to meet a variety of people from different backgrounds i feel relaxed while working"	3	-1	"45[0] "45[0] my[0] job[0] is[0] quite[0] interesting[1] as[0] i[0] get[0] to[0] meet[0] a[0] variety[0] of[0] people[0] from[0] different[0] backgrounds[0] i[0] feel[0] relaxed[2] while[0] working[0] [[Sentence=-1,3=word max, 1-5]][[[3,-1 max of sentences]]]
46 "46" "my job is quite satisfying and interesting however it could be frustrating at times and really stressful especially in meeting up with deadlines overall i m loving what i do"	46 "46" "my job is quite satisfying and interesting however it could be frustrating at times and really stressful especially in meeting up with deadlines overall i m loving what i do"	4	-3	"46[0] "46[0] my[0] job[0] is[0] quite[0] satisfying[1] and[0] interesting[1] however[0] it[0] could[0] be[0] frustrating[-2] at[0] times[0] and[0] really[0] stressful[-1][-1 LastWordBoosterStrength] especially[0] in[0] meeting[0] up[0] with[0] deadlines[0] overall[0] i[0] m[0] loving[3] what[0] i[0] do[0] [[Sentence=-3,4=word max, 1-5]][[[4,-3 max of sentences]]]
47 "47" "i do not hate my job but do find it very stressful at times my colleagues are excellent and i enjoy accountancy however the constant increase in workload is taking it s toll i feel stressed but i would not want to change job currently "	47 "47" "i do not hate my job but do find it very stressful at times my colleagues are excellent and i enjoy accountancy however the constant increase in workload is taking it s toll i feel stressed but i would not want to change job currently "	4	-3	"47[0] "47[0] i[0] do[0] not[0] hate[-3][NegatedDueToPreviousWord] my[0] job[0] but[0] do[0] find[0] it[0] very[0] stressful[-1][-1 LastWordBoosterStrength] at[0] times[0] my[0] colleagues[0] are[0] excellent[3] and[0] i[0] enjoy[2] accountancy[0] however[0] the[0] constant[0] increase[0] in[0] workload[0] is[0] taking[0] it[0] s[0] toll[0] i[0] feel[0] stressed[-1] but[0] i[0] would[0] not[0] wa…
48 "48" "i do enjoy my job it s great for routine and i feel like me there i do feel like i should want to do something more but i like my job so why bother changing "	48 "48" "i do enjoy my job it s great for routine and i feel like me there i do feel like i should want to do something more but i like my job so why bother changing "	3	-2	"48[0] "48[0] i[0] do[0] enjoy[2] my[0] job[0] it[0] s[0] great[2] for[0] routine[0] and[0] i[0] feel[0] like[1] me[0] there[0] i[0] do[0] feel[0] like[1] i[0] should[0] want[0] to[0] do[0] something[0] more[0] but[0] i[0] like[1] my[0] job[0] so[0] why[0] bother[-1] changing[0] [[Sentence=-2,3=word max, 1-5]][[[3,-2 max of sentences]]]
49 "49" "i feel my job has the greatest benefit that i get to inspire children it can be challenging but it can also be rewarding education is a great field if you want to change lives "	49 "49" "i feel my job has the greatest benefit that i get to inspire children it can be challenging but it can also be rewarding education is a great field if you want to change lives "	3	-1	"49[0] "49[0] i[0] feel[0] my[0] job[0] has[0] the[0] greatest[2] benefit[0] that[0] i[0] get[0] to[0] inspire[2] children[0] it[0] can[0] be[0] challenging[0] but[0] it[0] can[0] also[0] be[0] rewarding[1] education[0] is[0] a[0] great[2] field[0] if[0] you[0] want[0] to[0] change[0] lives[0] [[Sentence=-1,3=word max, 1-5]][[[3,-1 max of sentences]]]
50 "50" "i love my job it is very hard work but also very rewarding at the same time i look forward to going to work every day i get great satisfaction from my job even if it is very stressful "	50 "50" "i love my job it is very hard work but also very rewarding at the same time i look forward to going to work every day i get great satisfaction from my job even if it is very stressful "	3	-3	"50[0] "50[0] i[0] love[2] my[0] job[0] it[0] is[0] very[0] hard[0] work[0] but[0] also[0] very[0] rewarding[1][1 LastWordBoosterStrength] at[0] the[0] same[0] time[0] i[0] look[0] forward[0] to[0] going[0] to[0] work[0] every[0] day[0] i[0] get[0] great[2] satisfaction[1] from[0] my[0] job[0] even[0] if[0] it[0] is[0] very[0] stressful[-1][-1 LastWordBoosterStrength] [[Sentence=-3,3=word max, 1-…
51 "51" "overall i do not care for my job and in fact i m in the process of looking for another one the work is not particularly hard nor is it challenging what is frustrating is that the company i work for throws up obstacles unnecessarily that prevent us from getting things done i feel that every hour i spend working would be better spent doing almost anything else "	51 "51" "overall i do not care for my job and in fact i m in the process of looking for another one the work is not particularly hard nor is it challenging what is frustrating is that the company i work for throws up obstacles unnecessarily that prevent us from getting things done i feel that every hour i spend working would be better spent doing almost anything else "	1	-3	"51[0] "51[0] overall[0] i[0] do[0] not[0] care[1][NegatedDueToPreviousWord] for[0] my[0] job[0] and[0] in[0] fact[0] i[0] m[0] in[0] the[0] process[0] of[0] looking[0] for[0] another[0] one[0] the[0] work[0] is[0] not[0] particularly[0] hard[0] nor[0] is[0] it[0] challenging[0] what[0] is[0] frustrating[-2] is[0] that[0] the[0] company[0] i[0] work[0] for[0] throws[0] up[0] obstacles[-1] unneces…
52 "52" "my job is part of my daily life it s a bit boring in parts but my workmates are nice people and help make my day go quicker the salary is reasonable and it s a secure position the hours fit in well with my children schooling on the whole i m lucky to have a job i do not mind "	52 "52" "my job is part of my daily life it s a bit boring in parts but my workmates are nice people and help make my day go quicker the salary is reasonable and it s a secure position the hours fit in well with my children schooling on the whole i m lucky to have a job i do not mind "	2	-2	"52[0] "52[0] my[0] job[0] is[0] part[0] of[0] my[0] daily[0] life[0] it[0] s[0] a[0] bit[0] boring[-1] in[0] parts[0] but[0] my[0] workmates[0] are[0] nice[1] people[0] and[0] help[0] make[0] my[0] day[0] go[0] quicker[0] the[0] salary[0] is[0] reasonable[0] and[0] it[0] s[0] a[0] secure[1] position[0] the[0] hours[0] fit[0] in[0] well[0] with[0] my[0] children[0] schooling[0] on[0] the[0] whole…
53 "53" "i am overall happy with my job there could be improvements and i feel most of the technology is at least a decade out of date but i feel fulfilled with the job that i do as i believe i make a difference in peoples lives even if they do not know what my level of involvement is "	53 "53" "i am overall happy with my job there could be improvements and i feel most of the technology is at least a decade out of date but i feel fulfilled with the job that i do as i believe i make a difference in peoples lives even if they do not know what my level of involvement is "	2	-1	"53[0] "53[0] i[0] am[0] overall[0] happy[1] with[0] my[0] job[0] there[0] could[0] be[0] improvements[1] and[0] i[0] feel[0] most[0] of[0] the[0] technology[0] is[0] at[0] least[0] a[0] decade[0] out[0] of[0] date[0] but[0] i[0] feel[0] fulfilled[0] with[0] the[0] job[0] that[0] i[0] do[0] as[0] i[0] believe[0] i[0] make[0] a[0] difference[0] in[0] peoples[0] lives[0] even[0] if[0] they[0] do[0]…
54 "54" "i work as the manager of an it support team we turn our hands to a wide range of jobs firefighting problems making longer term fixes generarlling working with other teams to improve the stability and performance of our systems we work together and rely on each other to do our bit it can be stressful at times but there is very much an all in it together trench mentality with respect being…	54 "54" "i work as the manager of an it support team we turn our hands to a wide range of jobs firefighting problems making longer term fixes generarlling working with other teams to improve the stability and performance of our systems we work together and rely on each other to do our bit it can be stressful at times but there is very much an all in it together trench mentality with respect being…	3	-2	"54[0] "54[0] i[0] work[0] as[0] the[0] manager[0] of[0] an[0] it[0] support[1] team[0] we[0] turn[0] our[0] hands[0] to[0] a[0] wide[0] range[0] of[0] jobs[0] firefighting[0] problems[-1] making[0] longer[0] term[0] fixes[0] generarlling[0] working[0] with[0] other[0] teams[0] to[0] improve[1] the[0] stability[-1] and[0] performance[0] of[0] our[0] systems[0] we[0] work[0] together[0] and[0] rel…
55 "55" "job that has been made more annoying n long winded than necessary"	55 "55" "job that has been made more annoying n long winded than necessary"	1	-3	"55[0] "55[0] job[0] that[0] has[0] been[0] made[0] more[0] annoying[-2] n[0] long[0] winded[0] than[0] necessary[0] [[Sentence=-3,1=word max, 1-5]][[[1,-3 max of sentences]]]
56 "56" "i am still a bit scared when it come to talking to member s of the public but i think it is good for me to get out there and interact plus i know and tell myself that i am providing a needed service that will protect our young people from stis "	56 "56" "i am still a bit scared when it come to talking to member s of the public but i think it is good for me to get out there and interact plus i know and tell myself that i am providing a needed service that will protect our young people from stis "	2	-4	"56[0] "56[0] i[0] am[0] still[0] a[0] bit[0] scared[-3] when[0] it[0] come[0] to[0] talking[0] to[0] member[0] s[0] of[0] the[0] public[0] but[0] i[0] think[0] it[0] is[0] good[1] for[0] me[0] to[0] get[0] out[0] there[0] and[0] interact[0] plus[0] i[0] know[0] and[0] tell[0] myself[0] that[0] i[0] am[0] providing[0] a[0] needed[0] service[0] that[0] will[0] protect[0] our[0] young[0] people[0] …
57 "57" "i love my job even though its physically draining i would not change it for the world and yes i m very happy at work "	57 "57" "i love my job even though its physically draining i would not change it for the world and yes i m very happy at work "	3	-1	"57[0] "57[0] i[0] love[2] my[0] job[0] even[0] though[0] its[0] physically[0] draining[0] i[0] would[0] not[0] change[0] it[0] for[0] the[0] world[0] and[0] yes[0] i[0] m[0] very[0] happy[1][1 LastWordBoosterStrength] at[0] work[0] [[Sentence=-1,3=word max, 1-5]][[[3,-1 max of sentences]]]
58 "58" "i find my job a little stressful and unfulfilling if i am brutally honest"	58 "58" "i find my job a little stressful and unfulfilling if i am brutally honest"	1	-3	"58[0] "58[0] i[0] find[0] my[0] job[0] a[0] little[0] stressful[-1] and[0] unfulfilling[0] if[0] i[0] am[0] brutally[-2] honest[0] [[Sentence=-3,1=word max, 1-5]][[[1,-3 max of sentences]]]
59 "59" "i feel like i make a difference but i do not feel like i m challenged i like parts of my job i like organising and interacting with people i do not like my line management though and definitely feel ready for a change i can be left disheartened at times by my job simple things do not seem to be being done which is frustrating "	59 "59" "i feel like i make a difference but i do not feel like i m challenged i like parts of my job i like organising and interacting with people i do not like my line management though and definitely feel ready for a change i can be left disheartened at times by my job simple things do not seem to be being done which is frustrating "	2	-3	"59[0] "59[0] i[0] feel[0] like[1] i[0] make[0] a[0] difference[0] but[0] i[0] do[0] not[0] feel[0] like[1][NegatedDueToPreviousWord] i[0] m[0] challenged[-1] i[0] like[1] parts[0] of[0] my[0] job[0] i[0] like[1] organising[0] and[0] interacting[0] with[0] people[0] i[0] do[0] not[0] like[1][NegatedDueToPreviousWord] my[0] line[0] management[0] though[0] and[0] definitely[0] feel[0] ready[0] for[…
60 "60" "i feel that my job is vital to the company i work for however i feel that the company does not understand how vital and so does not invest in me or the team i work for i fond the work i do enjoyable but frustrating if my job was valued and invested in we could be far more efficient and in turn make the company more efficient and reliable overall i do not like my job but it is well paid a…	60 "60" "i feel that my job is vital to the company i work for however i feel that the company does not understand how vital and so does not invest in me or the team i work for i fond the work i do enjoyable but frustrating if my job was valued and invested in we could be far more efficient and in turn make the company more efficient and reliable overall i do not like my job but it is well paid a…	3	-4	"60[0] "60[0] i[0] feel[0] that[0] my[0] job[0] is[0] vital[0] to[0] the[0] company[0] i[0] work[0] for[0] however[0] i[0] feel[0] that[0] the[0] company[0] does[0] not[0] understand[0] how[0] vital[0] and[0] so[0] does[0] not[0] invest[0] in[0] me[0] or[0] the[0] team[0] i[0] work[0] for[0] i[0] fond[2] the[0] work[0] i[0] do[0] enjoyable[2] but[0] frustrating[-2] if[0] my[0] job[0] was[0] value…
61 "61" "i like going to the office and not having any stress it s almost my place to relax i feel comfortable most of the time i know my job and what i need to get done "	61 "61" "i like going to the office and not having any stress it s almost my place to relax i feel comfortable most of the time i know my job and what i need to get done "	3	-2	"61[0] "61[0] i[0] like[1] going[0] to[0] the[0] office[0] and[0] not[0] having[0] any[0] stress[-1] it[0] s[0] almost[0] my[0] place[0] to[0] relax[2] i[0] feel[0] comfortable[1] most[0] of[0] the[0] time[0] i[0] know[0] my[0] job[0] and[0] what[0] i[0] need[0] to[0] get[0] done[0] [[Sentence=-2,3=word max, 1-5]][[[3,-2 max of sentences]]]
62 "62" "my job is pretty mundane in itself but can easily be upset by the mood of clients i have to constantly be on alert to ensure everything runs smoothly i would work more hours if they were available "	62 "62" "my job is pretty mundane in itself but can easily be upset by the mood of clients i have to constantly be on alert to ensure everything runs smoothly i would work more hours if they were available "	3	-3	"62[0] "62[0] my[0] job[0] is[0] pretty[2] mundane[-1] in[0] itself[0] but[0] can[0] easily[0] be[0] upset[-2] by[0] the[0] mood[0] of[0] clients[0] i[0] have[0] to[0] constantly[0] be[0] on[0] alert[0] to[0] ensure[0] everything[0] runs[0] smoothly[0] i[0] would[0] work[0] more[0] hours[0] if[0] they[0] were[0] available[0] [[Sentence=-3,3=word max, 1-5]][[[3,-3 max of sentences]]]
63 "63" "usually when i am working i feel tired because there is a lot of walking i would say that for the most part i am happy with my job"	63 "63" "usually when i am working i feel tired because there is a lot of walking i would say that for the most part i am happy with my job"	2	-2	"63[0] "63[0] usually[0] when[0] i[0] am[0] working[0] i[0] feel[0] tired[-1] because[0] there[0] is[0] a[0] lot[0] of[0] walking[0] i[0] would[0] say[0] that[0] for[0] the[0] most[0] part[0] i[0] am[0] happy[1] with[0] my[0] job[0] [[Sentence=-2,2=word max, 1-5]][[[2,-2 max of sentences]]]
64 "64" "at the moment i am not happy with my job as there is a staff shortage at the moment due to sickness and this is causing a lot of strain on my job having to cover extra duties and pressure on me "	64 "64" "at the moment i am not happy with my job as there is a staff shortage at the moment due to sickness and this is causing a lot of strain on my job having to cover extra duties and pressure on me "	1	-2	"64[0] "64[0] at[0] the[0] moment[0] i[0] am[0] not[0] happy[1][NegatedDueToPreviousWord] with[0] my[0] job[0] as[0] there[0] is[0] a[0] staff[0] shortage[-1] at[0] the[0] moment[0] due[0] to[0] sickness[-1] and[0] this[0] is[0] causing[0] a[0] lot[0] of[0] strain[-1] on[0] my[0] job[0] having[0] to[0] cover[0] extra[0] duties[0] and[0] pressure[-1] on[0] me[0] [[Sentence=-2,1=word max, 1-5]][[[1…
65 "65" "i think my job is worthwhile i help people with asbestos related conditions i enjoy my job it is rewarding seeing those getting their entitlement and helping with their benefits "	65 "65" "i think my job is worthwhile i help people with asbestos related conditions i enjoy my job it is rewarding seeing those getting their entitlement and helping with their benefits "	3	-1	"65[0] "65[0] i[0] think[0] my[0] job[0] is[0] worthwhile[1] i[0] help[0] people[0] with[0] asbestos[0] related[0] conditions[0] i[0] enjoy[2] my[0] job[0] it[0] is[0] rewarding[1] seeing[0] those[0] getting[0] their[0] entitlement[0] and[0] helping[0] with[0] their[0] benefits[0] [[Sentence=-1,3=word max, 1-5]][[[3,-1 max of sentences]]]
66 "66" "my job is mostly dull and boring and there s even times where it is depressing its easy and not hard but its so repetitive"	66 "66" "my job is mostly dull and boring and there s even times where it is depressing its easy and not hard but its so repetitive"	1	-4	"66[0] "66[0] my[0] job[0] is[0] mostly[0] dull[-1] and[0] boring[-1] and[0] there[0] s[0] even[0] times[0] where[0] it[0] is[0] depressing[-3] its[0] easy[0] and[0] not[0] hard[0] but[0] its[0] so[0] repetitive[0] [[Sentence=-4,1=word max, 1-5]][[[1,-4 max of sentences]]]
67 "67" "i think my job is stressful and difficult for a number of reasons the work itself but also insufficient or no training constantly changing rules regulations and updates that are e mailed to you daily but you often do not have the time to read any of them obsolete computer hardware that frequently freezes crashes also in part due to the totally inappropriate not for purpose software syste…	67 "67" "i think my job is stressful and difficult for a number of reasons the work itself but also insufficient or no training constantly changing rules regulations and updates that are e mailed to you daily but you often do not have the time to read any of them obsolete computer hardware that frequently freezes crashes also in part due to the totally inappropriate not for purpose software syste…	2	-2	"67[0] "67[0] i[0] think[0] my[0] job[0] is[0] stressful[-1] and[0] difficult[-1] for[0] a[0] number[0] of[0] reasons[0] the[0] work[0] itself[0] but[0] also[0] insufficient[-1] or[0] no[0] training[0] constantly[0] changing[0] rules[0] regulations[0] and[0] updates[0] that[0] are[0] e[0] mailed[0] to[0] you[0] daily[0] but[0] you[0] often[0] do[0] not[0] have[0] the[0] time[0] to[0] read[0] any[…
68 "68" "i ve just got promoted to a team leader role at the moment i m on new ground and am just finding my feet in this role it scary but i m looking forward to the challenge "	68 "68" "i ve just got promoted to a team leader role at the moment i m on new ground and am just finding my feet in this role it scary but i m looking forward to the challenge "	1	-4	"68[0] "68[0] i[0] ve[0] just[0] got[0] promoted[0] to[0] a[0] team[0] leader[0] role[0] at[0] the[0] moment[0] i[0] m[0] on[0] new[0] ground[0] and[0] am[0] just[0] finding[0] my[0] feet[0] in[0] this[0] role[0] it[0] scary[-3] but[0] i[0] m[0] looking[0] forward[0] to[0] the[0] challenge[-1] [[Sentence=-4,1=word max, 1-5]][[[1,-4 max of sentences]]]
69 "69" "my job is worthwhile but it s hard work and emotionally and mentally demanding i m a social worker sometimes i feel successful other times i feel utterly useless and a bit hopeless it s frustrating that it s very hard to measure our success because our role is about preventative work we get very little thanks for the people we work with overall i feel it s time for a complete career chan…	69 "69" "my job is worthwhile but it s hard work and emotionally and mentally demanding i m a social worker sometimes i feel successful other times i feel utterly useless and a bit hopeless it s frustrating that it s very hard to measure our success because our role is about preventative work we get very little thanks for the people we work with overall i feel it s time for a complete career chan…	3	-4	"69[0] "69[0] my[0] job[0] is[0] worthwhile[1] but[0] it[0] s[0] hard[0] work[0] and[0] emotionally[0] and[0] mentally[0] demanding[0] i[0] m[0] a[0] social[0] worker[0] sometimes[0] i[0] feel[0] successful[2] other[0] times[0] i[0] feel[0] utterly[0] useless[-2] and[0] a[0] bit[0] hopeless[-3] it[0] s[0] frustrating[-2] that[0] it[0] s[0] very[0] hard[0] to[0] measure[0] our[0] success[2] becaus…
70 "70" "when i have a lot to do that has a matter of urgency i feel in the flow and as if i am achieving something i work in safeguarding so i deal with crisis situations outside of these times when i have reams of paperwork and admin to catch up on and there are no cases to work on i feel stressed and weighed down and unhappy as the job is so unpredictable i do not know what s going to happen n…	70 "70" "when i have a lot to do that has a matter of urgency i feel in the flow and as if i am achieving something i work in safeguarding so i deal with crisis situations outside of these times when i have reams of paperwork and admin to catch up on and there are no cases to work on i feel stressed and weighed down and unhappy as the job is so unpredictable i do not know what s going to happen n…	2	-3	"70[0] "70[0] when[0] i[0] have[0] a[0] lot[0] to[0] do[0] that[0] has[0] a[0] matter[0] of[0] urgency[0] i[0] feel[0] in[0] the[0] flow[0] and[0] as[0] if[0] i[0] am[0] achieving[0] something[0] i[0] work[0] in[0] safeguarding[1] so[0] i[0] deal[0] with[0] crisis[-2] situations[0] outside[0] of[0] these[0] times[0] when[0] i[0] have[0] reams[0] of[0] paperwork[0] and[0] admin[0] to[0] catch[0] u…
71 "71" " as i have progressed to my current level i have been more uninterested with my job i am looking forward to retirement i get very easily bored with my role and do not enjoy some aspects of what i do "	71 "71" " as i have progressed to my current level i have been more uninterested with my job i am looking forward to retirement i get very easily bored with my role and do not enjoy some aspects of what i do "	1	-3	"71[0] "71[0] as[0] i[0] have[0] progressed[0] to[0] my[0] current[0] level[0] i[0] have[0] been[0] more[0] uninterested[0] with[0] my[0] job[0] i[0] am[0] looking[0] forward[0] to[0] retirement[-1] i[0] get[0] very[0] easily[0] bored[-1] with[0] my[0] role[0] and[0] do[0] not[0] enjoy[2][NegatedDueToPreviousWord] some[0] aspects[0] of[0] what[0] i[0] do[0] [[Sentence=-3,1=word max, 1-5]][[[1,-3 …
72 "72" "i do not like my job i have a manager who is a bully and who likes to belittle the staff there is too much work and not enough staff and staff are expected to stay late i enjoy being challenged with difficult situations and i like to help people but the politics take away any enjoyment "	72 "72" "i do not like my job i have a manager who is a bully and who likes to belittle the staff there is too much work and not enough staff and staff are expected to stay late i enjoy being challenged with difficult situations and i like to help people but the politics take away any enjoyment "	3	-3	"72[0] "72[0] i[0] do[0] not[0] like[1][NegatedDueToPreviousWord] my[0] job[0] i[0] have[0] a[0] manager[0] who[0] is[0] a[0] bully[0] and[0] who[0] likes[2] to[0] belittle[-2] the[0] staff[0] there[0] is[0] too[0] much[0] work[0] and[0] not[0] enough[0] staff[0] and[0] staff[0] are[0] expected[0] to[0] stay[0] late[0] i[0] enjoy[2] being[0] challenged[-1] with[0] difficult[-1] situations[0] and[…
73 "73" "i really enjoy the job i do even though it can be very challenging at times i am a manager so have to deal with difficult situations during my working week my job is never the same every day which i enjoy i feel very lucky to be in a job i like"	73 "73" "i really enjoy the job i do even though it can be very challenging at times i am a manager so have to deal with difficult situations during my working week my job is never the same every day which i enjoy i feel very lucky to be in a job i like"	4	-2	"73[0] "73[0] i[0] really[0] enjoy[2][1 LastWordBoosterStrength] the[0] job[0] i[0] do[0] even[0] though[0] it[0] can[0] be[0] very[0] challenging[0] at[0] times[0] i[0] am[0] a[0] manager[0] so[0] have[0] to[0] deal[0] with[0] difficult[-1] situations[0] during[0] my[0] working[0] week[0] my[0] job[0] is[0] never[0] the[0] same[0] every[0] day[0] which[0] i[0] enjoy[2] i[0] feel[0] very[0] lucky…
74 "74" "although i am happy in my job i am constantly aware that my employer has no thought me for whatsoever i enjoy working with my colleagues even though the job is tough with difficult and unsocial hours i am paid well for my efforts but the company will do its best to worsen my contract and pay "	74 "74" "although i am happy in my job i am constantly aware that my employer has no thought me for whatsoever i enjoy working with my colleagues even though the job is tough with difficult and unsocial hours i am paid well for my efforts but the company will do its best to worsen my contract and pay "	3	-3	"74[0] "74[0] although[0] i[0] am[0] happy[1] in[0] my[0] job[0] i[0] am[0] constantly[0] aware[0] that[0] my[0] employer[0] has[0] no[0] thought[0] me[0] for[0] whatsoever[0] i[0] enjoy[2] working[0] with[0] my[0] colleagues[0] even[0] though[0] the[0] job[0] is[0] tough[-1] with[0] difficult[-1] and[0] unsocial[0] hours[0] i[0] am[0] paid[0] well[0] for[0] my[0] efforts[0] but[0] the[0] company…
75 "75" "i started my current job 3 months ago so i am still learning a lot and finding many days overwhelming there is a lot of new information to learn and some of it is new to the industry so there is not a lot of guidance out there it makes me feel stimulated intellectually which is good except sometimes later in the week it makes me feel very exhausted "	75 "75" "i started my current job 3 months ago so i am still learning a lot and finding many days overwhelming there is a lot of new information to learn and some of it is new to the industry so there is not a lot of guidance out there it makes me feel stimulated intellectually which is good except sometimes later in the week it makes me feel very exhausted "	2	-3	"75[0] "75[0] i[0] started[0] my[0] current[0] job[0] 3[0] months[0] ago[0] so[0] i[0] am[0] still[0] learning[0] a[0] lot[0] and[0] finding[0] many[0] days[0] overwhelming[-2] there[0] is[0] a[0] lot[0] of[0] new[0] information[0] to[0] learn[0] and[0] some[0] of[0] it[0] is[0] new[0] to[0] the[0] industry[0] so[0] there[0] is[0] not[0] a[0] lot[0] of[0] guidance[0] out[0] there[0] it[0] makes[0…
76 "76" "i am appreciative of my job because of the incredible and unique opportunities it provides me with i have had chances to travel internationally and engage with a truly diverse set of people with varying degrees of importance in their countries and across the globe the proximity to world leaders is a huge advantage for me "	76 "76" "i am appreciative of my job because of the incredible and unique opportunities it provides me with i have had chances to travel internationally and engage with a truly diverse set of people with varying degrees of importance in their countries and across the globe the proximity to world leaders is a huge advantage for me "	2	-1	"76[0] "76[0] i[0] am[0] appreciative[1] of[0] my[0] job[0] because[0] of[0] the[0] incredible[0] and[0] unique[0] opportunities[0] it[0] provides[0] me[0] with[0] i[0] have[0] had[0] chances[0] to[0] travel[0] internationally[0] and[0] engage[0] with[0] a[0] truly[1] diverse[0] set[0] of[0] people[0] with[0] varying[0] degrees[0] of[0] importance[0] in[0] their[0] countries[0] and[0] across[0] t…
77 "77" "my job is exciting because i feel i am contributing to an important aspect that will shape the economy of our future generations even though there are ups and downs i am with my job and i hope to be taking on new challenges everyday "	77 "77" "my job is exciting because i feel i am contributing to an important aspect that will shape the economy of our future generations even though there are ups and downs i am with my job and i hope to be taking on new challenges everyday "	3	-2	"77[0] "77[0] my[0] job[0] is[0] exciting[2] because[0] i[0] feel[0] i[0] am[0] contributing[0] to[0] an[0] important[0] aspect[0] that[0] will[0] shape[0] the[0] economy[0] of[0] our[0] future[0] generations[0] even[0] though[0] there[0] are[0] ups[0] and[0] downs[0] i[0] am[0] with[0] my[0] job[0] and[0] i[0] hope[2] to[0] be[0] taking[0] on[0] new[0] challenges[-1] everyday[0] [[Sentence=-2,3=…
78 "78" "i thoroughly enjoy my job and feel that i have helped enable an excellent work culture amongst my co workers and reportable i am proud to be part of this company and am excited by the new scientific discoveries which are being made here i look forward to coming to work every single day and consider myself lucky to be working with such gifted and pleasant people "	78 "78" "i thoroughly enjoy my job and feel that i have helped enable an excellent work culture amongst my co workers and reportable i am proud to be part of this company and am excited by the new scientific discoveries which are being made here i look forward to coming to work every single day and consider myself lucky to be working with such gifted and pleasant people "	4	-1	"78[0] "78[0] i[0] thoroughly[0] enjoy[2] my[0] job[0] and[0] feel[0] that[0] i[0] have[0] helped[0] enable[0] an[0] excellent[3] work[0] culture[0] amongst[0] my[0] co[0] workers[0] and[0] reportable[0] i[0] am[0] proud[1] to[0] be[0] part[0] of[0] this[0] company[0] and[0] am[0] excited[2] by[0] the[0] new[0] scientific[0] discoveries[0] which[0] are[0] being[0] made[0] here[0] i[0] look[0] for…
79 "79" "i am very happy in my job i am self employed and am my own boss i find my job challenging in a good way running my own business pushes me to succeed and i work hard to make sure i do"	79 "79" "i am very happy in my job i am self employed and am my own boss i find my job challenging in a good way running my own business pushes me to succeed and i work hard to make sure i do"	3	-1	"79[0] "79[0] i[0] am[0] very[0] happy[1][1 LastWordBoosterStrength] in[0] my[0] job[0] i[0] am[0] self[0] employed[0] and[0] am[0] my[0] own[0] boss[0] i[0] find[0] my[0] job[0] challenging[0] in[0] a[0] good[1] way[0] running[0] my[0] own[0] business[0] pushes[0] me[0] to[0] succeed[2] and[0] i[0] work[0] hard[0] to[0] make[0] sure[0] i[0] do[0] [[Sentence=-1,3=word max, 1-5]][[[3,-1 max of sen…
80 "80" "it s not right for me i do not enjoy the work or the environment there s no parking and i feel underpaid "	80 "80" "it s not right for me i do not enjoy the work or the environment there s no parking and i feel underpaid "	1	-3	"80[0] "80[0] it[0] s[0] not[0] right[0] for[0] me[0] i[0] do[0] not[0] enjoy[2][NegatedDueToPreviousWord] the[0] work[0] or[0] the[0] environment[0] there[0] s[0] no[0] parking[0] and[0] i[0] feel[0] underpaid[0] [[Sentence=-3,1=word max, 1-5]][[[1,-3 max of sentences]]]
81 "81" "i like my job it may not be critical to the company s operation but i do serve an important function my job makes me feel good about myself pays me a salary that i can live on comfortably and is thought of highly enough that my co workers respect me "	81 "81" "i like my job it may not be critical to the company s operation but i do serve an important function my job makes me feel good about myself pays me a salary that i can live on comfortably and is thought of highly enough that my co workers respect me "	3	-1	"81[0] "81[0] i[0] like[1] my[0] job[0] it[0] may[0] not[0] be[0] critical[-1][NegatedDueToPreviousWord] to[0] the[0] company[0] s[0] operation[0] but[0] i[0] do[0] serve[0] an[0] important[0] function[0] my[0] job[0] makes[0] me[0] feel[0] good[1] about[0] myself[0] pays[0] me[0] a[0] salary[0] that[0] i[0] can[0] live[0] on[0] comfortably[1] and[0] is[0] thought[0] of[0] highly[0] enough[0] tha…
82 "82" "i like my job but mainly because of my colleagues they are always really helpful as well as my manager and my supervisor the only thing that is the way too early start but otherwise i like what i am doing "	82 "82" "i like my job but mainly because of my colleagues they are always really helpful as well as my manager and my supervisor the only thing that is the way too early start but otherwise i like what i am doing "	3	-1	"82[0] "82[0] i[0] like[1] my[0] job[0] but[0] mainly[0] because[0] of[0] my[0] colleagues[0] they[0] are[0] always[0] really[0] helpful[1][1 LastWordBoosterStrength] as[0] well[0] as[0] my[0] manager[0] and[0] my[0] supervisor[0] the[0] only[0] thing[0] that[0] is[0] the[0] way[0] too[0] early[0] start[0] but[0] otherwise[0] i[0] like[1] what[0] i[0] am[0] doing[0] [[Sentence=-1,3=word max, 1-5]…
83 "83" "i love my job my work is interesting different challenges every day people that i work with vary from day to day so there is always some form of laughter or drama it gives me great pleasure to go to work and feel i am useful to the company "	83 "83" "i love my job my work is interesting different challenges every day people that i work with vary from day to day so there is always some form of laughter or drama it gives me great pleasure to go to work and feel i am useful to the company "	4	-2	"83[0] "83[0] i[0] love[2] my[0] job[0] my[0] work[0] is[0] interesting[1] different[0] challenges[-1] every[0] day[0] people[0] that[0] i[0] work[0] with[0] vary[0] from[0] day[0] to[0] day[0] so[0] there[0] is[0] always[0] some[0] form[0] of[0] laughter[1] or[0] drama[0] it[0] gives[0] me[0] great[2] pleasure[2][+1 MultiplePositiveWords] to[0] go[0] to[0] work[0] and[0] feel[0] i[0] am[0] usefu…
84 "84" " it seems fair enough with what i do although the pay could be better and given it s independent contractor status it means i have no benefits the job is the way of the future most likely the work involves various things i need to have skills in and it is a telecommuting one there is much to be desired but there are elements that work for my life situation now so i am somewhat happy with…	84 "84" " it seems fair enough with what i do although the pay could be better and given it s independent contractor status it means i have no benefits the job is the way of the future most likely the work involves various things i need to have skills in and it is a telecommuting one there is much to be desired but there are elements that work for my life situation now so i am somewhat happy with…	2	-1	"84[0] "84[0] it[0] seems[0] fair[0] enough[0] with[0] what[0] i[0] do[0] although[0] the[0] pay[0] could[0] be[0] better[0] and[0] given[0] it[0] s[0] independent[0] contractor[0] status[0] it[0] means[0] i[0] have[0] no[0] benefits[0] the[0] job[0] is[0] the[0] way[0] of[0] the[0] future[0] most[0] likely[0] the[0] work[0] involves[0] various[0] things[0] i[0] need[0] to[0] have[0] skills[0] in…
85 "85" "when i am going to work i feel forced to go there are many other jobs i would love to do but it suits my family and childcare i feel like i fake my smiles my mind thinks differently to the way my face is seen i feel a fake and a fraud i have the job before my children i had a very successful career now i feel that i have no choice to do a job i have i do not need to think or stretch my b…	85 "85" "when i am going to work i feel forced to go there are many other jobs i would love to do but it suits my family and childcare i feel like i fake my smiles my mind thinks differently to the way my face is seen i feel a fake and a fraud i have the job before my children i had a very successful career now i feel that i have no choice to do a job i have i do not need to think or stretch my b…	4	-2	"85[0] "85[0] when[0] i[0] am[0] going[0] to[0] work[0] i[0] feel[0] forced[0] to[0] go[0] there[0] are[0] many[0] other[0] jobs[0] i[0] would[0] love[2][-1 LastWordBoosterStrength] to[0] do[0] but[0] it[0] suits[0] my[0] family[0] and[0] childcare[0] i[0] feel[0] like[1] i[0] fake[-1] my[0] smiles[2] my[0] mind[0] thinks[0] differently[0] to[0] the[0] way[0] my[0] face[0] is[0] seen[0] i[0] feel…
86 "86" "i enjoy interacting with colleagues and with most customers i do not like internal processes which stop me from providing good customer service "	86 "86" "i enjoy interacting with colleagues and with most customers i do not like internal processes which stop me from providing good customer service "	3	-2	"86[0] "86[0] i[0] enjoy[2] interacting[0] with[0] colleagues[0] and[0] with[0] most[0] customers[0] i[0] do[0] not[0] like[1][NegatedDueToPreviousWord] internal[0] processes[0] which[0] stop[0] me[0] from[0] providing[0] good[1] customer[0] service[0] [[Sentence=-2,3=word max, 1-5]][[[3,-2 max of sentences]]]
87 "87" "overall i enjoy my role at work however there are aspects of the job that i am uncomfortable with such as staff discipline redundancies and staffing i find myself personally rewarded bit he thanks i get from helping people achieve their potential but feel saddened by the lack of support from senior management "	87 "87" "overall i enjoy my role at work however there are aspects of the job that i am uncomfortable with such as staff discipline redundancies and staffing i find myself personally rewarded bit he thanks i get from helping people achieve their potential but feel saddened by the lack of support from senior management "	3	-4	"87[0] "87[0] overall[0] i[0] enjoy[2] my[0] role[0] at[0] work[0] however[0] there[0] are[0] aspects[0] of[0] the[0] job[0] that[0] i[0] am[0] uncomfortable[-2] with[0] such[0] as[0] staff[0] discipline[0] redundancies[-1] and[0] staffing[0] i[0] find[0] myself[0] personally[0] rewarded[1] bit[0] he[0] thanks[1] i[0] get[0] from[0] helping[0] people[0] achieve[0] their[0] potential[0] but[0] fee…
88 "88" "i do not like my job at all i have been doing it a long time but the job in recent years has changed from primarily technical in nature to primarily an incident desk and problem management we tend to get the blame when things go wrong but are required to stick to a set of procedures with little room for self direction we are often trying to do 2 or 3 things at once while on a tight sched…	88 "88" "i do not like my job at all i have been doing it a long time but the job in recent years has changed from primarily technical in nature to primarily an incident desk and problem management we tend to get the blame when things go wrong but are required to stick to a set of procedures with little room for self direction we are often trying to do 2 or 3 things at once while on a tight sched…	1	-2	"88[0] "88[0] i[0] do[0] not[0] like[1][NegatedDueToPreviousWord] my[0] job[0] at[0] all[0] i[0] have[0] been[0] doing[0] it[0] a[0] long[0] time[0] but[0] the[0] job[0] in[0] recent[0] years[0] has[0] changed[0] from[0] primarily[0] technical[0] in[0] nature[0] to[0] primarily[0] an[0] incident[0] desk[0] and[0] problem[-1] management[0] we[0] tend[0] to[0] get[0] the[0] blame[-1] when[0] things…
89 "89" "i love my job and i feel like i make a big difference in society sometimes i get overwhelmed but i m lucky to be in an environment with good people who truly care about me and our mission "	89 "89" "i love my job and i feel like i make a big difference in society sometimes i get overwhelmed but i m lucky to be in an environment with good people who truly care about me and our mission "	3	-3	"89[0] "89[0] i[0] love[2] my[0] job[0] and[0] i[0] feel[0] like[1] i[0] make[0] a[0] big[0] difference[0] in[0] society[0] sometimes[0] i[0] get[0] overwhelmed[-2] but[0] i[0] m[0] lucky[1] to[0] be[0] in[0] an[0] environment[0] with[0] good[1] people[0] who[0] truly[1] care[1] about[0] me[0] and[0] our[0] mission[0] [[Sentence=-3,3=word max, 1-5]][[[3,-3 max of sentences]]]
90 "90" "it s variable some days i can be really engrossed and interested but on others i can find myself wishing i had a completely different career one of the main problems i have is the fact the company i work for does not provide training but expects you to learn for yourself in your own time and the company regularly changes the tools and programming languages in use so i often feel like i m…	90 "90" "it s variable some days i can be really engrossed and interested but on others i can find myself wishing i had a completely different career one of the main problems i have is the fact the company i work for does not provide training but expects you to learn for yourself in your own time and the company regularly changes the tools and programming languages in use so i often feel like i m…	2	-2	"90[0] "90[0] it[0] s[0] variable[0] some[0] days[0] i[0] can[0] be[0] really[0] engrossed[0] and[0] interested[1] but[0] on[0] others[0] i[0] can[0] find[0] myself[0] wishing[0] i[0] had[0] a[0] completely[0] different[0] career[0] one[0] of[0] the[0] main[0] problems[-1] i[0] have[0] is[0] the[0] fact[0] the[0] company[0] i[0] work[0] for[0] does[0] not[0] provide[0] training[0] but[0] expects[…
91 "91" "i only kind of like my job because it s not what i want to be doing long term and just feels like an intermediate step in what i truly want to do therefore i feel kind of restless in that regard "	91 "91" "i only kind of like my job because it s not what i want to be doing long term and just feels like an intermediate step in what i truly want to do therefore i feel kind of restless in that regard "	2	-2	"91[0] "91[0] i[0] only[0] kind[1] of[0] like[1] my[0] job[0] because[0] it[0] s[0] not[0] what[0] i[0] want[0] to[0] be[0] doing[0] long[0] term[0] and[0] just[0] feels[0] like[1] an[0] intermediate[0] step[0] in[0] what[0] i[0] truly[1] want[0] to[0] do[0] therefore[0] i[0] feel[0] kind[1] of[0] restless[-1] in[0] that[0] regard[0] [[Sentence=-2,2=word max, 1-5]][[[2,-2 max of sentences]]]
92 "92" "i really dislike my job the people i work with and the company itself the jobs i am expected to do go beyond my contract and i feel horrible when i am working because my colleges are not very nice "	92 "92" "i really dislike my job the people i work with and the company itself the jobs i am expected to do go beyond my contract and i feel horrible when i am working because my colleges are not very nice "	1	-4	"92[0] "92[0] i[0] really[0] dislike[-2][-1 LastWordBoosterStrength] my[0] job[0] the[0] people[0] i[0] work[0] with[0] and[0] the[0] company[0] itself[0] the[0] jobs[0] i[0] am[0] expected[0] to[0] do[0] go[0] beyond[0] my[0] contract[0] and[0] i[0] feel[0] horrible[-3] when[0] i[0] am[0] working[0] because[0] my[0] colleges[0] are[0] not[0] very[0] nice[1][1 LastWordBoosterStrength][NegatedDueT…
93 "93" "i love my job and would not change my job for nothing i find it sometimes eventful but rewarding and i always strive to do my best in my work i am more than happy were i work we have a great team and we all work together really well i always feel good at work "	93 "93" "i love my job and would not change my job for nothing i find it sometimes eventful but rewarding and i always strive to do my best in my work i am more than happy were i work we have a great team and we all work together really well i always feel good at work "	3	-1	"93[0] "93[0] i[0] love[2] my[0] job[0] and[0] would[0] not[0] change[0] my[0] job[0] for[0] nothing[0] i[0] find[0] it[0] sometimes[0] eventful[0] but[0] rewarding[1] and[0] i[0] always[0] strive[0] to[0] do[0] my[0] best[1] in[0] my[0] work[0] i[0] am[0] more[0] than[0] happy[1] were[0] i[0] work[0] we[0] have[0] a[0] great[2] team[0] and[0] we[0] all[0] work[0] together[0] really[0] well[0] i[…
94 "94" "mostly i am uninterested in the work i feel that my colleagues and i are undervalued i feel we have no room for advancement and that this is a dead end position "	94 "94" "mostly i am uninterested in the work i feel that my colleagues and i are undervalued i feel we have no room for advancement and that this is a dead end position "	1	-3	"94[0] "94[0] mostly[0] i[0] am[0] uninterested[0] in[0] the[0] work[0] i[0] feel[0] that[0] my[0] colleagues[0] and[0] i[0] are[0] undervalued[0] i[0] feel[0] we[0] have[0] no[0] room[0] for[0] advancement[0] and[0] that[0] this[0] is[0] a[0] dead[-2] end[0] position[0] [[Sentence=-3,1=word max, 1-5]][[[1,-3 max of sentences]]]
95 "95" "i am generally happy in my job the work is repetitive and can be quite boring however i really like the people i work with it can be quite stressful as we are a very busy department and have to work to tight deadlines but i feel lucky to have employment in this day and age"	95 "95" "i am generally happy in my job the work is repetitive and can be quite boring however i really like the people i work with it can be quite stressful as we are a very busy department and have to work to tight deadlines but i feel lucky to have employment in this day and age"	3	-2	"95[0] "95[0] i[0] am[0] generally[0] happy[1] in[0] my[0] job[0] the[0] work[0] is[0] repetitive[0] and[0] can[0] be[0] quite[0] boring[-1] however[0] i[0] really[0] like[1][1 LastWordBoosterStrength] the[0] people[0] i[0] work[0] with[0] it[0] can[0] be[0] quite[0] stressful[-1] as[0] we[0] are[0] a[0] very[0] busy[0] department[0] and[0] have[0] to[0] work[0] to[0] tight[0] deadlines[0] but[0]…
96 "96" "i am a teacher and just love my job it makes me feel alive and worth something when i see a child who struggles at maths suddenly understand and see how they grow from it when i am working i often feel under pressure and sometimes it makes me wonder if i can continue under such stress but i love my students and the other people i work with so i continue onwards all in all i love my job "	96 "96" "i am a teacher and just love my job it makes me feel alive and worth something when i see a child who struggles at maths suddenly understand and see how they grow from it when i am working i often feel under pressure and sometimes it makes me wonder if i can continue under such stress but i love my students and the other people i work with so i continue onwards all in all i love my job "	3	-2	"96[0] "96[0] i[0] am[0] a[0] teacher[0] and[0] just[0] love[2][-1 LastWordBoosterStrength] my[0] job[0] it[0] makes[0] me[0] feel[0] alive[0] and[0] worth[0] something[0] when[0] i[0] see[0] a[0] child[0] who[0] struggles[-1] at[0] maths[0] suddenly[0] understand[0] and[0] see[0] how[0] they[0] grow[0] from[0] it[0] when[0] i[0] am[0] working[0] i[0] often[0] feel[0] under[0] pressure[-1] and[0]…
97 "97" "my job as health care worker is demanding with a mix of feelings noted but majority are positive with occasional periods of frustration especially to unjustified criticism the health service is to be cherished"	97 "97" "my job as health care worker is demanding with a mix of feelings noted but majority are positive with occasional periods of frustration especially to unjustified criticism the health service is to be cherished"	3	-3	"97[0] "97[0] my[0] job[0] as[0] health[0] care[1] worker[0] is[0] demanding[0] with[0] a[0] mix[0] of[0] feelings[0] noted[0] but[0] majority[0] are[0] positive[2] with[0] occasional[0] periods[0] of[0] frustration[-2] especially[0] to[0] unjustified[-2] criticism[-1] the[0] health[0] service[0] is[0] to[0] be[0] cherished[2] [[Sentence=-3,3=word max, 1-5]][[[3,-3 max of sentences]]]
98 "98" "i am usually pretty happy when i am working partly because the people i work with are nice partly because the job wants you to be friendly with customers as a side effect of being friendly is becoming friendly and significantly happier overall "	98 "98" "i am usually pretty happy when i am working partly because the people i work with are nice partly because the job wants you to be friendly with customers as a side effect of being friendly is becoming friendly and significantly happier overall "	3	-1	"98[0] "98[0] i[0] am[0] usually[0] pretty[2] happy[1] when[0] i[0] am[0] working[0] partly[0] because[0] the[0] people[0] i[0] work[0] with[0] are[0] nice[1] partly[0] because[0] the[0] job[0] wants[0] you[0] to[0] be[0] friendly[1] with[0] customers[0] as[0] a[0] side[0] effect[0] of[0] being[0] friendly[1] is[0] becoming[0] friendly[1] and[0] significantly[0] happier[2] overall[0] [[Sentence=-…
99 "99" "i do not mind my job it s more the people i work with that make my day doing my job bearable my job can be samey and boring from day to day as there is no change in routine or different things to be given to try i try and feel happy when i working as i am earning money to put food on the table "	99 "99" "i do not mind my job it s more the people i work with that make my day doing my job bearable my job can be samey and boring from day to day as there is no change in routine or different things to be given to try i try and feel happy when i working as i am earning money to put food on the table "	2	-2	"99[0] "99[0] i[0] do[0] not[0] mind[0] my[0] job[0] it[0] s[0] more[0] the[0] people[0] i[0] work[0] with[0] that[0] make[0] my[0] day[0] doing[0] my[0] job[0] bearable[0] my[0] job[0] can[0] be[0] samey[0] and[0] boring[-1] from[0] day[0] to[0] day[0] as[0] there[0] is[0] no[0] change[0] in[0] routine[0] or[0] different[0] things[0] to[0] be[0] given[0] to[0] try[0] i[0] try[0] and[0] feel[0] h…
100 "100" "i am generally happy with my job and i find it challenging and inspiring however there are also moments where it is very frustrating and difficult due to the personalities and conflicting objectives of my co workers that said i am generally engaged and focused when working at my job and i find that it is a good fit with my skills and abilities "	100 "100" "i am generally happy with my job and i find it challenging and inspiring however there are also moments where it is very frustrating and difficult due to the personalities and conflicting objectives of my co workers that said i am generally engaged and focused when working at my job and i find that it is a good fit with my skills and abilities "	3	-4	"100[0] "100[0] i[0] am[0] generally[0] happy[1] with[0] my[0] job[0] and[0] i[0] find[0] it[0] challenging[0] and[0] inspiring[2] however[0] there[0] are[0] also[0] moments[0] where[0] it[0] is[0] very[0] frustrating[-2][-1 LastWordBoosterStrength] and[0] difficult[-1] due[0] to[0] the[0] personalities[0] and[0] conflicting[-1] objectives[0] of[0] my[0] co[0] workers[0] that[0] said[0] i[0] am[0…
101 "101" "i feel content in my job and like it a lot"	101 "101" "i feel content in my job and like it a lot"	2	-1	"101[0] "101[0] i[0] feel[0] content[0] in[0] my[0] job[0] and[0] like[1] it[0] a[0] lot[0] [[Sentence=-1,2=word max, 1-5]][[[2,-1 max of sentences]]]
102 "102" "i work for the nhs so i feel my work helps i enjoy my job and love where i work i work with a great team and everyone pulls together"	102 "102" "i work for the nhs so i feel my work helps i enjoy my job and love where i work i work with a great team and everyone pulls together"	3	-1	"102[0] "102[0] i[0] work[0] for[0] the[0] nhs[0] so[0] i[0] feel[0] my[0] work[0] helps[0] i[0] enjoy[2] my[0] job[0] and[0] love[2] where[0] i[0] work[0] i[0] work[0] with[0] a[0] great[2] team[0] and[0] everyone[0] pulls[0] together[0] [[Sentence=-1,3=word max, 1-5]][[[3,-1 max of sentences]]]
103 "103" "my job as a whole is very demanding yet rewarding i m a musician and educator where i m expected to perform at my best at all times it can be a very stressful job which can cause a lot of unhappiness due to the stress but overall i m happy when i m working and performing "	103 "103" "my job as a whole is very demanding yet rewarding i m a musician and educator where i m expected to perform at my best at all times it can be a very stressful job which can cause a lot of unhappiness due to the stress but overall i m happy when i m working and performing "	2	-3	"103[0] "103[0] my[0] job[0] as[0] a[0] whole[0] is[0] very[0] demanding[0] yet[0] rewarding[1] i[0] m[0] a[0] musician[0] and[0] educator[0] where[0] i[0] m[0] expected[0] to[0] perform[0] at[0] my[0] best[1] at[0] all[0] times[0] it[0] can[0] be[0] a[0] very[0] stressful[-1][-1 LastWordBoosterStrength] job[0] which[0] can[0] cause[0] a[0] lot[0] of[0] unhappiness[-2] due[0] to[0] the[0] stress[…
104 "104" "i think of my job as a whole as something necessary to maintain my lifestyle and be able to support myself while i do not feel like it s ultimately fulfilling i do work with a good group of people and it is low stress when i think about having the opposite then i am much more grateful for my current job "	104 "104" "i think of my job as a whole as something necessary to maintain my lifestyle and be able to support myself while i do not feel like it s ultimately fulfilling i do work with a good group of people and it is low stress when i think about having the opposite then i am much more grateful for my current job "	2	-2	"104[0] "104[0] i[0] think[0] of[0] my[0] job[0] as[0] a[0] whole[0] as[0] something[0] necessary[0] to[0] maintain[0] my[0] lifestyle[0] and[0] be[0] able[0] to[0] support[1] myself[0] while[0] i[0] do[0] not[0] feel[0] like[1][NegatedDueToPreviousWord] it[0] s[0] ultimately[0] fulfilling[0] i[0] do[0] work[0] with[0] a[0] good[1] group[0] of[0] people[0] and[0] it[0] is[0] low[-1] stress[-1] wh…
105 "105" "on the whole i like my job i enjoy using a computer and feeling valued and appreciated in my role i do get bored at times when i have not got enough to do and when i m undertaking monotonous tasks i enjoy working with my colleagues but i prefer working independently on jobs my role is very busy and the day flies by quickly unfortunately i do not feel my salary is an accurate reflection…	105 "105" "on the whole i like my job i enjoy using a computer and feeling valued and appreciated in my role i do get bored at times when i have not got enough to do and when i m undertaking monotonous tasks i enjoy working with my colleagues but i prefer working independently on jobs my role is very busy and the day flies by quickly unfortunately i do not feel my salary is an accurate reflection…	3	-2	"105[0] "105[0] on[0] the[0] whole[0] i[0] like[1] my[0] job[0] i[0] enjoy[2] using[0] a[0] computer[0] and[0] feeling[0] valued[1] and[0] appreciated[1] in[0] my[0] role[0] i[0] do[0] get[0] bored[-1] at[0] times[0] when[0] i[0] have[0] not[0] got[0] enough[0] to[0] do[0] and[0] when[0] i[0] m[0] undertaking[0] monotonous[-1] tasks[0] i[0] enjoy[2] working[0] with[0] my[0] colleagues[0] but[0] i…
106 "106" "i enjoy my job no two days are generally the same and i am constantly learning "	106 "106" "i enjoy my job no two days are generally the same and i am constantly learning "	3	-1	"106[0] "106[0] i[0] enjoy[2] my[0] job[0] no[0] two[0] days[0] are[0] generally[0] the[0] same[0] and[0] i[0] am[0] constantly[0] learning[0] [[Sentence=-1,3=word max, 1-5]][[[3,-1 max of sentences]]]
107 "107" "i enjoy my job and get a great deal of satisfaction from matching individuals to a care package that is tailored to the individual i have flexibility in my work life balance but the only fly in the ointment is a particular work colleague who cannot handle the stress of the job and this results in her being moody and snappy "	107 "107" "i enjoy my job and get a great deal of satisfaction from matching individuals to a care package that is tailored to the individual i have flexibility in my work life balance but the only fly in the ointment is a particular work colleague who cannot handle the stress of the job and this results in her being moody and snappy "	3	-3	"107[0] "107[0] i[0] enjoy[2] my[0] job[0] and[0] get[0] a[0] great[2] deal[0] of[0] satisfaction[1] from[0] matching[0] individuals[0] to[0] a[0] care[1] package[0] that[0] is[0] tailored[0] to[0] the[0] individual[0] i[0] have[0] flexibility[0] in[0] my[0] work[0] life[0] balance[0] but[0] the[0] only[0] fly[0] in[0] the[0] ointment[0] is[0] a[0] particular[0] work[0] colleague[0] who[0] cannot…
108 "108" "i have at times struggled with my job as it is a very full on role there is a lot of stress and pressure involved as i work with people in high risk safeguarding issues i would not change much about my role but would like newer tools to benefit me and make my role simpler "	108 "108" "i have at times struggled with my job as it is a very full on role there is a lot of stress and pressure involved as i work with people in high risk safeguarding issues i would not change much about my role but would like newer tools to benefit me and make my role simpler "	2	-2	"108[0] "108[0] i[0] have[0] at[0] times[0] struggled[-1] with[0] my[0] job[0] as[0] it[0] is[0] a[0] very[0] full[0] on[0] role[0] there[0] is[0] a[0] lot[0] of[0] stress[-1] and[0] pressure[-1] involved[0] as[0] i[0] work[0] with[0] people[0] in[0] high[0] risk[-1] safeguarding[1] issues[0] i[0] would[0] not[0] change[0] much[0] about[0] my[0] role[0] but[0] would[0] like[1][-1 LastWordBoosterS…
109 "109" "i chose to enter the area in which i now work i work with people with severe and enduring mental health problems and every day is different challenging and a learning opportunity when i am working i appreciate the little wins when i can see an improvement in someone s circumstances but also have to manage expectation as to how quickly i can get results i like my job and the client grou…	109 "109" "i chose to enter the area in which i now work i work with people with severe and enduring mental health problems and every day is different challenging and a learning opportunity when i am working i appreciate the little wins when i can see an improvement in someone s circumstances but also have to manage expectation as to how quickly i can get results i like my job and the client grou…	2	-2	"109[0] "109[0] i[0] chose[0] to[0] enter[0] the[0] area[0] in[0] which[0] i[0] now[0] work[0] i[0] work[0] with[0] people[0] with[0] severe[-1] and[0] enduring[0] mental[0] health[0] problems[-1] and[0] every[0] day[0] is[0] different[0] challenging[0] and[0] a[0] learning[0] opportunity[0] when[0] i[0] am[0] working[0] i[0] appreciate[1] the[0] little[0] wins[0] when[0] i[0] can[0] see[0] an[0]…
110 "110" "i love my job i am a secondary school teacher working in a supportive school with great colleagues and a very supportive management team i am happy because i am stretched every day no day is ever the same and i feel that i am making a real difference to the lives of youngsters and their families the pay is secure and the holidays are good but as i work 50 of every holiday the actual do…	110 "110" "i love my job i am a secondary school teacher working in a supportive school with great colleagues and a very supportive management team i am happy because i am stretched every day no day is ever the same and i feel that i am making a real difference to the lives of youngsters and their families the pay is secure and the holidays are good but as i work 50 of every holiday the actual do…	3	-1	"110[0] "110[0] i[0] love[2] my[0] job[0] i[0] am[0] a[0] secondary[0] school[0] teacher[0] working[0] in[0] a[0] supportive[1] school[0] with[0] great[2] colleagues[0] and[0] a[0] very[0] supportive[1][1 LastWordBoosterStrength] management[0] team[0] i[0] am[0] happy[1] because[0] i[0] am[0] stretched[0] every[0] day[0] no[0] day[0] is[0] ever[0] the[0] same[0] and[0] i[0] feel[0] that[0] i[0] a…
111 "111" "i like the autonomy that my job gives me i like managing other people i m happy with my job and it gives me a good work life balance "	11 "11" "i like the autonomy that my job gives me i like managing other people i m happy with my job and it gives me a good work life balance "	2	-1	"111/"11[0] "111/"11[0] i[0] like[1] the[0] autonomy[0] that[0] my[0] job[0] gives[0] me[0] i[0] like[1] managing[0] other[0] people[0] i[0] m[0] happy[1] with[0] my[0] job[0] and[0] it[0] gives[0] me[0] a[0] good[1] work[0] life[0] balance[0] [[Sentence=-1,2=word max, 1-5]][[[2,-1 max of sentences]]]
112 "112" "i do my job because the hours suit my personal life i get frustrated with the way i am treated and perceived by the public but i try my best to block it out i know my job is beneath me "	112 "112" "i do my job because the hours suit my personal life i get frustrated with the way i am treated and perceived by the public but i try my best to block it out i know my job is beneath me "	2	-3	"112[0] "112[0] i[0] do[0] my[0] job[0] because[0] the[0] hours[0] suit[0] my[0] personal[0] life[0] i[0] get[0] frustrated[-2] with[0] the[0] way[0] i[0] am[0] treated[0] and[0] perceived[0] by[0] the[0] public[0] but[0] i[0] try[0] my[0] best[1] to[0] block[-1] it[0] out[0] i[0] know[0] my[0] job[0] is[0] beneath[0] me[0] [[Sentence=-3,2=word max, 1-5]][[[2,-3 max of sentences]]]
113 "113" "i generally feel happy when i am working this is partly because it is a rewarding job and partly because i am never bored it is tiring and at times stressful though "	113 "113" "i generally feel happy when i am working this is partly because it is a rewarding job and partly because i am never bored it is tiring and at times stressful though "	2	-2	"113[0] "113[0] i[0] generally[0] feel[0] happy[1] when[0] i[0] am[0] working[0] this[0] is[0] partly[0] because[0] it[0] is[0] a[0] rewarding[1] job[0] and[0] partly[0] because[0] i[0] am[0] never[0] bored[-1][NegatedDueToPreviousWord] it[0] is[0] tiring[0] and[0] at[0] times[0] stressful[-1] though[0] [[Sentence=-2,2=word max, 1-5]][[[2,-2 max of sentences]]]
114 "114" "it was difficult to find positive adjectives because i really hate my job this is due to working part time with a full time workload if i am on leave i come back to a backlog and current work and hundreds of emails to wade through it has often been difficult working part time in extremely busy public service administrative roles i constantly feel frustrated and angry due to decisions t…	114 "114" "it was difficult to find positive adjectives because i really hate my job this is due to working part time with a full time workload if i am on leave i come back to a backlog and current work and hundreds of emails to wade through it has often been difficult working part time in extremely busy public service administrative roles i constantly feel frustrated and angry due to decisions t…	3	-5	"114[0] "114[0] it[0] was[0] difficult[-1] to[0] find[0] positive[2] adjectives[0] because[0] i[0] really[0] hate[-3][-1 LastWordBoosterStrength] my[0] job[0] this[0] is[0] due[0] to[0] working[0] part[0] time[0] with[0] a[0] full[0] time[0] workload[0] if[0] i[0] am[0] on[0] leave[0] i[0] come[0] back[0] to[0] a[0] backlog[0] and[0] current[0] work[0] and[0] hundreds[0] of[0] emails[0] to[0] wad…
115 "115" "my job is a difficult one with plenty of client contact it is a job i enjoy but can be very pressured in terms of trying to meet client and management expectations within a reasonable timescale "	115 "115" "my job is a difficult one with plenty of client contact it is a job i enjoy but can be very pressured in terms of trying to meet client and management expectations within a reasonable timescale "	3	-3	"115[0] "115[0] my[0] job[0] is[0] a[0] difficult[-1] one[0] with[0] plenty[0] of[0] client[0] contact[0] it[0] is[0] a[0] job[0] i[0] enjoy[2] but[0] can[0] be[0] very[0] pressured[-1][-1 LastWordBoosterStrength] in[0] terms[0] of[0] trying[0] to[0] meet[0] client[0] and[0] management[0] expectations[0] within[0] a[0] reasonable[0] timescale[0] [[Sentence=-3,3=word max, 1-5]][[[3,-3 max of sente…
116 "116" "i am okay with my job it pays the bills but it is hard to be passionate about it "	116 "116" "i am okay with my job it pays the bills but it is hard to be passionate about it "	3	-1	"116[0] "116[0] i[0] am[0] okay[0] with[0] my[0] job[0] it[0] pays[0] the[0] bills[0] but[0] it[0] is[0] hard[0] to[0] be[0] passionate[2] about[0] it[0] [[Sentence=-1,3=word max, 1-5]][[[3,-1 max of sentences]]]
