# Supplementary material for: The promise of open survey questions—The validation of text-based job satisfaction measures
Source: PLoS One. 2019 Dec 26;14(12):e0226408. doi: 10.1371/journal.pone.0226408 (PMC6932814; doi:10.1371/journal.pone.0226408)
Supplement: S1 Dataset — (titled [Data_PromiseOfOpenQuestions.zip]). (ZIP) [file pone.0226408.s003.zip › Data_PromiseOfOpenQuestions/SentiStrength_results/Standalone_text_study1_checked2+results.txt]

column "Job_satisfaction_open_text_LC"	Translation	Positive	Negative	EmotionRationale
1 "1" "on the whole i like my job as it is helping vulnerable customers deal with our systems so i feel like i can really make a difference however i do not like our constant restructuring as it leads to too much uncertainty nor the fact we have not had a pay rise in 8 years"	1 "1" "on the whole i like my job as it is helping vulnerable customers deal with our systems so i feel like i can really make a difference however i do not like our constant restructuring as it leads to too much uncertainty nor the fact we have not had a pay rise in 8 years"	2	-3	"1[0] "1[0] on[0] the[0] whole[0] i[0] like[1] my[0] job[0] as[0] it[0] is[0] helping[0] vulnerable[-2] customers[0] deal[0] with[0] our[0] systems[0] so[0] i[0] feel[0] like[1] i[0] can[0] really[0] make[0] a[0] difference[0] however[0] i[0] do[0] not[0] like[1][NegatedDueToPreviousWord] our[0] constant[0] restructuring[0] as[0] it[0] leads[0] to[0] too[0] much[0] uncertainty[0] nor[0] the[0] fa…
2 "2" "i like working and i try 100 to do the best job i can i am not unhappy in my work but i do not feel my employee values me in my role"	2 "2" "i like working and i try 100 to do the best job i can i am not unhappy in my work but i do not feel my employee values me in my role"	3	-1	"2[0] "2[0] i[0] like[1] working[0] and[0] i[0] try[0] 100[0] to[0] do[0] the[0] best[1] job[0] i[0] can[0] i[0] am[0] not[0] unhappy[-2][NegatedDueToPreviousWord] in[0] my[0] work[0] but[0] i[0] do[0] not[0] feel[0] my[0] employee[0] values[1] me[0] in[0] my[0] role[0] [[Sentence=-1,3=word max, 1-5]][[[3,-1 max of sentences]]]
3 "3" "i love my job it feels like a second family with the staff and the regular customers which makes you want to go to work each day there is support from other staff members and my supervisor"	3 "3" "i love my job it feels like a second family with the staff and the regular customers which makes you want to go to work each day there is support from other staff members and my supervisor"	3	-1	"3[0] "3[0] i[0] love[2] my[0] job[0] it[0] feels[0] like[1] a[0] second[0] family[0] with[0] the[0] staff[0] and[0] the[0] regular[0] customers[0] which[0] makes[0] you[0] want[0] to[0] go[0] to[0] work[0] each[0] day[0] there[0] is[0] support[1] from[0] other[0] staff[0] members[0] and[0] my[0] supervisor[0] [[Sentence=-1,3=word max, 1-5]][[[3,-1 max of sentences]]]
4 "4" "my job is fun and i am generally feeling appreciated on it "	4 "4" "my job is fun and i am generally feeling appreciated on it "	2	-1	"4[0] "4[0] my[0] job[0] is[0] fun[1] and[0] i[0] am[0] generally[0] feeling[0] appreciated[1] on[0] it[0] [[Sentence=-1,2=word max, 1-5]][[[2,-1 max of sentences]]]
5 "5" "i am really got with my job and love working with my co workers "	5 "5" "i am really got with my job and love working with my co workers "	3	-1	"5[0] "5[0] i[0] am[0] really[0] got[0] with[0] my[0] job[0] and[0] love[2] working[0] with[0] my[0] co[0] workers[0] [[Sentence=-1,3=word max, 1-5]][[[3,-1 max of sentences]]]
6 "6" "i like some parts of my job i get on well with my colleagues and they make the job much better office politics and business speak annoy me intensely my company would me to be more corporate i am 50 and looking forward to retiring i do not want to be developed mostly just left alone to get on with doing a good job"	6 "6" "i like some parts of my job i get on well with my colleagues and they make the job much better office politics and business speak annoy me intensely my company would me to be more corporate i am 50 and looking forward to retiring i do not want to be developed mostly just left alone to get on with doing a good job"	2	-3	"6[0] "6[0] i[0] like[1] some[0] parts[0] of[0] my[0] job[0] i[0] get[0] on[0] well[0] with[0] my[0] colleagues[0] and[0] they[0] make[0] the[0] job[0] much[0] better[0] office[0] politics[0] and[0] business[0] speak[0] annoy[-2] me[0] intensely[0] my[0] company[0] would[0] me[0] to[0] be[0] more[0] corporate[0] i[0] am[0] 50[0] and[0] looking[0] forward[0] to[0] retiring[0] i[0] do[0] not[0] wan…
7 "7" "my job is very diverse hence it can be difficult to master one skill in particular however diversity of the job can be a positive as it give me an opportunity to test different waters overall i work in a great theme so i m with my job"	7 "7" "my job is very diverse hence it can be difficult to master one skill in particular however diversity of the job can be a positive as it give me an opportunity to test different waters overall i work in a great theme so i m with my job"	3	-2	"7[0] "7[0] my[0] job[0] is[0] very[0] diverse[0] hence[0] it[0] can[0] be[0] difficult[-1] to[0] master[0] one[0] skill[0] in[0] particular[0] however[0] diversity[0] of[0] the[0] job[0] can[0] be[0] a[0] positive[2] as[0] it[0] give[0] me[0] an[0] opportunity[0] to[0] test[0] different[0] waters[0] overall[0] i[0] work[0] in[0] a[0] great[2] theme[0] so[0] i[0] m[0] with[0] my[0] job[0] [[Sente…
8 "8" "i like my job most of the time i get along well with my colleagues and i enjoy the work i do i do not care much for my supervisor"	8 "8" "i like my job most of the time i get along well with my colleagues and i enjoy the work i do i do not care much for my supervisor"	3	-2	"8[0] "8[0] i[0] like[1] my[0] job[0] most[0] of[0] the[0] time[0] i[0] get[0] along[0] well[0] with[0] my[0] colleagues[0] and[0] i[0] enjoy[2] the[0] work[0] i[0] do[0] i[0] do[0] not[0] care[1][NegatedDueToPreviousWord] much[0] for[0] my[0] supervisor[0] [[Sentence=-2,3=word max, 1-5]][[[3,-2 max of sentences]]]
9 "9" "i only like my job in that it is not demanding does not take up much time and is very well paid for what i do however as i do so few hours my overall income is not very good that said i like having all that time when i am not having to work i am not very happy with my job but i am appreciative as i know it could be very much worse"	9 "9" "i only like my job in that it is not demanding does not take up much time and is very well paid for what i do however as i do so few hours my overall income is not very good that said i like having all that time when i am not having to work i am not very happy with my job but i am appreciative as i know it could be very much worse"	2	-3	"9[0] "9[0] i[0] only[0] like[1] my[0] job[0] in[0] that[0] it[0] is[0] not[0] demanding[0] does[0] not[0] take[0] up[0] much[0] time[0] and[0] is[0] very[0] well[0] paid[0] for[0] what[0] i[0] do[0] however[0] as[0] i[0] do[0] so[0] few[0] hours[0] my[0] overall[0] income[0] is[0] not[0] very[0] good[1][1 LastWordBoosterStrength][NegatedDueToPreviousWord] that[0] said[0] i[0] like[1] having[0] a…
10 "10" "i generally enjoy my job but i think i can move onto something better eventually since i m in college and working on campus i m working in something related to my future career but i m more of a laborer than a leader at my work i m happy to come in to do work because my boss is kind and the work is mindless and easy"	10 "10" "i generally enjoy my job but i think i can move onto something better eventually since i m in college and working on campus i m working in something related to my future career but i m more of a laborer than a leader at my work i m happy to come in to do work because my boss is kind and the work is mindless and easy"	3	-1	"10[0] "10[0] i[0] generally[0] enjoy[2] my[0] job[0] but[0] i[0] think[0] i[0] can[0] move[0] onto[0] something[0] better[0] eventually[0] since[0] i[0] m[0] in[0] college[0] and[0] working[0] on[0] campus[0] i[0] m[0] working[0] in[0] something[0] related[0] to[0] my[0] future[0] career[0] but[0] i[0] m[0] more[0] of[0] a[0] laborer[0] than[0] a[0] leader[0] at[0] my[0] work[0] i[0] m[0] happy[…
11 "11" "i dislike royal mail and the politics of the job less staff more work management threatening staff us every day and lie after lie as a postman out on delivery i enjoy it"	11 "11" "i dislike royal mail and the politics of the job less staff more work management threatening staff us every day and lie after lie as a postman out on delivery i enjoy it"	3	-3	"11[0] "11[0] i[0] dislike[-2] royal[0] mail[0] and[0] the[0] politics[0] of[0] the[0] job[0] less[0] staff[0] more[0] work[0] management[0] threatening[-2] staff[0] us[0] every[0] day[0] and[0] lie[0] after[0] lie[0] as[0] a[0] postman[0] out[0] on[0] delivery[0] i[0] enjoy[2] it[0] [[Sentence=-3,3=word max, 1-5]][[[3,-3 max of sentences]]]
12 "12" "i enjoy my job most of the time as long as the other staff members are pulling their weight it gets hard at times having to clean up other peoples mess but on the whole i feel happy to be there"	12 "12" "i enjoy my job most of the time as long as the other staff members are pulling their weight it gets hard at times having to clean up other peoples mess but on the whole i feel happy to be there"	3	-1	"12[0] "12[0] i[0] enjoy[2] my[0] job[0] most[0] of[0] the[0] time[0] as[0] long[0] as[0] the[0] other[0] staff[0] members[0] are[0] pulling[0] their[0] weight[0] it[0] gets[0] hard[0] at[0] times[0] having[0] to[0] clean[0] up[0] other[0] peoples[0] mess[0] but[0] on[0] the[0] whole[0] i[0] feel[0] happy[1] to[0] be[0] there[0] [[Sentence=-1,3=word max, 1-5]][[[3,-1 max of sentences]]]
13 "13" "my job has a big responsibility as i am dealing with other peoples concerns i enjoy my work as it is time consuming and no 2 days are the same it combines telephony and face to face customer service"	13 "13" "my job has a big responsibility as i am dealing with other peoples concerns i enjoy my work as it is time consuming and no 2 days are the same it combines telephony and face to face customer service"	3	-2	"13[0] "13[0] my[0] job[0] has[0] a[0] big[0] responsibility[0] as[0] i[0] am[0] dealing[0] with[0] other[0] peoples[0] concerns[-1] i[0] enjoy[2] my[0] work[0] as[0] it[0] is[0] time[0] consuming[0] and[0] no[0] 2[0] days[0] are[0] the[0] same[0] it[0] combines[0] telephony[0] and[0] face[0] to[0] face[0] customer[0] service[0] [[Sentence=-2,3=word max, 1-5]][[[3,-2 max of sentences]]]
14 "14" "i like the people i work with and the work i do but i feel that sometimes i m expects to spend to many hours in the office i et very tired but the people always pick you up which is good i have gain so many skills which is a bonus "	14 "14" "i like the people i work with and the work i do but i feel that sometimes i m expects to spend to many hours in the office i et very tired but the people always pick you up which is good i have gain so many skills which is a bonus "	2	-3	"14[0] "14[0] i[0] like[1] the[0] people[0] i[0] work[0] with[0] and[0] the[0] work[0] i[0] do[0] but[0] i[0] feel[0] that[0] sometimes[0] i[0] m[0] expects[0] to[0] spend[0] to[0] many[0] hours[0] in[0] the[0] office[0] i[0] et[0] very[0] tired[-1][-1 LastWordBoosterStrength] but[0] the[0] people[0] always[0] pick[0] you[0] up[0] which[0] is[0] good[1] i[0] have[0] gain[0] so[0] many[0] skills[0…
15 "15" "i love the company that i work for and its values however a severe lack of trust and relationship with the supervisor i work with most leads to almost complete job dissatisfaction i feel undermined and useless i fully enjoyed the job before she arrived but now i m looking to leave "	15 "15" "i love the company that i work for and its values however a severe lack of trust and relationship with the supervisor i work with most leads to almost complete job dissatisfaction i feel undermined and useless i fully enjoyed the job before she arrived but now i m looking to leave "	3	-3	"15[0] "15[0] i[0] love[2] the[0] company[0] that[0] i[0] work[0] for[0] and[0] its[0] values[1] however[0] a[0] severe[-1] lack[-1] of[0] trust[1] and[0] relationship[0] with[0] the[0] supervisor[0] i[0] work[0] with[0] most[0] leads[0] to[0] almost[0] complete[0] job[0] dissatisfaction[-1] i[0] feel[0] undermined[-1] and[0] useless[-2] i[0] fully[0] enjoyed[2] the[0] job[0] before[0] she[0] arr…
16 "16" "very stressful job but rewarding when fixing things "	16 "16" "very stressful job but rewarding when fixing things "	2	-3	"16[0] "16[0] very[0] stressful[-1][-1 LastWordBoosterStrength] job[0] but[0] rewarding[1] when[0] fixing[0] things[0] [[Sentence=-3,2=word max, 1-5]][[[2,-3 max of sentences]]]
17 "17" "i often feel happy at work although i do feel i m taken for granted quite a lot i love my job as it s helping the general public who do not understand certain things when paying bills closing accounts etc they look to me for a conversation most days as that s probably there only bit of communication they get that day and to no that i have made someone feel happy makes me feel good "	17 "17" "i often feel happy at work although i do feel i m taken for granted quite a lot i love my job as it s helping the general public who do not understand certain things when paying bills closing accounts etc they look to me for a conversation most days as that s probably there only bit of communication they get that day and to no that i have made someone feel happy makes me feel good "	3	-1	"17[0] "17[0] i[0] often[0] feel[0] happy[1] at[0] work[0] although[0] i[0] do[0] feel[0] i[0] m[0] taken[0] for[0] granted[0] quite[0] a[0] lot[0] i[0] love[2] my[0] job[0] as[0] it[0] s[0] helping[0] the[0] general[0] public[0] who[0] do[0] not[0] understand[0] certain[0] things[0] when[0] paying[0] bills[0] closing[0] accounts[0] etc[0] they[0] look[0] to[0] me[0] for[0] a[0] conversation[0] m…
18 "18" "i dislike my job as i feel that my views and inputs do not matter to the company there is no on going training so i feel as if i would struggle to move to another company the pay is good however this traps people in a job they do not enjoy"	18 "18" "i dislike my job as i feel that my views and inputs do not matter to the company there is no on going training so i feel as if i would struggle to move to another company the pay is good however this traps people in a job they do not enjoy"	2	-3	"18[0] "18[0] i[0] dislike[-2] my[0] job[0] as[0] i[0] feel[0] that[0] my[0] views[0] and[0] inputs[0] do[0] not[0] matter[0] to[0] the[0] company[0] there[0] is[0] no[0] on[0] going[0] training[0] so[0] i[0] feel[0] as[0] if[0] i[0] would[0] struggle[-1][--1 LastWordBoosterStrength] to[0] move[0] to[0] another[0] company[0] the[0] pay[0] is[0] good[1] however[0] this[0] traps[0] people[0] in[0] …
19 "19" "awful unless you are friends with the managers "	19 "19" "awful unless you are friends with the managers "	2	-4	"19[0] "19[0] awful[-3] unless[0] you[0] are[0] friends[1] with[0] the[0] managers[0] [[Sentence=-4,2=word max, 1-5]][[[2,-4 max of sentences]]]
20 "20" "i am happy on the whole my team work hard and together to achieve shared goals management do not recognize the work we do"	20 "20" "i am happy on the whole my team work hard and together to achieve shared goals management do not recognize the work we do"	2	-1	"20[0] "20[0] i[0] am[0] happy[1] on[0] the[0] whole[0] my[0] team[0] work[0] hard[0] and[0] together[0] to[0] achieve[0] shared[0] goals[0] management[0] do[0] not[0] recognize[0] the[0] work[0] we[0] do[0] [[Sentence=-1,2=word max, 1-5]][[[2,-1 max of sentences]]]
21 "21" "my job is great i have great knowledge of my job i m the only one who does it in my hospital my figures are published nationally and that gives me a sense of achievement "	21 "21" "my job is great i have great knowledge of my job i m the only one who does it in my hospital my figures are published nationally and that gives me a sense of achievement "	3	-1	"21[0] "21[0] my[0] job[0] is[0] great[2] i[0] have[0] great[2] knowledge[0] of[0] my[0] job[0] i[0] m[0] the[0] only[0] one[0] who[0] does[0] it[0] in[0] my[0] hospital[0] my[0] figures[0] are[0] published[0] nationally[0] and[0] that[0] gives[0] me[0] a[0] sense[0] of[0] achievement[0] [[Sentence=-1,3=word max, 1-5]][[[3,-1 max of sentences]]]
22 "22" "i am happy when i m working i am satisfied in my employment and like my job it gives me purpose and i hope i motivate others to give their all in their work too"	22 "22" "i am happy when i m working i am satisfied in my employment and like my job it gives me purpose and i hope i motivate others to give their all in their work too"	3	-1	"22[0] "22[0] i[0] am[0] happy[1] when[0] i[0] m[0] working[0] i[0] am[0] satisfied[1] in[0] my[0] employment[0] and[0] like[1] my[0] job[0] it[0] gives[0] me[0] purpose[0] and[0] i[0] hope[2] i[0] motivate[0] others[0] to[0] give[0] their[0] all[0] in[0] their[0] work[0] too[0] [[Sentence=-1,3=word max, 1-5]][[[3,-1 max of sentences]]]
23 "23" "i feel as though the work i do is underpaid and i do a lot of work above my core role with no pay increase other than this i am very happy with my job the staff and the work involved it keeps me busy and i do get some enjoyment from the role and working with the people at my workplace"	23 "23" "i feel as though the work i do is underpaid and i do a lot of work above my core role with no pay increase other than this i am very happy with my job the staff and the work involved it keeps me busy and i do get some enjoyment from the role and working with the people at my workplace"	3	-1	"23[0] "23[0] i[0] feel[0] as[0] though[0] the[0] work[0] i[0] do[0] is[0] underpaid[0] and[0] i[0] do[0] a[0] lot[0] of[0] work[0] above[0] my[0] core[0] role[0] with[0] no[0] pay[0] increase[0] other[0] than[0] this[0] i[0] am[0] very[0] happy[1][1 LastWordBoosterStrength] with[0] my[0] job[0] the[0] staff[0] and[0] the[0] work[0] involved[0] it[0] keeps[0] me[0] busy[0] and[0] i[0] do[0] get[0…
24 "24" "the job i have is a waste of time and i despise the firm i work at due to their lousy unethical behavior and as it has been voiced by employees it is a firm that only cares about the financial crowd so as to keep the share price high therefore fired the swamp crook and his cronies acquire evermore wealth whilst impoverishing the workers and ultimately the customers shall suffer thus i am…	24 "24" "the job i have is a waste of time and i despise the firm i work at due to their lousy unethical behavior and as it has been voiced by employees it is a firm that only cares about the financial crowd so as to keep the share price high therefore fired the swamp crook and his cronies acquire evermore wealth whilst impoverishing the workers and ultimately the customers shall suffer thus i am…	3	-4	"24[0] "24[0] the[0] job[0] i[0] have[0] is[0] a[0] waste[-1] of[0] time[0] and[0] i[0] despise[-3] the[0] firm[0] i[0] work[0] at[0] due[0] to[0] their[0] lousy[-2] unethical[0] behavior[0] and[0] as[0] it[0] has[0] been[0] voiced[0] by[0] employees[0] it[0] is[0] a[0] firm[0] that[0] only[0] cares[1] about[0] the[0] financial[0] crowd[0] so[0] as[0] to[0] keep[0] the[0] share[0] price[0] high[0…
25 "25" "i enjoy my job but feel that it would be better and less complex if senior management stuck to decisions that are made and also planned for changes with workers in mind as opposed to doing to them "	25 "25" "i enjoy my job but feel that it would be better and less complex if senior management stuck to decisions that are made and also planned for changes with workers in mind as opposed to doing to them "	3	-1	"25[0] "25[0] i[0] enjoy[2] my[0] job[0] but[0] feel[0] that[0] it[0] would[0] be[0] better[0] and[0] less[0] complex[0] if[0] senior[0] management[0] stuck[0] to[0] decisions[0] that[0] are[0] made[0] and[0] also[0] planned[0] for[0] changes[0] with[0] workers[0] in[0] mind[0] as[0] opposed[0] to[0] doing[0] to[0] them[0] [[Sentence=-1,3=word max, 1-5]][[[3,-1 max of sentences]]]
26 "26" "the day drags at work and i m always looking at the clock i am bored of my job and i most of the time dislike it"	26 "26" "the day drags at work and i m always looking at the clock i am bored of my job and i most of the time dislike it"	1	-3	"26[0] "26[0] the[0] day[0] drags[0] at[0] work[0] and[0] i[0] m[0] always[0] looking[0] at[0] the[0] clock[0] i[0] am[0] bored[-1] of[0] my[0] job[0] and[0] i[0] most[0] of[0] the[0] time[0] dislike[-2] it[0] [[Sentence=-3,1=word max, 1-5]][[[1,-3 max of sentences]]]
27 "27" "i like the job i do not like the supervisor and certain collages supervisor is not professional what so ever cant wait to get out of here"	27 "27" "i like the job i do not like the supervisor and certain collages supervisor is not professional what so ever cant wait to get out of here"	2	-2	"27[0] "27[0] i[0] like[1] the[0] job[0] i[0] do[0] not[0] like[1][NegatedDueToPreviousWord] the[0] supervisor[0] and[0] certain[0] collages[0] supervisor[0] is[0] not[0] professional[0] what[0] so[0] ever[0] cant[0] wait[0] to[0] get[0] out[0] of[0] here[0] [[Sentence=-2,2=word max, 1-5]][[[2,-2 max of sentences]]]
28 "28" "i like my job well enough the best part of the job is most of the people that do the job with they make it fun and interesting what i hate worst about the job is that also have contract workers doing the same thing or different parts of the same job and while say that we are all supposed to work together as a team it feels much more like they have created an environment where these parts…	28 "28" "i like my job well enough the best part of the job is most of the people that do the job with they make it fun and interesting what i hate worst about the job is that also have contract workers doing the same thing or different parts of the same job and while say that we are all supposed to work together as a team it feels much more like they have created an environment where these parts…	2	-4	"28[0] "28[0] i[0] like[1] my[0] job[0] well[0] enough[0] the[0] best[1] part[0] of[0] the[0] job[0] is[0] most[0] of[0] the[0] people[0] that[0] do[0] the[0] job[0] with[0] they[0] make[0] it[0] fun[1] and[0] interesting[1] what[0] i[0] hate[-3] worst[-2][-1 MultiplePositiveWords] about[0] the[0] job[0] is[0] that[0] also[0] have[0] contract[0] workers[0] doing[0] the[0] same[0] thing[0] or[0] d…
29 "29" "its a new job so am enjoying it its different "	29 "29" "its a new job so am enjoying it its different "	3	-1	"29[0] "29[0] its[0] a[0] new[0] job[0] so[0] am[0] enjoying[2] it[0] its[0] different[0] [[Sentence=-1,3=word max, 1-5]][[[3,-1 max of sentences]]]
30 "30" "i feel happy with my work life balance i feel tired and bored when at work i feel unappreciated"	30 "30" "i feel happy with my work life balance i feel tired and bored when at work i feel unappreciated"	2	-2	"30[0] "30[0] i[0] feel[0] happy[1] with[0] my[0] work[0] life[0] balance[0] i[0] feel[0] tired[-1] and[0] bored[-1] when[0] at[0] work[0] i[0] feel[0] unappreciated[0] [[Sentence=-2,2=word max, 1-5]][[[2,-2 max of sentences]]]
31 "31" "i enjoy my work and i do it to the best of my ability however not everyone in my workplace pulls their weight which can lead to me having to do more work which can be stressful "	31 "31" "i enjoy my work and i do it to the best of my ability however not everyone in my workplace pulls their weight which can lead to me having to do more work which can be stressful "	3	-2	"31[0] "31[0] i[0] enjoy[2] my[0] work[0] and[0] i[0] do[0] it[0] to[0] the[0] best[1] of[0] my[0] ability[0] however[0] not[0] everyone[0] in[0] my[0] workplace[0] pulls[0] their[0] weight[0] which[0] can[0] lead[0] to[0] me[0] having[0] to[0] do[0] more[0] work[0] which[0] can[0] be[0] stressful[-1] [[Sentence=-2,3=word max, 1-5]][[[3,-2 max of sentences]]]
32 "32" "i enjoy my work i feel privileged that others open up to me and i get to hear unique and personal stories there will be a large workload which i am apprehensive about but i feel well supported"	32 "32" "i enjoy my work i feel privileged that others open up to me and i get to hear unique and personal stories there will be a large workload which i am apprehensive about but i feel well supported"	3	-3	"32[0] "32[0] i[0] enjoy[2] my[0] work[0] i[0] feel[0] privileged[1] that[0] others[0] open[0] up[0] to[0] me[0] and[0] i[0] get[0] to[0] hear[0] unique[0] and[0] personal[0] stories[0] there[0] will[0] be[0] a[0] large[0] workload[0] which[0] i[0] am[0] apprehensive[-2] about[0] but[0] i[0] feel[0] well[0] supported[1] [[Sentence=-3,3=word max, 1-5]][[[3,-3 max of sentences]]]
33 "33" "i struggle with my job as i suffer metal heath issues anxiety and depression and have been diagnosed with me so am currently off long term sick when i first went into my role i loved it but as time went on and work became busier i began to hate my job but i done t know if that s due to the actual work or my illness "	33 "33" "i struggle with my job as i suffer metal heath issues anxiety and depression and have been diagnosed with me so am currently off long term sick when i first went into my role i loved it but as time went on and work became busier i began to hate my job but i done t know if that s due to the actual work or my illness "	4	-4	"33[0] "33[0] i[0] struggle[-1] with[0] my[0] job[0] as[0] i[0] suffer[-3] metal[0] heath[0] issues[0] anxiety[-2] and[0] depression[-3] and[0] have[0] been[0] diagnosed[0] with[0] me[0] so[0] am[0] currently[0] off[0] long[0] term[0] sick[-1] when[0] i[0] first[0] went[0] into[0] my[0] role[0] i[0] loved[3] it[0] but[0] as[0] time[0] went[0] on[0] and[0] work[0] became[0] busier[0] i[0] began[0]…
34 "34" "i love my job as i am with children i work as a lunchtime supervisor so i get to see the children during lunch time but as much as i do love the children i get the feeling that the people i work with do not actually like me and hate when i have to have time off this is why i do not like waking up and going to work the moment i get there the children make me feel better but its the bit be…	34 "34" "i love my job as i am with children i work as a lunchtime supervisor so i get to see the children during lunch time but as much as i do love the children i get the feeling that the people i work with do not actually like me and hate when i have to have time off this is why i do not like waking up and going to work the moment i get there the children make me feel better but its the bit be…	3	-4	"34[0] "34[0] i[0] love[2] my[0] job[0] as[0] i[0] am[0] with[0] children[0] i[0] work[0] as[0] a[0] lunchtime[0] supervisor[0] so[0] i[0] get[0] to[0] see[0] the[0] children[0] during[0] lunch[0] time[0] but[0] as[0] much[0] as[0] i[0] do[0] love[2] the[0] children[0] i[0] get[0] the[0] feeling[0] that[0] the[0] people[0] i[0] work[0] with[0] do[0] not[0] actually[0] like[1][NegatedDueToPrevious…
35 "35" "it requires a lot of energy and enthusiasm with very little return or reward i am unsatisfied but am working towards an alternative career i am happy when i can make a difference with people and support them with their career i am learning to use my role to gain experience in the areas that i enjoy and towards my future career"	35 "35" "it requires a lot of energy and enthusiasm with very little return or reward i am unsatisfied but am working towards an alternative career i am happy when i can make a difference with people and support them with their career i am learning to use my role to gain experience in the areas that i enjoy and towards my future career"	3	-1	"35[0] "35[0] it[0] requires[0] a[0] lot[0] of[0] energy[0] and[0] enthusiasm[2] with[0] very[0] little[0] return[0] or[0] reward[1] i[0] am[0] unsatisfied[0] but[0] am[0] working[0] towards[0] an[0] alternative[0] career[0] i[0] am[0] happy[1] when[0] i[0] can[0] make[0] a[0] difference[0] with[0] people[0] and[0] support[1] them[0] with[0] their[0] career[0] i[0] am[0] learning[0] to[0] use[0] …
36 "36" "caring and considerate helping otherstrustworthyeducational"	36 "36" "caring and considerate helping otherstrustworthyeducational"	3	-1	"36[0] "36[0] caring[2] and[0] considerate[1] helping[0] otherstrustworthyeducational[0] [[Sentence=-1,3=word max, 1-5]][[[3,-1 max of sentences]]]
37 "37" "i never ask if i am happy at work but i often think i am unhappy on my way to work"	37 "37" "i never ask if i am happy at work but i often think i am unhappy on my way to work"	2	-3	"37[0] "37[0] i[0] never[0] ask[0] if[0] i[0] am[0] happy[1] at[0] work[0] but[0] i[0] often[0] think[0] i[0] am[0] unhappy[-2] on[0] my[0] way[0] to[0] work[0] [[Sentence=-3,2=word max, 1-5]][[[2,-3 max of sentences]]]
38 "38" "i love the job that i do but it s becoming more and more exhausting and the demands of the paperwork required are ridiculous is m excellent at my job but the pay does not match the work required to do it to such a standard my work life balance is poor "	38 "38" "i love the job that i do but it s becoming more and more exhausting and the demands of the paperwork required are ridiculous is m excellent at my job but the pay does not match the work required to do it to such a standard my work life balance is poor "	4	-3	"38[0] "38[0] i[0] love[2] the[0] job[0] that[0] i[0] do[0] but[0] it[0] s[0] becoming[0] more[0] and[0] more[0] exhausting[-1] and[0] the[0] demands[0] of[0] the[0] paperwork[0] required[0] are[0] ridiculous[-2] is[0] m[0] excellent[3] at[0] my[0] job[0] but[0] the[0] pay[0] does[0] not[0] match[0] the[0] work[0] required[0] to[0] do[0] it[0] to[0] such[0] a[0] standard[0] my[0] work[0] life[0] …
39 "39" "my job for a local government authority is a supervisory role leading a small group of surveyors on the whole they are a highly motivated team that can be relied upon and that makes my job much easier to fulfill because of this i gain a great deal of satisfaction as i am given the freedom to work hard towards my goals but feel that the team as a whole benefit from this positive approach …	39 "39" "my job for a local government authority is a supervisory role leading a small group of surveyors on the whole they are a highly motivated team that can be relied upon and that makes my job much easier to fulfil because of this i gain a great deal of satisfaction as i am given the freedom to work hard towards my goals but feel that the team as a whole benefit from this positive approach i…	3	-1	"39[0] "39[0] my[0] job[0] for[0] a[0] local[0] government[0] authority[0] is[0] a[0] supervisory[0] role[0] leading[0] a[0] small[0] group[0] of[0] surveyors[0] on[0] the[0] whole[0] they[0] are[0] a[0] highly[0] motivated[0] team[0] that[0] can[0] be[0] relied[0] upon[0] and[0] that[0] makes[0] my[0] job[0] much[0] easier[0] to[0] fulfill/fulfil[0] because[0] of[0] this[0] i[0] gain[0] a[0] gre…
40 "40" "as i have to follow a process that process can sometimes can become boring but when the circle is broken my job can become interesting "	40 "40" "as i have to follow a process that process can sometimes can become boring but when the circle is broken my job can become interesting "	2	-2	"40[0] "40[0] as[0] i[0] have[0] to[0] follow[0] a[0] process[0] that[0] process[0] can[0] sometimes[0] can[0] become[0] boring[-1] but[0] when[0] the[0] circle[0] is[0] broken[-1] my[0] job[0] can[0] become[0] interesting[1] [[Sentence=-2,2=word max, 1-5]][[[2,-2 max of sentences]]]
41 "41" "i feel like this job meets most of my requirements i feel like everyone is respectful to each other the work load tends to be a lot but nothing no one can t handle"	41 "41" "i feel like this job meets most of my requirements i feel like everyone is respectful to each other the work load tends to be a lot but nothing no one can t handle"	3	-1	"41[0] "41[0] i[0] feel[0] like[1] this[0] job[0] meets[0] most[0] of[0] my[0] requirements[0] i[0] feel[0] like[1] everyone[0] is[0] respectful[2] to[0] each[0] other[0] the[0] work[0] load[0] tends[0] to[0] be[0] a[0] lot[0] but[0] nothing[0] no[0] one[0] can[0] t[0] handle[0] [[Sentence=-1,3=word max, 1-5]][[[3,-1 max of sentences]]]
42 "42" "i love it when i am actually working in the classroom with the children that is why i trained to be a teacher and when i am at my happiest at work paperwork bad leadership and lack of resources provide challenges that i did not expect when training to be a teacher "	42 "42" "i love it when i am actually working in the classroom with the children that is why i trained to be a teacher and when i am at my happiest at work paperwork bad leadership and lack of resources provide challenges that i did not expect when training to be a teacher "	3	-2	"42[0] "42[0] i[0] love[2] it[0] when[0] i[0] am[0] actually[0] working[0] in[0] the[0] classroom[0] with[0] the[0] children[0] that[0] is[0] why[0] i[0] trained[0] to[0] be[0] a[0] teacher[0] and[0] when[0] i[0] am[0] at[0] my[0] happiest[2] at[0] work[0] paperwork[0] bad[-1] leadership[0] and[0] lack[-1] of[0] resources[0] provide[0] challenges[-1] that[0] i[0] did[0] not[0] expect[0] when[0] t…
43 "43" "for the last year i have felt under valued since my job role changed my mew role is less skilled than my previous ones"	43 "43" "for the last year i have felt under valued since my job role changed my mew role is less skilled than my previous ones"	2	-1	"43[0] "43[0] for[0] the[0] last[0] year[0] i[0] have[0] felt[0] under[0] valued[1] since[0] my[0] job[0] role[0] changed[0] my[0] mew[0] role[0] is[0] less[0] skilled[0] than[0] my[0] previous[0] ones[0] [[Sentence=-1,2=word max, 1-5]][[[2,-1 max of sentences]]]
44 "44" "as a disabled person who needs adoptions to be able to work i am grateful to be still employed most people with my condition do not work according to the hospital however i feel upset that my manager bullies me and uses my disability against me and gives me less interesting work i am the most qualified and experienced person at my level and i have the least responsibility because they to…	44 "44" "as a disabled person who needs adoptions to be able to work i am grateful to be still employed most people with my condition do not work according to the hospital however i feel upset that my manager bullies me and uses my disability against me and gives me less interesting work i am the most qualified and experienced person at my level and i have the least responsibility because they to…	2	-3	"44[0] "44[0] as[0] a[0] disabled[-1] person[0] who[0] needs[0] adoptions[0] to[0] be[0] able[0] to[0] work[0] i[0] am[0] grateful[1] to[0] be[0] still[0] employed[0] most[0] people[0] with[0] my[0] condition[0] do[0] not[0] work[0] according[0] to[0] the[0] hospital[0] however[0] i[0] feel[0] upset[-2] that[0] my[0] manager[0] bullies[0] me[0] and[0] uses[0] my[0] disability[0] against[-1] me[0]…
45 "45" "i love my job and i enjoy being at work but i feel undervalued and concerned about the future of my current role in the climate of cost cutting and job reductions"	45 "45" "i love my job and i enjoy being at work but i feel undervalued and concerned about the future of my current role in the climate of cost cutting and job reductions"	3	-2	"45[0] "45[0] i[0] love[2] my[0] job[0] and[0] i[0] enjoy[2] being[0] at[0] work[0] but[0] i[0] feel[0] undervalued[0] and[0] concerned[-1] about[0] the[0] future[0] of[0] my[0] current[0] role[0] in[0] the[0] climate[0] of[0] cost[0] cutting[0] and[0] job[0] reductions[0] [[Sentence=-2,3=word max, 1-5]][[[3,-2 max of sentences]]]
46 "46" "i like the team that i work with little exception i would like the job to be more structured but do enjoy the autonomy i have "	46 "46" "i like the team that i work with little exception i would like the job to be more structured but do enjoy the autonomy i have "	3	-1	"46[0] "46[0] i[0] like[1] the[0] team[0] that[0] i[0] work[0] with[0] little[0] exception[0] i[0] would[0] like[1][-1 LastWordBoosterStrength] the[0] job[0] to[0] be[0] more[0] structured[0] but[0] do[0] enjoy[2] the[0] autonomy[0] i[0] have[0] [[Sentence=-1,3=word max, 1-5]][[[3,-1 max of sentences]]]
47 "47" "i love my job i have great control of the emergency system and work to benefit the staff i feel happy knowing that i can make a difference and make their jobs easier i enjoy my colleagues and have made great friends with some of them some days work is hard but other days it is fun"	47 "47" "i love my job i have great control of the emergency system and work to benefit the staff i feel happy knowing that i can make a difference and make their jobs easier i enjoy my colleagues and have made great friends with some of them some days work is hard but other days it is fun"	3	-2	"47[0] "47[0] i[0] love[2] my[0] job[0] i[0] have[0] great[2] control[0] of[0] the[0] emergency[-1] system[0] and[0] work[0] to[0] benefit[0] the[0] staff[0] i[0] feel[0] happy[1] knowing[0] that[0] i[0] can[0] make[0] a[0] difference[0] and[0] make[0] their[0] jobs[0] easier[0] i[0] enjoy[2] my[0] colleagues[0] and[0] have[0] made[0] great[2] friends[1] with[0] some[0] of[0] them[0] some[0] days…
48 "48" "my job has meaning to society and this makes me feel good my company is public sector so i feel good that i m not working to make someone rich i love my work because it s very interesting i feel proud about where i work because it s a specialist field of my profession i worked very hard at university to get my job so that keeps me motivated "	48 "48" "my job has meaning to society and this makes me feel good my company is public sector so i feel good that i m not working to make someone rich i love my work because it s very interesting i feel proud about where i work because it s a specialist field of my profession i worked very hard at university to get my job so that keeps me motivated "	3	-1	"48[0] "48[0] my[0] job[0] has[0] meaning[0] to[0] society[0] and[0] this[0] makes[0] me[0] feel[0] good[1] my[0] company[0] is[0] public[0] sector[0] so[0] i[0] feel[0] good[1] that[0] i[0] m[0] not[0] working[0] to[0] make[0] someone[0] rich[0] i[0] love[2] my[0] work[0] because[0] it[0] s[0] very[0] interesting[1][1 LastWordBoosterStrength] i[0] feel[0] proud[1] about[0] where[0] i[0] work[0] …
49 "49" "i really like my job even though it can be frustrating and overwhelming sometimes the majority if my tasks are simple but there are times when we have to dig deeper and resolve issues which ads a level of complexity we work under deadlines constantly and deal with people s money so there is a bit of a high pressure element overall though i do enjoy my job and there are moments when we ca…	49 "49" "i really like my job even though it can be frustrating and overwhelming sometimes the majority if my tasks are simple but there are times when we have to dig deeper and resolve issues which ads a level of complexity we work under deadlines constantly and deal with people s money so there is a bit of a high pressure element overall though i do enjoy my job and there are moments when we ca…	3	-3	"49[0] "49[0] i[0] really[0] like[1][1 LastWordBoosterStrength] my[0] job[0] even[0] though[0] it[0] can[0] be[0] frustrating[-2] and[0] overwhelming[-2] sometimes[0] the[0] majority[0] if[0] my[0] tasks[0] are[0] simple[0] but[0] there[0] are[0] times[0] when[0] we[0] have[0] to[0] dig[0] deeper[0] and[0] resolve[1] issues[0] which[0] ads[0] a[0] level[0] of[0] complexity[0] we[0] work[0] under[…
50 "50" "i am a number to my employers i am poorly paid i am not trusted i have zero prospects my pension is disappearing fast and i am managed by complete idiots"	50 "50" "i am a number to my employers i am poorly paid i am not trusted i have zero prospects my pension is disappearing fast and i am managed by complete idiots"	1	-4	"50[0] "50[0] i[0] am[0] a[0] number[0] to[0] my[0] employers[0] i[0] am[0] poorly[-1] paid[0] i[0] am[0] not[0] trusted[1][NegatedDueToPreviousWord] i[0] have[0] zero[0] prospects[0] my[0] pension[0] is[0] disappearing[0] fast[0] and[0] i[0] am[0] managed[0] by[0] complete[0] idiots[-2][-1 LastWordBoosterStrength] [[Sentence=-4,1=word max, 1-5]][[[1,-4 max of sentences]]]
51 "51" "i feel that my job is okay i do not hate or love it i feel comfortable in my job and feel that this can be a good and bad thing"	51 "51" "i feel that my job is okay i do not hate or love it i feel comfortable in my job and feel that this can be a good and bad thing"	4	-2	"51[0] "51[0] i[0] feel[0] that[0] my[0] job[0] is[0] okay[0] i[0] do[0] not[0] hate[-3][NegatedDueToPreviousWord] or[0] love[2] it[0] i[0] feel[0] comfortable[1] in[0] my[0] job[0] and[0] feel[0] that[0] this[0] can[0] be[0] a[0] good[1] and[0] bad[-1] thing[0] [[Sentence=-2,4=word max, 1-5]][[[4,-2 max of sentences]]]
52 "52" "i do like the general role of my job i find that i enjoy my job most days as i know what i am doing but i would like to be challenged further on a daily basis i like the people i work with but i would like to find a more challenging role that pays more money i find it hard when people are abusive towards me at work "	52 "52" "i do like the general role of my job i find that i enjoy my job most days as i know what i am doing but i would like to be challenged further on a daily basis i like the people i work with but i would like to find a more challenging role that pays more money i find it hard when people are abusive towards me at work "	3	-4	"52[0] "52[0] i[0] do[0] like[1] the[0] general[0] role[0] of[0] my[0] job[0] i[0] find[0] that[0] i[0] enjoy[2] my[0] job[0] most[0] days[0] as[0] i[0] know[0] what[0] i[0] am[0] doing[0] but[0] i[0] would[0] like[1][-1 LastWordBoosterStrength] to[0] be[0] challenged[-1] further[0] on[0] a[0] daily[0] basis[0] i[0] like[1] the[0] people[0] i[0] work[0] with[0] but[0] i[0] would[0] like[1][-1 Las…
53 "53" "i like my job as a whole it s sometimes a little boring doing the same things but the people are great i feel happy but not always fulfilled "	53 "53" "i like my job as a whole it s sometimes a little boring doing the same things but the people are great i feel happy but not always fulfilled "	3	-2	"53[0] "53[0] i[0] like[1] my[0] job[0] as[0] a[0] whole[0] it[0] s[0] sometimes[0] a[0] little[0] boring[-1] doing[0] the[0] same[0] things[0] but[0] the[0] people[0] are[0] great[2] i[0] feel[0] happy[1] but[0] not[0] always[0] fulfilled[0] [[Sentence=-2,3=word max, 1-5]][[[3,-2 max of sentences]]]
54 "54" "it has it good and bad points good points would be the flexibility of home work balance and part of the job being enjoyable bad points is the unfair distribution of work"	54 "54" "it has it good and bad points good points would be the flexibility of home work balance and part of the job being enjoyable bad points is the unfair distribution of work"	3	-2	"54[0] "54[0] it[0] has[0] it[0] good[1] and[0] bad[-1] points[0] good[1] points[0] would[0] be[0] the[0] flexibility[0] of[0] home[0] work[0] balance[0] and[0] part[0] of[0] the[0] job[0] being[0] enjoyable[2] bad[-1] points[0] is[0] the[0] unfair[-1] distribution[0] of[0] work[0] [[Sentence=-2,3=word max, 1-5]][[[3,-2 max of sentences]]]
55 "55" "i m very happy with my job meeting and working with different people everyday is it hard work but i would not change my work i m happy with everything the boss is really nice and polite explains things in great detail if needed"	55 "55" "i m very happy with my job meeting and working with different people everyday is it hard work but i would not change my work i m happy with everything the boss is really nice and polite explains things in great detail if needed"	3	-1	"55[0] "55[0] i[0] m[0] very[0] happy[1][1 LastWordBoosterStrength] with[0] my[0] job[0] meeting[0] and[0] working[0] with[0] different[0] people[0] everyday[0] is[0] it[0] hard[0] work[0] but[0] i[0] would[0] not[0] change[0] my[0] work[0] i[0] m[0] happy[1] with[0] everything[0] the[0] boss[0] is[0] really[0] nice[1][1 LastWordBoosterStrength] and[0] polite[0] explains[0] things[0] in[0] great[…
56 "56" "i really enjoy my patients and my job as a whole i am given the ability to make decisions for my office as a whole which is extremely nice"	56 "56" "i really enjoy my patients and my job as a whole i am given the ability to make decisions for my office as a whole which is extremely nice"	4	-1	"56[0] "56[0] i[0] really[0] enjoy[2][1 LastWordBoosterStrength] my[0] patients[0] and[0] my[0] job[0] as[0] a[0] whole[0] i[0] am[0] given[0] the[0] ability[0] to[0] make[0] decisions[0] for[0] my[0] office[0] as[0] a[0] whole[0] which[0] is[0] extremely[0] nice[1][2 LastWordBoosterStrength] [[Sentence=-1,4=word max, 1-5]][[[4,-1 max of sentences]]]
57 "57" "i feel happy when i m doing my job knowing i m helping others"	57 "57" "i feel happy when i m doing my job knowing i m helping others"	2	-1	"57[0] "57[0] i[0] feel[0] happy[1] when[0] i[0] m[0] doing[0] my[0] job[0] knowing[0] i[0] m[0] helping[0] others[0] [[Sentence=-1,2=word max, 1-5]][[[2,-1 max of sentences]]]
58 "58" "i have doing this role for a few years recently we moved to another site and i have taken on more duties and tasks i now feel happier at work and really enjoy the team i work with at times my work can be stressful but my manager is supportive and recognizes the work i do in a positive way i feeling the happiest when i am managing the team independently and everything is going well during…	58 "58" "i have doing this role for a few years recently we moved to another site and i have taken on more duties and tasks i now feel happier at work and really enjoy the team i work with at times my work can be stressful but my manager is supportive and recognizes the work i do in a positive way i feeling the happiest when i am managing the team independently and everything is going well during…	4	-2	"58[0] "58[0] i[0] have[0] doing[0] this[0] role[0] for[0] a[0] few[0] years[0] recently[0] we[0] moved[0] to[0] another[0] site[0] and[0] i[0] have[0] taken[0] on[0] more[0] duties[0] and[0] tasks[0] i[0] now[0] feel[0] happier[2] at[0] work[0] and[0] really[0] enjoy[2][1 LastWordBoosterStrength] the[0] team[0] i[0] work[0] with[0] at[0] times[0] my[0] work[0] can[0] be[0] stressful[-1] but[0] m…
59 "59" "my job is ok just repetitive and can be boring i need stimulation "	59 "59" "my job is ok just repetitive and can be boring i need stimulation "	1	-2	"59[0] "59[0] my[0] job[0] is[0] ok[0] just[0] repetitive[0] and[0] can[0] be[0] boring[-1] i[0] need[0] stimulation[0] [[Sentence=-2,1=word max, 1-5]][[[1,-2 max of sentences]]]
60 "60" "i enjoy the work i do the challenges it poses and the impact it has however too much work is placed on me with little recognition or time allocation i feel work is not fairly distributed and this leads to much frustration for me my team do not always have the same work ethic as me which is very frustrating also i do feel i develop during my role and there is plenty of scope you continue …	60 "60" "i enjoy the work i do the challenges it poses and the impact it has however too much work is placed on me with little recognition or time allocation i feel work is not fairly distributed and this leads to much frustration for me my team do not always have the same work ethic as me which is very frustrating also i do feel i develop during my role and there is plenty of scope you continue …	3	-4	"60[0] "60[0] i[0] enjoy[2] the[0] work[0] i[0] do[0] the[0] challenges[-1] it[0] poses[0] and[0] the[0] impact[0] it[0] has[0] however[0] too[0] much[0] work[0] is[0] placed[0] on[0] me[0] with[0] little[0] recognition[0] or[0] time[0] allocation[0] i[0] feel[0] work[0] is[0] not[0] fairly[0] distributed[0] and[0] this[0] leads[0] to[0] much[0] frustration[-2] for[0] me[0] my[0] team[0] do[0] no…
61 "61" "i enjoy my job on the whole as i have a great work life balance i work with some nice lads and we all work well as a team together the hours i do at work are pretty easy and the tasks pretty straight forward too i feel lucky to have this job"	61 "61" "i enjoy my job on the whole as i have a great work life balance i work with some nice lads and we all work well as a team together the hours i do at work are pretty easy and the tasks pretty straight forward too i feel lucky to have this job"	3	-1	"61[0] "61[0] i[0] enjoy[2] my[0] job[0] on[0] the[0] whole[0] as[0] i[0] have[0] a[0] great[2] work[0] life[0] balance[0] i[0] work[0] with[0] some[0] nice[1][-1 LastWordBoosterStrength] lads[0] and[0] we[0] all[0] work[0] well[0] as[0] a[0] team[0] together[0] the[0] hours[0] i[0] do[0] at[0] work[0] are[0] pretty[2] easy[0] and[0] the[0] tasks[0] pretty[2] straight[0] forward[0] too[0] i[0] fe…
62 "62" "i am very happy with my job i like the people i work with the work i do and the reward and recognition i am given while working i mostly feel happy it can sometimes be stressful but i take a great sense of achievement once i have completed the work "	62 "62" "i am very happy with my job i like the people i work with the work i do and the reward and recognition i am given while working i mostly feel happy it can sometimes be stressful but i take a great sense of achievement once i have completed the work "	3	-2	"62[0] "62[0] i[0] am[0] very[0] happy[1][1 LastWordBoosterStrength] with[0] my[0] job[0] i[0] like[1] the[0] people[0] i[0] work[0] with[0] the[0] work[0] i[0] do[0] and[0] the[0] reward[1] and[0] recognition[0] i[0] am[0] given[0] while[0] working[0] i[0] mostly[0] feel[0] happy[1] it[0] can[0] sometimes[0] be[0] stressful[-1] but[0] i[0] take[0] a[0] great[2] sense[0] of[0] achievement[0] once…
63 "63" "i think my job is a good attempt at something that may not be a need i am an environmental health specialist and while i do good work it feels like an uphill battle"	63 "63" "i think my job is a good attempt at something that may not be a need i am an environmental health specialist and while i do good work it feels like an uphill battle"	2	-2	"63[0] "63[0] i[0] think[0] my[0] job[0] is[0] a[0] good[1] attempt[0] at[0] something[0] that[0] may[0] not[0] be[0] a[0] need[0] i[0] am[0] an[0] environmental[0] health[0] specialist[1] and[0] while[0] i[0] do[0] good[1] work[0] it[0] feels[0] like[1] an[0] uphill[0] battle[-1] [[Sentence=-2,2=word max, 1-5]][[[2,-2 max of sentences]]]
64 "64" "the job is great but i am planning on furthering my career which will not happen there i am currently in school and a not getting paid the amount i should be at my place of work even though i recognize that i still continue to work for the experience so i can get what i need and move on to companies that can value the work i put in to the job management is a mess and the turnover rate at…	64 "64" "the job is great but i am planning on furthering my career which will not happen there i am currently in school and a not getting paid the amount i should be at my place of work even though i recognize that i still continue to work for the experience so i can get what i need and move on to companies that can value the work i put in to the job management is a mess and the turnover rate at…	3	-2	"64[0] "64[0] the[0] job[0] is[0] great[2] but[0] i[0] am[0] planning[0] on[0] furthering[0] my[0] career[0] which[0] will[0] not[0] happen[0] there[0] i[0] am[0] currently[0] in[0] school[0] and[0] a[0] not[0] getting[0] paid[0] the[0] amount[0] i[0] should[0] be[0] at[0] my[0] place[0] of[0] work[0] even[0] though[0] i[0] recognize[0] that[0] i[0] still[0] continue[0] to[0] work[0] for[0] the[0…
65 "65" "i think it is a good way to earn a living"	65 "65" "i think it is a good way to earn a living"	2	-1	"65[0] "65[0] i[0] think[0] it[0] is[0] a[0] good[1] way[0] to[0] earn[0] a[0] living[0] [[Sentence=-1,2=word max, 1-5]][[[2,-1 max of sentences]]]
66 "66" "in all honesty i am there for my pay check i do not intend to stay there forever the environment is nice and most colleagues are great people to be around overall intention is to move on eventually"	66 "66" "in all honesty i am there for my pay check i do not intend to stay there forever the environment is nice and most colleagues are great people to be around overall intention is to move on eventually"	3	-1	"66[0] "66[0] in[0] all[0] honesty[1] i[0] am[0] there[0] for[0] my[0] pay[0] check[0] i[0] do[0] not[0] intend[0] to[0] stay[0] there[0] forever[0] the[0] environment[0] is[0] nice[1] and[0] most[0] colleagues[0] are[0] great[2] people[0] to[0] be[0] around[0] overall[0] intention[0] is[0] to[0] move[0] on[0] eventually[0] [[Sentence=-1,3=word max, 1-5]][[[3,-1 max of sentences]]]
67 "67" "as a whole i do not like my job i love my work colleagues and they make going in to work worth while however the job itself is poor the wages are low and the work load is huge we re extremely understaffed and the manager cares more about how he looks rather than supporting his team this creates a lot of stress and bad blood my manager also chooses to use the technique of managing us like…	67 "67" "as a whole i do not like my job i love my work colleagues and they make going in to work worth while however the job itself is poor the wages are low and the work load is huge we re extremely understaffed and the manager cares more about how he looks rather than supporting his team this creates a lot of stress and bad blood my manager also chooses to use the technique of managing us like…	3	-2	"67[0] "67[0] as[0] a[0] whole[0] i[0] do[0] not[0] like[1][NegatedDueToPreviousWord] my[0] job[0] i[0] love[2] my[0] work[0] colleagues[0] and[0] they[0] make[0] going[0] in[0] to[0] work[0] worth[0] while[0] however[0] the[0] job[0] itself[0] is[0] poor[-1] the[0] wages[0] are[0] low[-1] and[0] the[0] work[0] load[0] is[0] huge[0] we[0] re[0] extremely[0] understaffed[0] and[0] the[0] manager[0…
68 "68" "it s a job a means to an end"	68 "68" "it s a job a means to an end"	1	-1	"68[0] "68[0] it[0] s[0] a[0] job[0] a[0] means[0] to[0] an[0] end[0] [[Sentence=-1,1=word max, 1-5]][[[1,-1 max of sentences]]]
69 "69" "my job plays in important roll it the tools and success our war fighters have in the field i feel engaged and appreciated at work and have a team that shares the urgency in what we do there is a high level of satisfaction at completing a program or solving a problem for our customers there is also a healthy level of pride in knowing we support our country it the ways we do"	69 "69" "my job plays in important roll it the tools and success our war fighters have in the field i feel engaged and appreciated at work and have a team that shares the urgency in what we do there is a high level of satisfaction at completing a program or solving a problem for our customers there is also a healthy level of pride in knowing we support our country it the ways we do"	3	-4	"69[0] "69[0] my[0] job[0] plays[1] in[0] important[0] roll[0] it[0] the[0] tools[0] and[0] success[2] our[0] war[-2] fighters[-2][-1 MultiplePositiveWords] have[0] in[0] the[0] field[0] i[0] feel[0] engaged[0] and[0] appreciated[1] at[0] work[0] and[0] have[0] a[0] team[0] that[0] shares[0] the[0] urgency[0] in[0] what[0] we[0] do[0] there[0] is[0] a[0] high[0] level[0] of[0] satisfaction[1] at[…
70 "70" "it is what i am looking for currently but is not something i would be willing to work once i finish graduate school"	70 "70" "it is what i am looking for currently but is not something i would be willing to work once i finish graduate school"	1	-1	"70[0] "70[0] it[0] is[0] what[0] i[0] am[0] looking[0] for[0] currently[0] but[0] is[0] not[0] something[0] i[0] would[0] be[0] willing[0] to[0] work[0] once[0] i[0] finish[0] graduate[0] school[0] [[Sentence=-1,1=word max, 1-5]][[[1,-1 max of sentences]]]
71 "71" "once i am there i getting involved i spend a lot of time training and mentoring new staff i get tired as it is quite a stressful job "	71 "71" "once i am there i getting involved i spend a lot of time training and mentoring new staff i get tired as it is quite a stressful job "	1	-2	"71[0] "71[0] once[0] i[0] am[0] there[0] i[0] getting[0] involved[0] i[0] spend[0] a[0] lot[0] of[0] time[0] training[0] and[0] mentoring[0] new[0] staff[0] i[0] get[0] tired[-1] as[0] it[0] is[0] quite[0] a[0] stressful[-1] job[0] [[Sentence=-2,1=word max, 1-5]][[[1,-2 max of sentences]]]
72 "72" "i enjoy working and helping others that is the main part of my job i like it at work when i am on my own and when my boss is not there as she is not very supportive or fair she always criticizes everyone s work i like my job but only if the bosses do not intervene as they very often create chaos and upset all workforce"	72 "72" "i enjoy working and helping others that is the main part of my job i like it at work when i am on my own and when my boss is not there as she is not very supportive or fair she always criticizes everyone s work i like my job but only if the bosses do not intervene as they very often create chaos and upset all workforce"	3	-3	"72[0] "72[0] i[0] enjoy[2] working[0] and[0] helping[0] others[0] that[0] is[0] the[0] main[0] part[0] of[0] my[0] job[0] i[0] like[1] it[0] at[0] work[0] when[0] i[0] am[0] on[0] my[0] own[0] and[0] when[0] my[0] boss[0] is[0] not[0] there[0] as[0] she[0] is[0] not[0] very[0] supportive[1][1 LastWordBoosterStrength][NegatedDueToPreviousWord] or[0] fair[0] she[0] always[0] criticizes[-1] everyon…
73 "73" "there are aspects of my job that make me happy like helping a genuine vulnerable customer but i feel under valued and under paid i have done worst jobs do know it could be worse "	73 "73" "there are aspects of my job that make me happy like helping a genuine vulnerable customer but i feel under valued and under paid i have done worst jobs do know it could be worse "	2	-3	"73[0] "73[0] there[0] are[0] aspects[0] of[0] my[0] job[0] that[0] make[0] me[0] happy[1] like[1] helping[0] a[0] genuine[0] vulnerable[-2] customer[0] but[0] i[0] feel[0] under[0] valued[1] and[0] under[0] paid[0] i[0] have[0] done[0] worst[-2] jobs[0] do[0] know[0] it[0] could[0] be[0] worse[-2] [[Sentence=-3,2=word max, 1-5]][[[2,-3 max of sentences]]]
74 "74" "i feel happy going my job"	74 "74" "i feel happy going my job"	2	-1	"74[0] "74[0] i[0] feel[0] happy[1] going[0] my[0] job[0] [[Sentence=-1,2=word max, 1-5]][[[2,-1 max of sentences]]]
75 "75" "i like my job because i can basically do whatever i want"	75 "75" "i like my job because i can basically do whatever i want"	2	-1	"75[0] "75[0] i[0] like[1] my[0] job[0] because[0] i[0] can[0] basically[0] do[0] whatever[0] i[0] want[0] [[Sentence=-1,2=word max, 1-5]][[[2,-1 max of sentences]]]
76 "76" "i m free to decide what and how to do my job so in control which gives me satisfaction and minimal frustrations"	76 "76" "i m free to decide what and how to do my job so in control which gives me satisfaction and minimal frustrations"	2	-3	"76[0] "76[0] i[0] m[0] free[0] to[0] decide[0] what[0] and[0] how[0] to[0] do[0] my[0] job[0] so[0] in[0] control[0] which[0] gives[0] me[0] satisfaction[1] and[0] minimal[0] frustrations[-2] [[Sentence=-3,2=word max, 1-5]][[[2,-3 max of sentences]]]
77 "77" "my job content is boring and not what i wanted to get into but i had to fill a gap in the organization my organization is a great one to work for they are very progressive and i get to work from home with a flexible schedule i also feel i get paid well for what i do"	77 "77" "my job content is boring and not what i wanted to get into but i had to fill a gap in the organization my organization is a great one to work for they are very progressive and i get to work from home with a flexible schedule i also feel i get paid well for what i do"	3	-2	"77[0] "77[0] my[0] job[0] content[0] is[0] boring[-1] and[0] not[0] what[0] i[0] wanted[0] to[0] get[0] into[0] but[0] i[0] had[0] to[0] fill[0] a[0] gap[0] in[0] the[0] organization[0] my[0] organization[0] is[0] a[0] great[2] one[0] to[0] work[0] for[0] they[0] are[0] very[0] progressive[0] and[0] i[0] get[0] to[0] work[0] from[0] home[0] with[0] a[0] flexible[0] schedule[0] i[0] also[0] feel[…
78 "78" "i am happy with the type of work i m doing and feel like i am helping people with important issues to them i enjoy working with my colleagues and my team leaders managers and enjoy going to work"	78 "78" "i am happy with the type of work i m doing and feel like i am helping people with important issues to them i enjoy working with my colleagues and my team leaders managers and enjoy going to work"	3	-1	"78[0] "78[0] i[0] am[0] happy[1] with[0] the[0] type[0] of[0] work[0] i[0] m[0] doing[0] and[0] feel[0] like[1] i[0] am[0] helping[0] people[0] with[0] important[0] issues[0] to[0] them[0] i[0] enjoy[2] working[0] with[0] my[0] colleagues[0] and[0] my[0] team[0] leaders[0] managers[0] and[0] enjoy[2] going[0] to[0] work[0] [[Sentence=-1,3=word max, 1-5]][[[3,-1 max of sentences]]]
79 "79" "i feel tired when working i sometimes feel happy i like my jobs"	79 "79" "i feel tired when working i sometimes feel happy i like my jobs"	2	-2	"79[0] "79[0] i[0] feel[0] tired[-1] when[0] working[0] i[0] sometimes[0] feel[0] happy[1] i[0] like[1] my[0] jobs[0] [[Sentence=-2,2=word max, 1-5]][[[2,-2 max of sentences]]]
80 "80" "i like my job and am happy with is a whole improvements could be made such as salary and holidays"	80 "80" "i like my job and am happy with is a whole improvements could be made such as salary and holidays"	2	-1	"80[0] "80[0] i[0] like[1] my[0] job[0] and[0] am[0] happy[1] with[0] is[0] a[0] whole[0] improvements[1] could[0] be[0] made[0] such[0] as[0] salary[0] and[0] holidays[0] [[Sentence=-1,2=word max, 1-5]][[[2,-1 max of sentences]]]
81 "81" "i am happy because i know i am helping the youth achieve a bright future"	81 "81" "i am happy because i know i am helping the youth achieve a bright future"	2	-1	"81[0] "81[0] i[0] am[0] happy[1] because[0] i[0] know[0] i[0] am[0] helping[0] the[0] youth[0] achieve[0] a[0] bright[0] future[0] [[Sentence=-1,2=word max, 1-5]][[[2,-1 max of sentences]]]
82 "82" "the job is rewarding though stressful job cuts lead to under resourcing so people are stressed and overloaded"	82 "82" "the job is rewarding though stressful job cuts lead to under resourcing so people are stressed and overloaded"	2	-2	"82[0] "82[0] the[0] job[0] is[0] rewarding[1] though[0] stressful[-1] job[0] cuts[0] lead[0] to[0] under[0] resourcing[0] so[0] people[0] are[0] stressed[-1] and[0] overloaded[0] [[Sentence=-2,2=word max, 1-5]][[[2,-2 max of sentences]]]
83 "83" "i enjoy my role but the management is horrendous and makes me very unhappy "	83 "83" "i enjoy my role but the management is horrendous and makes me very unhappy "	3	-4	"83[0] "83[0] i[0] enjoy[2] my[0] role[0] but[0] the[0] management[0] is[0] horrendous[-3] and[0] makes[0] me[0] very[0] unhappy[-2][-1 LastWordBoosterStrength] [[Sentence=-4,3=word max, 1-5]][[[3,-4 max of sentences]]]
84 "84" "it s far too volatile due to constant firefighting to tackle problems that should not have arisen i also spend far too much time trying to persuade people in other teams to cooperate and do the jobs they are being paid to do lack of collaboration between teams is the biggest issue that i face and i find this extremely frustrating along with lack of support from senior managers there is a…	84 "84" "it s far too volatile due to constant firefighting to tackle problems that should not have arisen i also spend far too much time trying to persuade people in other teams to cooperate and do the jobs they are being paid to do lack of collaboration between teams is the biggest issue that i face and i find this extremely frustrating along with lack of support from senior managers there is a…	2	-5	"84[0] "84[0] it[0] s[0] far[0] too[0] volatile[-1] due[0] to[0] constant[0] firefighting[0] to[0] tackle[0] problems[-1] that[0] should[0] not[0] have[0] arisen[0] i[0] also[0] spend[0] far[0] too[0] much[0] time[0] trying[0] to[0] persuade[0] people[0] in[0] other[0] teams[0] to[0] cooperate[0] and[0] do[0] the[0] jobs[0] they[0] are[0] being[0] paid[0] to[0] do[0] lack[-1] of[0] collaboration[…
85 "85" "i have a love hate relationship with my job the pay is rather handsome however it is known as a taboo job so i do not feel the sense of pride i want to feel about it"	85 "85" "i have a love hate relationship with my job the pay is rather handsome however it is known as a taboo job so i do not feel the sense of pride i want to feel about it"	3	-4	"85[0] "85[0] i[0] have[0] a[0] love[2] hate[-3] relationship[0] with[0] my[0] job[0] the[0] pay[0] is[0] rather[0] handsome[1] however[0] it[0] is[0] known[0] as[0] a[0] taboo[-1] job[0] so[0] i[0] do[0] not[0] feel[0] the[0] sense[0] of[0] pride[1] i[0] want[0] to[0] feel[0] about[0] it[0] [[Sentence=-4,3=word max, 1-5]][[[3,-4 max of sentences]]]
86 "86" "very underpaid for long hours and long committing on a managerial role"	86 "86" "very underpaid for long hours and long committing on a managerial role"	1	-1	"86[0] "86[0] very[0] underpaid[0] for[0] long[0] hours[0] and[0] long[0] committing[0] on[0] a[0] managerial[0] role[0] [[Sentence=-1,1=word max, 1-5]][[[1,-1 max of sentences]]]
87 "87" "i love my job i feel like i m making a difference in the lives of students this makes me happier than anything"	87 "87" "i love my job i feel like i m making a difference in the lives of students this makes me happier than anything"	3	-1	"87[0] "87[0] i[0] love[2] my[0] job[0] i[0] feel[0] like[1] i[0] m[0] making[0] a[0] difference[0] in[0] the[0] lives[0] of[0] students[0] this[0] makes[0] me[0] happier[2] than[0] anything[0] [[Sentence=-1,3=word max, 1-5]][[[3,-1 max of sentences]]]
88 "88" "i get along very well with my colleagues and i enjoy the company culture and the working environment at my office however the opportunities for progression are limited within my department and sometimes the work i am given isn t very interesting"	88 "88" "i get along very well with my colleagues and i enjoy the company culture and the working environment at my office however the opportunities for progression are limited within my department and sometimes the work i am given isn t very interesting"	3	-1	"88[0] "88[0] i[0] get[0] along[0] very[0] well[0] with[0] my[0] colleagues[0] and[0] i[0] enjoy[2] the[0] company[0] culture[0] and[0] the[0] working[0] environment[0] at[0] my[0] office[0] however[0] the[0] opportunities[0] for[0] progression[0] are[0] limited[0] within[0] my[0] department[0] and[0] sometimes[0] the[0] work[0] i[0] am[0] given[0] isn[0] t[0] very[0] interesting[1][1 LastWordBoo…
89 "89" "very happy and rewarding i feel part of a great team we support each other i feel valued and respected by my manager "	89 "89" "very happy and rewarding i feel part of a great team we support each other i feel valued and respected by my manager "	3	-1	"89[0] "89[0] very[0] happy[1][1 LastWordBoosterStrength] and[0] rewarding[1] i[0] feel[0] part[0] of[0] a[0] great[2] team[0] we[0] support[1] each[0] other[0] i[0] feel[0] valued[1] and[0] respected[2] by[0] my[0] manager[0] [[Sentence=-1,3=word max, 1-5]][[[3,-1 max of sentences]]]
90 "90" "i feel that it provided a good work life balance and still interests me however there are time when i feel i m not given enough responsibility"	90 "90" "i feel that it provided a good work life balance and still interests me however there are time when i feel i m not given enough responsibility"	2	-1	"90[0] "90[0] i[0] feel[0] that[0] it[0] provided[0] a[0] good[1] work[0] life[0] balance[0] and[0] still[0] interests[1] me[0] however[0] there[0] are[0] time[0] when[0] i[0] feel[0] i[0] m[0] not[0] given[0] enough[0] responsibility[0] [[Sentence=-1,2=word max, 1-5]][[[2,-1 max of sentences]]]
91 "91" "overall i am happy with my job unfortunately the management and company i work for feel too much regarding budgets and money rather than staff happiness and customer happiness "	91 "91" "overall i am happy with my job unfortunately the management and company i work for feel too much regarding budgets and money rather than staff happiness and customer happiness "	3	-2	"91[0] "91[0] overall[0] i[0] am[0] happy[1] with[0] my[0] job[0] unfortunately[-1] the[0] management[0] and[0] company[0] i[0] work[0] for[0] feel[0] too[0] much[0] regarding[0] budgets[0] and[0] money[0] rather[0] than[0] staff[0] happiness[2] and[0] customer[0] happiness[2] [[Sentence=-2,3=word max, 1-5]][[[3,-2 max of sentences]]]
92 "92" "i really enjoy the work i do and i love being part of a team where we all help each other along i feel happy when i am at work and although i have been in my current role nearly 3 years i still feel unsure about things which gives me a kind of nervous energy when completing my work my team members are always at hand to encourage me and assist when needed "	92 "92" "i really enjoy the work i do and i love being part of a team where we all help each other along i feel happy when i am at work and although i have been in my current role nearly 3 years i still feel unsure about things which gives me a kind of nervous energy when completing my work my team members are always at hand to encourage me and assist when needed "	4	-3	"92[0] "92[0] i[0] really[0] enjoy[2][1 LastWordBoosterStrength] the[0] work[0] i[0] do[0] and[0] i[0] love[2] being[0] part[0] of[0] a[0] team[0] where[0] we[0] all[0] help[0] each[0] other[0] along[0] i[0] feel[0] happy[1] when[0] i[0] am[0] at[0] work[0] and[0] although[0] i[0] have[0] been[0] in[0] my[0] current[0] role[0] nearly[0] 3[0] years[0] i[0] still[0] feel[0] unsure[0] about[0] thing…
93 "93" "i like my job although it is a lot quieter than it used to be and i would prefer to be busier i meet lots of interesting people at my work and have good conversations i feel i would be happier in my work if i had more to do"	93 "93" "i like my job although it is a lot quieter than it used to be and i would prefer to be busier i meet lots of interesting people at my work and have good conversations i feel i would be happier in my work if i had more to do"	3	-1	"93[0] "93[0] i[0] like[1] my[0] job[0] although[0] it[0] is[0] a[0] lot[0] quieter[0] than[0] it[0] used[0] to[0] be[0] and[0] i[0] would[0] prefer[0] to[0] be[0] busier[0] i[0] meet[0] lots[0] of[0] interesting[1] people[0] at[0] my[0] work[0] and[0] have[0] good[1] conversations[0] i[0] feel[0] i[0] would[0] be[0] happier[2] in[0] my[0] work[0] if[0] i[0] had[0] more[0] to[0] do[0] [[Sentence=…
94 "94" "i am very interested in my role and it isn t something that i hope to develop into a very fulfilling career i am currently very happy and love the team of individuals that i am working with"	94 "94" "i am very interested in my role and it isn t something that i hope to develop into a very fulfilling career i am currently very happy and love the team of individuals that i am working with"	3	-1	"94[0] "94[0] i[0] am[0] very[0] interested[1][1 LastWordBoosterStrength] in[0] my[0] role[0] and[0] it[0] isn[0] t[0] something[0] that[0] i[0] hope[2] to[0] develop[0] into[0] a[0] very[0] fulfilling[0] career[0] i[0] am[0] currently[0] very[0] happy[1][1 LastWordBoosterStrength] and[0] love[2] the[0] team[0] of[0] individuals[0] that[0] i[0] am[0] working[0] with[0] [[Sentence=-1,3=word max, 1…
95 "95" "when i feel i am making a difference and doing what i do best i feel engaged and positive however at the moment this is not the case "	95 "95" "when i feel i am making a difference and doing what i do best i feel engaged and positive however at the moment this is not the case "	3	-1	"95[0] "95[0] when[0] i[0] feel[0] i[0] am[0] making[0] a[0] difference[0] and[0] doing[0] what[0] i[0] do[0] best[1] i[0] feel[0] engaged[0] and[0] positive[2] however[0] at[0] the[0] moment[0] this[0] is[0] not[0] the[0] case[0] [[Sentence=-1,3=word max, 1-5]][[[3,-1 max of sentences]]]
96 "96" "i think it is challenging but that makes it exciting i learn new skills daily and am pushed to exceed"	96 "96" "i think it is challenging but that makes it exciting i learn new skills daily and am pushed to exceed"	3	-1	"96[0] "96[0] i[0] think[0] it[0] is[0] challenging[0] but[0] that[0] makes[0] it[0] exciting[2] i[0] learn[0] new[0] skills[0] daily[0] and[0] am[0] pushed[0] to[0] exceed[0] [[Sentence=-1,3=word max, 1-5]][[[3,-1 max of sentences]]]
97 "97" "i like my current position it offers me a chance to indulge in a topic that interests me while still engaging with my professional expertise the organization and group i work for is closely aligned with my own values and so i feel like my work does some real good"	97 "97" "i like my current position it offers me a chance to indulge in a topic that interests me while still engaging with my professional expertise the organization and group i work for is closely aligned with my own values and so i feel like my work does some real good"	2	-2	"97[0] "97[0] i[0] like[1] my[0] current[0] position[0] it[0] offers[0] me[0] a[0] chance[0] to[0] indulge[-1] in[0] a[0] topic[0] that[0] interests[1] me[0] while[0] still[0] engaging[0] with[0] my[0] professional[0] expertise[0] the[0] organization[0] and[0] group[0] i[0] work[0] for[0] is[0] closely[0] aligned[0] with[0] my[0] own[0] values[1] and[0] so[0] i[0] feel[0] like[1] my[0] work[0] do…
98 "98" "it pays the bills therefore i cannot complain too much"	98 "98" "it pays the bills therefore i cannot complain too much"	2	-1	"98[0] "98[0] it[0] pays[0] the[0] bills[0] therefore[0] i[0] cannot[0] complain[-1][NegatedDueToPreviousWord] too[0] much[0] [[Sentence=-1,2=word max, 1-5]][[[2,-1 max of sentences]]]
99 "99" "i love the fact i can change a child s life"	99 "99" "i love the fact i can change a child s life"	3	-1	"99[0] "99[0] i[0] love[2] the[0] fact[0] i[0] can[0] change[0] a[0] child[0] s[0] life[0] [[Sentence=-1,3=word max, 1-5]][[[3,-1 max of sentences]]]
100 "100" "i m relatively happy with my current position when i do my work i feel like a cog in a huge machine that works towards common goal "	100 "100" "i m relatively happy with my current position when i do my work i feel like a cog in a huge machine that works towards common goal "	2	-1	"100[0] "100[0] i[0] m[0] relatively[0] happy[1] with[0] my[0] current[0] position[0] when[0] i[0] do[0] my[0] work[0] i[0] feel[0] like[1] a[0] cog[0] in[0] a[0] huge[0] machine[0] that[0] works[0] towards[0] common[0] goal[0] [[Sentence=-1,2=word max, 1-5]][[[2,-1 max of sentences]]]
101 "101" "i am proud of the organization and the work we do i d sooner not work if i could afford not to but i generally enjoy the challenge of my job and am motivated to do a good job "	101 "101" "i am proud of the organization and the work we do i d sooner not work if i could afford not to but i generally enjoy the challenge of my job and am motivated to do a good job "	3	-2	"101[0] "101[0] i[0] am[0] proud[1] of[0] the[0] organization[0] and[0] the[0] work[0] we[0] do[0] i[0] d[0] sooner[0] not[0] work[0] if[0] i[0] could[0] afford[0] not[0] to[0] but[0] i[0] generally[0] enjoy[2] the[0] challenge[-1] of[0] my[0] job[0] and[0] am[0] motivated[0] to[0] do[0] a[0] good[1] job[0] [[Sentence=-2,3=word max, 1-5]][[[3,-2 max of sentences]]]
102 "102" "my job makes me feel sluggish and as if i m never going to move forward in life "	102 "102" "my job makes me feel sluggish and as if i m never going to move forward in life "	1	-2	"102[0] "102[0] my[0] job[0] makes[0] me[0] feel[0] sluggish[-1] and[0] as[0] if[0] i[0] m[0] never[0] going[0] to[0] move[0] forward[0] in[0] life[0] [[Sentence=-2,1=word max, 1-5]][[[1,-2 max of sentences]]]
103 "103" "i feel i am a really important part of caring for people in my role i enjoy what i do and get job satisfaction from it is also flexible and works well with my family life "	103 "103" "i feel i am a really important part of caring for people in my role i enjoy what i do and get job satisfaction from it is also flexible and works well with my family life "	3	-1	"103[0] "103[0] i[0] feel[0] i[0] am[0] a[0] really[0] important[0] part[0] of[0] caring[2] for[0] people[0] in[0] my[0] role[0] i[0] enjoy[2] what[0] i[0] do[0] and[0] get[0] job[0] satisfaction[1] from[0] it[0] is[0] also[0] flexible[0] and[0] works[0] well[0] with[0] my[0] family[0] life[0] [[Sentence=-1,3=word max, 1-5]][[[3,-1 max of sentences]]]
104 "104" "i like the actual work that i do however i feel the management are uncommunicative and restrictive which makes my work difficult at times"	104 "104" "i like the actual work that i do however i feel the management are uncommunicative and restrictive which makes my work difficult at times"	2	-2	"104[0] "104[0] i[0] like[1] the[0] actual[0] work[0] that[0] i[0] do[0] however[0] i[0] feel[0] the[0] management[0] are[0] uncommunicative[0] and[0] restrictive[-1] which[0] makes[0] my[0] work[0] difficult[-1] at[0] times[0] [[Sentence=-2,2=word max, 1-5]][[[2,-2 max of sentences]]]
105 "105" "i feel happy when working and always give 100 however i am working to better myself"	105 "105" "i feel happy when working and always give 100 however i am working to better myself"	2	-1	"105[0] "105[0] i[0] feel[0] happy[1] when[0] working[0] and[0] always[0] give[0] 100[0] however[0] i[0] am[0] working[0] to[0] better[0] myself[0] [[Sentence=-1,2=word max, 1-5]][[[2,-1 max of sentences]]]
106 "106" "i think there are merits and points that could be improved everything must be a balance of else things start to go astray "	106 "106" "i think there are merits and points that could be improved everything must be a balance of else things start to go astray "	2	-2	"106[0] "106[0] i[0] think[0] there[0] are[0] merits[1] and[0] points[0] that[0] could[0] be[0] improved[1] everything[0] must[0] be[0] a[0] balance[0] of[0] else[0] things[0] start[0] to[0] go[0] astray[-1] [[Sentence=-2,2=word max, 1-5]][[[2,-2 max of sentences]]]
107 "107" "i am very happy with the work i do and with my colleagues i am new to my role and my colleagues are always at hand to help me enjoy the excitement of my role and the challenges it brings me"	107 "107" "i am very happy with the work i do and with my colleagues i am new to my role and my colleagues are always at hand to help me enjoy the excitement of my role and the challenges it brings me"	3	-2	"107[0] "107[0] i[0] am[0] very[0] happy[1][1 LastWordBoosterStrength] with[0] the[0] work[0] i[0] do[0] and[0] with[0] my[0] colleagues[0] i[0] am[0] new[0] to[0] my[0] role[0] and[0] my[0] colleagues[0] are[0] always[0] at[0] hand[0] to[0] help[0] me[0] enjoy[2] the[0] excitement[2] of[0] my[0] role[0] and[0] the[0] challenges[-1] it[0] brings[0] me[0] [[Sentence=-2,3=word max, 1-5]][[[3,-2 max…
108 "108" "i enjoy my work it is flexible and i have a large amount of autonomy in deciding what to do and when to do it i also have many opportunities to network across the organization and indeed within my profession across the world i done t feel valued my immediate supervisor in fact i done t think she is particularly good at her job but i do feel appreciated by my colleagues and other senior…	108 "108" "i enjoy my work it is flexible and i have a large amount of autonomy in deciding what to do and when to do it i also have many opportunities to network across the organization and indeed within my profession across the world i done t feel valued my immediate supervisor in fact i done t think she is particularly good at her job but i do feel appreciated by my colleagues and other senior…	3	-1	"108[0] "108[0] i[0] enjoy[2] my[0] work[0] it[0] is[0] flexible[0] and[0] i[0] have[0] a[0] large[0] amount[0] of[0] autonomy[0] in[0] deciding[0] what[0] to[0] do[0] and[0] when[0] to[0] do[0] it[0] i[0] also[0] have[0] many[0] opportunities[0] to[0] network[0] across[0] the[0] organization[0] and[0] indeed[0] within[0] my[0] profession[0] across[0] the[0] world[0] i[0] done[0] t[0] feel[0] val…
109 "109" "within my work space i a very satisfied and enjoy teaching the children in my classroom i often get immersed in what i m doing and enjoying making things interesting and exciting however i often go above and beyond and support other colleagues which is rarely noticed by senior colleagues with my supervisor often taking credit for paperwork and ideas that are not her own this in itself …	109 "109" "within my work space i a very satisfied and enjoy teaching the children in my classroom i often get immersed in what i m doing and enjoying making things interesting and exciting however i often go above and beyond and support other colleagues which is rarely noticed by senior colleagues with my supervisor often taking credit for paperwork and ideas that are not her own this in itself …	3	-3	"109[0] "109[0] within[0] my[0] work[0] space[0] i[0] a[0] very[0] satisfied[1][1 LastWordBoosterStrength] and[0] enjoy[2] teaching[0] the[0] children[0] in[0] my[0] classroom[0] i[0] often[0] get[0] immersed[0] in[0] what[0] i[0] m[0] doing[0] and[0] enjoying[2] making[0] things[0] interesting[1] and[0] exciting[2] however[0] i[0] often[0] go[0] above[0] and[0] beyond[0] and[0] support[1] other[…
110 "110" "my job is a means to make money while i do enjoy what i do it is not a calling it is a necessary to feed my family and keep a roof over our heads i like my job and think i am good at it but still look for new jobs which pay better money"	110 "110" "my job is a means to make money while i do enjoy what i do it is not a calling it is a necessary to feed my family and keep a roof over our heads i like my job and think i am good at it but still look for new jobs which pay better money"	3	-1	"110[0] "110[0] my[0] job[0] is[0] a[0] means[0] to[0] make[0] money[0] while[0] i[0] do[0] enjoy[2] what[0] i[0] do[0] it[0] is[0] not[0] a[0] calling[0] it[0] is[0] a[0] necessary[0] to[0] feed[0] my[0] family[0] and[0] keep[0] a[0] roof[0] over[0] our[0] heads[0] i[0] like[1] my[0] job[0] and[0] think[0] i[0] am[0] good[1] at[0] it[0] but[0] still[0] look[0] for[0] new[0] jobs[0] which[0] pay[…
111 "111" "i love when i am at work and interacting with the people there as i am a supply teacher i only wish that the money reflected the work that i do and that i could be sure of regular money i absolutely love teaching and watching the progress that the children make"	11 "11" "i love when i am at work and interacting with the people there as i am a supply teacher i only wish that the money reflected the work that i do and that i could be sure of regular money i absolutely love teaching and watching the progress that the children make"	4	-1	"111/"11[0] "111/"11[0] i[0] love[2] when[0] i[0] am[0] at[0] work[0] and[0] interacting[0] with[0] the[0] people[0] there[0] as[0] i[0] am[0] a[0] supply[0] teacher[0] i[0] only[0] wish[0] that[0] the[0] money[0] reflected[0] the[0] work[0] that[0] i[0] do[0] and[0] that[0] i[0] could[0] be[0] sure[0] of[0] regular[0] money[0] i[0] absolutely[0] love[2][1 LastWordBoosterStrength] teaching[0] and…
112 "112" "i enjoy my job on a whole i like the work environment and people who i work with i am driven on sales and meet these daily i have fun in work "	112 "112" "i enjoy my job on a whole i like the work environment and people who i work with i am driven on sales and meet these daily i have fun in work "	3	-1	"112[0] "112[0] i[0] enjoy[2] my[0] job[0] on[0] a[0] whole[0] i[0] like[1] the[0] work[0] environment[0] and[0] people[0] who[0] i[0] work[0] with[0] i[0] am[0] driven[0] on[0] sales[0] and[0] meet[0] these[0] daily[0] i[0] have[0] fun[1] in[0] work[0] [[Sentence=-1,3=word max, 1-5]][[[3,-1 max of sentences]]]
113 "113" "i do not enjoy my work i am bored and have very few opportunities to progress in my current department"	113 "113" "i do not enjoy my work i am bored and have very few opportunities to progress in my current department"	1	-3	"113[0] "113[0] i[0] do[0] not[0] enjoy[2][NegatedDueToPreviousWord] my[0] work[0] i[0] am[0] bored[-1] and[0] have[0] very[0] few[0] opportunities[0] to[0] progress[0] in[0] my[0] current[0] department[0] [[Sentence=-3,1=word max, 1-5]][[[1,-3 max of sentences]]]
114 "114" "i enjoy my job and feel a sense of achievement with what i am doing i have a lot of respect for my manager and appreciate that she makes me feel like a valued and valuable member of staff i feel let down by certain colleagues that do not support the team as a whole and work in an insular manner i feel like my job has given me the potential to learn a great deal and i feel positive rega…	114 "114" "i enjoy my job and feel a sense of achievement with what i am doing i have a lot of respect for my manager and appreciate that she makes me feel like a valued and valuable member of staff i feel let down by certain colleagues that do not support the team as a whole and work in an insular manner i feel like my job has given me the potential to learn a great deal and i feel positive rega…	3	-2	"114[0] "114[0] i[0] enjoy[2] my[0] job[0] and[0] feel[0] a[0] sense[0] of[0] achievement[0] with[0] what[0] i[0] am[0] doing[0] i[0] have[0] a[0] lot[0] of[0] respect[2] for[0] my[0] manager[0] and[0] appreciate[1] that[0] she[0] makes[0] me[0] feel[0] like[1] a[0] valued[1] and[0] valuable[1] member[0] of[0] staff[0] i[0] feel[0] let[0] down[0] by[0] certain[0] colleagues[0] that[0] do[0] not[0…
115 "115" "i enjoy my work i am able to be creative about the content of the writing that i develop for our end users when i am doing this i feel happy and excited about the final outcome i am able to collaborate with clients and internal customers to come up with ideas about education strategies for the end user and take that to work with designers who bring the idea to life it s satisfying to s…	115 "115" "i enjoy my work i am able to be creative about the content of the writing that i develop for our end users when i am doing this i feel happy and excited about the final outcome i am able to collaborate with clients and internal customers to come up with ideas about education strategies for the end user and take that to work with designers who bring the idea to life it s satisfying to s…	3	-1	"115[0] "115[0] i[0] enjoy[2] my[0] work[0] i[0] am[0] able[0] to[0] be[0] creative[0] about[0] the[0] content[0] of[0] the[0] writing[0] that[0] i[0] develop[0] for[0] our[0] end[0] users[0] when[0] i[0] am[0] doing[0] this[0] i[0] feel[0] happy[1] and[0] excited[2] about[0] the[0] final[0] outcome[0] i[0] am[0] able[0] to[0] collaborate[0] with[0] clients[0] and[0] internal[0] customers[0] to[0…
116 "116" "my job as a whole is good on a good day it can be fun yet tiring due to being on my feet anywhere from 5 10 hours the majority of my colleagues are great people to be around having 3 section leaders supervisors makes life difficult at times especially when 2 of them feel they are more superior than the likes of me customers brighten the day with their chat and observations on the whole…	116 "116" "my job as a whole is good on a good day it can be fun yet tiring due to being on my feet anywhere from 5 10 hours the majority of my colleagues are great people to be around having 3 section leaders supervisors makes life difficult at times especially when 2 of them feel they are more superior than the likes of me customers brighten the day with their chat and observations on the whole…	3	-2	"116[0] "116[0] my[0] job[0] as[0] a[0] whole[0] is[0] good[1] on[0] a[0] good[1] day[0] it[0] can[0] be[0] fun[1] yet[0] tiring[0] due[0] to[0] being[0] on[0] my[0] feet[0] anywhere[0] from[0] 5[0] 10[0] hours[0] the[0] majority[0] of[0] my[0] colleagues[0] are[0] great[2] people[0] to[0] be[0] around[0] having[0] 3[0] section[0] leaders[0] supervisors[0] makes[0] life[0] difficult[-1] at[0] tim…
117 "117" "it s a balancing act there are positives like a good team and the knowledge is m helping unwell people get well and get home their thanks makes the stress worthwhile managers are constrained by huge financial issues and have unrealistic expectations of what staff can do some days as a whole i love my job when things go well and the managers arena t hassling and demanding the impossible…	117 "117" "it s a balancing act there are positives like a good team and the knowledge is m helping unwell people get well and get home their thanks makes the stress worthwhile managers are constrained by huge financial issues and have unrealistic expectations of what staff can do some days as a whole i love my job when things go well and the managers arena t hassling and demanding the impossible…	3	-4	"117[0] "117[0] it[0] s[0] a[0] balancing[0] act[0] there[0] are[0] positives[2] like[1] a[0] good[1] team[0] and[0] the[0] knowledge[0] is[0] m[0] helping[0] unwell[0] people[0] get[0] well[0] and[0] get[0] home[0] their[0] thanks[1] makes[0] the[0] stress[-1] worthwhile[1] managers[0] are[0] constrained[-1] by[0] huge[0] financial[0] issues[0] and[0] have[0] unrealistic[0] expectations[0] of[0]…
118 "118" "i had a permanent position until last christmas and i found that my job was taking over my life and i was neglecting my own family i started to work for a supply agency in january and although i feel exhausted each day and nervous when going to a new place each day is different and i work hard but can then go home and spend quality time with my own family i am therefore a lot happier t…	118 "118" "i had a permanent position until last christmas and i found that my job was taking over my life and i was neglecting my own family i started to work for a supply agency in january and although i feel exhausted each day and nervous when going to a new place each day is different and i work hard but can then go home and spend quality time with my own family i am therefore a lot happier t…	3	-3	"118[0] "118[0] i[0] had[0] a[0] permanent[0] position[0] until[0] last[0] christmas[0] and[0] i[0] found[0] that[0] my[0] job[0] was[0] taking[0] over[0] my[0] life[0] and[0] i[0] was[0] neglecting[0] my[0] own[0] family[0] i[0] started[0] to[0] work[0] for[0] a[0] supply[0] agency[0] in[0] january[0] and[0] although[0] i[0] feel[0] exhausted[-1] each[0] day[0] and[0] nervous[-2] when[0] going[0…
119 "119" "i enjoy my job although i sometimes feel undervalued by my organization "	119 "119" "i enjoy my job although i sometimes feel undervalued by my organization "	3	-1	"119[0] "119[0] i[0] enjoy[2] my[0] job[0] although[0] i[0] sometimes[0] feel[0] undervalued[0] by[0] my[0] organization[0] [[Sentence=-1,3=word max, 1-5]][[[3,-1 max of sentences]]]
120 "120" "generally i am happy at work i have quite a rewarding job even though it is not in monetary terms can see how the changes implemented make a difference it is frustrating sometimes as it is quite rigid bureaucratic but sometimes that can create challenges which makes it all more interesting "	120 "120" "generally i am happy at work i have quite a rewarding job even though it is not in monetary terms can see how the changes implemented make a difference it is frustrating sometimes as it is quite rigid bureaucratic but sometimes that can create challenges which makes it all more interesting "	2	-3	"120[0] "120[0] generally[0] i[0] am[0] happy[1] at[0] work[0] i[0] have[0] quite[0] a[0] rewarding[1] job[0] even[0] though[0] it[0] is[0] not[0] in[0] monetary[0] terms[0] can[0] see[0] how[0] the[0] changes[0] implemented[0] make[0] a[0] difference[0] it[0] is[0] frustrating[-2] sometimes[0] as[0] it[0] is[0] quite[0] rigid[-1] bureaucratic[0] but[0] sometimes[0] that[0] can[0] create[0] chall…
121 "121" "its a job sometimes i feel underappreciated"	121 "121" "its a job sometimes i feel underappreciated"	1	-1	"121[0] "121[0] its[0] a[0] job[0] sometimes[0] i[0] feel[0] underappreciated[0] [[Sentence=-1,1=word max, 1-5]][[[1,-1 max of sentences]]]
122 "122" "over all i am very happy with my job the work is fulfilling and i feel like i am making a difference the only downside is that it feels like my supervisor does not want to be i the role she is"	122 "122" "over all i am very happy with my job the work is fulfilling and i feel like i am making a difference the only downside is that it feels like my supervisor does not want to be i the role she is"	3	-1	"122[0] "122[0] over[0] all[0] i[0] am[0] very[0] happy[1][1 LastWordBoosterStrength] with[0] my[0] job[0] the[0] work[0] is[0] fulfilling[0] and[0] i[0] feel[0] like[1] i[0] am[0] making[0] a[0] difference[0] the[0] only[0] downside[0] is[0] that[0] it[0] feels[0] like[1] my[0] supervisor[0] does[0] not[0] want[0] to[0] be[0] i[0] the[0] role[0] she[0] is[0] [[Sentence=-1,3=word max, 1-5]][[[3,-…
123 "123" "happy in my job but stressed with workload as other staff are off"	123 "123" "happy in my job but stressed with workload as other staff are off"	2	-2	"123[0] "123[0] happy[1] in[0] my[0] job[0] but[0] stressed[-1] with[0] workload[0] as[0] other[0] staff[0] are[0] off[0] [[Sentence=-2,2=word max, 1-5]][[[2,-2 max of sentences]]]
124 "124" "generally i enjoy my job we all pull together as a team most of the time there s always someone to talk to if your having problems we tend to be like a large work family the only thing i d say is how the main management look down on shop floor workers team leaders and supervisors are hardworking as is most of the staff all in all i enjoy my job and the people i work with and the custom…	124 "124" "generally i enjoy my job we all pull together as a team most of the time there s always someone to talk to if your having problems we tend to be like a large work family the only thing i d say is how the main management look down on shop floor workers team leaders and supervisors are hardworking as is most of the staff all in all i enjoy my job and the people i work with and the custom…	3	-2	"124[0] "124[0] generally[0] i[0] enjoy[2] my[0] job[0] we[0] all[0] pull[0] together[0] as[0] a[0] team[0] most[0] of[0] the[0] time[0] there[0] s[0] always[0] someone[0] to[0] talk[0] to[0] if[0] your[0] having[0] problems[-1] we[0] tend[0] to[0] be[0] like[1] a[0] large[0] work[0] family[0] the[0] only[0] thing[0] i[0] d[0] say[0] is[0] how[0] the[0] main[0] management[0] look[0] down[0] on[0]…
125 "125" "i feel dissatisfied with my job it is not what i thought it was going to be "	125 "125" "i feel dissatisfied with my job it is not what i thought it was going to be "	1	-2	"125[0] "125[0] i[0] feel[0] dissatisfied[-1] with[0] my[0] job[0] it[0] is[0] not[0] what[0] i[0] thought[0] it[0] was[0] going[0] to[0] be[0] [[Sentence=-2,1=word max, 1-5]][[[1,-2 max of sentences]]]
126 "126" "i love helping patients and that keeps me going through a stressful job the management in my department is currently very poor and this makes the job a lot harder"	126 "126" "i love helping patients and that keeps me going through a stressful job the management in my department is currently very poor and this makes the job a lot harder"	3	-3	"126[0] "126[0] i[0] love[2] helping[0] patients[0] and[0] that[0] keeps[0] me[0] going[0] through[0] a[0] stressful[-1] job[0] the[0] management[0] in[0] my[0] department[0] is[0] currently[0] very[0] poor[-1][-1 LastWordBoosterStrength] and[0] this[0] makes[0] the[0] job[0] a[0] lot[0] harder[0] [[Sentence=-3,3=word max, 1-5]][[[3,-3 max of sentences]]]
127 "127" "i enjoy going to work i feel happy in my work i feel valued i would like to stay in bed some mornings but i do not dread going to work"	127 "127" "i enjoy going to work i feel happy in my work i feel valued i would like to stay in bed some mornings but i do not dread going to work"	4	-1	"127[0] "127[0] i[0] enjoy[2] going[0] to[0] work[0] i[0] feel[0] happy[1] in[0] my[0] work[0] i[0] feel[0] valued[1] i[0] would[0] like[1][-1 LastWordBoosterStrength] to[0] stay[0] in[0] bed[0] some[0] mornings[0] but[0] i[0] do[0] not[0] dread[-3][NegatedDueToPreviousWord] going[0] to[0] work[0] [[Sentence=-1,4=word max, 1-5]][[[4,-1 max of sentences]]]
128 "128" "i enjoy my job but feel that more and more is expected from a already overstretched service i have lots of responsibility and the pressure to ensure a high level of care with few resources makes it stressful and busy i have lots of skills and enjoy the challenges my job brings but worry that working too fast may cause mistakes to be made"	128 "128" "i enjoy my job but feel that more and more is expected from a already overstretched service i have lots of responsibility and the pressure to ensure a high level of care with few resources makes it stressful and busy i have lots of skills and enjoy the challenges my job brings but worry that working too fast may cause mistakes to be made"	3	-4	"128[0] "128[0] i[0] enjoy[2] my[0] job[0] but[0] feel[0] that[0] more[0] and[0] more[0] is[0] expected[0] from[0] a[0] already[0] overstretched[0] service[0] i[0] have[0] lots[0] of[0] responsibility[0] and[0] the[0] pressure[-1] to[0] ensure[0] a[0] high[0] level[0] of[0] care[1] with[0] few[0] resources[0] makes[0] it[0] stressful[-1] and[0] busy[0] i[0] have[0] lots[0] of[0] skills[0] and[0] …
129 "129" "i have only been in my current role for a couple of weeks however i feel like i have a purpose at work that my job matters and i make a difference at the moment i like my job but i haven t been there very long "	129 "129" "i have only been in my current role for a couple of weeks however i feel like i have a purpose at work that my job matters and i make a difference at the moment i like my job but i haven t been there very long "	2	-1	"129[0] "129[0] i[0] have[0] only[0] been[0] in[0] my[0] current[0] role[0] for[0] a[0] couple[0] of[0] weeks[0] however[0] i[0] feel[0] like[1] i[0] have[0] a[0] purpose[0] at[0] work[0] that[0] my[0] job[0] matters[0] and[0] i[0] make[0] a[0] difference[0] at[0] the[0] moment[0] i[0] like[1] my[0] job[0] but[0] i[0] haven[0] t[0] been[0] there[0] very[0] long[0] [[Sentence=-1,2=word max, 1-5]][…
130 "130" "i feel happy when i first arrive at work but as it s retail customers can be very challenging i often leave feeling drained and upset due to difficult and rude customers on the days where everything goes smoothly i leave feeling happy and full of energy i am happy in my job as i am currently switching roles this makes me like my job a lot better as a whole"	130 "130" "i feel happy when i first arrive at work but as it s retail customers can be very challenging i often leave feeling drained and upset due to difficult and rude customers on the days where everything goes smoothly i leave feeling happy and full of energy i am happy in my job as i am currently switching roles this makes me like my job a lot better as a whole"	2	-3	"130[0] "130[0] i[0] feel[0] happy[1] when[0] i[0] first[0] arrive[0] at[0] work[0] but[0] as[0] it[0] s[0] retail[0] customers[0] can[0] be[0] very[0] challenging[0] i[0] often[0] leave[0] feeling[0] drained[0] and[0] upset[-2] due[0] to[0] difficult[-1] and[0] rude[-2] customers[0] on[0] the[0] days[0] where[0] everything[0] goes[0] smoothly[0] i[0] leave[0] feeling[0] happy[1] and[0] full[0] o…
131 "131" "basic starter job supportive to other colleagues in order to allow the office to run"	131 "131" "basic starter job supportive to other colleagues in order to allow the office to run"	2	-1	"131[0] "131[0] basic[0] starter[0] job[0] supportive[1] to[0] other[0] colleagues[0] in[0] order[0] to[0] allow[0] the[0] office[0] to[0] run[0] [[Sentence=-1,2=word max, 1-5]][[[2,-1 max of sentences]]]
132 "132" "i like my job it is a bit more simplistic than i would like due to the corporate structure and policies however it pays well which is a motivator but it also allows me a good work life balance which is almost priceless"	132 "132" "i like my job it is a bit more simplistic than i would like due to the corporate structure and policies however it pays well which is a motivator but it also allows me a good work life balance which is almost priceless"	4	-2	"132[0] "132[0] i[0] like[1] my[0] job[0] it[0] is[0] a[0] bit[0] more[0] simplistic[-1] than[0] i[0] would[0] like[1][-1 LastWordBoosterStrength] due[0] to[0] the[0] corporate[0] structure[0] and[0] policies[0] however[0] it[0] pays[0] well[0] which[0] is[0] a[0] motivator[0] but[0] it[0] also[0] allows[0] me[0] a[0] good[1] work[0] life[0] balance[0] which[0] is[0] almost[0] priceless[3] [[Sent…
133 "133" "i am happy with my job in that the work i do i thoroughly enjoy and i think i am good at and make a difference what i am less happy with is the office politics and the stress of working with people who have something to prove luckily i work from home so can minimize the stress of office politics i feel challenged and that i am doing goo when i am working and i m happy with my job altho…	133 "133" "i am happy with my job in that the work i do i thoroughly enjoy and i think i am good at and make a difference what i am less happy with is the office politics and the stress of working with people who have something to prove luckily i work from home so can minimize the stress of office politics i feel challenged and that i am doing goo when i am working and i m happy with my job altho…	3	-2	"133[0] "133[0] i[0] am[0] happy[1] with[0] my[0] job[0] in[0] that[0] the[0] work[0] i[0] do[0] i[0] thoroughly[0] enjoy[2] and[0] i[0] think[0] i[0] am[0] good[1] at[0] and[0] make[0] a[0] difference[0] what[0] i[0] am[0] less[0] happy[1] with[0] is[0] the[0] office[0] politics[0] and[0] the[0] stress[-1] of[0] working[0] with[0] people[0] who[0] have[0] something[0] to[0] prove[0] luckily[2] i…
134 "134" "love my job but ca not take the constant bullying"	134 "134" "love my job but ca not take the constant bullying"	3	-1	"134[0] "134[0] love[2] my[0] job[0] but[0] ca[0] not[0] take[0] the[0] constant[0] bullying[0] [[Sentence=-1,3=word max, 1-5]][[[3,-1 max of sentences]]]
135 "135" "sometimes my job can be stressful as there is deadlines i need to reach but with the fast paced work it keeps me occupied and busy making my shifts go quicker "	135 "135" "sometimes my job can be stressful as there is deadlines i need to reach but with the fast paced work it keeps me occupied and busy making my shifts go quicker "	1	-2	"135[0] "135[0] sometimes[0] my[0] job[0] can[0] be[0] stressful[-1] as[0] there[0] is[0] deadlines[0] i[0] need[0] to[0] reach[0] but[0] with[0] the[0] fast[0] paced[0] work[0] it[0] keeps[0] me[0] occupied[0] and[0] busy[0] making[0] my[0] shifts[0] go[0] quicker[0] [[Sentence=-2,1=word max, 1-5]][[[1,-2 max of sentences]]]
136 "136" "i hate my job and am looking to change careers"	136 "136" "i hate my job and am looking to change careers"	1	-4	"136[0] "136[0] i[0] hate[-3] my[0] job[0] and[0] am[0] looking[0] to[0] change[0] careers[0] [[Sentence=-4,1=word max, 1-5]][[[1,-4 max of sentences]]]
137 "137" "i enjoy my job meeting with people from all works of life"	137 "137" "i enjoy my job meeting with people from all works of life"	3	-1	"137[0] "137[0] i[0] enjoy[2] my[0] job[0] meeting[0] with[0] people[0] from[0] all[0] works[0] of[0] life[0] [[Sentence=-1,3=word max, 1-5]][[[3,-1 max of sentences]]]
138 "138" "there is too much pressure and not enough trained staff to share the load it s a place where you become a victim of your own success"	138 "138" "there is too much pressure and not enough trained staff to share the load it s a place where you become a victim of your own success"	3	-3	"138[0] "138[0] there[0] is[0] too[0] much[0] pressure[-1] and[0] not[0] enough[0] trained[0] staff[0] to[0] share[0] the[0] load[0] it[0] s[0] a[0] place[0] where[0] you[0] become[0] a[0] victim[-2] of[0] your[0] own[0] success[2] [[Sentence=-3,3=word max, 1-5]][[[3,-3 max of sentences]]]
139 "139" "my job is mundane and not well paying my job does not pay for the duties i perform"	139 "139" "my job is mundane and not well paying my job does not pay for the duties i perform"	1	-2	"139[0] "139[0] my[0] job[0] is[0] mundane[-1] and[0] not[0] well[0] paying[0] my[0] job[0] does[0] not[0] pay[0] for[0] the[0] duties[0] i[0] perform[0] [[Sentence=-2,1=word max, 1-5]][[[1,-2 max of sentences]]]
140 "140" "i enjoy my job especially working with the public and the variety that ensures but it is time pressured and the are many admin tasks that need to be constantly done to ensure the smooth running of the service hence i would say that most of the time it s a great job but it s also stressful and choked with red tape"	140 "140" "i enjoy my job especially working with the public and the variety that ensures but it is time pressured and the are many admin tasks that need to be constantly done to ensure the smooth running of the service hence i would say that most of the time it s a great job but it s also stressful and choked with red tape"	3	-4	"140[0] "140[0] i[0] enjoy[2] my[0] job[0] especially[0] working[0] with[0] the[0] public[0] and[0] the[0] variety[0] that[0] ensures[0] but[0] it[0] is[0] time[0] pressured[-1] and[0] the[0] are[0] many[0] admin[0] tasks[0] that[0] need[0] to[0] be[0] constantly[0] done[0] to[0] ensure[0] the[0] smooth[0] running[0] of[0] the[0] service[0] hence[0] i[0] would[0] say[0] that[0] most[0] of[0] the[…
141 "141" "i enjoy my work i find great satisfaction in helping those that are unwell reach their full potential again i do struggle with some team members due to their attitudes however this is not the case with my supervisor this means when i work with certain team members i am more unhappy at work feel this influences my mood with patients "	141 "141" "i enjoy my work i find great satisfaction in helping those that are unwell reach their full potential again i do struggle with some team members due to their attitudes however this is not the case with my supervisor this means when i work with certain team members i am more unhappy at work feel this influences my mood with patients "	3	-3	"141[0] "141[0] i[0] enjoy[2] my[0] work[0] i[0] find[0] great[2] satisfaction[1] in[0] helping[0] those[0] that[0] are[0] unwell[0] reach[0] their[0] full[0] potential[0] again[0] i[0] do[0] struggle[-1] with[0] some[0] team[0] members[0] due[0] to[0] their[0] attitudes[0] however[0] this[0] is[0] not[0] the[0] case[0] with[0] my[0] supervisor[0] this[0] means[0] when[0] i[0] work[0] with[0] cer…
142 "142" "i think my job gives me a purpose of getting up in the morning it gives me satisfaction of performing my daily tasks the people are family orientated and the people at the work place really care about you most of the time i am happy at my job sometimes the customers make it unpleasant i feel good when i am busy"	142 "142" "i think my job gives me a purpose of getting up in the morning it gives me satisfaction of performing my daily tasks the people are family orientated and the people at the work place really care about you most of the time i am happy at my job sometimes the customers make it unpleasant i feel good when i am busy"	3	-3	"142[0] "142[0] i[0] think[0] my[0] job[0] gives[0] me[0] a[0] purpose[0] of[0] getting[0] up[0] in[0] the[0] morning[0] it[0] gives[0] me[0] satisfaction[1] of[0] performing[0] my[0] daily[0] tasks[0] the[0] people[0] are[0] family[0] orientated[0] and[0] the[0] people[0] at[0] the[0] work[0] place[0] really[0] care[1][1 LastWordBoosterStrength] about[0] you[0] most[0] of[0] the[0] time[0] i[0] …
143 "143" "i really like my job because i can help to the customers if they needed and most of the times they are really lovely"	143 "143" "i really like my job because i can help to the customers if they needed and most of the times they are really lovely"	3	-1	"143[0] "143[0] i[0] really[0] like[1][1 LastWordBoosterStrength] my[0] job[0] because[0] i[0] can[0] help[0] to[0] the[0] customers[0] if[0] they[0] needed[0] and[0] most[0] of[0] the[0] times[0] they[0] are[0] really[0] lovely[1][1 LastWordBoosterStrength] [[Sentence=-1,3=word max, 1-5]][[[3,-1 max of sentences]]]
144 "144" "i enjoy my work and what i do knowing it makes a difference to many people year after year is a bonus however i sometimes feel if i left tomorrow the company would believe they could replace me easily however they are very backwards with the wages they offer for the work and roles they re done"	144 "144" "i enjoy my work and what i do knowing it makes a difference to many people year after year is a bonus however i sometimes feel if i left tomorrow the company would believe they could replace me easily however they are very backwards with the wages they offer for the work and roles they re done"	3	-1	"144[0] "144[0] i[0] enjoy[2] my[0] work[0] and[0] what[0] i[0] do[0] knowing[0] it[0] makes[0] a[0] difference[0] to[0] many[0] people[0] year[0] after[0] year[0] is[0] a[0] bonus[0] however[0] i[0] sometimes[0] feel[0] if[0] i[0] left[0] tomorrow[0] the[0] company[0] would[0] believe[0] they[0] could[0] replace[0] me[0] easily[0] however[0] they[0] are[0] very[0] backwards[0] with[0] the[0] wag…
145 "145" "i love my job it works around my family gives me some extra money at the end of the month and is an intense 2 hours"	145 "145" "i love my job it works around my family gives me some extra money at the end of the month and is an intense 2 hours"	3	-1	"145[0] "145[0] i[0] love[2] my[0] job[0] it[0] works[0] around[0] my[0] family[0] gives[0] me[0] some[0] extra[0] money[0] at[0] the[0] end[0] of[0] the[0] month[0] and[0] is[0] an[0] intense[0] 2[0] hours[0] [[Sentence=-1,3=word max, 1-5]][[[3,-1 max of sentences]]]
146 "146" "my job is very diverse and no two days are the same i work as part of a team and feel extremely valued and useful is m used as a sounding board when colleagues have things about their job on their mind is m a good listener and try to give an unbiased opinion"	146 "146" "my job is very diverse and no two days are the same i work as part of a team and feel extremely valued and useful is m used as a sounding board when colleagues have things about their job on their mind is m a good listener and try to give an unbiased opinion"	4	-1	"146[0] "146[0] my[0] job[0] is[0] very[0] diverse[0] and[0] no[0] two[0] days[0] are[0] the[0] same[0] i[0] work[0] as[0] part[0] of[0] a[0] team[0] and[0] feel[0] extremely[0] valued[1][2 LastWordBoosterStrength] and[0] useful[1] is[0] m[0] used[0] as[0] a[0] sounding[0] board[0] when[0] colleagues[0] have[0] things[0] about[0] their[0] job[0] on[0] their[0] mind[0] is[0] m[0] a[0] good[1] list…
147 "147" "i would not be able to live without work i enjoy being at work but hate getting up for it once i m there i m fine and work hard i could not just sit at home and do nothing work keeps me busy which i like"	147 "147" "i would not be able to live without work i enjoy being at work but hate getting up for it once i m there i m fine and work hard i could not just sit at home and do nothing work keeps me busy which i like"	3	-4	"147[0] "147[0] i[0] would[0] not[0] be[0] able[0] to[0] live[0] without[0] work[0] i[0] enjoy[2] being[0] at[0] work[0] but[0] hate[-3] getting[0] up[0] for[0] it[0] once[0] i[0] m[0] there[0] i[0] m[0] fine[2] and[0] work[0] hard[0] i[0] could[0] not[0] just[0] sit[0] at[0] home[0] and[0] do[0] nothing[0] work[0] keeps[0] me[0] busy[0] which[0] i[0] like[1] [[Sentence=-4,3=word max, 1-5]][[[3,-…
148 "148" "for me work is just a way to earn money i do not have any input into what i do so i do not get a lot back from my job at this time in my life this is okay i no longer feel that work is the most important part of my life i used to when i was younger but no longer"	148 "148" "for me work is just a way to earn money i do not have any input into what i do so i do not get a lot back from my job at this time in my life this is okay i no longer feel that work is the most important part of my life i used to when i was younger but no longer"	1	-1	"148[0] "148[0] for[0] me[0] work[0] is[0] just[0] a[0] way[0] to[0] earn[0] money[0] i[0] do[0] not[0] have[0] any[0] input[0] into[0] what[0] i[0] do[0] so[0] i[0] do[0] not[0] get[0] a[0] lot[0] back[0] from[0] my[0] job[0] at[0] this[0] time[0] in[0] my[0] life[0] this[0] is[0] okay[0] i[0] no[0] longer[0] feel[0] that[0] work[0] is[0] the[0] most[0] important[0] part[0] of[0] my[0] life[0] i…
149 "149" "i sometimes feel overwhelmed with my job and need to ensure i m on top of certain tasks at the expense of the quality of my relationships with peers and staff i like to be working but wish it was possible to work slightly fewer hours to improve my work life balance i feel i have a good overall pay and reward package for the job that i do and the hours i work i sometimes do not feel con…	149 "149" "i sometimes feel overwhelmed with my job and need to ensure i m on top of certain tasks at the expense of the quality of my relationships with peers and staff i like to be working but wish it was possible to work slightly fewer hours to improve my work life balance i feel i have a good overall pay and reward package for the job that i do and the hours i work i sometimes do not feel con…	2	-3	"149[0] "149[0] i[0] sometimes[0] feel[0] overwhelmed[-2] with[0] my[0] job[0] and[0] need[0] to[0] ensure[0] i[0] m[0] on[0] top[0] of[0] certain[0] tasks[0] at[0] the[0] expense[-1] of[0] the[0] quality[0] of[0] my[0] relationships[0] with[0] peers[0] and[0] staff[0] i[0] like[1] to[0] be[0] working[0] but[0] wish[0] it[0] was[0] possible[0] to[0] work[0] slightly[0] fewer[0] hours[0] to[0] imp…
150 "150" "some times i like my job other times not really"	150 "150" "some times i like my job other times not really"	2	-1	"150[0] "150[0] some[0] times[0] i[0] like[1] my[0] job[0] other[0] times[0] not[0] really[0] [[Sentence=-1,2=word max, 1-5]][[[2,-1 max of sentences]]]
151 "151" "i feel my uses are invaluable i contribute to the working place"	151 "151" "i feel my uses are invaluable i contribute to the working place"	1	-1	"151[0] "151[0] i[0] feel[0] my[0] uses[0] are[0] invaluable[0] i[0] contribute[0] to[0] the[0] working[0] place[0] [[Sentence=-1,1=word max, 1-5]][[[1,-1 max of sentences]]]
152 "152" "i feel extremely fulfilled by the work my organization does when i am frustrated with my work it is because i do not have the opportunity to work on the projects i am most passionate about despite being very dissatisfied with the pay i accept that it is a part of working in the sector that my organization operates in i do not work for the pay or for any other benefits i work for this o…	152 "152" "i feel extremely fulfilled by the work my organization does when i am frustrated with my work it is because i do not have the opportunity to work on the projects i am most passionate about despite being very dissatisfied with the pay i accept that it is a part of working in the sector that my organization operates in i do not work for the pay or for any other benefits i work for this o…	3	-3	"152[0] "152[0] i[0] feel[0] extremely[0] fulfilled[0] by[0] the[0] work[0] my[0] organization[0] does[0] when[0] i[0] am[0] frustrated[-2] with[0] my[0] work[0] it[0] is[0] because[0] i[0] do[0] not[0] have[0] the[0] opportunity[0] to[0] work[0] on[0] the[0] projects[0] i[0] am[0] most[0] passionate[2] about[0] despite[0] being[0] very[0] dissatisfied[-1][-1 LastWordBoosterStrength] with[0] the[…
153 "153" "as a whole i feel positively about my job sometimes i do not feel motivated when i wake up to go to work but when i think about it i enjoy what i do and i am lucky for that when i am doing tasks i enjoy i feel confident and passionate and happy in my job i do feel excited about certain aspects of my job too but also my job does bring me down sometimes for a number of reasons and many o…	153 "153" "as a whole i feel positively about my job sometimes i do not feel motivated when i wake up to go to work but when i think about it i enjoy what i do and i am lucky for that when i am doing tasks i enjoy i feel confident and passionate and happy in my job i do feel excited about certain aspects of my job too but also my job does bring me down sometimes for a number of reasons and many o…	3	-1	"153[0] "153[0] as[0] a[0] whole[0] i[0] feel[0] positively[2] about[0] my[0] job[0] sometimes[0] i[0] do[0] not[0] feel[0] motivated[0] when[0] i[0] wake[0] up[0] to[0] go[0] to[0] work[0] but[0] when[0] i[0] think[0] about[0] it[0] i[0] enjoy[2] what[0] i[0] do[0] and[0] i[0] am[0] lucky[1] for[0] that[0] when[0] i[0] am[0] doing[0] tasks[0] i[0] enjoy[2] i[0] feel[0] confident[1] and[0] passio…
154 "154" "i love my role and the people who work there however they do take advantage of people quite often they often get people doing roles above their pay grade for long lengths of time and then say it is good experience rather than giving them a promotion"	154 "154" "i love my role and the people who work there however they do take advantage of people quite often they often get people doing roles above their pay grade for long lengths of time and then say it is good experience rather than giving them a promotion"	3	-1	"154[0] "154[0] i[0] love[2] my[0] role[0] and[0] the[0] people[0] who[0] work[0] there[0] however[0] they[0] do[0] take[0] advantage[0] of[0] people[0] quite[0] often[0] they[0] often[0] get[0] people[0] doing[0] roles[0] above[0] their[0] pay[0] grade[0] for[0] long[0] lengths[0] of[0] time[0] and[0] then[0] say[0] it[0] is[0] good[1] experience[0] rather[0] than[0] giving[0] them[0] a[0] promo…
155 "155" "i enjoy the work i do the rewards are great and i do not think i could improve on that the people i work with are sensitive and friendly they offer advice and share information and skills i am supported by my supervisor they listen and respond to problems "	155 "155" "i enjoy the work i do the rewards are great and i do not think i could improve on that the people i work with are sensitive and friendly they offer advice and share information and skills i am supported by my supervisor they listen and respond to problems "	3	-2	"155[0] "155[0] i[0] enjoy[2] the[0] work[0] i[0] do[0] the[0] rewards[1] are[0] great[2] and[0] i[0] do[0] not[0] think[0] i[0] could[0] improve[1][-1 LastWordBoosterStrength] on[0] that[0] the[0] people[0] i[0] work[0] with[0] are[0] sensitive[0] and[0] friendly[1] they[0] offer[0] advice[0] and[0] share[0] information[0] and[0] skills[0] i[0] am[0] supported[1] by[0] my[0] supervisor[0] they[0…
156 "156" "my role is challenging and rewarding i have developed my skill set immensely whilst working at the school there is great team spirit and everyone is happy to help each other in the differing roles we do"	156 "156" "my role is challenging and rewarding i have developed my skill set immensely whilst working at the school there is great team spirit and everyone is happy to help each other in the differing roles we do"	3	-1	"156[0] "156[0] my[0] role[0] is[0] challenging[0] and[0] rewarding[1] i[0] have[0] developed[0] my[0] skill[0] set[0] immensely[0] whilst[0] working[0] at[0] the[0] school[0] there[0] is[0] great[2] team[0] spirit[0] and[0] everyone[0] is[0] happy[1] to[0] help[0] each[0] other[0] in[0] the[0] differing[0] roles[0] we[0] do[0] [[Sentence=-1,3=word max, 1-5]][[[3,-1 max of sentences]]]
157 "157" "overall i love my job because it gives me a lot of freedom the pay is not great but the nice people i work with and for coupled with the freedom makes up for it the only complaint i d have is that currently do not have as many hours as i d like but i occasionally get more depending on the month "	157 "157" "overall i love my job because it gives me a lot of freedom the pay is not great but the nice people i work with and for coupled with the freedom makes up for it the only complaint i d have is that currently do not have as many hours as i d like but i occasionally get more depending on the month "	3	-3	"157[0] "157[0] overall[0] i[0] love[2] my[0] job[0] because[0] it[0] gives[0] me[0] a[0] lot[0] of[0] freedom[0] the[0] pay[0] is[0] not[0] great[2][NegatedDueToPreviousWord] but[0] the[0] nice[1] people[0] i[0] work[0] with[0] and[0] for[0] coupled[0] with[0] the[0] freedom[0] makes[0] up[0] for[0] it[0] the[0] only[0] complaint[-1] i[0] d[0] have[0] is[0] that[0] currently[0] do[0] not[0] have…
158 "158" "i enjoy certain elements of my job role and some of the people in the small team that i work i often get irritated by people who do not have the same work ethic as myself "	158 "158" "i enjoy certain elements of my job role and some of the people in the small team that i work i often get irritated by people who do not have the same work ethic as myself "	3	-3	"158[0] "158[0] i[0] enjoy[2] certain[0] elements[0] of[0] my[0] job[0] role[0] and[0] some[0] of[0] the[0] people[0] in[0] the[0] small[0] team[0] that[0] i[0] work[0] i[0] often[0] get[0] irritated[-2] by[0] people[0] who[0] do[0] not[0] have[0] the[0] same[0] work[0] ethic[0] as[0] myself[0] [[Sentence=-3,3=word max, 1-5]][[[3,-3 max of sentences]]]
159 "159" "i hate my job and i done t like the people management is terrible "	159 "159" "i hate my job and i done t like the people management is terrible "	2	-4	"159[0] "159[0] i[0] hate[-3] my[0] job[0] and[0] i[0] done[0] t[0] like[1] the[0] people[0] management[0] is[0] terrible[-3] [[Sentence=-4,2=word max, 1-5]][[[2,-4 max of sentences]]]
160 "160" "i feel like i make a difference and i ca not imagine doing another one where i would be much happier i moan about it sometimes but i think that would be true of anywhere and in general i like it "	160 "160" "i feel like i make a difference and i ca not imagine doing another one where i would be much happier i moan about it sometimes but i think that would be true of anywhere and in general i like it "	3	-2	"160[0] "160[0] i[0] feel[0] like[1] i[0] make[0] a[0] difference[0] and[0] i[0] ca[0] not[0] imagine[0] doing[0] another[0] one[0] where[0] i[0] would[0] be[0] much[0] happier[2] i[0] moan[-1] about[0] it[0] sometimes[0] but[0] i[0] think[0] that[0] would[0] be[0] true[1] of[0] anywhere[0] and[0] in[0] general[0] i[0] like[1] it[0] [[Sentence=-2,3=word max, 1-5]][[[3,-2 max of sentences]]]
161 "161" " i like parts of my job more than others i do feel respected in my job and my role on occasion it is challenging and can be tough which is better because it gives me more fulfillment i have a good team which i work with every week when it s busy it s better the time goes quicker "	161 "161" " i like parts of my job more than others i do feel respected in my job and my role on occasion it is challenging and can be tough which is better because it gives me more fulfilment i have a good team which i work with every week when it s busy it s better the time goes quicker "	3	-2	"161[0] "161[0] i[0] like[1] parts[0] of[0] my[0] job[0] more[0] than[0] others[0] i[0] do[0] feel[0] respected[2] in[0] my[0] job[0] and[0] my[0] role[0] on[0] occasion[0] it[0] is[0] challenging[0] and[0] can[0] be[0] tough[-1] which[0] is[0] better[0] because[0] it[0] gives[0] me[0] more[0] fulfillment/fulfilment[0] i[0] have[0] a[0] good[1] team[0] which[0] i[0] work[0] with[0] every[0] week[…
162 "162" "when i am working i generally feel bored my work is quote repetitive however i am occasionally allowed to do something that i enjoy because it is different and challenges me the company is a good company to work for and the job was good whilst i was having children but now i ve finished having children i want something more interesting i like my job because of the people mostly and it …	162 "162" "when i am working i generally feel bored my work is quote repetitive however i am occasionally allowed to do something that i enjoy because it is different and challenges me the company is a good company to work for and the job was good whilst i was having children but now i ve finished having children i want something more interesting i like my job because of the people mostly and it …	3	-2	"162[0] "162[0] when[0] i[0] am[0] working[0] i[0] generally[0] feel[0] bored[-1] my[0] work[0] is[0] quote[0] repetitive[0] however[0] i[0] am[0] occasionally[0] allowed[0] to[0] do[0] something[0] that[0] i[0] enjoy[2] because[0] it[0] is[0] different[0] and[0] challenges[-1] me[0] the[0] company[0] is[0] a[0] good[1] company[0] to[0] work[0] for[0] and[0] the[0] job[0] was[0] good[1] whilst[0]…
163 "163" "i feel good when i am working as i love to do things properly and set myself tasks to get things done i am happy with my job but it is not a job i love and i wish i had of followed my dream when i was younger i am just happy that i am in a good job with stability and live comfortably although i do wish we had extra money for holidays etc "	163 "163" "i feel good when i am working as i love to do things properly and set myself tasks to get things done i am happy with my job but it is not a job i love and i wish i had of followed my dream when i was younger i am just happy that i am in a good job with stability and live comfortably although i do wish we had extra money for holidays etc "	3	-2	"163[0] "163[0] i[0] feel[0] good[1] when[0] i[0] am[0] working[0] as[0] i[0] love[2] to[0] do[0] things[0] properly[0] and[0] set[0] myself[0] tasks[0] to[0] get[0] things[0] done[0] i[0] am[0] happy[1] with[0] my[0] job[0] but[0] it[0] is[0] not[0] a[0] job[0] i[0] love[2] and[0] i[0] wish[0] i[0] had[0] of[0] followed[0] my[0] dream[0] when[0] i[0] was[0] younger[0] i[0] am[0] just[0] happy[1]…
164 "164" "i generally enjoy my work i like to be challenged and stimulated and my work does this of course there are bad days but overall i do enjoy my job"	164 "164" "i generally enjoy my work i like to be challenged and stimulated and my work does this of course there are bad days but overall i do enjoy my job"	3	-2	"164[0] "164[0] i[0] generally[0] enjoy[2] my[0] work[0] i[0] like[1] to[0] be[0] challenged[-1] and[0] stimulated[0] and[0] my[0] work[0] does[0] this[0] of[0] course[0] there[0] are[0] bad[-1] days[0] but[0] overall[0] i[0] do[0] enjoy[2] my[0] job[0] [[Sentence=-2,3=word max, 1-5]][[[3,-2 max of sentences]]]
165 "165" "my job is very stressful and a lot is asked of me daily i like my job have become comfortable working there as i ve been there for many years but i now i have taken on the role as a manager i am exhausted constantly"	165 "165" "my job is very stressful and a lot is asked of me daily i like my job have become comfortable working there as i ve been there for many years but i now i have taken on the role as a manager i am exhausted constantly"	2	-3	"165[0] "165[0] my[0] job[0] is[0] very[0] stressful[-1][-1 LastWordBoosterStrength] and[0] a[0] lot[0] is[0] asked[0] of[0] me[0] daily[0] i[0] like[1] my[0] job[0] have[0] become[0] comfortable[1] working[0] there[0] as[0] i[0] ve[0] been[0] there[0] for[0] many[0] years[0] but[0] i[0] now[0] i[0] have[0] taken[0] on[0] the[0] role[0] as[0] a[0] manager[0] i[0] am[0] exhausted[-1] constantly[0]…
166 "166" "my job brings me pleasure although it is challenging i am proud of what i do and i enjoy the teamwork"	166 "166" "my job brings me pleasure although it is challenging i am proud of what i do and i enjoy the teamwork"	3	-1	"166[0] "166[0] my[0] job[0] brings[0] me[0] pleasure[2] although[0] it[0] is[0] challenging[0] i[0] am[0] proud[1] of[0] what[0] i[0] do[0] and[0] i[0] enjoy[2] the[0] teamwork[0] [[Sentence=-1,3=word max, 1-5]][[[3,-1 max of sentences]]]
167 "167" "i really enjoy my job as i get to make a difference to people s lives and the people i meet everyday are extraordinary working in healthcare is an amazing industry to work in and i always look forward to the day s challenges the team i work with are hardworking and we all work together to provide the best care for our patients"	167 "167" "i really enjoy my job as i get to make a difference to people s lives and the people i meet everyday are extraordinary working in healthcare is an amazing industry to work in and i always look forward to the day s challenges the team i work with are hardworking and we all work together to provide the best care for our patients"	4	-2	"167[0] "167[0] i[0] really[0] enjoy[2][1 LastWordBoosterStrength] my[0] job[0] as[0] i[0] get[0] to[0] make[0] a[0] difference[0] to[0] people[0] s[0] lives[0] and[0] the[0] people[0] i[0] meet[0] everyday[0] are[0] extraordinary[0] working[0] in[0] healthcare[0] is[0] an[0] amazing[2] industry[0] to[0] work[0] in[0] and[0] i[0] always[0] look[0] forward[0] to[0] the[0] day[0] s[0] challenges[-1…
168 "168" "a very engaging and interesting position that s giving me time to grow and develop and prepare for a future career i am very happy with the tasks i have to do which are often fun and interesting and rarely boring i am very excited for the future prospects that this job should open for me "	168 "168" "a very engaging and interesting position that s giving me time to grow and develop and prepare for a future career i am very happy with the tasks i have to do which are often fun and interesting and rarely boring i am very excited for the future prospects that this job should open for me "	4	-2	"168[0] "168[0] a[0] very[0] engaging[0] and[0] interesting[1] position[0] that[0] s[0] giving[0] me[0] time[0] to[0] grow[0] and[0] develop[0] and[0] prepare[0] for[0] a[0] future[0] career[0] i[0] am[0] very[0] happy[1][1 LastWordBoosterStrength] with[0] the[0] tasks[0] i[0] have[0] to[0] do[0] which[0] are[0] often[0] fun[1] and[0] interesting[1] and[0] rarely[0] boring[-1] i[0] am[0] very[0] …
169 "169" "on days i hate it on days i love it if i could just do my job without the management i would loved it i think about quitting regularly "	169 "169" "on days i hate it on days i love it if i could just do my job without the management i would loved it i think about quitting regularly "	3	-4	"169[0] "169[0] on[0] days[0] i[0] hate[-3] it[0] on[0] days[0] i[0] love[2] it[0] if[0] i[0] could[0] just[0] do[0] my[0] job[0] without[0] the[0] management[0] i[0] would[0] loved[3][-1 LastWordBoosterStrength] it[0] i[0] think[0] about[0] quitting[0] regularly[0] [[Sentence=-4,3=word max, 1-5]][[[3,-4 max of sentences]]]
170 "170" "i enjoy my job as it provides me challenging opportunities to solve complex issues"	170 "170" "i enjoy my job as it provides me challenging opportunities to solve complex issues"	3	-1	"170[0] "170[0] i[0] enjoy[2] my[0] job[0] as[0] it[0] provides[0] me[0] challenging[0] opportunities[0] to[0] solve[0] complex[0] issues[0] [[Sentence=-1,3=word max, 1-5]][[[3,-1 max of sentences]]]
171 "171" "it is very important to the recovery of patients but i feel like more could be done to improve the catering as a whole and more needs to be done about staff morale and how much support we are given"	171 "171" "it is very important to the recovery of patients but i feel like more could be done to improve the catering as a whole and more needs to be done about staff morale and how much support we are given"	2	-1	"171[0] "171[0] it[0] is[0] very[0] important[0] to[0] the[0] recovery[0] of[0] patients[0] but[0] i[0] feel[0] like[1] more[0] could[0] be[0] done[0] to[0] improve[1] the[0] catering[0] as[0] a[0] whole[0] and[0] more[0] needs[0] to[0] be[0] done[0] about[0] staff[0] morale[0] and[0] how[0] much[0] support[1] we[0] are[0] given[0] [[Sentence=-1,2=word max, 1-5]][[[2,-1 max of sentences]]]
172 "172" "i can very easily do the day job in the team but am struggling to make the time to shake this off and focus on the more managerial aspects which is what the company pays me a premium to do"	172 "172" "i can very easily do the day job in the team but am struggling to make the time to shake this off and focus on the more managerial aspects which is what the company pays me a premium to do"	1	-2	"172[0] "172[0] i[0] can[0] very[0] easily[0] do[0] the[0] day[0] job[0] in[0] the[0] team[0] but[0] am[0] struggling[-1] to[0] make[0] the[0] time[0] to[0] shake[-1] this[0] off[0] and[0] focus[0] on[0] the[0] more[0] managerial[0] aspects[0] which[0] is[0] what[0] the[0] company[0] pays[0] me[0] a[0] premium[0] to[0] do[0] [[Sentence=-2,1=word max, 1-5]][[[1,-2 max of sentences]]]
173 "173" "its ok the hours are convenient leave and flexi are good"	173 "173" "its ok the hours are convenient leave and flexi are good"	2	-1	"173[0] "173[0] its[0] ok[0] the[0] hours[0] are[0] convenient[0] leave[0] and[0] flexi[0] are[0] good[1] [[Sentence=-1,2=word max, 1-5]][[[2,-1 max of sentences]]]
174 "174" "i like my job i am good at it my workmates are great and i get along with most the upper management i m not a fan of it but the jobs okay the people i m around often are okay i just wish it was a little better paid it is also close to me so no commute costs"	174 "174" "i like my job i am good at it my workmates are great and i get along with most the upper management i m not a fan of it but the jobs okay the people i m around often are okay i just wish it was a little better paid it is also close to me so no commute costs"	3	-1	"174[0] "174[0] i[0] like[1] my[0] job[0] i[0] am[0] good[1] at[0] it[0] my[0] workmates[0] are[0] great[2] and[0] i[0] get[0] along[0] with[0] most[0] the[0] upper[0] management[0] i[0] m[0] not[0] a[0] fan[0] of[0] it[0] but[0] the[0] jobs[0] okay[0] the[0] people[0] i[0] m[0] around[0] often[0] are[0] okay[0] i[0] just[0] wish[0] it[0] was[0] a[0] little[0] better[0] paid[0] it[0] is[0] also[0…
175 "175" "i am happy with my current role in my organization while it has been a recent move in my career that distances me from operations to more strategic and decision making roles i am content with what i do and i feel rewarded for it"	175 "175" "i am happy with my current role in my organization while it has been a recent move in my career that distances me from operations to more strategic and decision making roles i am content with what i do and i feel rewarded for it"	2	-1	"175[0] "175[0] i[0] am[0] happy[1] with[0] my[0] current[0] role[0] in[0] my[0] organization[0] while[0] it[0] has[0] been[0] a[0] recent[0] move[0] in[0] my[0] career[0] that[0] distances[0] me[0] from[0] operations[0] to[0] more[0] strategic[0] and[0] decision[0] making[0] roles[0] i[0] am[0] content[0] with[0] what[0] i[0] do[0] and[0] i[0] feel[0] rewarded[1] for[0] it[0] [[Sentence=-1,2=wor…
176 "176" "i enjoy the circumstances around the job that i hold especially as it is of real noticeable benefit to the community however i personally do not feel stretched by the position and can end up feeling rather bored i do not dislike the surroundings or my colleagues however i can end up feeling like it is rather mundane "	176 "176" "i enjoy the circumstances around the job that i hold especially as it is of real noticeable benefit to the community however i personally do not feel stretched by the position and can end up feeling rather bored i do not dislike the surroundings or my colleagues however i can end up feeling like it is rather mundane "	3	-2	"176[0] "176[0] i[0] enjoy[2] the[0] circumstances[0] around[0] the[0] job[0] that[0] i[0] hold[0] especially[0] as[0] it[0] is[0] of[0] real[0] noticeable[0] benefit[0] to[0] the[0] community[0] however[0] i[0] personally[0] do[0] not[0] feel[0] stretched[0] by[0] the[0] position[0] and[0] can[0] end[0] up[0] feeling[0] rather[0] bored[-1] i[0] do[0] not[0] dislike[-2][NegatedDueToPreviousWord] …
177 "177" "my job required me to develop a sales pattern to teach to others do not like it but i just learned to tolerate it"	177 "177" "my job required me to develop a sales pattern to teach to others do not like it but i just learned to tolerate it"	1	-2	"177[0] "177[0] my[0] job[0] required[0] me[0] to[0] develop[0] a[0] sales[0] pattern[0] to[0] teach[0] to[0] others[0] do[0] not[0] like[1][NegatedDueToPreviousWord] it[0] but[0] i[0] just[0] learned[0] to[0] tolerate[0] it[0] [[Sentence=-2,1=word max, 1-5]][[[1,-2 max of sentences]]]
178 "178" "i hate my job i work hard but get no reward my manager do sent like me as i m not a yes person he only hires or promotes females whom he has slept with or wants to sleep with and fires ones who dislike him i find it very hard to work at my place but i have bills and a family i have no choice"	178 "178" "i hate my job i work hard but get no reward my manager do sent like me as i m not a yes person he only hires or promotes females whom he has slept with or wants to sleep with and fires ones who dislike him i find it very hard to work at my place but i have bills and a family i have no choice"	2	-4	"178[0] "178[0] i[0] hate[-3] my[0] job[0] i[0] work[0] hard[0] but[0] get[0] no[0] reward[1] my[0] manager[0] do[0] sent[0] like[1] me[0] as[0] i[0] m[0] not[0] a[0] yes[0] person[0] he[0] only[0] hires[0] or[0] promotes[0] females[0] whom[0] he[0] has[0] slept[0] with[0] or[0] wants[0] to[0] sleep[0] with[0] and[0] fires[0] ones[0] who[0] dislike[-2] him[0] i[0] find[0] it[0] very[0] hard[0] to…
179 "179" "i m happy in my job but feel like it does not push me to my limits i have skills i need to learn and have had to push myself and look outside of work"	179 "179" "i m happy in my job but feel like it does not push me to my limits i have skills i need to learn and have had to push myself and look outside of work"	2	-1	"179[0] "179[0] i[0] m[0] happy[1] in[0] my[0] job[0] but[0] feel[0] like[1] it[0] does[0] not[0] push[0] me[0] to[0] my[0] limits[0] i[0] have[0] skills[0] i[0] need[0] to[0] learn[0] and[0] have[0] had[0] to[0] push[0] myself[0] and[0] look[0] outside[0] of[0] work[0] [[Sentence=-1,2=word max, 1-5]][[[2,-1 max of sentences]]]
180 "180" "i enjoy the work that i do saving lives however do not appreciate my supervisors or the company i have the best colleague s do no want to do this job for the rest of my life"	180 "180" "i enjoy the work that i do saving lives however do not appreciate my supervisors or the company i have the best colleague s do no want to do this job for the rest of my life"	3	-2	"180[0] "180[0] i[0] enjoy[2] the[0] work[0] that[0] i[0] do[0] saving[0] lives[0] however[0] do[0] not[0] appreciate[1][NegatedDueToPreviousWord] my[0] supervisors[0] or[0] the[0] company[0] i[0] have[0] the[0] best[1] colleague[0] s[0] do[0] no[0] want[0] to[0] do[0] this[0] job[0] for[0] the[0] rest[0] of[0] my[0] life[0] [[Sentence=-2,3=word max, 1-5]][[[3,-2 max of sentences]]]
181 "181" "i struggle immensely with my job but that is mainly due to my disability which makes it almost unbearable i did not used to struggle and then enjoyed it more i find that mentally it is not very challenging and that i am undervalued at an organizational level but not necessarily by immediate management i have a huge amount of pride and respect for the values and goals of the organizatio…	181 "181" "i struggle immensely with my job but that is mainly due to my disability which makes it almost unbearable i did not used to struggle and then enjoyed it more i find that mentally it is not very challenging and that i am undervalued at an organizational level but not necessarily by immediate management i have a huge amount of pride and respect for the values and goals of the organizatio…	3	-4	"181[0] "181[0] i[0] struggle[-1] immensely[0] with[0] my[0] job[0] but[0] that[0] is[0] mainly[0] due[0] to[0] my[0] disability[0] which[0] makes[0] it[0] almost[0] unbearable[-3] i[0] did[0] not[0] used[0] to[0] struggle[-1] and[0] then[0] enjoyed[2] it[0] more[0] i[0] find[0] that[0] mentally[0] it[0] is[0] not[0] very[0] challenging[0] and[0] that[0] i[0] am[0] undervalued[0] at[0] an[0] orga…
182 "182" "i enjoy my job i have a lot of autonomy in the tasks i take although the pay is not often in the area i like depending on my efficiency and bonuses and such i get to work from home which is somewhat important to me all in all i mostly like my job i get to improve the way that i do it and gaining expertise is rewarding"	182 "182" "i enjoy my job i have a lot of autonomy in the tasks i take although the pay is not often in the area i like depending on my efficiency and bonuses and such i get to work from home which is somewhat important to me all in all i mostly like my job i get to improve the way that i do it and gaining expertise is rewarding"	3	-1	"182[0] "182[0] i[0] enjoy[2] my[0] job[0] i[0] have[0] a[0] lot[0] of[0] autonomy[0] in[0] the[0] tasks[0] i[0] take[0] although[0] the[0] pay[0] is[0] not[0] often[0] in[0] the[0] area[0] i[0] like[1] depending[0] on[0] my[0] efficiency[0] and[0] bonuses[0] and[0] such[0] i[0] get[0] to[0] work[0] from[0] home[0] which[0] is[0] somewhat[0] important[0] to[0] me[0] all[0] in[0] all[0] i[0] mostl…
183 "183" "i am happy with my job almost all of the time however being short staffed and busier than ever each week is more stressful than the last and i cannot see that changing any time soon i love my job and worked hard to achieve the necessary qualifications needed for it "	183 "183" "i am happy with my job almost all of the time however being short staffed and busier than ever each week is more stressful than the last and i cannot see that changing any time soon i love my job and worked hard to achieve the necessary qualifications needed for it "	3	-2	"183[0] "183[0] i[0] am[0] happy[1] with[0] my[0] job[0] almost[0] all[0] of[0] the[0] time[0] however[0] being[0] short[0] staffed[0] and[0] busier[0] than[0] ever[0] each[0] week[0] is[0] more[0] stressful[-1] than[0] the[0] last[0] and[0] i[0] cannot[0] see[0] that[0] changing[0] any[0] time[0] soon[0] i[0] love[2] my[0] job[0] and[0] worked[0] hard[0] to[0] achieve[0] the[0] necessary[0] qual…
184 "184" "i feel challenged to find innovative solutions to the company objectives this stimulates me in my job and allows me to explore new ideas and develop new skills i am involved in different projects and i feel i can always bring my contribution to the discussion"	184 "184" "i feel challenged to find innovative solutions to the company objectives this stimulates me in my job and allows me to explore new ideas and develop new skills i am involved in different projects and i feel i can always bring my contribution to the discussion"	1	-2	"184[0] "184[0] i[0] feel[0] challenged[-1] to[0] find[0] innovative[0] solutions[0] to[0] the[0] company[0] objectives[0] this[0] stimulates[0] me[0] in[0] my[0] job[0] and[0] allows[0] me[0] to[0] explore[0] new[0] ideas[0] and[0] develop[0] new[0] skills[0] i[0] am[0] involved[0] in[0] different[0] projects[0] and[0] i[0] feel[0] i[0] can[0] always[0] bring[0] my[0] contribution[0] to[0] the[0…
185 "185" "the work i do is important and carries a lot of job satisfaction and through my job i m happy and enjoy my work"	185 "185" "the work i do is important and carries a lot of job satisfaction and through my job i m happy and enjoy my work"	3	-1	"185[0] "185[0] the[0] work[0] i[0] do[0] is[0] important[0] and[0] carries[0] a[0] lot[0] of[0] job[0] satisfaction[1] and[0] through[0] my[0] job[0] i[0] m[0] happy[1] and[0] enjoy[2] my[0] work[0] [[Sentence=-1,3=word max, 1-5]][[[3,-1 max of sentences]]]
186 "186" "i really enjoy my job in terms of the tasks that i perform they are very varied i also work part time and my job allows me to work flexibly around bringing up my daughter i do like my job very much but at the same time feel a bit unsettled due to departmental restructuring"	186 "186" "i really enjoy my job in terms of the tasks that i perform they are very varied i also work part time and my job allows me to work flexibly around bringing up my daughter i do like my job very much but at the same time feel a bit unsettled due to departmental restructuring"	4	-1	"186[0] "186[0] i[0] really[0] enjoy[2][1 LastWordBoosterStrength] my[0] job[0] in[0] terms[0] of[0] the[0] tasks[0] that[0] i[0] perform[0] they[0] are[0] very[0] varied[0] i[0] also[0] work[0] part[0] time[0] and[0] my[0] job[0] allows[0] me[0] to[0] work[0] flexibly[0] around[0] bringing[0] up[0] my[0] daughter[0] i[0] do[0] like[1] my[0] job[0] very[0] much[0] but[0] at[0] the[0] same[0] time…
187 "187" "i feel happy with my job at the present time i work within a great team who all get on really well and work well together i feel like i have job satisfaction "	187 "187" "i feel happy with my job at the present time i work within a great team who all get on really well and work well together i feel like i have job satisfaction "	3	-1	"187[0] "187[0] i[0] feel[0] happy[1] with[0] my[0] job[0] at[0] the[0] present[0] time[0] i[0] work[0] within[0] a[0] great[2] team[0] who[0] all[0] get[0] on[0] really[0] well[0] and[0] work[0] well[0] together[0] i[0] feel[0] like[1] i[0] have[0] job[0] satisfaction[1] [[Sentence=-1,3=word max, 1-5]][[[3,-1 max of sentences]]]
188 "188" "my work can be tiring but overall i am happy with my job i feel as if my work is important and essential in helping children with their education sometimes it can feel overwhelming but overall it is positive"	188 "188" "my work can be tiring but overall i am happy with my job i feel as if my work is important and essential in helping children with their education sometimes it can feel overwhelming but overall it is positive"	3	-3	"188[0] "188[0] my[0] work[0] can[0] be[0] tiring[0] but[0] overall[0] i[0] am[0] happy[1] with[0] my[0] job[0] i[0] feel[0] as[0] if[0] my[0] work[0] is[0] important[0] and[0] essential[0] in[0] helping[0] children[0] with[0] their[0] education[0] sometimes[0] it[0] can[0] feel[0] overwhelming[-2] but[0] overall[0] it[0] is[0] positive[2] [[Sentence=-3,3=word max, 1-5]][[[3,-3 max of sentences]]]
189 "189" "i enjoy my job i do not have any sunday night panic about going to work on monday i have a very responsible position working with public services and looking after vulnerable people but this is very fulfilling my supervisor is excellent "	189 "189" "i enjoy my job i do not have any sunday night panic about going to work on monday i have a very responsible position working with public services and looking after vulnerable people but this is very fulfilling my supervisor is excellent "	4	-3	"189[0] "189[0] i[0] enjoy[2] my[0] job[0] i[0] do[0] not[0] have[0] any[0] sunday[0] night[0] panic[-2] about[0] going[0] to[0] work[0] on[0] monday[0] i[0] have[0] a[0] very[0] responsible[0] position[0] working[0] with[0] public[0] services[0] and[0] looking[0] after[0] vulnerable[-2] people[0] but[0] this[0] is[0] very[0] fulfilling[0] my[0] supervisor[0] is[0] excellent[3] [[Sentence=-3,4=wo…
190 "190" "i thoroughly enjoy what i do i am happy in my role at my current work place as it gives me a good work life balance i get the time to really make a difference and help people "	190 "190" "i thoroughly enjoy what i do i am happy in my role at my current work place as it gives me a good work life balance i get the time to really make a difference and help people "	3	-1	"190[0] "190[0] i[0] thoroughly[0] enjoy[2] what[0] i[0] do[0] i[0] am[0] happy[1] in[0] my[0] role[0] at[0] my[0] current[0] work[0] place[0] as[0] it[0] gives[0] me[0] a[0] good[1] work[0] life[0] balance[0] i[0] get[0] the[0] time[0] to[0] really[0] make[0] a[0] difference[0] and[0] help[0] people[0] [[Sentence=-1,3=word max, 1-5]][[[3,-1 max of sentences]]]
191 "191" "i have had many different jobs over my adult life even working for myself after setting up my own company this job is not by far the easiest job i ve ever had i enjoy the day to day work meeting new people communicating with work colleagues etc i enjoy going to work every day"	191 "191" "i have had many different jobs over my adult life even working for myself after setting up my own company this job is not by far the easiest job i ve ever had i enjoy the day to day work meeting new people communicating with work colleagues etc i enjoy going to work every day"	3	-1	"191[0] "191[0] i[0] have[0] had[0] many[0] different[0] jobs[0] over[0] my[0] adult[0] life[0] even[0] working[0] for[0] myself[0] after[0] setting[0] up[0] my[0] own[0] company[0] this[0] job[0] is[0] not[0] by[0] far[0] the[0] easiest[0] job[0] i[0] ve[0] ever[0] had[0] i[0] enjoy[2] the[0] day[0] to[0] day[0] work[0] meeting[0] new[0] people[0] communicating[0] with[0] work[0] colleagues[0] e…
192 "192" "my job excites me and motivates me i am challenged to try new things and effect change i feel like what i do makes a difference i do not think i am sufficiently remunerated which does cause me some frustration but i work hard and i am respected i am known for doing an excellent job "	192 "192" "my job excites me and motivates me i am challenged to try new things and effect change i feel like what i do makes a difference i do not think i am sufficiently remunerated which does cause me some frustration but i work hard and i am respected i am known for doing an excellent job "	4	-2	"192[0] "192[0] my[0] job[0] excites[2] me[0] and[0] motivates[0] me[0] i[0] am[0] challenged[-1] to[0] try[0] new[0] things[0] and[0] effect[0] change[0] i[0] feel[0] like[1] what[0] i[0] do[0] makes[0] a[0] difference[0] i[0] do[0] not[0] think[0] i[0] am[0] sufficiently[0] remunerated[0] which[0] does[0] cause[0] me[0] some[0] frustration[-2][--1 LastWordBoosterStrength] but[0] i[0] work[0] ha…
193 "193" "i feel sometimes the day can get away from me when working due to the nature of the business it takes me away sometim3s from my real work managing the team i am happy with my work as a whole however distractions do get in the way"	193 "193" "i feel sometimes the day can get away from me when working due to the nature of the business it takes me away sometim3s from my real work managing the team i am happy with my work as a whole however distractions do get in the way"	2	-2	"193[0] "193[0] i[0] feel[0] sometimes[0] the[0] day[0] can[0] get[0] away[0] from[0] me[0] when[0] working[0] due[0] to[0] the[0] nature[0] of[0] the[0] business[0] it[0] takes[0] me[0] away[0] sometim3s[0] from[0] my[0] real[0] work[0] managing[0] the[0] team[0] i[0] am[0] happy[1] with[0] my[0] work[0] as[0] a[0] whole[0] however[0] distractions[-1] do[0] get[0] in[0] the[0] way[0] [[Sentence=…
194 "194" "when i am working i am constantly thinking about the welfare of others it can be tiring having to make constant risk assessments but i do it because i care people generally appreciate the work i do and i find that very motivating it is lovely hearing praise from members of the public some do not appreciate me though and that makes me hate my job sometimes but on the whole there are mor…	194 "194" "when i am working i am constantly thinking about the welfare of others it can be tiring having to make constant risk assessments but i do it because i care people generally appreciate the work i do and i find that very motivating it is lovely hearing praise from members of the public some do not appreciate me though and that makes me hate my job sometimes but on the whole there are mor…	3	-4	"194[0] "194[0] when[0] i[0] am[0] working[0] i[0] am[0] constantly[0] thinking[0] about[0] the[0] welfare[0] of[0] others[0] it[0] can[0] be[0] tiring[0] having[0] to[0] make[0] constant[0] risk[-1] assessments[0] but[0] i[0] do[0] it[0] because[0] i[0] care[1] people[0] generally[0] appreciate[1] the[0] work[0] i[0] do[0] and[0] i[0] find[0] that[0] very[0] motivating[0] it[0] is[0] lovely[1] h…
195 "195" "i like many aspects of my job as it builds on previous experience but i also learn more my role is varied which means i do not get bored and i am given chances to get involved in other tasks i like the i am trusted to get on with my work and that my ideas are listened to"	195 "195" "i like many aspects of my job as it builds on previous experience but i also learn more my role is varied which means i do not get bored and i am given chances to get involved in other tasks i like the i am trusted to get on with my work and that my ideas are listened to"	2	-1	"195[0] "195[0] i[0] like[1] many[0] aspects[0] of[0] my[0] job[0] as[0] it[0] builds[0] on[0] previous[0] experience[0] but[0] i[0] also[0] learn[0] more[0] my[0] role[0] is[0] varied[0] which[0] means[0] i[0] do[0] not[0] get[0] bored[-1][NegatedDueToPreviousWord] and[0] i[0] am[0] given[0] chances[0] to[0] get[0] involved[0] in[0] other[0] tasks[0] i[0] like[1] the[0] i[0] am[0] trusted[1] to[…
196 "196" "i enjoy it but wish i had more time to spend on important strategic projects compared to urgent but less important tasks i would rather have a larger team "	196 "196" "i enjoy it but wish i had more time to spend on important strategic projects compared to urgent but less important tasks i would rather have a larger team "	3	-1	"196[0] "196[0] i[0] enjoy[2] it[0] but[0] wish[0] i[0] had[0] more[0] time[0] to[0] spend[0] on[0] important[0] strategic[0] projects[0] compared[0] to[0] urgent[0] but[0] less[0] important[0] tasks[0] i[0] would[0] rather[0] have[0] a[0] larger[0] team[0] [[Sentence=-1,3=word max, 1-5]][[[3,-1 max of sentences]]]
197 "197" "i think my job as a whole is rewarding and quite necessary for good public health it contributes to better health outcomes from young families and growing up this makes me feel like i am contributing something invaluable to society though the results may not be evident now in the future they will be so as a whole my job is useful and necessary "	197 "197" "i think my job as a whole is rewarding and quite necessary for good public health it contributes to better health outcomes from young families and growing up this makes me feel like i am contributing something invaluable to society though the results may not be evident now in the future they will be so as a whole my job is useful and necessary "	2	-1	"197[0] "197[0] i[0] think[0] my[0] job[0] as[0] a[0] whole[0] is[0] rewarding[1] and[0] quite[0] necessary[0] for[0] good[1] public[0] health[0] it[0] contributes[0] to[0] better[0] health[0] outcomes[0] from[0] young[0] families[0] and[0] growing[0] up[0] this[0] makes[0] me[0] feel[0] like[1] i[0] am[0] contributing[0] something[0] invaluable[0] to[0] society[0] though[0] the[0] results[0] may…
198 "198" "i occasionally like my job i swap and change tasks which i do in work so one week i could be dealing with one aspect of the job and the next week it can be something completely different it can be very time consuming tiring as 97 of my job is computer based i am sometimes happy in my work however we occasionally run out of work to do in those cases i think it s a waste of money and man…	198 "198" "i occasionally like my job i swap and change tasks which i do in work so one week i could be dealing with one aspect of the job and the next week it can be something completely different it can be very time consuming tiring as 97 of my job is computer based i am sometimes happy in my work however we occasionally run out of work to do in those cases i think it s a waste of money and man…	2	-2	"198[0] "198[0] i[0] occasionally[0] like[1] my[0] job[0] i[0] swap[0] and[0] change[0] tasks[0] which[0] i[0] do[0] in[0] work[0] so[0] one[0] week[0] i[0] could[0] be[0] dealing[0] with[0] one[0] aspect[0] of[0] the[0] job[0] and[0] the[0] next[0] week[0] it[0] can[0] be[0] something[0] completely[0] different[0] it[0] can[0] be[0] very[0] time[0] consuming[0] tiring[0] as[0] 97[0] of[0] my[0] …
199 "199" "i am very lucky that i have found a job that i feel valued and welcomed i love the work i do and feel it makes a difference i enjoy going to work and feel positive about the day ahead"	199 "199" "i am very lucky that i have found a job that i feel valued and welcomed i love the work i do and feel it makes a difference i enjoy going to work and feel positive about the day ahead"	3	-1	"199[0] "199[0] i[0] am[0] very[0] lucky[1][1 LastWordBoosterStrength] that[0] i[0] have[0] found[0] a[0] job[0] that[0] i[0] feel[0] valued[1] and[0] welcomed[1] i[0] love[2] the[0] work[0] i[0] do[0] and[0] feel[0] it[0] makes[0] a[0] difference[0] i[0] enjoy[2] going[0] to[0] work[0] and[0] feel[0] positive[2] about[0] the[0] day[0] ahead[0] [[Sentence=-1,3=word max, 1-5]][[[3,-1 max of senten…
200 "200" "cant wait every morning wakeup to go to work"	200 "200" "cant wait every morning wakeup to go to work"	1	-1	"200[0] "200[0] cant[0] wait[0] every[0] morning[0] wakeup[0] to[0] go[0] to[0] work[0] [[Sentence=-1,1=word max, 1-5]][[[1,-1 max of sentences]]]
201 "201" "i enjoy my job and as is ve been there over six years is ve developed within my role i enjoy being around my colleagues and is m relatively happy in my work environment sometimes i find the role a little repetitive but is m always finding new ways to develop and new things to learn "	201 "201" "i enjoy my job and as is ve been there over six years is ve developed within my role i enjoy being around my colleagues and is m relatively happy in my work environment sometimes i find the role a little repetitive but is m always finding new ways to develop and new things to learn "	3	-1	"201[0] "201[0] i[0] enjoy[2] my[0] job[0] and[0] as[0] is[0] ve[0] been[0] there[0] over[0] six[0] years[0] is[0] ve[0] developed[0] within[0] my[0] role[0] i[0] enjoy[2] being[0] around[0] my[0] colleagues[0] and[0] is[0] m[0] relatively[0] happy[1] in[0] my[0] work[0] environment[0] sometimes[0] i[0] find[0] the[0] role[0] a[0] little[0] repetitive[0] but[0] is[0] m[0] always[0] finding[0] new…
202 "202" "i feel me about my job it does not pay enough it can be unfair allocation of shift patterns i do not like my job i am currently looking for a new one "	202 "202" "i feel me about my job it does not pay enough it can be unfair allocation of shift patterns i do not like my job i am currently looking for a new one "	1	-2	"202[0] "202[0] i[0] feel[0] me[0] about[0] my[0] job[0] it[0] does[0] not[0] pay[0] enough[0] it[0] can[0] be[0] unfair[-1] allocation[0] of[0] shift[0] patterns[0] i[0] do[0] not[0] like[1][NegatedDueToPreviousWord] my[0] job[0] i[0] am[0] currently[0] looking[0] for[0] a[0] new[0] one[0] [[Sentence=-2,1=word max, 1-5]][[[1,-2 max of sentences]]]
203 "203" "i enjoy my job when i have work to do but there is not enough to fill a 12 hour day meaning there is quite a lot of down time in my role where i am constantly trying to find something to do this makes the day go very slowly "	203 "203" "i enjoy my job when i have work to do but there is not enough to fill a 12 hour day meaning there is quite a lot of down time in my role where i am constantly trying to find something to do this makes the day go very slowly "	3	-1	"203[0] "203[0] i[0] enjoy[2] my[0] job[0] when[0] i[0] have[0] work[0] to[0] do[0] but[0] there[0] is[0] not[0] enough[0] to[0] fill[0] a[0] 12[0] hour[0] day[0] meaning[0] there[0] is[0] quite[0] a[0] lot[0] of[0] down[0] time[0] in[0] my[0] role[0] where[0] i[0] am[0] constantly[0] trying[0] to[0] find[0] something[0] to[0] do[0] this[0] makes[0] the[0] day[0] go[0] very[0] slowly[0] [[Sentenc…
204 "204" "i am very proud of my job role and even though it is very demanding i find it rewarding"	204 "204" "i am very proud of my job role and even though it is very demanding i find it rewarding"	3	-1	"204[0] "204[0] i[0] am[0] very[0] proud[1][1 LastWordBoosterStrength] of[0] my[0] job[0] role[0] and[0] even[0] though[0] it[0] is[0] very[0] demanding[0] i[0] find[0] it[0] rewarding[1] [[Sentence=-1,3=word max, 1-5]][[[3,-1 max of sentences]]]
205 "205" "i think that my job as a whole is just a means to an end i do it simply to earn money to fund my personal and educational needs i neither like nor dislike it"	205 "205" "i think that my job as a whole is just a means to an end i do it simply to earn money to fund my personal and educational needs i neither like nor dislike it"	2	-3	"205[0] "205[0] i[0] think[0] that[0] my[0] job[0] as[0] a[0] whole[0] is[0] just[0] a[0] means[0] to[0] an[0] end[0] i[0] do[0] it[0] simply[0] to[0] earn[0] money[0] to[0] fund[0] my[0] personal[0] and[0] educational[0] needs[0] i[0] neither[0] like[1] nor[0] dislike[-2] it[0] [[Sentence=-3,2=word max, 1-5]][[[2,-3 max of sentences]]]
206 "206" "i like my job i think the company is brilliant to work for but it can be a bit same day to day "	206 "206" "i like my job i think the company is brilliant to work for but it can be a bit same day to day "	2	-1	"206[0] "206[0] i[0] like[1] my[0] job[0] i[0] think[0] the[0] company[0] is[0] brilliant[1] to[0] work[0] for[0] but[0] it[0] can[0] be[0] a[0] bit[0] same[0] day[0] to[0] day[0] [[Sentence=-1,2=word max, 1-5]][[[2,-1 max of sentences]]]
207 "207" "i feel that my work is fulfilling although emotionally and often intellectually challenging it is varied and makes me a better person "	207 "207" "i feel that my work is fulfilling although emotionally and often intellectually challenging it is varied and makes me a better person "	1	-1	"207[0] "207[0] i[0] feel[0] that[0] my[0] work[0] is[0] fulfilling[0] although[0] emotionally[0] and[0] often[0] intellectually[0] challenging[0] it[0] is[0] varied[0] and[0] makes[0] me[0] a[0] better[0] person[0] [[Sentence=-1,1=word max, 1-5]][[[1,-1 max of sentences]]]
208 "208" "i love my job and enjoy doing things for my patients x but i am ready to retire now new staff youngsters have not got the same enthusiasm that i have and do not work to scale"	208 "208" "i love my job and enjoy doing things for my patients x but i am ready to retire now new staff youngsters have not got the same enthusiasm that i have and do not work to scale"	3	-2	"208[0] "208[0] i[0] love[2] my[0] job[0] and[0] enjoy[2] doing[0] things[0] for[0] my[0] patients[0] x[1] but[0] i[0] am[0] ready[0] to[0] retire[-1] now[0] new[0] staff[0] youngsters[0] have[0] not[0] got[0] the[0] same[0] enthusiasm[2] that[0] i[0] have[0] and[0] do[0] not[0] work[0] to[0] scale[0] [[Sentence=-2,3=word max, 1-5]][[[3,-2 max of sentences]]]
209 "209" "i like the job i m doing but i ve got far too much to do there are too many mistakes made by others that i have to rectify there s no consistency in the work environment and this makes it hard to get the right results that s why i am not happy at my workplace"	209 "209" "i like the job i m doing but i ve got far too much to do there are too many mistakes made by others that i have to rectify there s no consistency in the work environment and this makes it hard to get the right results that s why i am not happy at my workplace"	2	-2	"209[0] "209[0] i[0] like[1] the[0] job[0] i[0] m[0] doing[0] but[0] i[0] ve[0] got[0] far[0] too[0] much[0] to[0] do[0] there[0] are[0] too[0] many[0] mistakes[-1] made[0] by[0] others[0] that[0] i[0] have[0] to[0] rectify[0] there[0] s[0] no[0] consistency[0] in[0] the[0] work[0] environment[0] and[0] this[0] makes[0] it[0] hard[0] to[0] get[0] the[0] right[0] results[0] that[0] s[0] why[0] i[0…
210 "210" "i really enjoy my job because it makes a difference to people s lives it is varied and full of the unexpected i would love my job if i felt supported by the management team"	210 "210" "i really enjoy my job because it makes a difference to people s lives it is varied and full of the unexpected i would love my job if i felt supported by the management team"	4	-1	"210[0] "210[0] i[0] really[0] enjoy[2][1 LastWordBoosterStrength] my[0] job[0] because[0] it[0] makes[0] a[0] difference[0] to[0] people[0] s[0] lives[0] it[0] is[0] varied[0] and[0] full[0] of[0] the[0] unexpected[0] i[0] would[0] love[2][-1 LastWordBoosterStrength] my[0] job[0] if[0] i[0] felt[0] supported[1] by[0] the[0] management[0] team[0] [[Sentence=-1,4=word max, 1-5]][[[4,-1 max of sent…
211 "211" "i like my job i feel in control at work and that i run things effectively i am satisfied with my work but want promotion the people are nice there and most of the customers"	211 "211" "i like my job i feel in control at work and that i run things effectively i am satisfied with my work but want promotion the people are nice there and most of the customers"	2	-1	"211[0] "211[0] i[0] like[1] my[0] job[0] i[0] feel[0] in[0] control[0] at[0] work[0] and[0] that[0] i[0] run[0] things[0] effectively[0] i[0] am[0] satisfied[1] with[0] my[0] work[0] but[0] want[0] promotion[0] the[0] people[0] are[0] nice[1] there[0] and[0] most[0] of[0] the[0] customers[0] [[Sentence=-1,2=word max, 1-5]][[[2,-1 max of sentences]]]
212 "212" "i love the caring aspect of my job i m a senior carerhoweever i do not enjoy my work as the moment due to pay cuts and work over load and a manager that is at best useless"	212 "212" "i love the caring aspect of my job i m a senior carerhoweever i do not enjoy my work as the moment due to pay cuts and work over load and a manager that is at best useless"	3	-3	"212[0] "212[0] i[0] love[2] the[0] caring[2] aspect[0] of[0] my[0] job[0] i[0] m[0] a[0] senior[0] carerhoweever[0] i[0] do[0] not[0] enjoy[2][NegatedDueToPreviousWord] my[0] work[0] as[0] the[0] moment[0] due[0] to[0] pay[0] cuts[0] and[0] work[0] over[0] load[0] and[0] a[0] manager[0] that[0] is[0] at[0] best[1] useless[-2] [[Sentence=-3,3=word max, 1-5]][[[3,-3 max of sentences]]]
213 "213" "i love my job however i am quite new to the job it is hard work quite stressful and i have much to learn i care about the people i care for i am proud to be doing this job i am proud to work for the company i have great supportive colleagues "	213 "213" "i love my job however i am quite new to the job it is hard work quite stressful and i have much to learn i care about the people i care for i am proud to be doing this job i am proud to work for the company i have great supportive colleagues "	3	-2	"213[0] "213[0] i[0] love[2] my[0] job[0] however[0] i[0] am[0] quite[0] new[0] to[0] the[0] job[0] it[0] is[0] hard[0] work[0] quite[0] stressful[-1] and[0] i[0] have[0] much[0] to[0] learn[0] i[0] care[1] about[0] the[0] people[0] i[0] care[1] for[0] i[0] am[0] proud[1] to[0] be[0] doing[0] this[0] job[0] i[0] am[0] proud[1] to[0] work[0] for[0] the[0] company[0] i[0] have[0] great[2] supportiv…
214 "214" "i think i my work and my job involves giving too much of myself in what is actually a thankless task it s a job with little resources which means that often my colleagues and i are stretched to breaking point at the moment i am unhappy with my job but i continue because i am in a position where i can make a real difference to peoples lives in some of their darkest times when i am worki…	214 "214" "i think i my work and my job involves giving too much of myself in what is actually a thankless task it s a job with little resources which means that often my colleagues and i are stretched to breaking point at the moment i am unhappy with my job but i continue because i am in a position where i can make a real difference to peoples lives in some of their darkest times when i am worki…	1	-3	"214[0] "214[0] i[0] think[0] i[0] my[0] work[0] and[0] my[0] job[0] involves[0] giving[0] too[0] much[0] of[0] myself[0] in[0] what[0] is[0] actually[0] a[0] thankless[0] task[0] it[0] s[0] a[0] job[0] with[0] little[0] resources[0] which[0] means[0] that[0] often[0] my[0] colleagues[0] and[0] i[0] are[0] stretched[0] to[0] breaking[0] point[0] at[0] the[0] moment[0] i[0] am[0] unhappy[-2] with[…
215 "215" "i feel my current job is a means to an end it is not my dream the money is good and my colleagues are good people"	215 "215" "i feel my current job is a means to an end it is not my dream the money is good and my colleagues are good people"	2	-1	"215[0] "215[0] i[0] feel[0] my[0] current[0] job[0] is[0] a[0] means[0] to[0] an[0] end[0] it[0] is[0] not[0] my[0] dream[0] the[0] money[0] is[0] good[1] and[0] my[0] colleagues[0] are[0] good[1] people[0] [[Sentence=-1,2=word max, 1-5]][[[2,-1 max of sentences]]]
216 "216" "i enjoy helping others in my job and that s what i enjoy about my job i get on well with my work colleagues so i enjoy the environment i work in"	216 "216" "i enjoy helping others in my job and that s what i enjoy about my job i get on well with my work colleagues so i enjoy the environment i work in"	3	-1	"216[0] "216[0] i[0] enjoy[2] helping[0] others[0] in[0] my[0] job[0] and[0] that[0] s[0] what[0] i[0] enjoy[2] about[0] my[0] job[0] i[0] get[0] on[0] well[0] with[0] my[0] work[0] colleagues[0] so[0] i[0] enjoy[2] the[0] environment[0] i[0] work[0] in[0] [[Sentence=-1,3=word max, 1-5]][[[3,-1 max of sentences]]]
217 "217" "i have become uninterested in my job"	217 "217" "i have become uninterested in my job"	1	-1	"217[0] "217[0] i[0] have[0] become[0] uninterested[0] in[0] my[0] job[0] [[Sentence=-1,1=word max, 1-5]][[[1,-1 max of sentences]]]
218 "218" "lot flexibility to work when i want where i want"	218 "218" "lot flexibility to work when i want where i want"	1	-1	"218[0] "218[0] lot[0] flexibility[0] to[0] work[0] when[0] i[0] want[0] where[0] i[0] want[0] [[Sentence=-1,1=word max, 1-5]][[[1,-1 max of sentences]]]
219 "219" "i do not feel valued in the workplace and do not feel i m rewarded for the work i do"	219 "219" "i do not feel valued in the workplace and do not feel i m rewarded for the work i do"	2	-2	"219[0] "219[0] i[0] do[0] not[0] feel[0] valued[1][NegatedDueToPreviousWord] in[0] the[0] workplace[0] and[0] do[0] not[0] feel[0] i[0] m[0] rewarded[1] for[0] the[0] work[0] i[0] do[0] [[Sentence=-2,2=word max, 1-5]][[[2,-2 max of sentences]]]
220 "220" "in today s environment lack of resources and budget can be stressful "	220 "220" "in today s environment lack of resources and budget can be stressful "	1	-2	"220[0] "220[0] in[0] today[0] s[0] environment[0] lack[-1] of[0] resources[0] and[0] budget[0] can[0] be[0] stressful[-1] [[Sentence=-2,1=word max, 1-5]][[[1,-2 max of sentences]]]
221 "221" "the why behind my job motivates me unfortunately personnel apathy erodes that confidence"	221 "221" "the why behind my job motivates me unfortunately personnel apathy erodes that confidence"	2	-2	"221[0] "221[0] the[0] why[0] behind[0] my[0] job[0] motivates[0] me[0] unfortunately[-1] personnel[0] apathy[-1] erodes[-1] that[0] confidence[1] [[Sentence=-2,2=word max, 1-5]][[[2,-2 max of sentences]]]
222 "222" "i feel somewhat dissatisfied at the moment as the job is quiet and i prefer to be busy also the work is not that interesting "	22 "22" "i feel somewhat dissatisfied at the moment as the job is quiet and i prefer to be busy also the work is not that interesting "	1	-2	"222/"22[0] "222/"22[0] i[0] feel[0] somewhat[0] dissatisfied[-1] at[0] the[0] moment[0] as[0] the[0] job[0] is[0] quiet[0] and[0] i[0] prefer[0] to[0] be[0] busy[0] also[0] the[0] work[0] is[0] not[0] that[0] interesting[1][NegatedDueToPreviousWord] [[Sentence=-2,1=word max, 1-5]][[[1,-2 max of sentences]]]
223 "223" "i enjoy the responsibilities of the role and it gives me a strong sense of purpose when i am busy with my role i can easily lose focus of other things which can be quite relaxing in a way overall i like my job"	223 "223" "i enjoy the responsibilities of the role and it gives me a strong sense of purpose when i am busy with my role i can easily lose focus of other things which can be quite relaxing in a way overall i like my job"	3	-2	"223[0] "223[0] i[0] enjoy[2] the[0] responsibilities[0] of[0] the[0] role[0] and[0] it[0] gives[0] me[0] a[0] strong[0] sense[0] of[0] purpose[0] when[0] i[0] am[0] busy[0] with[0] my[0] role[0] i[0] can[0] easily[0] lose[-1] focus[0] of[0] other[0] things[0] which[0] can[0] be[0] quite[0] relaxing[2] in[0] a[0] way[0] overall[0] i[0] like[1] my[0] job[0] [[Sentence=-2,3=word max, 1-5]][[[3,-2 m…
224 "224" "i have worked for the company for 10 years and i have gone through a lot of changes i feel that my current role no longer suits my skills "	224 "224" "i have worked for the company for 10 years and i have gone through a lot of changes i feel that my current role no longer suits my skills "	1	-1	"224[0] "224[0] i[0] have[0] worked[0] for[0] the[0] company[0] for[0] 10[0] years[0] and[0] i[0] have[0] gone[0] through[0] a[0] lot[0] of[0] changes[0] i[0] feel[0] that[0] my[0] current[0] role[0] no[0] longer[0] suits[0] my[0] skills[0] [[Sentence=-1,1=word max, 1-5]][[[1,-1 max of sentences]]]
225 "225" "i think that my job is good enough to be earning a small amount of money whilst studying my coworkers are friendly and a see them outside of work as well this generally keeps me happy at work and feeling good"	225 "225" "i think that my job is good enough to be earning a small amount of money whilst studying my coworkers are friendly and a see them outside of work as well this generally keeps me happy at work and feeling good"	2	-1	"225[0] "225[0] i[0] think[0] that[0] my[0] job[0] is[0] good[1] enough[0] to[0] be[0] earning[0] a[0] small[0] amount[0] of[0] money[0] whilst[0] studying[0] my[0] coworkers[0] are[0] friendly[1] and[0] a[0] see[0] them[0] outside[0] of[0] work[0] as[0] well[0] this[0] generally[0] keeps[0] me[0] happy[1] at[0] work[0] and[0] feeling[0] good[1] [[Sentence=-1,2=word max, 1-5]][[[2,-1 max of sente…
226 "226" "i find my job a bit dull and boring as it is repetitive but i do it well i take pride in keeping up to date and achieving targets because of the pay cap i feel underpaid which is demoralizing my work ethic however is always good and i turn up everyday and am rarely sick "	226 "226" "i find my job a bit dull and boring as it is repetitive but i do it well i take pride in keeping up to date and achieving targets because of the pay cap i feel underpaid which is demoralizing my work ethic however is always good and i turn up everyday and am rarely sick "	2	-2	"226[0] "226[0] i[0] find[0] my[0] job[0] a[0] bit[0] dull[-1] and[0] boring[-1] as[0] it[0] is[0] repetitive[0] but[0] i[0] do[0] it[0] well[0] i[0] take[0] pride[1] in[0] keeping[0] up[0] to[0] date[0] and[0] achieving[0] targets[0] because[0] of[0] the[0] pay[0] cap[0] i[0] feel[0] underpaid[0] which[0] is[0] demoralizing[0] my[0] work[0] ethic[0] however[0] is[0] always[0] good[1] and[0] i[0]…
227 "227" "tiring but rewarding "	227 "227" "tiring but rewarding "	2	-1	"227[0] "227[0] tiring[0] but[0] rewarding[1] [[Sentence=-1,2=word max, 1-5]][[[2,-1 max of sentences]]]
228 "228" "can be split about my job days go from one extreme to another full on intense all going right to all going wrong dependent on time of year manager and position of company"	228 "228" "can be split about my job days go from one extreme to another full on intense all going right to all going wrong dependent on time of year manager and position of company"	1	-2	"228[0] "228[0] can[0] be[0] split[0] about[0] my[0] job[0] days[0] go[0] from[0] one[0] extreme[0] to[0] another[0] full[0] on[0] intense[0] all[0] going[0] right[0] to[0] all[0] going[0] wrong[-1] dependent[-1] on[0] time[0] of[0] year[0] manager[0] and[0] position[0] of[0] company[0] [[Sentence=-2,1=word max, 1-5]][[[1,-2 max of sentences]]]
229 "229" "i see my job as making a contribution to make my corner of the world better i want to help people and enjoy forming relationships with my patients i feel privileged to follow them on their personal journeys i enjoy my job but am frustrated by the time constraints often sacrificing g on person level to maintain standards "	229 "229" "i see my job as making a contribution to make my corner of the world better i want to help people and enjoy forming relationships with my patients i feel privileged to follow them on their personal journeys i enjoy my job but am frustrated by the time constraints often sacrificing grin� on person level to maintain standards "	3	-3	"229[0] "229[0] i[0] see[0] my[0] job[0] as[0] making[0] a[0] contribution[0] to[0] make[0] my[0] corner[0] of[0] the[0] world[0] better[0] i[0] want[0] to[0] help[0] people[0] and[0] enjoy[2] forming[0] relationships[0] with[0] my[0] patients[0] i[0] feel[0] privileged[1] to[0] follow[0] them[0] on[0] their[0] personal[0] journeys[0] i[0] enjoy[2] my[0] job[0] but[0] am[0] frustrated[-2] by[0] t…
230 "230" "i am very happy with my job i love support the learners and helping them to achieve i feel like i am giving them a good start on their chosen career path i do not like the organization i work for as money is tight and cuts are being made which has a negative affect on the learners experience"	230 "230" "i am very happy with my job i love support the learners and helping them to achieve i feel like i am giving them a good start on their chosen career path i do not like the organization i work for as money is tight and cuts are being made which has a negative affect on the learners experience"	3	-2	"230[0] "230[0] i[0] am[0] very[0] happy[1][1 LastWordBoosterStrength] with[0] my[0] job[0] i[0] love[2] support[1] the[0] learners[0] and[0] helping[0] them[0] to[0] achieve[0] i[0] feel[0] like[1] i[0] am[0] giving[0] them[0] a[0] good[1] start[0] on[0] their[0] chosen[0] career[0] path[0] i[0] do[0] not[0] like[1][NegatedDueToPreviousWord] the[0] organization[0] i[0] work[0] for[0] as[0] money…
231 "231" "it is the same thing everyday with more jobs added unless colleagues more pressure to get jobs finished quicker only thing i would miss from working there is the colleagues "	231 "231" "it is the same thing everyday with more jobs added unless colleagues more pressure to get jobs finished quicker only thing i would miss from working there is the colleagues "	2	-2	"231[0] "231[0] it[0] is[0] the[0] same[0] thing[0] everyday[0] with[0] more[0] jobs[0] added[0] unless[0] colleagues[0] more[0] pressure[-1] to[0] get[0] jobs[0] finished[0] quicker[0] only[0] thing[0] i[0] would[0] miss[-1][--1 LastWordBoosterStrength] from[0] working[0] there[0] is[0] the[0] colleagues[0] [[Sentence=-2,1=word max, 1-5]] [[changed to +2 due to 'miss']][[[2,-2 max of sentences]]]
232 "232" "i try to feel happy at work but not easy at times i do not like my job a whole lot"	232 "232" "i try to feel happy at work but not easy at times i do not like my job a whole lot"	2	-2	"232[0] "232[0] i[0] try[0] to[0] feel[0] happy[1] at[0] work[0] but[0] not[0] easy[0] at[0] times[0] i[0] do[0] not[0] like[1][NegatedDueToPreviousWord] my[0] job[0] a[0] whole[0] lot[0] [[Sentence=-2,2=word max, 1-5]][[[2,-2 max of sentences]]]
233 "233" "i love my job as a whole however the pressures and the work load are forever increasing and there does not seem to be a great work life balance due to this this therefore creates negative feelings towards it as i do not feel that i ever leave the office and still there are not enough hours in the day to complete all the work expected"	233 "233" "i love my job as a whole however the pressures and the work load are forever increasing and there does not seem to be a great work life balance due to this this therefore creates negative feelings towards it as i do not feel that i ever leave the office and still there are not enough hours in the day to complete all the work expected"	3	-2	"233[0] "233[0] i[0] love[2] my[0] job[0] as[0] a[0] whole[0] however[0] the[0] pressures[-1] and[0] the[0] work[0] load[0] are[0] forever[0] increasing[0] and[0] there[0] does[0] not[0] seem[0] to[0] be[0] a[0] great[2] work[0] life[0] balance[0] due[0] to[0] this[0] this[0] therefore[0] creates[0] negative[-1] feelings[0] towards[0] it[0] as[0] i[0] do[0] not[0] feel[0] that[0] i[0] ever[0] lea…
234 "234" "my job pays the bills i am fortunate enough to work with a lovely bunch of people who i trust and respect although the pay is not great i get benefits like flexi time an understanding accommodating manager and a great work life balance but my passions lie elsewhere as a second job i write travel articles for various different companies online work which i ve found off the back of a tra…	234 "234" "my job pays the bills i am fortunate enough to work with a lovely bunch of people who i trust and respect although the pay is not great i get benefits like flexi time an understanding accommodating manager and a great work life balance but my passions lie elsewhere as a second job i write travel articles for various different companies online work which i ve found off the back of a tra…	3	-3	"234[0] "234[0] my[0] job[0] pays[0] the[0] bills[0] i[0] am[0] fortunate[0] enough[0] to[0] work[0] with[0] a[0] lovely[1] bunch[0] of[0] people[0] who[0] i[0] trust[1] and[0] respect[2] although[0] the[0] pay[0] is[0] not[0] great[2][NegatedDueToPreviousWord] i[0] get[0] benefits[0] like[1] flexi[0] time[0] an[0] understanding[0] accommodating[0] manager[0] and[0] a[0] great[2] work[0] life[0] …
235 "235" "i feel my job isn t a job it s a lifestyle the quality of work is very high but this comes at a cost the job demands so much of you your energy your head space your time and commitment it is rewarding but incredibly stressful and taxing 12 hour days are not uncommon and clients and supervisors are incredibly demanding often by objective standards unreasonably so balancing work and home…	235 "235" "i feel my job isn t a job it s a lifestyle the quality of work is very high but this comes at a cost the job demands so much of you your energy your head space your time and commitment it is rewarding but incredibly stressful and taxing 12 hour days are not uncommon and clients and supervisors are incredibly demanding often by objective standards unreasonably so balancing work and home…	2	-4	"235[0] "235[0] i[0] feel[0] my[0] job[0] isn[0] t[0] a[0] job[0] it[0] s[0] a[0] lifestyle[0] the[0] quality[0] of[0] work[0] is[0] very[0] high[0] but[0] this[0] comes[0] at[0] a[0] cost[0] the[0] job[0] demands[0] so[0] much[0] of[0] you[0] your[0] energy[0] your[0] head[0] space[0] your[0] time[0] and[0] commitment[0] it[0] is[0] rewarding[1] but[0] incredibly[0] stressful[-1][-2 LastWordBoos…
236 "236" "so long as there are key aspects projects to focus on and progress with others i love my work i can get frustrated if staff do not own their agreed actions and work on delivering what they agreed to"	236 "236" "so long as there are key aspects projects to focus on and progress with others i love my work i can get frustrated if staff do not own their agreed actions and work on delivering what they agreed to"	3	-3	"236[0] "236[0] so[0] long[0] as[0] there[0] are[0] key[0] aspects[0] projects[0] to[0] focus[0] on[0] and[0] progress[0] with[0] others[0] i[0] love[2] my[0] work[0] i[0] can[0] get[0] frustrated[-2] if[0] staff[0] do[0] not[0] own[0] their[0] agreed[0] actions[0] and[0] work[0] on[0] delivering[0] what[0] they[0] agreed[0] to[0] [[Sentence=-3,3=word max, 1-5]][[[3,-3 max of sentences]]]
237 "237" "i hate my job it s not the job i was originally there to do and did not have a choice about going into the role i do not enjoy the role it makes me feel very lonely and depressed as i work alone"	237 "237" "i hate my job it s not the job i was originally there to do and did not have a choice about going into the role i do not enjoy the role it makes me feel very lonely and depressed as i work alone"	1	-4	"237[0] "237[0] i[0] hate[-3] my[0] job[0] it[0] s[0] not[0] the[0] job[0] i[0] was[0] originally[0] there[0] to[0] do[0] and[0] did[0] not[0] have[0] a[0] choice[0] about[0] going[0] into[0] the[0] role[0] i[0] do[0] not[0] enjoy[2][NegatedDueToPreviousWord] the[0] role[0] it[0] makes[0] me[0] feel[0] very[0] lonely[-1][-1 LastWordBoosterStrength] and[0] depressed[-3] as[0] i[0] work[0] alone[0]…
238 "238" "i love the nature of my job i enjoy all aspects of my investigation work and making sure others are treated fairly i can t imagine leaving "	238 "238" "i love the nature of my job i enjoy all aspects of my investigation work and making sure others are treated fairly i can t imagine leaving "	3	-1	"238[0] "238[0] i[0] love[2] the[0] nature[0] of[0] my[0] job[0] i[0] enjoy[2] all[0] aspects[0] of[0] my[0] investigation[0] work[0] and[0] making[0] sure[0] others[0] are[0] treated[0] fairly[0] i[0] can[0] t[0] imagine[0] leaving[0] [[Sentence=-1,3=word max, 1-5]][[[3,-1 max of sentences]]]
239 "239" "every day is different and i enjoy my job i get to meet different people every day and deal with a wide range of topics which is very engaging and interesting"	239 "239" "every day is different and i enjoy my job i get to meet different people every day and deal with a wide range of topics which is very engaging and interesting"	3	-1	"239[0] "239[0] every[0] day[0] is[0] different[0] and[0] i[0] enjoy[2] my[0] job[0] i[0] get[0] to[0] meet[0] different[0] people[0] every[0] day[0] and[0] deal[0] with[0] a[0] wide[0] range[0] of[0] topics[0] which[0] is[0] very[0] engaging[0] and[0] interesting[1] [[Sentence=-1,3=word max, 1-5]][[[3,-1 max of sentences]]]
240 "240" "i love my job but get frustrated that work load and staffing levels make the job impossible to do well this is stressful and upsetting as i feel i am forced to do my work at a lower standard just to get things done"	240 "240" "i love my job but get frustrated that work load and staffing levels make the job impossible to do well this is stressful and upsetting as i feel i am forced to do my work at a lower standard just to get things done"	3	-3	"240[0] "240[0] i[0] love[2] my[0] job[0] but[0] get[0] frustrated[-2] that[0] work[0] load[0] and[0] staffing[0] levels[0] make[0] the[0] job[0] impossible[0] to[0] do[0] well[0] this[0] is[0] stressful[-1] and[0] upsetting[-2] as[0] i[0] feel[0] i[0] am[0] forced[0] to[0] do[0] my[0] work[0] at[0] a[0] lower[0] standard[0] just[0] to[0] get[0] things[0] done[0] [[Sentence=-3,3=word max, 1-5]][[…
241 "241" "it keeps me busy and pays my bills the only thing that keeps me there is my team of co workers"	241 "241" "it keeps me busy and pays my bills the only thing that keeps me there is my team of co workers"	1	-1	"241[0] "241[0] it[0] keeps[0] me[0] busy[0] and[0] pays[0] my[0] bills[0] the[0] only[0] thing[0] that[0] keeps[0] me[0] there[0] is[0] my[0] team[0] of[0] co[0] workers[0] [[Sentence=-1,1=word max, 1-5]][[[1,-1 max of sentences]]]
242 "242" "i am happily fulfilled because job satisfaction makes me joyful in my role"	242 "242" "i am happily fulfilled because job satisfaction makes me joyful in my role"	3	-1	"242[0] "242[0] i[0] am[0] happily[2] fulfilled[0] because[0] job[0] satisfaction[1] makes[0] me[0] joyful[2] in[0] my[0] role[0] [[Sentence=-1,3=word max, 1-5]][[[3,-1 max of sentences]]]
243 "243" "i really like my job and the work that i am given my coworkers make my job even better"	243 "243" "i really like my job and the work that i am given my coworkers make my job even better"	3	-1	"243[0] "243[0] i[0] really[0] like[1][1 LastWordBoosterStrength] my[0] job[0] and[0] the[0] work[0] that[0] i[0] am[0] given[0] my[0] coworkers[0] make[0] my[0] job[0] even[0] better[0] [[Sentence=-1,3=word max, 1-5]][[[3,-1 max of sentences]]]
244 "244" "i feel content and satisfied when i am working and knowing i am doing a good job and helping to improve people s lives i am mostly happy in my job things can get stressful and i can feel undervalued a lot of the time but when i look at the picture as a whole i feel proud of what i do"	244 "244" "i feel content and satisfied when i am working and knowing i am doing a good job and helping to improve people s lives i am mostly happy in my job things can get stressful and i can feel undervalued a lot of the time but when i look at the picture as a whole i feel proud of what i do"	2	-2	"244[0] "244[0] i[0] feel[0] content[0] and[0] satisfied[1] when[0] i[0] am[0] working[0] and[0] knowing[0] i[0] am[0] doing[0] a[0] good[1] job[0] and[0] helping[0] to[0] improve[1] people[0] s[0] lives[0] i[0] am[0] mostly[0] happy[1] in[0] my[0] job[0] things[0] can[0] get[0] stressful[-1] and[0] i[0] can[0] feel[0] undervalued[0] a[0] lot[0] of[0] the[0] time[0] but[0] when[0] i[0] look[0] at…
245 "245" "i think my job is difficult and challenging but i would not have it any other way i wish it would be easier to do my job but i would not keep doing my job if it was easier i feel satisfied and happy when i fix a client s problem and i have lots of support from my colleagues and bosses to make the difficult things easier "	245 "245" "i think my job is difficult and challenging but i would not have it any other way i wish it would be easier to do my job but i would not keep doing my job if it was easier i feel satisfied and happy when i fix a client s problem and i have lots of support from my colleagues and bosses to make the difficult things easier "	2	-2	"245[0] "245[0] i[0] think[0] my[0] job[0] is[0] difficult[-1] and[0] challenging[0] but[0] i[0] would[0] not[0] have[0] it[0] any[0] other[0] way[0] i[0] wish[0] it[0] would[0] be[0] easier[0] to[0] do[0] my[0] job[0] but[0] i[0] would[0] not[0] keep[0] doing[0] my[0] job[0] if[0] it[0] was[0] easier[0] i[0] feel[0] satisfied[1] and[0] happy[1] when[0] i[0] fix[0] a[0] client[0] s[0] problem[-1]…
246 "246" "i a man happy in my work i work well as part of a team where we support each other "	246 "246" "i a man happy in my work i work well as part of a team where we support each other "	2	-1	"246[0] "246[0] i[0] a[0] man[0] happy[1] in[0] my[0] work[0] i[0] work[0] well[0] as[0] part[0] of[0] a[0] team[0] where[0] we[0] support[1] each[0] other[0] [[Sentence=-1,2=word max, 1-5]][[[2,-1 max of sentences]]]
247 "247" "i like the freedom my job affords me my supervisor works remotely and i have only met him once overall he is useless but the flip side is he leaves me alone as long as i show up for my shift i m ok the job is boring but easy work i do not work nights or weekends i do not bring work home and i m not on call at this point it works for me"	247 "247" "i like the freedom my job affords me my supervisor works remotely and i have only met him once overall he is useless but the flip side is he leaves me alone as long as i show up for my shift i m ok the job is boring but easy work i do not work nights or weekends i do not bring work home and i m not on call at this point it works for me"	2	-3	"247[0] "247[0] i[0] like[1] the[0] freedom[0] my[0] job[0] affords[0] me[0] my[0] supervisor[0] works[0] remotely[0] and[0] i[0] have[0] only[0] met[0] him[0] once[0] overall[0] he[0] is[0] useless[-2] but[0] the[0] flip[0] side[0] is[0] he[0] leaves[0] me[0] alone[0] as[0] long[0] as[0] i[0] show[0] up[0] for[0] my[0] shift[0] i[0] m[0] ok[0] the[0] job[0] is[0] boring[-1] but[0] easy[0] work[0…
248 "248" "self fulfilling and helpful to the clients"	248 "248" "self fulfilling and helpful to the clients"	2	-1	"248[0] "248[0] self[0] fulfilling[0] and[0] helpful[1] to[0] the[0] clients[0] [[Sentence=-1,2=word max, 1-5]][[[2,-1 max of sentences]]]
249 "249" "i love my job it can be challenging but worth it"	249 "249" "i love my job it can be challenging but worth it"	3	-1	"249[0] "249[0] i[0] love[2] my[0] job[0] it[0] can[0] be[0] challenging[0] but[0] worth[0] it[0] [[Sentence=-1,3=word max, 1-5]][[[3,-1 max of sentences]]]
250 "250" "my job is rewarding and fulfilling i enjoy what i do every day"	250 "250" "my job is rewarding and fulfilling i enjoy what i do every day"	3	-1	"250[0] "250[0] my[0] job[0] is[0] rewarding[1] and[0] fulfilling[0] i[0] enjoy[2] what[0] i[0] do[0] every[0] day[0] [[Sentence=-1,3=word max, 1-5]][[[3,-1 max of sentences]]]
251 "251" "i feel lucky to have my job although it is not perfect it allows me to make a reasonable compromise between practical concerns such as salary flexible working and near home location whilst also giving me challenging interesting work where i can grow in an ideal world i would work in a different sector industry with a slightly less commercial and more analytical bent"	251 "251" "i feel lucky to have my job although it is not perfect it allows me to make a reasonable compromise between practical concerns such as salary flexible working and near home location whilst also giving me challenging interesting work where i can grow in an ideal world i would work in a different sector industry with a slightly less commercial and more analytical bent"	2	-2	"251[0] "251[0] i[0] feel[0] lucky[1] to[0] have[0] my[0] job[0] although[0] it[0] is[0] not[0] perfect[1][NegatedDueToPreviousWord] it[0] allows[0] me[0] to[0] make[0] a[0] reasonable[0] compromise[0] between[0] practical[0] concerns[-1] such[0] as[0] salary[0] flexible[0] working[0] and[0] near[0] home[0] location[0] whilst[0] also[0] giving[0] me[0] challenging[0] interesting[1] work[0] where[…
252 "252" "it does not challenge me enough and leaves me bored the customers are rude leaving me longing to go home and i feel i am a little wasted there as this is not the area i enjoy"	252 "252" "it does not challenge me enough and leaves me bored the customers are rude leaving me longing to go home and i feel i am a little wasted there as this is not the area i enjoy"	3	-3	"252[0] "252[0] it[0] does[0] not[0] challenge[-1][NegatedDueToPreviousWord] me[0] enough[0] and[0] leaves[0] me[0] bored[-1] the[0] customers[0] are[0] rude[-2] leaving[0] me[0] longing[-2] to[0] go[0] home[0] and[0] i[0] feel[0] i[0] am[0] a[0] little[0] wasted[-1] there[0] as[0] this[0] is[0] not[0] the[0] area[0] i[0] enjoy[2] [[Sentence=-3,3=word max, 1-5]][[[3,-3 max of sentences]]]
253 "253" "i really like the team i am on at work the work tasks themselves are okay but not super interesting to me i do not feel all that excited or passionate about them at the same time however i realize that it s work and that sometimes work will just be a paycheck as a whole my job is pretty good it s not very stressful for the most part but a lot of times i feel like i m using only a very …	253 "253" "i really like the team i am on at work the work tasks themselves are okay but not super interesting to me i do not feel all that excited or passionate about them at the same time however i realize that it s work and that sometimes work will just be a paycheck as a whole my job is pretty good it s not very stressful for the most part but a lot of times i feel like i m using only a very …	3	-3	"253[0] "253[0] i[0] really[0] like[1][1 LastWordBoosterStrength] the[0] team[0] i[0] am[0] on[0] at[0] work[0] the[0] work[0] tasks[0] themselves[0] are[0] okay[0] but[0] not[0] super[2][NegatedDueToPreviousWord] interesting[1][NegatedDueToPreviousWord] to[0] me[0] i[0] do[0] not[0] feel[0] all[0] that[0] excited[2] or[0] passionate[2] about[0] them[0] at[0] the[0] same[0] time[0] however[0] i[0…
254 "254" "i get along with my colleagues and supervisors at work but despise the management i do not feel happy getting up for work in the morning and all weekend dread going back on the monday "	254 "254" "i get along with my colleagues and supervisors at work but despise the management i do not feel happy getting up for work in the morning and all weekend dread going back on the monday "	1	-4	"254[0] "254[0] i[0] get[0] along[0] with[0] my[0] colleagues[0] and[0] supervisors[0] at[0] work[0] but[0] despise[-3] the[0] management[0] i[0] do[0] not[0] feel[0] happy[1][NegatedDueToPreviousWord] getting[0] up[0] for[0] work[0] in[0] the[0] morning[0] and[0] all[0] weekend[0] dread[-3] going[0] back[0] on[0] the[0] monday[0] [[Sentence=-4,1=word max, 1-5]][[[1,-4 max of sentences]]]
255 "255" "i think the job i currently have has too much pressure and responsibility for basically minimum wage i feel i am stressed and overworked and come home every day exhausted mentally physically and emotionally i hate the corporate policies and hierarchy and feel un supported by the organization my team whom i work with are supportive and understanding and its because of them my fellow col…	255 "255" "i think the job i currently have has too much pressure and responsibility for basically minimum wage i feel i am stressed and overworked and come home every day exhausted mentally physically and emotionally i hate the corporate policies and hierarchy and feel un supported by the organization my team whom i work with are supportive and understanding and its because of them my fellow col…	2	-4	"255[0] "255[0] i[0] think[0] the[0] job[0] i[0] currently[0] have[0] has[0] too[0] much[0] pressure[-1] and[0] responsibility[0] for[0] basically[0] minimum[0] wage[0] i[0] feel[0] i[0] am[0] stressed[-1] and[0] overworked[-1] and[0] come[0] home[0] every[0] day[0] exhausted[-1] mentally[0] physically[0] and[0] emotionally[0] i[0] hate[-3] the[0] corporate[0] policies[0] and[0] hierarchy[0] and[…
256 "256" "i really enjoy my job i m very busy and often due to working constantly with public get stressed but actually enjoy this i wish there wad more opportunities to promoter but am fairly happy to stay in this position for now"	256 "256" "i really enjoy my job i m very busy and often due to working constantly with public get stressed but actually enjoy this i wish there wad more opportunities to promoter but am fairly happy to stay in this position for now"	4	-2	"256[0] "256[0] i[0] really[0] enjoy[2][1 LastWordBoosterStrength] my[0] job[0] i[0] m[0] very[0] busy[0] and[0] often[0] due[0] to[0] working[0] constantly[0] with[0] public[0] get[0] stressed[-1] but[0] actually[0] enjoy[2] this[0] i[0] wish[0] there[0] wad[0] more[0] opportunities[0] to[0] promoter[0] but[0] am[0] fairly[0] happy[1] to[0] stay[0] in[0] this[0] position[0] for[0] now[0] [[Sente…
257 "257" "work is stressful at times but enjoyable when there is a good outcome i enjoy what i do but increasing degrees of documentation requirements take the edge off the enjoyment would find it very difficult to do anything other than the job i do"	257 "257" "work is stressful at times but enjoyable when there is a good outcome i enjoy what i do but increasing degrees of documentation requirements take the edge off the enjoyment would find it very difficult to do anything other than the job i do"	3	-3	"257[0] "257[0] work[0] is[0] stressful[-1] at[0] times[0] but[0] enjoyable[2] when[0] there[0] is[0] a[0] good[1] outcome[0] i[0] enjoy[2] what[0] i[0] do[0] but[0] increasing[0] degrees[0] of[0] documentation[0] requirements[0] take[0] the[0] edge[0] off[0] the[0] enjoyment[2] would[0] find[0] it[0] very[0] difficult[-1][-1 LastWordBoosterStrength] to[0] do[0] anything[0] other[0] than[0] the[0…
258 "258" "i am happy when i am working but the facilities are very limited to do the job correctly"	258 "258" "i am happy when i am working but the facilities are very limited to do the job correctly"	2	-1	"258[0] "258[0] i[0] am[0] happy[1] when[0] i[0] am[0] working[0] but[0] the[0] facilities[0] are[0] very[0] limited[0] to[0] do[0] the[0] job[0] correctly[0] [[Sentence=-1,2=word max, 1-5]][[[2,-1 max of sentences]]]
259 "259" "i am in a second career and it was not a strictly voluntary move in so far as i made a personal mistake unrelated to my work but my state does not allow a reversal even after 10years so my criminal history permanently decides my future so i am a trained biomed researching doing phone support i have spent a number of years and jobs trying to adjust to working outside my field and i like…	259 "259" "i am in a second career and it was not a strictly voluntary move in so far as i made a personal mistake unrelated to my work but my state does not allow a reversal even after 10years so my criminal history permanently decides my future so i am a trained biomed researching doing phone support i have spent a number of years and jobs trying to adjust to working outside my field and i like…	2	-2	"259[0] "259[0] i[0] am[0] in[0] a[0] second[0] career[0] and[0] it[0] was[0] not[0] a[0] strictly[-1][NegatedDueToPreviousWord] voluntary[0] move[0] in[0] so[0] far[0] as[0] i[0] made[0] a[0] personal[0] mistake[-1] unrelated[0] to[0] my[0] work[0] but[0] my[0] state[0] does[0] not[0] allow[0] a[0] reversal[0] even[0] after[0] 10years[0] so[0] my[0] criminal[-1] history[0] permanently[0] decides…
260 "260" "i love my job it is very rewarding helping people to see people recovering is fantastic my job is the best job you could have i help to improve quality of life"	260 "260" "i love my job it is very rewarding helping people to see people recovering is fantastic my job is the best job you could have i help to improve quality of life"	3	-1	"260[0] "260[0] i[0] love[2] my[0] job[0] it[0] is[0] very[0] rewarding[1][1 LastWordBoosterStrength] helping[0] people[0] to[0] see[0] people[0] recovering[0] is[0] fantastic[2] my[0] job[0] is[0] the[0] best[1] job[0] you[0] could[0] have[0] i[0] help[0] to[0] improve[1] quality[0] of[0] life[0] [[Sentence=-1,3=word max, 1-5]][[[3,-1 max of sentences]]]
261 "261" "i like my job and feel valued by my colleagues"	261 "261" "i like my job and feel valued by my colleagues"	2	-1	"261[0] "261[0] i[0] like[1] my[0] job[0] and[0] feel[0] valued[1] by[0] my[0] colleagues[0] [[Sentence=-1,2=word max, 1-5]][[[2,-1 max of sentences]]]
262 "262" "i do a lot more work than people of the same grade so find that demoralizing it s not helped by managers not agreeing with suggested improvements to workflows however my team are mostly good and my supervisor is excellent probably as weak re close and share the same views on the company"	262 "262" "i do a lot more work than people of the same grade so find that demoralizing it s not helped by managers not agreeing with suggested improvements to workflows however my team are mostly good and my supervisor is excellent probably as weak re close and share the same views on the company"	4	-2	"262[0] "262[0] i[0] do[0] a[0] lot[0] more[0] work[0] than[0] people[0] of[0] the[0] same[0] grade[0] so[0] find[0] that[0] demoralizing[0] it[0] s[0] not[0] helped[0] by[0] managers[0] not[0] agreeing[0] with[0] suggested[0] improvements[1] to[0] workflows[0] however[0] my[0] team[0] are[0] mostly[0] good[1] and[0] my[0] supervisor[0] is[0] excellent[3] probably[0] as[0] weak[-1] re[0] close[0]…
263 "263" "i done t 100 enjoy my job but it is doing something i enjoy the majority of the time i would much rather stay at home with my daughter but i need to work to pay bills"	263 "263" "i done t 100 enjoy my job but it is doing something i enjoy the majority of the time i would much rather stay at home with my daughter but i need to work to pay bills"	3	-1	"263[0] "263[0] i[0] done[0] t[0] 100[0] enjoy[2] my[0] job[0] but[0] it[0] is[0] doing[0] something[0] i[0] enjoy[2] the[0] majority[0] of[0] the[0] time[0] i[0] would[0] much[0] rather[0] stay[0] at[0] home[0] with[0] my[0] daughter[0] but[0] i[0] need[0] to[0] work[0] to[0] pay[0] bills[0] [[Sentence=-1,3=word max, 1-5]][[[3,-1 max of sentences]]]
264 "264" "unhappy sometimes with work and constant changes in staff and location do not like as much as i used to i enjoy the team interaction and helping others but are not given up to date training i do not feel appreciated by supervisors"	264 "264" "unhappy sometimes with work and constant changes in staff and location do not like as much as i used to i enjoy the team interaction and helping others but are not given up to date training i do not feel appreciated by supervisors"	3	-3	"264[0] "264[0] unhappy[-2] sometimes[0] with[0] work[0] and[0] constant[0] changes[0] in[0] staff[0] and[0] location[0] do[0] not[0] like[1][NegatedDueToPreviousWord] as[0] much[0] as[0] i[0] used[0] to[0] i[0] enjoy[2] the[0] team[0] interaction[0] and[0] helping[0] others[0] but[0] are[0] not[0] given[0] up[0] to[0] date[0] training[0] i[0] do[0] not[0] feel[0] appreciated[1][NegatedDueToPrevi…
265 "265" "i like the job tasks that i have to do with one or two exceptions additions have been added to my role that are unpleasant and were not part of the job when i was hired i like my coworkers quite a bit with one or two exceptions and those exceptions i do not mind as people i just do not enjoy working with i am underpaid for the work i do which causes quite a bit of stress and saps my en…	265 "265" "i like the job tasks that i have to do with one or two exceptions additions have been added to my role that are unpleasant and were not part of the job when i was hired i like my coworkers quite a bit with one or two exceptions and those exceptions i do not mind as people i just do not enjoy working with i am underpaid for the work i do which causes quite a bit of stress and saps my en…	3	-3	"265[0] "265[0] i[0] like[1] the[0] job[0] tasks[0] that[0] i[0] have[0] to[0] do[0] with[0] one[0] or[0] two[0] exceptions[0] additions[0] have[0] been[0] added[0] to[0] my[0] role[0] that[0] are[0] unpleasant[-2] and[0] were[0] not[0] part[0] of[0] the[0] job[0] when[0] i[0] was[0] hired[0] i[0] like[1] my[0] coworkers[0] quite[0] a[0] bit[0] with[0] one[0] or[0] two[0] exceptions[0] and[0] tho…
266 "266" "my job is generally good and rewarding however there are times where there seem to be stresses from elsewhere in the company particularly in relation to the utilization of my team "	266 "266" "my job is generally good and rewarding however there are times where there seem to be stresses from elsewhere in the company particularly in relation to the utilization of my team "	2	-2	"266[0] "266[0] my[0] job[0] is[0] generally[0] good[1] and[0] rewarding[1] however[0] there[0] are[0] times[0] where[0] there[0] seem[0] to[0] be[0] stresses[-1] from[0] elsewhere[0] in[0] the[0] company[0] particularly[0] in[0] relation[0] to[0] the[0] utilization[0] of[0] my[0] team[0] [[Sentence=-2,2=word max, 1-5]][[[2,-2 max of sentences]]]
267 "267" "i would love my job if i was valued but i do not feel valued and it is a thankless job the patients appreciate you but the nhs who you work for does t "	267 "267" "i would love my job if i was valued but i do not feel valued and it is a thankless job the patients appreciate you but the nhs who you work for does t "	2	-2	"267[0] "267[0] i[0] would[0] love[2][-1 LastWordBoosterStrength] my[0] job[0] if[0] i[0] was[0] valued[1] but[0] i[0] do[0] not[0] feel[0] valued[1][NegatedDueToPreviousWord] and[0] it[0] is[0] a[0] thankless[0] job[0] the[0] patients[0] appreciate[1] you[0] but[0] the[0] nhs[0] who[0] you[0] work[0] for[0] does[0] t[0] [[Sentence=-2,2=word max, 1-5]][[[2,-2 max of sentences]]]
268 "268" "i enjoy my job i generally feel happy at work i do not feel supported by my boss though"	268 "268" "i enjoy my job i generally feel happy at work i do not feel supported by my boss though"	3	-2	"268[0] "268[0] i[0] enjoy[2] my[0] job[0] i[0] generally[0] feel[0] happy[1] at[0] work[0] i[0] do[0] not[0] feel[0] supported[1][NegatedDueToPreviousWord] by[0] my[0] boss[0] though[0] [[Sentence=-2,3=word max, 1-5]][[[3,-2 max of sentences]]]
269 "269" "i like my job overall although i get frustrated with the processes i have to go through i feel like my job makes a difference and i have good work colleagues i struggle with the computer side of my work as i find it draining to look at a computer all day"	269 "269" "i like my job overall although i get frustrated with the processes i have to go through i feel like my job makes a difference and i have good work colleagues i struggle with the computer side of my work as i find it draining to look at a computer all day"	2	-3	"269[0] "269[0] i[0] like[1] my[0] job[0] overall[0] although[0] i[0] get[0] frustrated[-2] with[0] the[0] processes[0] i[0] have[0] to[0] go[0] through[0] i[0] feel[0] like[1] my[0] job[0] makes[0] a[0] difference[0] and[0] i[0] have[0] good[1] work[0] colleagues[0] i[0] struggle[-1] with[0] the[0] computer[0] side[0] of[0] my[0] work[0] as[0] i[0] find[0] it[0] draining[0] to[0] look[0] at[0] a…
270 "270" "i feel my job is fulfilling and stretches my natural abilities although i would like more variation in my role i feel safe and secure in my job and well supported by my peers and supervisor"	270 "270" "i feel my job is fulfilling and stretches my natural abilities although i would like more variation in my role i feel safe and secure in my job and well supported by my peers and supervisor"	2	-1	"270[0] "270[0] i[0] feel[0] my[0] job[0] is[0] fulfilling[0] and[0] stretches[0] my[0] natural[0] abilities[0] although[0] i[0] would[0] like[1][-1 LastWordBoosterStrength] more[0] variation[0] in[0] my[0] role[0] i[0] feel[0] safe[1] and[0] secure[1] in[0] my[0] job[0] and[0] well[0] supported[1] by[0] my[0] peers[0] and[0] supervisor[0] [[Sentence=-1,2=word max, 1-5]][[[2,-1 max of sentences]]]
271 "271" "my job involves interacting with customers all day long i appreciate the moments when i am able to help a customer find something or answer a question they have i m lucky to have a really great supervisor who manages my department well which makes it easier to do my job successfully"	271 "271" "my job involves interacting with customers all day long i appreciate the moments when i am able to help a customer find something or answer a question they have i m lucky to have a really great supervisor who manages my department well which makes it easier to do my job successfully"	4	-1	"271[0] "271[0] my[0] job[0] involves[0] interacting[0] with[0] customers[0] all[0] day[0] long[0] i[0] appreciate[1] the[0] moments[0] when[0] i[0] am[0] able[0] to[0] help[0] a[0] customer[0] find[0] something[0] or[0] answer[0] a[0] question[0] they[0] have[0] i[0] m[0] lucky[1] to[0] have[0] a[0] really[0] great[2][1 LastWordBoosterStrength] supervisor[0] who[0] manages[0] my[0] department[0]…
272 "272" "i feel like my company lies to me about its future which leads me to believe that i will soon be out of work"	272 "272" "i feel like my company lies to me about its future which leads me to believe that i will soon be out of work"	2	-3	"272[0] "272[0] i[0] feel[0] like[1] my[0] company[0] lies[-2] to[0] me[0] about[0] its[0] future[0] which[0] leads[0] me[0] to[0] believe[0] that[0] i[0] will[0] soon[0] be[0] out[0] of[0] work[0] [[Sentence=-3,2=word max, 1-5]][[[2,-3 max of sentences]]]
273 "273" "i feel stressed but still like my job overall i like to help people i like to be competent i like that i can leave my work at work not having to worry about it at home i have friendly coworkers but i fear i am not good enough"	273 "273" "i feel stressed but still like my job overall i like to help people i like to be competent i like that i can leave my work at work not having to worry about it at home i have friendly coworkers but i fear i am not good enough"	2	-4	"273[0] "273[0] i[0] feel[0] stressed[-1] but[0] still[0] like[1] my[0] job[0] overall[0] i[0] like[1] to[0] help[0] people[0] i[0] like[1] to[0] be[0] competent[0] i[0] like[1] that[0] i[0] can[0] leave[0] my[0] work[0] at[0] work[0] not[0] having[0] to[0] worry[-3] about[0] it[0] at[0] home[0] i[0] have[0] friendly[1] coworkers[0] but[0] i[0] fear[-3] i[0] am[0] not[0] good[1][NegatedDueToPrevi…
274 "274" " i am happy with my job i have a great work life balance there s an excellent cultural environment with plenty of room to grow"	274 "274" " i am happy with my job i have a great work life balance there s an excellent cultural environment with plenty of room to grow"	4	-1	"274[0] "274[0] i[0] am[0] happy[1] with[0] my[0] job[0] i[0] have[0] a[0] great[2] work[0] life[0] balance[0] there[0] s[0] an[0] excellent[3] cultural[0] environment[0] with[0] plenty[0] of[0] room[0] to[0] grow[0] [[Sentence=-1,4=word max, 1-5]][[[4,-1 max of sentences]]]
275 "275" "i really enjoy my job and have done for the last 8 years however we had 10 months of uncertainty when our roles were threatened with redundancy the roles changed a lot after the consultation period and while my job was safe the role changed drastically the last 12 months have been a period of adjustment frustration anger with no support from the higher manager the basics of my job are …	275 "275" "i really enjoy my job and have done for the last 8 years however we had 10 months of uncertainty when our roles were threatened with redundancy the roles changed a lot after the consultation period and while my job was safe the role changed drastically the last 12 months have been a period of adjustment frustration anger with no support from the higher manager the basics of my job are …	4	-5	"275[0] "275[0] i[0] really[0] enjoy[2][1 LastWordBoosterStrength] my[0] job[0] and[0] have[0] done[0] for[0] the[0] last[0] 8[0] years[0] however[0] we[0] had[0] 10[0] months[0] of[0] uncertainty[0] when[0] our[0] roles[0] were[0] threatened[-2] with[0] redundancy[-1] the[0] roles[0] changed[0] a[0] lot[0] after[0] the[0] consultation[0] period[0] and[0] while[0] my[0] job[0] was[0] safe[1] the[…
276 "276" "i have nice job and great supervisor i wish i could do more interesting things"	276 "276" "i have nice job and great supervisor i wish i could do more interesting things"	3	-1	"276[0] "276[0] i[0] have[0] nice[1] job[0] and[0] great[2] supervisor[0] i[0] wish[0] i[0] could[0] do[0] more[0] interesting[1] things[0] [[Sentence=-1,3=word max, 1-5]][[[3,-1 max of sentences]]]
277 "277" "i get on with the tasks in hand help when i can keep my head down and soldier through tough times try and make it fun without it controlling me"	277 "277" "i get on with the tasks in hand help when i can keep my head down and soldier through tough times try and make it fun without it controlling me"	2	-2	"277[0] "277[0] i[0] get[0] on[0] with[0] the[0] tasks[0] in[0] hand[0] help[0] when[0] i[0] can[0] keep[0] my[0] head[0] down[0] and[0] soldier[0] through[0] tough[-1] times[0] try[0] and[0] make[0] it[0] fun[1] without[0] it[0] controlling[0] me[0] [[Sentence=-2,2=word max, 1-5]][[[2,-2 max of sentences]]]
278 "278" "as a whole i think of my job as an important component in my life i work at a technology company where we are always being challenged to learn new skills and technology so i think of my job as a way to learn new capabilities that i might not learn otherwise i also view my job as a way to develop a professional network of co workers and peers that have similar interests and skills i lik…	278 "278" "as a whole i think of my job as an important component in my life i work at a technology company where we are always being challenged to learn new skills and technology so i think of my job as a way to learn new capabilities that i might not learn otherwise i also view my job as a way to develop a professional network of co workers and peers that have similar interests and skills i lik…	2	-2	"278[0] "278[0] as[0] a[0] whole[0] i[0] think[0] of[0] my[0] job[0] as[0] an[0] important[0] component[0] in[0] my[0] life[0] i[0] work[0] at[0] a[0] technology[0] company[0] where[0] we[0] are[0] always[0] being[0] challenged[-1] to[0] learn[0] new[0] skills[0] and[0] technology[0] so[0] i[0] think[0] of[0] my[0] job[0] as[0] a[0] way[0] to[0] learn[0] new[0] capabilities[0] that[0] i[0] might[…
279 "279" "i am happy in my job to the extent that i am making a huge difference to the lives of others around me but this process often leaves me feeling drained i like my job sometimes and sometimes something will happen that reminds me why i work with the less able and more challenging people and then i love it i like my job because i am surrounded by very supportive people and we all work gre…	279 "279" "i am happy in my job to the extent that i am making a huge difference to the lives of others around me but this process often leaves me feeling drained i like my job sometimes and sometimes something will happen that reminds me why i work with the less able and more challenging people and then i love it i like my job because i am surrounded by very supportive people and we all work gre…	3	-2	"279[0] "279[0] i[0] am[0] happy[1] in[0] my[0] job[0] to[0] the[0] extent[0] that[0] i[0] am[0] making[0] a[0] huge[0] difference[0] to[0] the[0] lives[0] of[0] others[0] around[0] me[0] but[0] this[0] process[0] often[0] leaves[0] me[0] feeling[0] drained[0] i[0] like[1] my[0] job[0] sometimes[0] and[0] sometimes[0] something[0] will[0] happen[0] that[0] reminds[0] me[0] why[0] i[0] work[0] wit…
280 "280" "i am content with the work that i do and i am proud to be working for my company i had very little training when i first got this job so i have had to learn a lot on my own while i do get stressed with the workload i hope to continue to have a successful career with this company"	280 "280" "i am content with the work that i do and i am proud to be working for my company i had very little training when i first got this job so i have had to learn a lot on my own while i do get stressed with the workload i hope to continue to have a successful career with this company"	3	-2	"280[0] "280[0] i[0] am[0] content[0] with[0] the[0] work[0] that[0] i[0] do[0] and[0] i[0] am[0] proud[1] to[0] be[0] working[0] for[0] my[0] company[0] i[0] had[0] very[0] little[0] training[0] when[0] i[0] first[0] got[0] this[0] job[0] so[0] i[0] have[0] had[0] to[0] learn[0] a[0] lot[0] on[0] my[0] own[0] while[0] i[0] do[0] get[0] stressed[-1] with[0] the[0] workload[0] i[0] hope[2] to[0] c…
281 "281" "i feel like i make a change in some people life and enjoy when i can see my hard work is helping other i like my job when it means something other than just making money i like to be able to feel like people are getting what they need from my work"	281 "281" "i feel like i make a change in some people life and enjoy when i can see my hard work is helping other i like my job when it means something other than just making money i like to be able to feel like people are getting what they need from my work"	3	-1	"281[0] "281[0] i[0] feel[0] like[1] i[0] make[0] a[0] change[0] in[0] some[0] people[0] life[0] and[0] enjoy[2] when[0] i[0] can[0] see[0] my[0] hard[0] work[0] is[0] helping[0] other[0] i[0] like[1] my[0] job[0] when[0] it[0] means[0] something[0] other[0] than[0] just[0] making[0] money[0] i[0] like[1] to[0] be[0] able[0] to[0] feel[0] like[1] people[0] are[0] getting[0] what[0] they[0] need[0…
282 "282" "i do like my job although it can be quite repetitive at time it is very interesting and differs from case to case my job is satisfying as i know that i have helped achieve the end result"	282 "282" "i do like my job although it can be quite repetitive at time it is very interesting and differs from case to case my job is satisfying as i know that i have helped achieve the end result"	3	-1	"282[0] "282[0] i[0] do[0] like[1] my[0] job[0] although[0] it[0] can[0] be[0] quite[0] repetitive[0] at[0] time[0] it[0] is[0] very[0] interesting[1][1 LastWordBoosterStrength] and[0] differs[0] from[0] case[0] to[0] case[0] my[0] job[0] is[0] satisfying[1] as[0] i[0] know[0] that[0] i[0] have[0] helped[0] achieve[0] the[0] end[0] result[0] [[Sentence=-1,3=word max, 1-5]][[[3,-1 max of sentences…
283 "283" "i like the actual job it is just my boss that i do not like she gets stressed and takes it out on everyone else"	283 "283" "i like the actual job it is just my boss that i do not like she gets stressed and takes it out on everyone else"	2	-2	"283[0] "283[0] i[0] like[1] the[0] actual[0] job[0] it[0] is[0] just[0] my[0] boss[0] that[0] i[0] do[0] not[0] like[1][NegatedDueToPreviousWord] she[0] gets[0] stressed[-1] and[0] takes[0] it[0] out[0] on[0] everyone[0] else[0] [[Sentence=-2,2=word max, 1-5]][[[2,-2 max of sentences]]]
284 "284" "work has changed it started out great then my boss got into a weird family matter and things changed it is no longer fun to go to work"	284 "284" "work has changed it started out great then my boss got into a weird family matter and things changed it is no longer fun to go to work"	3	-2	"284[0] "284[0] work[0] has[0] changed[0] it[0] started[0] out[0] great[2] then[0] my[0] boss[0] got[0] into[0] a[0] weird[-1] family[0] matter[0] and[0] things[0] changed[0] it[0] is[0] no[0] longer[0] fun[1] to[0] go[0] to[0] work[0] [[Sentence=-2,3=word max, 1-5]][[[3,-2 max of sentences]]]
285 "285" "i have never been as happy as i am at the job that i have i have worked at a lot of places and been unhappy at most of them my boss does not micro manage and i am given authority to make decisions without getting a lot of approvals my teammates are also professional and we consult with each other constantly my company is fair with compensation very fair with benefits and realizes how v…	285 "285" "i have never been as happy as i am at the job that i have i have worked at a lot of places and been unhappy at most of them my boss does not micro manage and i am given authority to make decisions without getting a lot of approvals my teammates are also professional and we consult with each other constantly my company is fair with compensation very fair with benefits and realizes how v…	2	-3	"285[0] "285[0] i[0] have[0] never[0] been[0] as[0] happy[1] as[0] i[0] am[0] at[0] the[0] job[0] that[0] i[0] have[0] i[0] have[0] worked[0] at[0] a[0] lot[0] of[0] places[0] and[0] been[0] unhappy[-2] at[0] most[0] of[0] them[0] my[0] boss[0] does[0] not[0] micro[0] manage[0] and[0] i[0] am[0] given[0] authority[0] to[0] make[0] decisions[0] without[0] getting[0] a[0] lot[0] of[0] approvals[0] …
286 "286" "i love my job i work with a great group of people "	286 "286" "i love my job i work with a great group of people "	3	-1	"286[0] "286[0] i[0] love[2] my[0] job[0] i[0] work[0] with[0] a[0] great[2] group[0] of[0] people[0] [[Sentence=-1,3=word max, 1-5]][[[3,-1 max of sentences]]]
287 "287" "i feel stressed because i want to do the best job possible"	287 "287" "i feel stressed because i want to do the best job possible"	2	-2	"287[0] "287[0] i[0] feel[0] stressed[-1] because[0] i[0] want[0] to[0] do[0] the[0] best[1] job[0] possible[0] [[Sentence=-2,2=word max, 1-5]][[[2,-2 max of sentences]]]
288 "288" "i absolutely love my job and what i do my clients make it all worthwhile however the organization itself does not value client care and are always penny pinching to the extreme there is significant micromanaging and my supervisor has a business background rather than clinical background which impacts the work environment negatively i enjoy my co workers i work with on a daily basis the…	288 "288" "i absolutely love my job and what i do my clients make it all worthwhile however the organization itself does not value client care and are always penny pinching to the extreme there is significant micromanaging and my supervisor has a business background rather than clinical background which impacts the work environment negatively i enjoy my co workers i work with on a daily basis the…	4	-4	"288[0] "288[0] i[0] absolutely[0] love[2][1 LastWordBoosterStrength] my[0] job[0] and[0] what[0] i[0] do[0] my[0] clients[0] make[0] it[0] all[0] worthwhile[1] however[0] the[0] organization[0] itself[0] does[0] not[0] value[1][NegatedDueToPreviousWord] client[0] care[1] and[0] are[0] always[0] penny[0] pinching[0] to[0] the[0] extreme[0] there[0] is[0] significant[0] micromanaging[0] and[0] my[…
289 "289" "i really enjoy my job it is the perfect job for me right now as i gain more experience for a future career "	289 "289" "i really enjoy my job it is the perfect job for me right now as i gain more experience for a future career "	4	-1	"289[0] "289[0] i[0] really[0] enjoy[2][1 LastWordBoosterStrength] my[0] job[0] it[0] is[0] the[0] perfect[1] job[0] for[0] me[0] right[0] now[0] as[0] i[0] gain[0] more[0] experience[0] for[0] a[0] future[0] career[0] [[Sentence=-1,4=word max, 1-5]][[[4,-1 max of sentences]]]
290 "290" "as my jobs very repetitive i feel myself getting consistently bored within my working environment where the only thing that makes me look forward to going to work is my colleagues more so than the job itself "	290 "290" "as my jobs very repetitive i feel myself getting consistently bored within my working environment where the only thing that makes me look forward to going to work is my colleagues more so than the job itself "	1	-2	"290[0] "290[0] as[0] my[0] jobs[0] very[0] repetitive[0] i[0] feel[0] myself[0] getting[0] consistently[0] bored[-1] within[0] my[0] working[0] environment[0] where[0] the[0] only[0] thing[0] that[0] makes[0] me[0] look[0] forward[0] to[0] going[0] to[0] work[0] is[0] my[0] colleagues[0] more[0] so[0] than[0] the[0] job[0] itself[0] [[Sentence=-2,1=word max, 1-5]][[[1,-2 max of sentences]]]
291 "291" "i like my job and am happy while i m working but it s not work that i m incredibly passionate about and i do not see myself doing this job going forward in the future"	291 "291" "i like my job and am happy while i m working but it s not work that i m incredibly passionate about and i do not see myself doing this job going forward in the future"	5	-1	"291[0] "291[0] i[0] like[1] my[0] job[0] and[0] am[0] happy[1] while[0] i[0] m[0] working[0] but[0] it[0] s[0] not[0] work[0] that[0] i[0] m[0] incredibly[0] passionate[2][2 LastWordBoosterStrength] about[0] and[0] i[0] do[0] not[0] see[0] myself[0] doing[0] this[0] job[0] going[0] forward[0] in[0] the[0] future[0] [[Sentence=-1,5=word max, 1-5]][[[5,-1 max of sentences]]]
292 "292" "i honestly love my job it provides me a very decent salary so i can live without worry and have enough money after bills to do leisure things"	292 "292" "i honestly love my job it provides me a very decent salary so i can live without worry and have enough money after bills to do leisure things"	3	-4	"292[0] "292[0] i[0] honestly[0] love[2] my[0] job[0] it[0] provides[0] me[0] a[0] very[0] decent[0] salary[0] so[0] i[0] can[0] live[0] without[0] worry[-3] and[0] have[0] enough[0] money[0] after[0] bills[0] to[0] do[0] leisure[0] things[0] [[Sentence=-4,3=word max, 1-5]][[[3,-4 max of sentences]]]
293 "293" "i like the teaching side of my job but hate the paperwork side and the pressure from my school"	293 "293" "i like the teaching side of my job but hate the paperwork side and the pressure from my school"	2	-4	"293[0] "293[0] i[0] like[1] the[0] teaching[0] side[0] of[0] my[0] job[0] but[0] hate[-3] the[0] paperwork[0] side[0] and[0] the[0] pressure[-1] from[0] my[0] school[0] [[Sentence=-4,2=word max, 1-5]][[[2,-4 max of sentences]]]
294 "294" "i no longer feel valued by my organization we have recently gone through a restructure where we had to apply for our own jobs at a reduced salary and increased work load because of job cuts across the college i have had to take on other job roles as part of my job i enjoy the teaching side but the paperwork and extra responsibilities mean that there is reduced work life balance this is…	294 "294" "i no longer feel valued by my organization we have recently gone through a restructure where we had to apply for our own jobs at a reduced salary and increased work load because of job cuts across the college i have had to take on other job roles as part of my job i enjoy the teaching side but the paperwork and extra responsibilities mean that there is reduced work life balance this is…	3	-1	"294[0] "294[0] i[0] no[0] longer[0] feel[0] valued[1] by[0] my[0] organization[0] we[0] have[0] recently[0] gone[0] through[0] a[0] restructure[0] where[0] we[0] had[0] to[0] apply[0] for[0] our[0] own[0] jobs[0] at[0] a[0] reduced[0] salary[0] and[0] increased[0] work[0] load[0] because[0] of[0] job[0] cuts[0] across[0] the[0] college[0] i[0] have[0] had[0] to[0] take[0] on[0] other[0] job[0] r…
295 "295" "i enjoy the day to day challenges of working in a busy environment and feel proud to do the work i do i get a great deal of personal satisfaction and i love my job i am happy in my work"	295 "295" "i enjoy the day to day challenges of working in a busy environment and feel proud to do the work i do i get a great deal of personal satisfaction and i love my job i am happy in my work"	3	-2	"295[0] "295[0] i[0] enjoy[2] the[0] day[0] to[0] day[0] challenges[-1] of[0] working[0] in[0] a[0] busy[0] environment[0] and[0] feel[0] proud[1] to[0] do[0] the[0] work[0] i[0] do[0] i[0] get[0] a[0] great[2] deal[0] of[0] personal[0] satisfaction[1] and[0] i[0] love[2] my[0] job[0] i[0] am[0] happy[1] in[0] my[0] work[0] [[Sentence=-2,3=word max, 1-5]][[[3,-2 max of sentences]]]
296 "296" "my job is fine but the tasks involved are not particularly stimulating or rewarding and do not better me as a worker or thoughtful person"	296 "296" "my job is fine but the tasks involved are not particularly stimulating or rewarding and do not better me as a worker or thoughtful person"	3	-1	"296[0] "296[0] my[0] job[0] is[0] fine[2] but[0] the[0] tasks[0] involved[0] are[0] not[0] particularly[0] stimulating[0] or[0] rewarding[1] and[0] do[0] not[0] better[0] me[0] as[0] a[0] worker[0] or[0] thoughtful[1] person[0] [[Sentence=-1,3=word max, 1-5]][[[3,-1 max of sentences]]]
297 "297" "i feel happy and blessed to do the job i do as it is related to children s education when i work with young people i feel joyful my day fulfills and my life has a purpose i do enjoy interacting with colleagues too even though sometimes could be frustrating when you see that some of them do not have the common sense of doing simple things related to every day s life and respecting each …	297 "297" "i feel happy and blessed to do the job i do as it is related to children s education when i work with young people i feel joyful my day fulfils and my life has a purpose i do enjoy interacting with colleagues too even though sometimes could be frustrating when you see that some of them do not have the common sense of doing simple things related to every day s life and respecting each o…	3	-3	"297[0] "297[0] i[0] feel[0] happy[1] and[0] blessed[1] to[0] do[0] the[0] job[0] i[0] do[0] as[0] it[0] is[0] related[0] to[0] children[0] s[0] education[0] when[0] i[0] work[0] with[0] young[0] people[0] i[0] feel[0] joyful[2] my[0] day[0] fulfills/fulfils[0] and[0] my[0] life[0] has[0] a[0] purpose[0] i[0] do[0] enjoy[2] interacting[0] with[0] colleagues[0] too[0] even[0] though[0] sometimes[0…
298 "298" "i find my job very rewarding and enjoy both the team i work with and the type of work i do "	298 "298" "i find my job very rewarding and enjoy both the team i work with and the type of work i do "	3	-1	"298[0] "298[0] i[0] find[0] my[0] job[0] very[0] rewarding[1][1 LastWordBoosterStrength] and[0] enjoy[2] both[0] the[0] team[0] i[0] work[0] with[0] and[0] the[0] type[0] of[0] work[0] i[0] do[0] [[Sentence=-1,3=word max, 1-5]][[[3,-1 max of sentences]]]
299 "299" "when i was at school i wanted to go into this industry and i have never been disappointed i ve been very happy with this employer and have only considered leaving once in the 12 years i ve worked for them my current manager is the best manager i ve had this role is the most engaging role i ve held"	299 "299" "when i was at school i wanted to go into this industry and i have never been disappointed i ve been very happy with this employer and have only considered leaving once in the 12 years i ve worked for them my current manager is the best manager i ve had this role is the most engaging role i ve held"	3	-1	"299[0] "299[0] when[0] i[0] was[0] at[0] school[0] i[0] wanted[0] to[0] go[0] into[0] this[0] industry[0] and[0] i[0] have[0] never[0] been[0] disappointed[-1][NegatedDueToPreviousWord] i[0] ve[0] been[0] very[0] happy[1][1 LastWordBoosterStrength] with[0] this[0] employer[0] and[0] have[0] only[0] considered[0] leaving[0] once[0] in[0] the[0] 12[0] years[0] i[0] ve[0] worked[0] for[0] them[0] m…
300 "300" "i enjoy the job i do i feel as though i make a difference to the children i work with the organization government has made far too many cuts to education which has led to a lot of frustration among educators due to the lack of resources and support for children with additional needs "	300 "300" "i enjoy the job i do i feel as though i make a difference to the children i work with the organization government has made far too many cuts to education which has led to a lot of frustration among educators due to the lack of resources and support for children with additional needs "	3	-3	"300[0] "300[0] i[0] enjoy[2] the[0] job[0] i[0] do[0] i[0] feel[0] as[0] though[0] i[0] make[0] a[0] difference[0] to[0] the[0] children[0] i[0] work[0] with[0] the[0] organization[0] government[0] has[0] made[0] far[0] too[0] many[0] cuts[0] to[0] education[0] which[0] has[0] led[0] to[0] a[0] lot[0] of[0] frustration[-2] among[0] educators[0] due[0] to[0] the[0] lack[-1] of[0] resources[0] and…
301 "301" "i do not dislike my job but do not want to stay in administration for the rest of my life i want something more active"	301 "301" "i do not dislike my job but do not want to stay in administration for the rest of my life i want something more active"	3	-1	"301[0] "301[0] i[0] do[0] not[0] dislike[-2][NegatedDueToPreviousWord] my[0] job[0] but[0] do[0] not[0] want[0] to[0] stay[0] in[0] administration[0] for[0] the[0] rest[0] of[0] my[0] life[0] i[0] want[0] something[0] more[0] active[0] [[Sentence=-1,3=word max, 1-5]][[[3,-1 max of sentences]]]
302 "302" "i like my job i can usually get on with my work without any hassle i have a close relationship with my work colleagues which helps immensely and we help each other out if it is needed"	302 "302" "i like my job i can usually get on with my work without any hassle i have a close relationship with my work colleagues which helps immensely and we help each other out if it is needed"	2	-2	"302[0] "302[0] i[0] like[1] my[0] job[0] i[0] can[0] usually[0] get[0] on[0] with[0] my[0] work[0] without[0] any[0] hassle[-1] i[0] have[0] a[0] close[0] relationship[0] with[0] my[0] work[0] colleagues[0] which[0] helps[0] immensely[0] and[0] we[0] help[0] each[0] other[0] out[0] if[0] it[0] is[0] needed[0] [[Sentence=-2,2=word max, 1-5]][[[2,-2 max of sentences]]]
303 "303" "i feel my job is important as i m helping people at times of stress however i have been doing the same role for several years and i do not find the world challenging"	303 "303" "i feel my job is important as i m helping people at times of stress however i have been doing the same role for several years and i do not find the world challenging"	1	-2	"303[0] "303[0] i[0] feel[0] my[0] job[0] is[0] important[0] as[0] i[0] m[0] helping[0] people[0] at[0] times[0] of[0] stress[-1] however[0] i[0] have[0] been[0] doing[0] the[0] same[0] role[0] for[0] several[0] years[0] and[0] i[0] do[0] not[0] find[0] the[0] world[0] challenging[0] [[Sentence=-2,1=word max, 1-5]][[[1,-2 max of sentences]]]
304 "304" "i like my job and feel it is important to the organization "	304 "304" "i like my job and feel it is important to the organization "	2	-1	"304[0] "304[0] i[0] like[1] my[0] job[0] and[0] feel[0] it[0] is[0] important[0] to[0] the[0] organization[0] [[Sentence=-1,2=word max, 1-5]][[[2,-1 max of sentences]]]
305 "305" "overall i am happy with my job i enjoy going to work and being able to spend time socializing with friends "	305 "305" "overall i am happy with my job i enjoy going to work and being able to spend time socializing with friends "	3	-1	"305[0] "305[0] overall[0] i[0] am[0] happy[1] with[0] my[0] job[0] i[0] enjoy[2] going[0] to[0] work[0] and[0] being[0] able[0] to[0] spend[0] time[0] socializing[0] with[0] friends[1] [[Sentence=-1,3=word max, 1-5]][[[3,-1 max of sentences]]]
306 "306" "i love to get up in the morning and go to work i was told this would only last a few months but i m over a year in and still love it i enjoy the challenge and being busy and learning new things i enjoy being a part of my department which is a great place to work full of great people "	306 "306" "i love to get up in the morning and go to work i was told this would only last a few months but i m over a year in and still love it i enjoy the challenge and being busy and learning new things i enjoy being a part of my department which is a great place to work full of great people "	3	-2	"306[0] "306[0] i[0] love[2] to[0] get[0] up[0] in[0] the[0] morning[0] and[0] go[0] to[0] work[0] i[0] was[0] told[0] this[0] would[0] only[0] last[0] a[0] few[0] months[0] but[0] i[0] m[0] over[0] a[0] year[0] in[0] and[0] still[0] love[2] it[0] i[0] enjoy[2] the[0] challenge[-1] and[0] being[0] busy[0] and[0] learning[0] new[0] things[0] i[0] enjoy[2] being[0] a[0] part[0] of[0] my[0] departme…
307 "307" "it is difficult for me to approach members of the public and ask them about very personal issues but this is vital to the work and is giving me the chance to expand my skills which will ultimately benefit me in my career research "	307 "307" "it is difficult for me to approach members of the public and ask them about very personal issues but this is vital to the work and is giving me the chance to expand my skills which will ultimately benefit me in my career research "	1	-2	"307[0] "307[0] it[0] is[0] difficult[-1] for[0] me[0] to[0] approach[0] members[0] of[0] the[0] public[0] and[0] ask[0] them[0] about[0] very[0] personal[0] issues[0] but[0] this[0] is[0] vital[0] to[0] the[0] work[0] and[0] is[0] giving[0] me[0] the[0] chance[0] to[0] expand[0] my[0] skills[0] which[0] will[0] ultimately[0] benefit[0] me[0] in[0] my[0] career[0] research[0] [[Sentence=-2,1=word…
308 "308" "i really like my job we are over 100 staff and we all support each other both physically and emotionally i very much like the ethos of my school"	308 "308" "i really like my job we are over 100 staff and we all support each other both physically and emotionally i very much like the ethos of my school"	3	-1	"308[0] "308[0] i[0] really[0] like[1][1 LastWordBoosterStrength] my[0] job[0] we[0] are[0] over[0] 100[0] staff[0] and[0] we[0] all[0] support[1] each[0] other[0] both[0] physically[0] and[0] emotionally[0] i[0] very[0] much[0] like[1] the[0] ethos[0] of[0] my[0] school[0] [[Sentence=-1,3=word max, 1-5]][[[3,-1 max of sentences]]]
309 "309" "on the whole i enjoy my job i enjoy the work i do and i find it challenging and fulfilling i m also happy at work most of the time "	309 "309" "on the whole i enjoy my job i enjoy the work i do and i find it challenging and fulfilling i m also happy at work most of the time "	3	-1	"309[0] "309[0] on[0] the[0] whole[0] i[0] enjoy[2] my[0] job[0] i[0] enjoy[2] the[0] work[0] i[0] do[0] and[0] i[0] find[0] it[0] challenging[0] and[0] fulfilling[0] i[0] m[0] also[0] happy[1] at[0] work[0] most[0] of[0] the[0] time[0] [[Sentence=-1,3=word max, 1-5]][[[3,-1 max of sentences]]]
310 "310" "i enjoy my job as i like to be busy i get to grow other staff and that gives me satisfaction i am however underpaid for what i do and that frustrates me"	310 "310" "i enjoy my job as i like to be busy i get to grow other staff and that gives me satisfaction i am however underpaid for what i do and that frustrates me"	3	-3	"310[0] "310[0] i[0] enjoy[2] my[0] job[0] as[0] i[0] like[1] to[0] be[0] busy[0] i[0] get[0] to[0] grow[0] other[0] staff[0] and[0] that[0] gives[0] me[0] satisfaction[1] i[0] am[0] however[0] underpaid[0] for[0] what[0] i[0] do[0] and[0] that[0] frustrates[-2] me[0] [[Sentence=-3,3=word max, 1-5]][[[3,-3 max of sentences]]]
311 "311" "i am happy with the job i do i have a fantastic team and e work extremely well together especially at busy times"	311 "311" "i am happy with the job i do i have a fantastic team and e work extremely well together especially at busy times"	3	-1	"311[0] "311[0] i[0] am[0] happy[1] with[0] the[0] job[0] i[0] do[0] i[0] have[0] a[0] fantastic[2] team[0] and[0] e[0] work[0] extremely[0] well[0] together[0] especially[0] at[0] busy[0] times[0] [[Sentence=-1,3=word max, 1-5]][[[3,-1 max of sentences]]]
312 "312" "find it very hard work when under pressure i do like it sometimes just not very happy with it at the moment "	312 "312" "find it very hard work when under pressure i do like it sometimes just not very happy with it at the moment "	2	-3	"312[0] "312[0] find[0] it[0] very[0] hard[0] work[0] when[0] under[0] pressure[-1] i[0] do[0] like[1] it[0] sometimes[0] just[0] not[0] very[0] happy[1][1 LastWordBoosterStrength][NegatedDueToPreviousWord] with[0] it[0] at[0] the[0] moment[0] [[Sentence=-3,2=word max, 1-5]][[[2,-3 max of sentences]]]
313 "313" "i enjoy going into work i work with a great team who always help each other"	313 "313" "i enjoy going into work i work with a great team who always help each other"	3	-1	"313[0] "313[0] i[0] enjoy[2] going[0] into[0] work[0] i[0] work[0] with[0] a[0] great[2] team[0] who[0] always[0] help[0] each[0] other[0] [[Sentence=-1,3=word max, 1-5]][[[3,-1 max of sentences]]]
314 "314" "i am quite happy with my job i enjoy certain aspects however not entirely happy with my salary and some tasks"	314 "314" "i am quite happy with my job i enjoy certain aspects however not entirely happy with my salary and some tasks"	3	-2	"314[0] "314[0] i[0] am[0] quite[0] happy[1] with[0] my[0] job[0] i[0] enjoy[2] certain[0] aspects[0] however[0] not[0] entirely[0] happy[1][NegatedDueToPreviousWord] with[0] my[0] salary[0] and[0] some[0] tasks[0] [[Sentence=-2,3=word max, 1-5]][[[3,-2 max of sentences]]]
315 "315" "i like my job i have to use my brain and i am learning new things every day i am proud to work for the nhs however i find the constraints set down by top level executive managers are some what restricting i work alone so i sometimes feel isolated and there is not enough time for the whole team to get together to discuss ideas or talk through work issues some of my work most repetitive …	315 "315" "i like my job i have to use my brain and i am learning new things every day i am proud to work for the nhs however i find the constraints set down by top level executive managers are some what restricting i work alone so i sometimes feel isolated and there is not enough time for the whole team to get together to discuss ideas or talk through work issues some of my work most repetitive …	2	-2	"315[0] "315[0] i[0] like[1] my[0] job[0] i[0] have[0] to[0] use[0] my[0] brain[0] and[0] i[0] am[0] learning[0] new[0] things[0] every[0] day[0] i[0] am[0] proud[1] to[0] work[0] for[0] the[0] nhs[0] however[0] i[0] find[0] the[0] constraints[-1] set[0] down[0] by[0] top[0] level[0] executive[0] managers[0] are[0] some[0] what[0] restricting[-1] i[0] work[0] alone[0] so[0] i[0] sometimes[0] feel…
316 "316" "i think of my job as one long soul crushing experience"	316 "316" "i think of my job as one long soul crushing experience"	1	-2	"316[0] "316[0] i[0] think[0] of[0] my[0] job[0] as[0] one[0] long[0] soul[0] crushing[-1] experience[0] [[Sentence=-2,1=word max, 1-5]][[[1,-2 max of sentences]]]
317 "317" "i enjoy almost every aspect of my job because it is related to helping people it is very dynamic and stressful but i like this too"	317 "317" "i enjoy almost every aspect of my job because it is related to helping people it is very dynamic and stressful but i like this too"	3	-2	"317[0] "317[0] i[0] enjoy[2] almost[0] every[0] aspect[0] of[0] my[0] job[0] because[0] it[0] is[0] related[0] to[0] helping[0] people[0] it[0] is[0] very[0] dynamic[1][1 LastWordBoosterStrength] and[0] stressful[-1] but[0] i[0] like[1] this[0] too[0] [[Sentence=-2,3=word max, 1-5]][[[3,-2 max of sentences]]]
318 "318" "the hours suit me at the moment but it is too easy there is no challenge "	318 "318" "the hours suit me at the moment but it is too easy there is no challenge "	1	-2	"318[0] "318[0] the[0] hours[0] suit[0] me[0] at[0] the[0] moment[0] but[0] it[0] is[0] too[0] easy[0] there[0] is[0] no[0] challenge[-1] [[Sentence=-2,1=word max, 1-5]][[[1,-2 max of sentences]]]
319 "319" "i really like my job as a whole i like working with students and all staff members are so lovely my only issue is the fact that the role is very underpaid however apart from that i m very happy"	319 "319" "i really like my job as a whole i like working with students and all staff members are so lovely my only issue is the fact that the role is very underpaid however apart from that i m very happy"	3	-1	"319[0] "319[0] i[0] really[0] like[1][1 LastWordBoosterStrength] my[0] job[0] as[0] a[0] whole[0] i[0] like[1] working[0] with[0] students[0] and[0] all[0] staff[0] members[0] are[0] so[0] lovely[1] my[0] only[0] issue[0] is[0] the[0] fact[0] that[0] the[0] role[0] is[0] very[0] underpaid[0] however[0] apart[0] from[0] that[0] i[0] m[0] very[0] happy[1][1 LastWordBoosterStrength] [[Sentence=-1,3…
320 "320" "i feel in my job i am not treated as a human being but as a general dogs body "	320 "320" "i feel in my job i am not treated as a human being but as a general dogs body "	1	-1	"320[0] "320[0] i[0] feel[0] in[0] my[0] job[0] i[0] am[0] not[0] treated[0] as[0] a[0] human[0] being[0] but[0] as[0] a[0] general[0] dogs[0] body[0] [[Sentence=-1,1=word max, 1-5]][[[1,-1 max of sentences]]]
321 "321" "i feel awful in my job and dislike it very much i have a very good team and enjoy working with them but a lack of management poor organization and a company that only cares about people at the top means the majority of us dislike the job intensely a manager that cares more for figures and numbers on a screen rather than managing his team correctly adds to this as well as the blatant di…	321 "321" "i feel awful in my job and dislike it very much i have a very good team and enjoy working with them but a lack of management poor organization and a company that only cares about people at the top means the majority of us dislike the job intensely a manager that cares more for figures and numbers on a screen rather than managing his team correctly adds to this as well as the blatant di…	3	-4	"321[0] "321[0] i[0] feel[0] awful[-3] in[0] my[0] job[0] and[0] dislike[-2] it[0] very[0] much[0] i[0] have[0] a[0] very[0] good[1][1 LastWordBoosterStrength] team[0] and[0] enjoy[2] working[0] with[0] them[0] but[0] a[0] lack[-1] of[0] management[0] poor[-1] organization[0] and[0] a[0] company[0] that[0] only[0] cares[1] about[0] people[0] at[0] the[0] top[0] means[0] the[0] majority[0] of[0] u…
322 "322" "i feel well supported in my work by colleagues and management yet frustrated at the limitations put upon us by local government funding my work is both rewarding and demanding i love my job and find it so fulfilling"	322 "322" "i feel well supported in my work by colleagues and management yet frustrated at the limitations put upon us by local government funding my work is both rewarding and demanding i love my job and find it so fulfilling"	3	-3	"322[0] "322[0] i[0] feel[0] well[0] supported[1] in[0] my[0] work[0] by[0] colleagues[0] and[0] management[0] yet[0] frustrated[-2] at[0] the[0] limitations[0] put[0] upon[0] us[0] by[0] local[0] government[0] funding[0] my[0] work[0] is[0] both[0] rewarding[1] and[0] demanding[0] i[0] love[2] my[0] job[0] and[0] find[0] it[0] so[0] fulfilling[0] [[Sentence=-3,3=word max, 1-5]][[[3,-3 max of sen…
323 "323" "i am good at my job and apply myself at all times but do not want to make a career out of what i do and looking to make a more fulfilling change "	323 "323" "i am good at my job and apply myself at all times but do not want to make a career out of what i do and looking to make a more fulfilling change "	2	-1	"323[0] "323[0] i[0] am[0] good[1] at[0] my[0] job[0] and[0] apply[0] myself[0] at[0] all[0] times[0] but[0] do[0] not[0] want[0] to[0] make[0] a[0] career[0] out[0] of[0] what[0] i[0] do[0] and[0] looking[0] to[0] make[0] a[0] more[0] fulfilling[0] change[0] [[Sentence=-1,2=word max, 1-5]][[[2,-1 max of sentences]]]
324 "324" "i love my job and enjoy helping patients but feel completely undervalued by the management and disrespected by the organization as a whole"	324 "324" "i love my job and enjoy helping patients but feel completely undervalued by the management and disrespected by the organization as a whole"	3	-1	"324[0] "324[0] i[0] love[2] my[0] job[0] and[0] enjoy[2] helping[0] patients[0] but[0] feel[0] completely[0] undervalued[0] by[0] the[0] management[0] and[0] disrespected[0] by[0] the[0] organization[0] as[0] a[0] whole[0] [[Sentence=-1,3=word max, 1-5]][[[3,-1 max of sentences]]]
325 "325" "i only work weekends at the supermarket but it s a busy store i like to keep busy i get the same customers coming to my till i like talking to them and helping them with the shopping is ve worked there for 10 yrs now and love working there "	325 "325" "i only work weekends at the supermarket but it s a busy store i like to keep busy i get the same customers coming to my till i like talking to them and helping them with the shopping is ve worked there for 10 yrs now and love working there "	3	-1	"325[0] "325[0] i[0] only[0] work[0] weekends[0] at[0] the[0] supermarket[0] but[0] it[0] s[0] a[0] busy[0] store[0] i[0] like[1] to[0] keep[0] busy[0] i[0] get[0] the[0] same[0] customers[0] coming[0] to[0] my[0] till[0] i[0] like[1] talking[0] to[0] them[0] and[0] helping[0] them[0] with[0] the[0] shopping[0] is[0] ve[0] worked[0] there[0] for[0] 10[0] yrs[0] now[0] and[0] love[2] working[0] th…
326 "326" "it is a good service to the community"	326 "326" "it is a good service to the community"	2	-1	"326[0] "326[0] it[0] is[0] a[0] good[1] service[0] to[0] the[0] community[0] [[Sentence=-1,2=word max, 1-5]][[[2,-1 max of sentences]]]
327 "327" "i am stimulated and stretched by my job it is challenging and satisfying but at times i feel overstretched intellectually and i find balancing my different roles can be a challenge "	327 "327" "i am stimulated and stretched by my job it is challenging and satisfying but at times i feel overstretched intellectually and i find balancing my different roles can be a challenge "	2	-2	"327[0] "327[0] i[0] am[0] stimulated[0] and[0] stretched[0] by[0] my[0] job[0] it[0] is[0] challenging[0] and[0] satisfying[1] but[0] at[0] times[0] i[0] feel[0] overstretched[0] intellectually[0] and[0] i[0] find[0] balancing[0] my[0] different[0] roles[0] can[0] be[0] a[0] challenge[-1] [[Sentence=-2,2=word max, 1-5]][[[2,-2 max of sentences]]]
328 "328" "i am happy in my role as i know it is a stepping stone in making my end career goal happen as long as the progression and promotions keep happening i believe i will still mostly be happy in my role for a long time to come"	328 "328" "i am happy in my role as i know it is a stepping stone in making my end career goal happen as long as the progression and promotions keep happening i believe i will still mostly be happy in my role for a long time to come"	2	-1	"328[0] "328[0] i[0] am[0] happy[1] in[0] my[0] role[0] as[0] i[0] know[0] it[0] is[0] a[0] stepping[0] stone[0] in[0] making[0] my[0] end[0] career[0] goal[0] happen[0] as[0] long[0] as[0] the[0] progression[0] and[0] promotions[0] keep[0] happening[0] i[0] believe[0] i[0] will[0] still[0] mostly[0] be[0] happy[1] in[0] my[0] role[0] for[0] a[0] long[0] time[0] to[0] come[0] [[Sentence=-1,2=word…
329 "329" "i like my job i do however get frustrated when not all people work as hard as me "	329 "329" "i like my job i do however get frustrated when not all people work as hard as me "	2	-3	"329[0] "329[0] i[0] like[1] my[0] job[0] i[0] do[0] however[0] get[0] frustrated[-2] when[0] not[0] all[0] people[0] work[0] as[0] hard[0] as[0] me[0] [[Sentence=-3,2=word max, 1-5]][[[2,-3 max of sentences]]]
330 "330" "i really like my job it is rewarding i get to deal with different people every day every case i deal with is different so i never get bored it is varied work with different tasks every day"	330 "330" "i really like my job it is rewarding i get to deal with different people every day every case i deal with is different so i never get bored it is varied work with different tasks every day"	3	-1	"330[0] "330[0] i[0] really[0] like[1][1 LastWordBoosterStrength] my[0] job[0] it[0] is[0] rewarding[1] i[0] get[0] to[0] deal[0] with[0] different[0] people[0] every[0] day[0] every[0] case[0] i[0] deal[0] with[0] is[0] different[0] so[0] i[0] never[0] get[0] bored[-1][NegatedDueToPreviousWord] it[0] is[0] varied[0] work[0] with[0] different[0] tasks[0] every[0] day[0] [[Sentence=-1,3=word max, …
331 "331" "i love the work that i do teacher with management responsibility but dislike the school and its ethos"	331 "331" "i love the work that i do teacher with management responsibility but dislike the school and its ethos"	3	-3	"331[0] "331[0] i[0] love[2] the[0] work[0] that[0] i[0] do[0] teacher[0] with[0] management[0] responsibility[0] but[0] dislike[-2] the[0] school[0] and[0] its[0] ethos[0] [[Sentence=-3,3=word max, 1-5]][[[3,-3 max of sentences]]]
332 "332" "i feel proud of the work i do i am a police officer and help others by investigating crime i act professionally throughout and enjoy being busy"	332 "332" "i feel proud of the work i do i am a police officer and help others by investigating crime i act professionally throughout and enjoy being busy"	3	-2	"332[0] "332[0] i[0] feel[0] proud[1] of[0] the[0] work[0] i[0] do[0] i[0] am[0] a[0] police[0] officer[0] and[0] help[0] others[0] by[0] investigating[0] crime[-1] i[0] act[0] professionally[0] throughout[0] and[0] enjoy[2] being[0] busy[0] [[Sentence=-2,3=word max, 1-5]][[[3,-2 max of sentences]]]
333 "333" "i like my job it pays all my bills and allows me to also have a social life as the hours are flexible i feel happy when i am working i have lots of friends and enjoy what i do"	33 "33" "i like my job it pays all my bills and allows me to also have a social life as the hours are flexible i feel happy when i am working i have lots of friends and enjoy what i do"	3	-1	"333/"33[0] "333/"33[0] i[0] like[1] my[0] job[0] it[0] pays[0] all[0] my[0] bills[0] and[0] allows[0] me[0] to[0] also[0] have[0] a[0] social[0] life[0] as[0] the[0] hours[0] are[0] flexible[0] i[0] feel[0] happy[1] when[0] i[0] am[0] working[0] i[0] have[0] lots[0] of[0] friends[1] and[0] enjoy[2] what[0] i[0] do[0] [[Sentence=-1,3=word max, 1-5]][[[3,-1 max of sentences]]]
334 "334" "at the moment i m not totally happy with my job i am alright when working as i know i m earning money and i quite like some aspects of my job i do not see my current job as a career though and often feel like i should be or could be in a better job due to my qualifications some tasks i do at work i find brain numbing i often find myself bored and watching the clock i am happiest in my …	334 "334" "at the moment i m not totally happy with my job i am alright when working as i know i m earning money and i quite like some aspects of my job i do not see my current job as a career though and often feel like i should be or could be in a better job due to my qualifications some tasks i do at work i find brain numbing i often find myself bored and watching the clock i am happiest in my …	3	-3	"334[0] "334[0] at[0] the[0] moment[0] i[0] m[0] not[0] totally[0] happy[1][1 LastWordBoosterStrength][NegatedDueToPreviousWord] with[0] my[0] job[0] i[0] am[0] alright[0] when[0] working[0] as[0] i[0] know[0] i[0] m[0] earning[0] money[0] and[0] i[0] quite[0] like[1] some[0] aspects[0] of[0] my[0] job[0] i[0] do[0] not[0] see[0] my[0] current[0] job[0] as[0] a[0] career[0] though[0] and[0] often…
335 "335" "my job is intensive and requires dedication but is very rewarding and satisfying working can be stressful but on the whole i am happy at work enjoy the job and would not do anything else"	335 "335" "my job is intensive and requires dedication but is very rewarding and satisfying working can be stressful but on the whole i am happy at work enjoy the job and would not do anything else"	3	-2	"335[0] "335[0] my[0] job[0] is[0] intensive[0] and[0] requires[0] dedication[0] but[0] is[0] very[0] rewarding[1][1 LastWordBoosterStrength] and[0] satisfying[1] working[0] can[0] be[0] stressful[-1] but[0] on[0] the[0] whole[0] i[0] am[0] happy[1] at[0] work[0] enjoy[2] the[0] job[0] and[0] would[0] not[0] do[0] anything[0] else[0] [[Sentence=-2,3=word max, 1-5]][[[3,-2 max of sentences]]]
336 "336" "my job is the best job i ve had it s very suited to me i get on well with my colleagues and my supervisor"	336 "336" "my job is the best job i ve had it s very suited to me i get on well with my colleagues and my supervisor"	2	-1	"336[0] "336[0] my[0] job[0] is[0] the[0] best[1] job[0] i[0] ve[0] had[0] it[0] s[0] very[0] suited[0] to[0] me[0] i[0] get[0] on[0] well[0] with[0] my[0] colleagues[0] and[0] my[0] supervisor[0] [[Sentence=-1,2=word max, 1-5]][[[2,-1 max of sentences]]]
337 "337" "a bit isolating but very interesting does not pay enough to make a comfortable living though"	337 "337" "a bit isolating but very interesting does not pay enough to make a comfortable living though"	3	-2	"337[0] "337[0] a[0] bit[0] isolating[-1] but[0] very[0] interesting[1][1 LastWordBoosterStrength] does[0] not[0] pay[0] enough[0] to[0] make[0] a[0] comfortable[1] living[0] though[0] [[Sentence=-2,3=word max, 1-5]][[[3,-2 max of sentences]]]
338 "338" "i am very happy when i am working it is fulfilling work that helps a lot of different people and i enjoy that i am able to find unique solutions to their problems"	338 "338" "i am very happy when i am working it is fulfilling work that helps a lot of different people and i enjoy that i am able to find unique solutions to their problems"	3	-2	"338[0] "338[0] i[0] am[0] very[0] happy[1][1 LastWordBoosterStrength] when[0] i[0] am[0] working[0] it[0] is[0] fulfilling[0] work[0] that[0] helps[0] a[0] lot[0] of[0] different[0] people[0] and[0] i[0] enjoy[2] that[0] i[0] am[0] able[0] to[0] find[0] unique[0] solutions[0] to[0] their[0] problems[-1] [[Sentence=-2,3=word max, 1-5]][[[3,-2 max of sentences]]]
339 "339" "i feel really good when i am working as i m making a difference with volunteers and community clubs to offer increase opportunities to play badminton for children teenagers and adults i work with clubs to be sustainable and build a player and coaching pathway that will look to have a strong beginner class through to elite level i also love working with clubs who are just about leisure …	339 "339" "i feel really good when i am working as i m making a difference with volunteers and community clubs to offer increase opportunities to play badminton for children teenagers and adults i work with clubs to be sustainable and build a player and coaching pathway that will look to have a strong beginner class through to elite level i also love working with clubs who are just about leisure …	3	-1	"339[0] "339[0] i[0] feel[0] really[0] good[1][1 LastWordBoosterStrength] when[0] i[0] am[0] working[0] as[0] i[0] m[0] making[0] a[0] difference[0] with[0] volunteers[0] and[0] community[0] clubs[0] to[0] offer[0] increase[0] opportunities[0] to[0] play[0] badminton[0] for[0] children[0] teenagers[0] and[0] adults[0] i[0] work[0] with[0] clubs[0] to[0] be[0] sustainable[0] and[0] build[0] a[0] p…
340 "340" "my contract with the company is almost finished so currently finishing the final report overall i have days with high productivity or with low joy"	340 "340" "my contract with the company is almost finished so currently finishing the final report overall i have days with high productivity or with low joy"	3	-2	"340[0] "340[0] my[0] contract[0] with[0] the[0] company[0] is[0] almost[0] finished[0] so[0] currently[0] finishing[0] the[0] final[0] report[0] overall[0] i[0] have[0] days[0] with[0] high[0] productivity[0] or[0] with[0] low[-1] joy[2] [[Sentence=-2,3=word max, 1-5]][[[3,-2 max of sentences]]]
341 "341" "my job could be a very nice job but some of the people i work with are not suited to the role and it affects my working life i can feel very stressed and anxious due to assertive individuals who think they know best i am happy in my job when i am left alone to complete it i am ok with my job if my manager steps in but do not enjoy my job if another colleague who is not my manager steps…	341 "341" "my job could be a very nice job but some of the people i work with are not suited to the role and it affects my working life i can feel very stressed and anxious due to assertive individuals who think they know best i am happy in my job when i am left alone to complete it i am ok with my job if my manager steps in but do not enjoy my job if another colleague who is not my manager steps…	3	-3	"341[0] "341[0] my[0] job[0] could[0] be[0] a[0] very[0] nice[1][1 LastWordBoosterStrength] job[0] but[0] some[0] of[0] the[0] people[0] i[0] work[0] with[0] are[0] not[0] suited[0] to[0] the[0] role[0] and[0] it[0] affects[0] my[0] working[0] life[0] i[0] can[0] feel[0] very[0] stressed[-1][-1 LastWordBoosterStrength] and[0] anxious[-2] due[0] to[0] assertive[0] individuals[0] who[0] think[0] th…
342 "342" "i feel that i am helping my other colleagues by trying to take the pressure off them i like this job as my colleagues are very thankful to have me there to help them"	342 "342" "i feel that i am helping my other colleagues by trying to take the pressure off them i like this job as my colleagues are very thankful to have me there to help them"	3	-2	"342[0] "342[0] i[0] feel[0] that[0] i[0] am[0] helping[0] my[0] other[0] colleagues[0] by[0] trying[0] to[0] take[0] the[0] pressure[-1] off[0] them[0] i[0] like[1] this[0] job[0] as[0] my[0] colleagues[0] are[0] very[0] thankful[1][1 LastWordBoosterStrength] to[0] have[0] me[0] there[0] to[0] help[0] them[0] [[Sentence=-2,3=word max, 1-5]][[[3,-2 max of sentences]]]
343 "343" "i really do enjoy my job but i feel like i am not trusted in my role as much as i should be i would like to have more access to the systems i use to allow me to complete my job more efficiently sadly the managers will not allow this at the moment i would not mind if they could give me a good reason about why i can not have the access but they avoid answering the question i really enjoy…	343 "343" "i really do enjoy my job but i feel like i am not trusted in my role as much as i should be i would like to have more access to the systems i use to allow me to complete my job more efficiently sadly the managers will not allow this at the moment i would not mind if they could give me a good reason about why i can not have the access but they avoid answering the question i really enjoy…	4	-2	"343[0] "343[0] i[0] really[0] do[0] enjoy[2] my[0] job[0] but[0] i[0] feel[0] like[1] i[0] am[0] not[0] trusted[1][NegatedDueToPreviousWord] in[0] my[0] role[0] as[0] much[0] as[0] i[0] should[0] be[0] i[0] would[0] like[1][-1 LastWordBoosterStrength] to[0] have[0] more[0] access[0] to[0] the[0] systems[0] i[0] use[0] to[0] allow[0] me[0] to[0] complete[0] my[0] job[0] more[0] efficiently[0] sad…
344 "344" "i feel that i am helping people at work i am happy doing the job that i do but i need to do a lot of weekend and out of hours work which does work well for my family but i feel like i miss out on things sometimes because of my hours "	344 "344" "i feel that i am helping people at work i am happy doing the job that i do but i need to do a lot of weekend and out of hours work which does work well for my family but i feel like i miss out on things sometimes because of my hours "	2	-2	"344[0] "344[0] i[0] feel[0] that[0] i[0] am[0] helping[0] people[0] at[0] work[0] i[0] am[0] happy[1] doing[0] the[0] job[0] that[0] i[0] do[0] but[0] i[0] need[0] to[0] do[0] a[0] lot[0] of[0] weekend[0] and[0] out[0] of[0] hours[0] work[0] which[0] does[0] work[0] well[0] for[0] my[0] family[0] but[0] i[0] feel[0] like[1] i[0] miss[-1] out[0] on[0] things[0] sometimes[0] because[0] of[0] my[0]…
345 "345" "i feel the work i do is worthwhile and stimulating which leads to a sense of satisfaction with my career"	345 "345" "i feel the work i do is worthwhile and stimulating which leads to a sense of satisfaction with my career"	2	-1	"345[0] "345[0] i[0] feel[0] the[0] work[0] i[0] do[0] is[0] worthwhile[1] and[0] stimulating[0] which[0] leads[0] to[0] a[0] sense[0] of[0] satisfaction[1] with[0] my[0] career[0] [[Sentence=-1,2=word max, 1-5]][[[2,-1 max of sentences]]]
346 "346" "it pays well so i stick with it"	346 "346" "it pays well so i stick with it"	1	-1	"346[0] "346[0] it[0] pays[0] well[0] so[0] i[0] stick[0] with[0] it[0] [[Sentence=-1,1=word max, 1-5]][[[1,-1 max of sentences]]]
347 "347" "i am happier now that i have changed roles and away from certain people"	347 "347" "i am happier now that i have changed roles and away from certain people"	3	-1	"347[0] "347[0] i[0] am[0] happier[2] now[0] that[0] i[0] have[0] changed[0] roles[0] and[0] away[0] from[0] certain[0] people[0] [[Sentence=-1,3=word max, 1-5]][[[3,-1 max of sentences]]]
348 "348" "i can live with it but i m ready for a new challenge"	348 "348" "i can live with it but i m ready for a new challenge"	1	-2	"348[0] "348[0] i[0] can[0] live[0] with[0] it[0] but[0] i[0] m[0] ready[0] for[0] a[0] new[0] challenge[-1] [[Sentence=-2,1=word max, 1-5]][[[1,-2 max of sentences]]]
349 "349" " i find my job very stressful mainly due to not being able to do the job as well as i would like due to having too much to do at one time and a lack of resources when you are caring for people experiencing a stressful time themselves it is a very difficult environment to work in when you know that the work you are doing is not ideal and can put them at additional risk it also feels lik…	349 "349" " i find my job very stressful mainly due to not being able to do the job as well as i would like due to having too much to do at one time and a lack of resources when you are caring for people experiencing a stressful time themselves it is a very difficult environment to work in when you know that the work you are doing is not ideal and can put them at additional risk it also feels lik…	3	-3	"349[0] "349[0] i[0] find[0] my[0] job[0] very[0] stressful[-1][-1 LastWordBoosterStrength] mainly[0] due[0] to[0] not[0] being[0] able[0] to[0] do[0] the[0] job[0] as[0] well[0] as[0] i[0] would[0] like[1][-1 LastWordBoosterStrength] due[0] to[0] having[0] too[0] much[0] to[0] do[0] at[0] one[0] time[0] and[0] a[0] lack[-1] of[0] resources[0] when[0] you[0] are[0] caring[2] for[0] people[0] expe…
350 "350" "i feel that i undertake am essential role and that my job is extremely purposeful it presents challenges to me but i feel that i am able to meet them and have both the ability and support from others to develop my skills to meet the requirements of my role i enjoy my job and feel fulfilled by my daily work"	350 "350" "i feel that i undertake am essential role and that my job is extremely purposeful it presents challenges to me but i feel that i am able to meet them and have both the ability and support from others to develop my skills to meet the requirements of my role i enjoy my job and feel fulfilled by my daily work"	3	-2	"350[0] "350[0] i[0] feel[0] that[0] i[0] undertake[0] am[0] essential[0] role[0] and[0] that[0] my[0] job[0] is[0] extremely[0] purposeful[0] it[0] presents[0] challenges[-1] to[0] me[0] but[0] i[0] feel[0] that[0] i[0] am[0] able[0] to[0] meet[0] them[0] and[0] have[0] both[0] the[0] ability[0] and[0] support[1] from[0] others[0] to[0] develop[0] my[0] skills[0] to[0] meet[0] the[0] requirement…
351 "351" "i am not happy in my current job there are no opportunities for promotion and i am actively seeking new employment"	351 "351" "i am not happy in my current job there are no opportunities for promotion and i am actively seeking new employment"	1	-2	"351[0] "351[0] i[0] am[0] not[0] happy[1][NegatedDueToPreviousWord] in[0] my[0] current[0] job[0] there[0] are[0] no[0] opportunities[0] for[0] promotion[0] and[0] i[0] am[0] actively[0] seeking[0] new[0] employment[0] [[Sentence=-2,1=word max, 1-5]][[[1,-2 max of sentences]]]
352 "352" "i enjoy my actual job and building relationships with service managers i feel confident in what i am doing and know where to go and who to speak to if there is something i am unsure about there are elements of my role that i do not enjoy ie line management of two employees and feel frustrated by the lack of support from my manager in dealing with this"	352 "352" "i enjoy my actual job and building relationships with service managers i feel confident in what i am doing and know where to go and who to speak to if there is something i am unsure about there are elements of my role that i do not enjoy ie line management of two employees and feel frustrated by the lack of support from my manager in dealing with this"	3	-3	"352[0] "352[0] i[0] enjoy[2] my[0] actual[0] job[0] and[0] building[0] relationships[0] with[0] service[0] managers[0] i[0] feel[0] confident[1] in[0] what[0] i[0] am[0] doing[0] and[0] know[0] where[0] to[0] go[0] and[0] who[0] to[0] speak[0] to[0] if[0] there[0] is[0] something[0] i[0] am[0] unsure[0] about[0] there[0] are[0] elements[0] of[0] my[0] role[0] that[0] i[0] do[0] not[0] enjoy[2][N…
353 "353" "the hours are really good i am good at what i do and it comes easy to me but others would struggle once i m there i m happy but i would not choose to work if i did not have to"	353 "353" "the hours are really good i am good at what i do and it comes easy to me but others would struggle once i m there i m happy but i would not choose to work if i did not have to"	3	-1	"353[0] "353[0] the[0] hours[0] are[0] really[0] good[1][1 LastWordBoosterStrength] i[0] am[0] good[1] at[0] what[0] i[0] do[0] and[0] it[0] comes[0] easy[0] to[0] me[0] but[0] others[0] would[0] struggle[-1][--1 LastWordBoosterStrength] once[0] i[0] m[0] there[0] i[0] m[0] happy[1] but[0] i[0] would[0] not[0] choose[0] to[0] work[0] if[0] i[0] did[0] not[0] have[0] to[0] [[Sentence=-1,3=word max…
354 "354" "i have recently starting at this job vie been there for 2 months when i am working i am happy and if does not feel like work it is challenging but enjoyable it s something new vie been looking forward too as it s a career change and foot in the door to other jobs goals "	354 "354" "i have recently starting at this job vie been there for 2 months when i am working i am happy and if does not feel like work it is challenging but enjoyable it s something new vie been looking forward too as it s a career change and foot in the door to other jobs goals "	3	-2	"354[0] "354[0] i[0] have[0] recently[0] starting[0] at[0] this[0] job[0] vie[-1] been[0] there[0] for[0] 2[0] months[0] when[0] i[0] am[0] working[0] i[0] am[0] happy[1] and[0] if[0] does[0] not[0] feel[0] like[1][NegatedDueToPreviousWord] work[0] it[0] is[0] challenging[0] but[0] enjoyable[2] it[0] s[0] something[0] new[0] vie[-1] been[0] looking[0] forward[0] too[0] as[0] it[0] s[0] a[0] caree…
355 "355" "i love my job i work in the travel industry which is fantastic"	355 "355" "i love my job i work in the travel industry which is fantastic"	3	-1	"355[0] "355[0] i[0] love[2] my[0] job[0] i[0] work[0] in[0] the[0] travel[0] industry[0] which[0] is[0] fantastic[2] [[Sentence=-1,3=word max, 1-5]][[[3,-1 max of sentences]]]
356 "356" "my job is in education and i feel i am doing an important job and feel like i am making a difference in young peoples lives i feel valued by my employer and society and i am proud to do my job i only work part time but wish i could work full time in my role but there are not the hours available "	356 "356" "my job is in education and i feel i am doing an important job and feel like i am making a difference in young peoples lives i feel valued by my employer and society and i am proud to do my job i only work part time but wish i could work full time in my role but there are not the hours available "	2	-1	"356[0] "356[0] my[0] job[0] is[0] in[0] education[0] and[0] i[0] feel[0] i[0] am[0] doing[0] an[0] important[0] job[0] and[0] feel[0] like[1] i[0] am[0] making[0] a[0] difference[0] in[0] young[0] peoples[0] lives[0] i[0] feel[0] valued[1] by[0] my[0] employer[0] and[0] society[0] and[0] i[0] am[0] proud[1] to[0] do[0] my[0] job[0] i[0] only[0] work[0] part[0] time[0] but[0] wish[0] i[0] could[0…
357 "357" "i am passionate about my job and strive to provide the best possible service to our customers "	357 "357" "i am passionate about my job and strive to provide the best possible service to our customers "	3	-1	"357[0] "357[0] i[0] am[0] passionate[2] about[0] my[0] job[0] and[0] strive[0] to[0] provide[0] the[0] best[1] possible[0] service[0] to[0] our[0] customers[0] [[Sentence=-1,3=word max, 1-5]][[[3,-1 max of sentences]]]
358 "358" "it s okay i enjoy my job and helping others but sometimes it seems pointless"	358 "358" "it s okay i enjoy my job and helping others but sometimes it seems pointless"	3	-2	"358[0] "358[0] it[0] s[0] okay[0] i[0] enjoy[2] my[0] job[0] and[0] helping[0] others[0] but[0] sometimes[0] it[0] seems[0] pointless[-1] [[Sentence=-2,3=word max, 1-5]][[[3,-2 max of sentences]]]
359 "359" "i do enjoy working in my place of work even the jobs are stressful i love facing challenges from jobs as it could build up skills to work effectively and efficiently even though i am not pleased with my current salary i am still happy with my job or task given to me as the important thing that makes me happy is my skills improving"	359 "359" "i do enjoy working in my place of work even the jobs are stressful i love facing challenges from jobs as it could build up skills to work effectively and efficiently even though i am not pleased with my current salary i am still happy with my job or task given to me as the important thing that makes me happy is my skills improving"	3	-2	"359[0] "359[0] i[0] do[0] enjoy[2] working[0] in[0] my[0] place[0] of[0] work[0] even[0] the[0] jobs[0] are[0] stressful[-1] i[0] love[2] facing[0] challenges[-1] from[0] jobs[0] as[0] it[0] could[0] build[0] up[0] skills[0] to[0] work[0] effectively[0] and[0] efficiently[0] even[0] though[0] i[0] am[0] not[0] pleased[1][NegatedDueToPreviousWord] with[0] my[0] current[0] salary[0] i[0] am[0] sti…
360 "360" "i m very happy with my job although the work load is quite a lot "	360 "360" "i m very happy with my job although the work load is quite a lot "	3	-1	"360[0] "360[0] i[0] m[0] very[0] happy[1][1 LastWordBoosterStrength] with[0] my[0] job[0] although[0] the[0] work[0] load[0] is[0] quite[0] a[0] lot[0] [[Sentence=-1,3=word max, 1-5]][[[3,-1 max of sentences]]]
361 "361" "i do really like my job and i want to excel in my field i however do feel sometimes that there is not much opportunity to go up the ladder i am happy with my job and i m always willing to go the extra mile when it comes to getting the task completed"	361 "361" "i do really like my job and i want to excel in my field i however do feel sometimes that there is not much opportunity to go up the ladder i am happy with my job and i m always willing to go the extra mile when it comes to getting the task completed"	3	-1	"361[0] "361[0] i[0] do[0] really[0] like[1][1 LastWordBoosterStrength] my[0] job[0] and[0] i[0] want[0] to[0] excel[2] in[0] my[0] field[0] i[0] however[0] do[0] feel[0] sometimes[0] that[0] there[0] is[0] not[0] much[0] opportunity[0] to[0] go[0] up[0] the[0] ladder[0] i[0] am[0] happy[1] with[0] my[0] job[0] and[0] i[0] m[0] always[0] willing[0] to[0] go[0] the[0] extra[0] mile[0] when[0] it[0…
362 "362" "i have been in mu current job for 15 years over the years the role has changed somewhat and it can be very challenging however i get great sense of achievement helping and supporting clients and i believe i get the support to do that i have a great work life balance and my superior understands that i have commitments outside of work i love my job however as with any job i have days whe…	362 "362" "i have been in mu current job for 15 years over the years the role has changed somewhat and it can be very challenging however i get great sense of achievement helping and supporting clients and i believe i get the support to do that i have a great work life balance and my superior understands that i have commitments outside of work i love my job however as with any job i have days whe…	3	-1	"362[0] "362[0] i[0] have[0] been[0] in[0] mu[0] current[0] job[0] for[0] 15[0] years[0] over[0] the[0] years[0] the[0] role[0] has[0] changed[0] somewhat[0] and[0] it[0] can[0] be[0] very[0] challenging[0] however[0] i[0] get[0] great[2] sense[0] of[0] achievement[0] helping[0] and[0] supporting[1] clients[0] and[0] i[0] believe[0] i[0] get[0] the[0] support[1] to[0] do[0] that[0] i[0] have[0] a…
363 "363" "when i am working it is a fully immersive experience it demands a great deal of mental and emotional stamina as the workload is so intense there is no time to slip it is very satisfying seeing change in learning behaviors and to see light bulb moments it s great developing close relationships with pupils and over time with families as their children progress through the years having sa…	363 "363" "when i am working it is a fully immersive experience it demands a great deal of mental and emotional stamina as the workload is so intense there is no time to slip it is very satisfying seeing change in learning behaviors and to see light bulb moments it s great developing close relationships with pupils and over time with families as their children progress through the years having sa…	3	-2	"363[0] "363[0] when[0] i[0] am[0] working[0] it[0] is[0] a[0] fully[0] immersive[0] experience[0] it[0] demands[0] a[0] great[2] deal[0] of[0] mental[0] and[0] emotional[-1] stamina[0] as[0] the[0] workload[0] is[0] so[0] intense[0] there[0] is[0] no[0] time[0] to[0] slip[0] it[0] is[0] very[0] satisfying[1][1 LastWordBoosterStrength] seeing[0] change[0] in[0] learning[0] behaviors[0] and[0] to[…
364 "364" "i work in a warehouse at night so the work is the same every shift its not hard but its in a chilled environment so can be tiring i am well paid but do unsocial hours overall the work is easy and i have a good team around me management however is often poor and we have to look out for ourselves i have no complaints"	364 "364" "i work in a warehouse at night so the work is the same every shift its not hard but its in a chilled environment so can be tiring i am well paid but do unsocial hours overall the work is easy and i have a good team around me management however is often poor and we have to look out for ourselves i have no complaints"	2	-2	"364[0] "364[0] i[0] work[0] in[0] a[0] warehouse[0] at[0] night[0] so[0] the[0] work[0] is[0] the[0] same[0] every[0] shift[0] its[0] not[0] hard[0] but[0] its[0] in[0] a[0] chilled[0] environment[0] so[0] can[0] be[0] tiring[0] i[0] am[0] well[0] paid[0] but[0] do[0] unsocial[0] hours[0] overall[0] the[0] work[0] is[0] easy[0] and[0] i[0] have[0] a[0] good[1] team[0] around[0] me[0] management[…
365 "365" "overall i am very unhappy with my job i do not enjoy work and openly dread the start of each shift these feelings are intensified by other members of staff who feel similarly when i am working i feel undervalued and taken for granted as i tend to contribute more to the workplace and productivity than others "	365 "365" "overall i am very unhappy with my job i do not enjoy work and openly dread the start of each shift these feelings are intensified by other members of staff who feel similarly when i am working i feel undervalued and taken for granted as i tend to contribute more to the workplace and productivity than others "	1	-4	"365[0] "365[0] overall[0] i[0] am[0] very[0] unhappy[-2][-1 LastWordBoosterStrength] with[0] my[0] job[0] i[0] do[0] not[0] enjoy[2][NegatedDueToPreviousWord] work[0] and[0] openly[0] dread[-3] the[0] start[0] of[0] each[0] shift[0] these[0] feelings[0] are[0] intensified[0] by[0] other[0] members[0] of[0] staff[0] who[0] feel[0] similarly[0] when[0] i[0] am[0] working[0] i[0] feel[0] undervalue…
366 "366" "i am passionate about the work of my team in particular i feel i do an important job and am proud to work for my organization although i do feel given i have been on a pay freeze since 2013 that the government does not value my department which does affect morale"	366 "366" "i am passionate about the work of my team in particular i feel i do an important job and am proud to work for my organization although i do feel given i have been on a pay freeze since 2013 that the government does not value my department which does affect morale"	3	-2	"366[0] "366[0] i[0] am[0] passionate[2] about[0] the[0] work[0] of[0] my[0] team[0] in[0] particular[0] i[0] feel[0] i[0] do[0] an[0] important[0] job[0] and[0] am[0] proud[1] to[0] work[0] for[0] my[0] organization[0] although[0] i[0] do[0] feel[0] given[0] i[0] have[0] been[0] on[0] a[0] pay[0] freeze[0] since[0] 2013[0] that[0] the[0] government[0] does[0] not[0] value[1][NegatedDueToPrevious…
367 "367" "i am not happy with my job it is boring and very stressful i am actively seeking new work"	367 "367" "i am not happy with my job it is boring and very stressful i am actively seeking new work"	1	-3	"367[0] "367[0] i[0] am[0] not[0] happy[1][NegatedDueToPreviousWord] with[0] my[0] job[0] it[0] is[0] boring[-1] and[0] very[0] stressful[-1][-1 LastWordBoosterStrength] i[0] am[0] actively[0] seeking[0] new[0] work[0] [[Sentence=-3,1=word max, 1-5]][[[1,-3 max of sentences]]]
368 "368" "i feel as though i do not have a voice and have never worked anywhere where the distribution of work is so unfair throughout the team when i try to speak to my manager about it i am basically told to stop complaining and get on with the job i am good at my job i learnt fast and i am one of the most accomplished on the team but this seems to be an excuse to give me more work than anyone…	368 "368" "i feel as though i do not have a voice and have never worked anywhere where the distribution of work is so unfair throughout the team when i try to speak to my manager about it i am basically told to stop complaining and get on with the job i am good at my job i learnt fast and i am one of the most accomplished on the team but this seems to be an excuse to give me more work than anyone…	2	-2	"368[0] "368[0] i[0] feel[0] as[0] though[0] i[0] do[0] not[0] have[0] a[0] voice[0] and[0] have[0] never[0] worked[0] anywhere[0] where[0] the[0] distribution[0] of[0] work[0] is[0] so[0] unfair[-1] throughout[0] the[0] team[0] when[0] i[0] try[0] to[0] speak[0] to[0] my[0] manager[0] about[0] it[0] i[0] am[0] basically[0] told[0] to[0] stop[0] complaining[-1] and[0] get[0] on[0] with[0] the[0] …
369 "369" "my job is important and i feel as though i sometimes help people greatly but i do not feel as though i want to stay in this job for many years i have been there 6 months and have seen the good and bad sides already i would be happier dealing with matters to do with finance or paperwork rather than directly with people s lives it feels very pressured "	369 "369" "my job is important and i feel as though i sometimes help people greatly but i do not feel as though i want to stay in this job for many years i have been there 6 months and have seen the good and bad sides already i would be happier dealing with matters to do with finance or paperwork rather than directly with people s lives it feels very pressured "	3	-3	"369[0] "369[0] my[0] job[0] is[0] important[0] and[0] i[0] feel[0] as[0] though[0] i[0] sometimes[0] help[0] people[0] greatly[2] but[0] i[0] do[0] not[0] feel[0] as[0] though[0] i[0] want[0] to[0] stay[0] in[0] this[0] job[0] for[0] many[0] years[0] i[0] have[0] been[0] there[0] 6[0] months[0] and[0] have[0] seen[0] the[0] good[1] and[0] bad[-1] sides[0] already[0] i[0] would[0] be[0] happier[2…
370 "370" "i enjoy my work however it could be improved with better leadership from both supervisor and company senior management "	370 "370" "i enjoy my work however it could be improved with better leadership from both supervisor and company senior management "	3	-1	"370[0] "370[0] i[0] enjoy[2] my[0] work[0] however[0] it[0] could[0] be[0] improved[1] with[0] better[0] leadership[0] from[0] both[0] supervisor[0] and[0] company[0] senior[0] management[0] [[Sentence=-1,3=word max, 1-5]][[[3,-1 max of sentences]]]
371 "371" "i enjoy the work overall however cuts in staffing make the work difficult resources to get additional support and funding for seen children is few and far between i feel as support staff i get shit on a fair amount and expected to do far more than i am paid for"	371 "371" "i enjoy the work overall however cuts in staffing make the work difficult resources to get additional support and funding for seen children is few and far between i feel as support staff i get shit on a fair amount and expected to do far more than i am paid for"	3	-2	"371[0] "371[0] i[0] enjoy[2] the[0] work[0] overall[0] however[0] cuts[0] in[0] staffing[0] make[0] the[0] work[0] difficult[-1] resources[0] to[0] get[0] additional[0] support[1] and[0] funding[0] for[0] seen[0] children[0] is[0] few[0] and[0] far[0] between[0] i[0] feel[0] as[0] support[1] staff[0] i[0] get[0] shit[-1] on[0] a[0] fair[0] amount[0] and[0] expected[0] to[0] do[0] far[0] more[0] …
372 "372" "there are elements of the job that mean i am over stretched it is a remote role supporting 23 different stores online operations it can be very rewarding supporting them with the benefits of working my own diary which helps with a work life balance having said that there is the element of them trying to reduce resource ending up with myself ending up with more work than i can handle le…	372 "372" "there are elements of the job that mean i am over stretched it is a remote role supporting 23 different stores online operations it can be very rewarding supporting them with the benefits of working my own diary which helps with a work life balance having said that there is the element of them trying to reduce resource ending up with myself ending up with more work than i can handle le…	3	-1	"372[0] "372[0] there[0] are[0] elements[0] of[0] the[0] job[0] that[0] mean[0] i[0] am[0] over[0] stretched[0] it[0] is[0] a[0] remote[0] role[0] supporting[1] 23[0] different[0] stores[0] online[0] operations[0] it[0] can[0] be[0] very[0] rewarding[1][1 LastWordBoosterStrength] supporting[1] them[0] with[0] the[0] benefits[0] of[0] working[0] my[0] own[0] diary[0] which[0] helps[0] with[0] a[0]…
373 "373" "whilst i enjoy helping people in their time of need colleagues and the overall organization ruin the job "	373 "373" "whilst i enjoy helping people in their time of need colleagues and the overall organization ruin the job "	3	-2	"373[0] "373[0] whilst[0] i[0] enjoy[2] helping[0] people[0] in[0] their[0] time[0] of[0] need[0] colleagues[0] and[0] the[0] overall[0] organization[0] ruin[-1] the[0] job[0] [[Sentence=-2,3=word max, 1-5]][[[3,-2 max of sentences]]]
374 "374" "i have recently moved roles and have left my old team and have been promoted my new boss does t understand my sector which is fine as i have the authority to make decisions and can do what i want however there is lack of support and i have to spend a lot of time educating my seniors developing my juniors when they ve had no development prior to me joining and showcasing that my departm…	374 "374" "i have recently moved roles and have left my old team and have been promoted my new boss does t understand my sector which is fine as i have the authority to make decisions and can do what i want however there is lack of support and i have to spend a lot of time educating my seniors developing my juniors when they ve had no development prior to me joining and showcasing that my departm…	3	-2	"374[0] "374[0] i[0] have[0] recently[0] moved[0] roles[0] and[0] have[0] left[0] my[0] old[0] team[0] and[0] have[0] been[0] promoted[0] my[0] new[0] boss[0] does[0] t[0] understand[0] my[0] sector[0] which[0] is[0] fine[2] as[0] i[0] have[0] the[0] authority[0] to[0] make[0] decisions[0] and[0] can[0] do[0] what[0] i[0] want[0] however[0] there[0] is[0] lack[-1] of[0] support[1] and[0] i[0] hav…
375 "375" "if our manager listened to us things would be better"	375 "375" "if our manager listened to us things would be better"	1	-1	"375[0] "375[0] if[0] our[0] manager[0] listened[0] to[0] us[0] things[0] would[0] be[0] better[0] [[Sentence=-1,1=word max, 1-5]][[[1,-1 max of sentences]]]
376 "376" "i like my job very much i feel very fortunate to be working there it is a respectful environment and having come from a highly stressful and disrespectful work environment in my previous job i appreciate my current situation all the more sometimes i struggle with concentration but that is not a reflection on the job itself and when i am in the zone i am extremely productive and time fl…	376 "376" "i like my job very much i feel very fortunate to be working there it is a respectful environment and having come from a highly stressful and disrespectful work environment in my previous job i appreciate my current situation all the more sometimes i struggle with concentration but that is not a reflection on the job itself and when i am in the zone i am extremely productive and time fl…	3	-2	"376[0] "376[0] i[0] like[1] my[0] job[0] very[0] much[0] i[0] feel[0] very[0] fortunate[0] to[0] be[0] working[0] there[0] it[0] is[0] a[0] respectful[2] environment[0] and[0] having[0] come[0] from[0] a[0] highly[0] stressful[-1] and[0] disrespectful[0] work[0] environment[0] in[0] my[0] previous[0] job[0] i[0] appreciate[1] my[0] current[0] situation[0] all[0] the[0] more[0] sometimes[0] i[0] …
377 "377" "it is a rewarding yet challenging job being a special educational needs teacher you need a good team around you both co workers and managers "	377 "377" "it is a rewarding yet challenging job being a special educational needs teacher you need a good team around you both co workers and managers "	2	-1	"377[0] "377[0] it[0] is[0] a[0] rewarding[1] yet[0] challenging[0] job[0] being[0] a[0] special[1] educational[0] needs[0] teacher[0] you[0] need[0] a[0] good[1] team[0] around[0] you[0] both[0] co[0] workers[0] and[0] managers[0] [[Sentence=-1,2=word max, 1-5]][[[2,-1 max of sentences]]]
378 "378" "i m happy with my job but also hardworking but i like it "	378 "378" "i m happy with my job but also hardworking but i like it "	2	-1	"378[0] "378[0] i[0] m[0] happy[1] with[0] my[0] job[0] but[0] also[0] hardworking[0] but[0] i[0] like[1] it[0] [[Sentence=-1,2=word max, 1-5]][[[2,-1 max of sentences]]]
379 "379" "i love my job it is very busy and challenging when i am working i feel mostly happy even though i do get stressed at times this is mostly due to outside pressure"	379 "379" "i love my job it is very busy and challenging when i am working i feel mostly happy even though i do get stressed at times this is mostly due to outside pressure"	3	-2	"379[0] "379[0] i[0] love[2] my[0] job[0] it[0] is[0] very[0] busy[0] and[0] challenging[0] when[0] i[0] am[0] working[0] i[0] feel[0] mostly[0] happy[1] even[0] though[0] i[0] do[0] get[0] stressed[-1] at[0] times[0] this[0] is[0] mostly[0] due[0] to[0] outside[0] pressure[-1] [[Sentence=-2,3=word max, 1-5]][[[3,-2 max of sentences]]]
380 "380" "i like my job as a whole it challenges me and the variety is enough to sustain my interest whilst line management is not that present i am given a great deal of autonomy to carry out the work the remuneration is too low for the work carried out "	380 "380" "i like my job as a whole it challenges me and the variety is enough to sustain my interest whilst line management is not that present i am given a great deal of autonomy to carry out the work the remuneration is too low for the work carried out "	3	-2	"380[0] "380[0] i[0] like[1] my[0] job[0] as[0] a[0] whole[0] it[0] challenges[-1] me[0] and[0] the[0] variety[0] is[0] enough[0] to[0] sustain[0] my[0] interest[1] whilst[0] line[0] management[0] is[0] not[0] that[0] present[0] i[0] am[0] given[0] a[0] great[2] deal[0] of[0] autonomy[0] to[0] carry[0] out[0] the[0] work[0] the[0] remuneration[0] is[0] too[0] low[-1] for[0] the[0] work[0] carried…
381 "381" "i really enjoy my job i ve never found a place like this before where i actually constantly feel like i m challenged but to an extent where i m perfectly capable of doing the work to a great standard i also feel like i m appreciated at work"	381 "381" "i really enjoy my job i ve never found a place like this before where i actually constantly feel like i m challenged but to an extent where i m perfectly capable of doing the work to a great standard i also feel like i m appreciated at work"	4	-2	"381[0] "381[0] i[0] really[0] enjoy[2][1 LastWordBoosterStrength] my[0] job[0] i[0] ve[0] never[0] found[0] a[0] place[0] like[1] this[0] before[0] where[0] i[0] actually[0] constantly[0] feel[0] like[1] i[0] m[0] challenged[-1] but[0] to[0] an[0] extent[0] where[0] i[0] m[0] perfectly[1] capable[0] of[0] doing[0] the[0] work[0] to[0] a[0] great[2] standard[0] i[0] also[0] feel[0] like[1] i[0] m…
382 "382" "i enjoy my role i strive to find better ways of working and am open to the current constant change even though it means learning new ways of working"	382 "382" "i enjoy my role i strive to find better ways of working and am open to the current constant change even though it means learning new ways of working"	3	-1	"382[0] "382[0] i[0] enjoy[2] my[0] role[0] i[0] strive[0] to[0] find[0] better[0] ways[0] of[0] working[0] and[0] am[0] open[0] to[0] the[0] current[0] constant[0] change[0] even[0] though[0] it[0] means[0] learning[0] new[0] ways[0] of[0] working[0] [[Sentence=-1,3=word max, 1-5]][[[3,-1 max of sentences]]]
383 "383" "my job used to be great since the new manager has come moral has dropped and favoritism has taken place people in the team are unhappy and demotivated"	383 "383" "my job used to be great since the new manager has come moral has dropped and favoritism has taken place people in the team are unhappy and demotivated"	3	-3	"383[0] "383[0] my[0] job[0] used[0] to[0] be[0] great[2] since[0] the[0] new[0] manager[0] has[0] come[0] moral[0] has[0] dropped[0] and[0] favoritism[-1] has[0] taken[0] place[0] people[0] in[0] the[0] team[0] are[0] unhappy[-2] and[0] demotivated[0] [[Sentence=-3,3=word max, 1-5]][[[3,-3 max of sentences]]]
384 "384" "i am happy at work as i have a supportive team an enjoyable job working with children in a creative and fun atmosphere i enjoy going to work feel very lucky that i have a lot of holidays off work and do not work a lot of weekends or have to do overtime my work life balance is quite good "	384 "384" "i am happy at work as i have a supportive team an enjoyable job working with children in a creative and fun atmosphere i enjoy going to work feel very lucky that i have a lot of holidays off work and do not work a lot of weekends or have to do overtime my work life balance is quite good "	3	-1	"384[0] "384[0] i[0] am[0] happy[1] at[0] work[0] as[0] i[0] have[0] a[0] supportive[1] team[0] an[0] enjoyable[2] job[0] working[0] with[0] children[0] in[0] a[0] creative[0] and[0] fun[1] atmosphere[0] i[0] enjoy[2] going[0] to[0] work[0] feel[0] very[0] lucky[1][1 LastWordBoosterStrength] that[0] i[0] have[0] a[0] lot[0] of[0] holidays[0] off[0] work[0] and[0] do[0] not[0] work[0] a[0] lot[0] …
385 "385" "i like my job i like working with my colleagues take pride in my work and sometimes do more than expected"	385 "385" "i like my job i like working with my colleagues take pride in my work and sometimes do more than expected"	2	-1	"385[0] "385[0] i[0] like[1] my[0] job[0] i[0] like[1] working[0] with[0] my[0] colleagues[0] take[0] pride[1] in[0] my[0] work[0] and[0] sometimes[0] do[0] more[0] than[0] expected[0] [[Sentence=-1,2=word max, 1-5]][[[2,-1 max of sentences]]]
386 "386" "i enjoy my job i feel successful when i can assist others in achieving their potential"	386 "386" "i enjoy my job i feel successful when i can assist others in achieving their potential"	3	-1	"386[0] "386[0] i[0] enjoy[2] my[0] job[0] i[0] feel[0] successful[2] when[0] i[0] can[0] assist[0] others[0] in[0] achieving[0] their[0] potential[0] [[Sentence=-1,3=word max, 1-5]][[[3,-1 max of sentences]]]
387 "387" "its ok for what i do and what i get paid could be worse enjoy working with my colleagues"	387 "387" "its ok for what i do and what i get paid could be worse enjoy working with my colleagues"	3	-3	"387[0] "387[0] its[0] ok[0] for[0] what[0] i[0] do[0] and[0] what[0] i[0] get[0] paid[0] could[0] be[0] worse[-2] enjoy[2] working[0] with[0] my[0] colleagues[0] [[Sentence=-3,3=word max, 1-5]][[[3,-3 max of sentences]]]
388 "388" "there is a lot of different things i need to do and i enjoy learning new things all the time i deal with lots of different people and most are very helpful i love what i do"	388 "388" "there is a lot of different things i need to do and i enjoy learning new things all the time i deal with lots of different people and most are very helpful i love what i do"	3	-1	"388[0] "388[0] there[0] is[0] a[0] lot[0] of[0] different[0] things[0] i[0] need[0] to[0] do[0] and[0] i[0] enjoy[2] learning[0] new[0] things[0] all[0] the[0] time[0] i[0] deal[0] with[0] lots[0] of[0] different[0] people[0] and[0] most[0] are[0] very[0] helpful[1][1 LastWordBoosterStrength] i[0] love[2] what[0] i[0] do[0] [[Sentence=-1,3=word max, 1-5]][[[3,-1 max of sentences]]]
389 "389" "i love my job it is interesting and it suits my needs i left my job of 25 years and started this job in february and so far it is ideal for me"	389 "389" "i love my job it is interesting and it suits my needs i left my job of 25 years and started this job in february and so far it is ideal for me"	3	-1	"389[0] "389[0] i[0] love[2] my[0] job[0] it[0] is[0] interesting[1] and[0] it[0] suits[0] my[0] needs[0] i[0] left[0] my[0] job[0] of[0] 25[0] years[0] and[0] started[0] this[0] job[0] in[0] february[0] and[0] so[0] far[0] it[0] is[0] ideal[0] for[0] me[0] [[Sentence=-1,3=word max, 1-5]][[[3,-1 max of sentences]]]
390 "390" "i enjoy the work i do"	390 "390" "i enjoy the work i do"	3	-1	"390[0] "390[0] i[0] enjoy[2] the[0] work[0] i[0] do[0] [[Sentence=-1,3=word max, 1-5]][[[3,-1 max of sentences]]]
391 "391" "i do like my job but as i have to travel several miles i find i am tired a lot because of it i have difficulty concentrating and my performance suffers as a result "	391 "391" "i do like my job but as i have to travel several miles i find i am tired a lot because of it i have difficulty concentrating and my performance suffers as a result "	2	-4	"391[0] "391[0] i[0] do[0] like[1] my[0] job[0] but[0] as[0] i[0] have[0] to[0] travel[0] several[0] miles[0] i[0] find[0] i[0] am[0] tired[-1] a[0] lot[0] because[0] of[0] it[0] i[0] have[0] difficulty[-1] concentrating[0] and[0] my[0] performance[0] suffers[-3] as[0] a[0] result[0] [[Sentence=-4,2=word max, 1-5]][[[2,-4 max of sentences]]]
392 "392" "my job is rewarding because i deliver to customers and being on time is key for me i like to get the jobs done as quick as possible to ease my working day the job is satisfactory and i done t have to work weekends so i am happy at the moment "	392 "392" "my job is rewarding because i deliver to customers and being on time is key for me i like to get the jobs done as quick as possible to ease my working day the job is satisfactory and i done t have to work weekends so i am happy at the moment "	2	-1	"392[0] "392[0] my[0] job[0] is[0] rewarding[1] because[0] i[0] deliver[0] to[0] customers[0] and[0] being[0] on[0] time[0] is[0] key[0] for[0] me[0] i[0] like[1] to[0] get[0] the[0] jobs[0] done[0] as[0] quick[0] as[0] possible[0] to[0] ease[0] my[0] working[0] day[0] the[0] job[0] is[0] satisfactory[1] and[0] i[0] done[0] t[0] have[0] to[0] work[0] weekends[0] so[0] i[0] am[0] happy[1] at[0] th…
393 "393" "i feel happy with the job i do i provide excellent service to my customers but i feel undervalued by my company who took 8 months to give me a 5p pay rise "	393 "393" "i feel happy with the job i do i provide excellent service to my customers but i feel undervalued by my company who took 8 months to give me a 5p pay rise "	4	-1	"393[0] "393[0] i[0] feel[0] happy[1] with[0] the[0] job[0] i[0] do[0] i[0] provide[0] excellent[3] service[0] to[0] my[0] customers[0] but[0] i[0] feel[0] undervalued[0] by[0] my[0] company[0] who[0] took[0] 8[0] months[0] to[0] give[0] me[0] a[0] 5p[0] pay[0] rise[0] [[Sentence=-1,4=word max, 1-5]][[[4,-1 max of sentences]]]
394 "394" "i love my job and my line of work because it is well suited to my personality and give me a great deal of autonomy"	394 "394" "i love my job and my line of work because it is well suited to my personality and give me a great deal of autonomy"	3	-1	"394[0] "394[0] i[0] love[2] my[0] job[0] and[0] my[0] line[0] of[0] work[0] because[0] it[0] is[0] well[0] suited[0] to[0] my[0] personality[0] and[0] give[0] me[0] a[0] great[2] deal[0] of[0] autonomy[0] [[Sentence=-1,3=word max, 1-5]][[[3,-1 max of sentences]]]
395 "395" "i am happy when i am doing my job i feel proud of the work that i do and immerse myself in my job so much so i often find it difficult to switch off particularly at night"	395 "395" "i am happy when i am doing my job i feel proud of the work that i do and immerse myself in my job so much so i often find it difficult to switch off particularly at night"	2	-2	"395[0] "395[0] i[0] am[0] happy[1] when[0] i[0] am[0] doing[0] my[0] job[0] i[0] feel[0] proud[1] of[0] the[0] work[0] that[0] i[0] do[0] and[0] immerse[0] myself[0] in[0] my[0] job[0] so[0] much[0] so[0] i[0] often[0] find[0] it[0] difficult[-1] to[0] switch[0] off[0] particularly[0] at[0] night[0] [[Sentence=-2,2=word max, 1-5]][[[2,-2 max of sentences]]]
396 "396" "i love my job as a ta but i m more of a floater so the tasks can be boring and monotonous i m happy with my hrs but would like more of a challenge working in a school works well with my personally as i have children"	396 "396" "i love my job as a ta but i m more of a floater so the tasks can be boring and monotonous i m happy with my hrs but would like more of a challenge working in a school works well with my personally as i have children"	3	-2	"396[0] "396[0] i[0] love[2] my[0] job[0] as[0] a[0] ta[0] but[0] i[0] m[0] more[0] of[0] a[0] floater[0] so[0] the[0] tasks[0] can[0] be[0] boring[-1] and[0] monotonous[-1] i[0] m[0] happy[1] with[0] my[0] hrs[0] but[0] would[0] like[1][-1 LastWordBoosterStrength] more[0] of[0] a[0] challenge[-1] working[0] in[0] a[0] school[0] works[0] well[0] with[0] my[0] personally[0] as[0] i[0] have[0] chil…
397 "397" "i enjoy my job as it helps people when i am working i enjoy engaging with patients i am mostly always happy at work i like my job but feel if i was allowed to implement some changes it could be even better"	397 "397" "i enjoy my job as it helps people when i am working i enjoy engaging with patients i am mostly always happy at work i like my job but feel if i was allowed to implement some changes it could be even better"	3	-1	"397[0] "397[0] i[0] enjoy[2] my[0] job[0] as[0] it[0] helps[0] people[0] when[0] i[0] am[0] working[0] i[0] enjoy[2] engaging[0] with[0] patients[0] i[0] am[0] mostly[0] always[0] happy[1] at[0] work[0] i[0] like[1] my[0] job[0] but[0] feel[0] if[0] i[0] was[0] allowed[0] to[0] implement[0] some[0] changes[0] it[0] could[0] be[0] even[0] better[0] [[Sentence=-1,3=word max, 1-5]][[[3,-1 max of se…
398 "398" "i have been happier with it in the past i am currently feeling in a bit of a rut with it and so not enjoying it as much"	398 "398" "i have been happier with it in the past i am currently feeling in a bit of a rut with it and so not enjoying it as much"	3	-3	"398[0] "398[0] i[0] have[0] been[0] happier[2] with[0] it[0] in[0] the[0] past[0] i[0] am[0] currently[0] feeling[0] in[0] a[0] bit[0] of[0] a[0] rut[0] with[0] it[0] and[0] so[0] not[0] enjoying[2][NegatedDueToPreviousWord] it[0] as[0] much[0] [[Sentence=-3,3=word max, 1-5]][[[3,-3 max of sentences]]]
399 "399" "i mostly enjoy my job as it is varied and interesting it can be extremely busy and there s a lot to do but my managers are approachable and i feel able to talk to them if there is a problem the team i work with are friendly and there is a good atmosphere in the office there have been not to great times at work though particularly when we have been through re structures"	399 "399" "i mostly enjoy my job as it is varied and interesting it can be extremely busy and there s a lot to do but my managers are approachable and i feel able to talk to them if there is a problem the team i work with are friendly and there is a good atmosphere in the office there have been not to great times at work though particularly when we have been through re structures"	3	-3	"399[0] "399[0] i[0] mostly[0] enjoy[2] my[0] job[0] as[0] it[0] is[0] varied[0] and[0] interesting[1] it[0] can[0] be[0] extremely[0] busy[0] and[0] there[0] s[0] a[0] lot[0] to[0] do[0] but[0] my[0] managers[0] are[0] approachable[0] and[0] i[0] feel[0] able[0] to[0] talk[0] to[0] them[0] if[0] there[0] is[0] a[0] problem[-1] the[0] team[0] i[0] work[0] with[0] are[0] friendly[1] and[0] there[0…
400 "400" "i m happy with the people i work with the job itself is not stretching my brain but it fits with my personal life "	400 "400" "i m happy with the people i work with the job itself is not stretching my brain but it fits with my personal life "	2	-1	"400[0] "400[0] i[0] m[0] happy[1] with[0] the[0] people[0] i[0] work[0] with[0] the[0] job[0] itself[0] is[0] not[0] stretching[0] my[0] brain[0] but[0] it[0] fits[0] with[0] my[0] personal[0] life[0] [[Sentence=-1,2=word max, 1-5]][[[2,-1 max of sentences]]]
401 "401" "at my job i feel well respected and i always exceed expectations of performance i am closely bonded with several of my co workers and it is a laid back atmosphere in which i am not stressed by outside factors while i complete my work i have a great deal of autonomy which is rare for my position type in which i am trusted to accomplish any task that needs attention"	401 "401" "at my job i feel well respected and i always exceed expectations of performance i am closely bonded with several of my co workers and it is a laid back atmosphere in which i am not stressed by outside factors while i complete my work i have a great deal of autonomy which is rare for my position type in which i am trusted to accomplish any task that needs attention"	3	-1	"401[0] "401[0] at[0] my[0] job[0] i[0] feel[0] well[0] respected[2] and[0] i[0] always[0] exceed[0] expectations[0] of[0] performance[0] i[0] am[0] closely[0] bonded[0] with[0] several[0] of[0] my[0] co[0] workers[0] and[0] it[0] is[0] a[0] laid[0] back[0] atmosphere[0] in[0] which[0] i[0] am[0] not[0] stressed[-1][NegatedDueToPreviousWord] by[0] outside[0] factors[0] while[0] i[0] complete[0] m…
402 "402" "i love my job and the team i work with every day is a new challenge"	402 "402" "i love my job and the team i work with every day is a new challenge"	3	-2	"402[0] "402[0] i[0] love[2] my[0] job[0] and[0] the[0] team[0] i[0] work[0] with[0] every[0] day[0] is[0] a[0] new[0] challenge[-1] [[Sentence=-2,3=word max, 1-5]][[[3,-2 max of sentences]]]
403 "403" "there are elements of the job which i find really interesting getting to work with digitize conserve documents which are hundreds if years old elements are also repetitive such as scanning and photographing thousands of archival items pay is poor some of the managers create stress in their daily interactions with staff its not the best job its not the worst"	403 "403" "there are elements of the job which i find really interesting getting to work with digitize conserve documents which are hundreds if years old elements are also repetitive such as scanning and photographing thousands of archival items pay is poor some of the managers create stress in their daily interactions with staff its not the best job its not the worst"	3	-2	"403[0] "403[0] there[0] are[0] elements[0] of[0] the[0] job[0] which[0] i[0] find[0] really[0] interesting[1][1 LastWordBoosterStrength] getting[0] to[0] work[0] with[0] digitize[0] conserve[0] documents[0] which[0] are[0] hundreds[0] if[0] years[0] old[0] elements[0] are[0] also[0] repetitive[0] such[0] as[0] scanning[0] and[0] photographing[0] thousands[0] of[0] archival[0] items[0] pay[0] is[…
404 "404" "i am happy with my job it is very interesting and varied i could be doing totally different things everyday my colleagues are mostly highly intelligent and capable of interesting conversation and ideas the company i work for are a market leader and i enjoy working for them"	404 "404" "i am happy with my job it is very interesting and varied i could be doing totally different things everyday my colleagues are mostly highly intelligent and capable of interesting conversation and ideas the company i work for are a market leader and i enjoy working for them"	3	-1	"404[0] "404[0] i[0] am[0] happy[1] with[0] my[0] job[0] it[0] is[0] very[0] interesting[1][1 LastWordBoosterStrength] and[0] varied[0] i[0] could[0] be[0] doing[0] totally[0] different[0] things[0] everyday[0] my[0] colleagues[0] are[0] mostly[0] highly[0] intelligent[1] and[0] capable[0] of[0] interesting[1] conversation[0] and[0] ideas[0] the[0] company[0] i[0] work[0] for[0] are[0] a[0] marke…
405 "405" "i am happy with my job just sometimes i would like a bit more variety "	405 "405" "i am happy with my job just sometimes i would like a bit more variety "	2	-1	"405[0] "405[0] i[0] am[0] happy[1] with[0] my[0] job[0] just[0] sometimes[0] i[0] would[0] like[1][-1 LastWordBoosterStrength] a[0] bit[0] more[0] variety[0] [[Sentence=-1,2=word max, 1-5]][[[2,-1 max of sentences]]]
406 "406" "i feel happy when i am working i feel like i have helped someone and made a difference to their life i enjoy going to work and working with my colleagues my working pattern means i have my evenings and weekends to myself "	406 "406" "i feel happy when i am working i feel like i have helped someone and made a difference to their life i enjoy going to work and working with my colleagues my working pattern means i have my evenings and weekends to myself "	3	-1	"406[0] "406[0] i[0] feel[0] happy[1] when[0] i[0] am[0] working[0] i[0] feel[0] like[1] i[0] have[0] helped[0] someone[0] and[0] made[0] a[0] difference[0] to[0] their[0] life[0] i[0] enjoy[2] going[0] to[0] work[0] and[0] working[0] with[0] my[0] colleagues[0] my[0] working[0] pattern[0] means[0] i[0] have[0] my[0] evenings[0] and[0] weekends[0] to[0] myself[0] [[Sentence=-1,3=word max, 1-5]][[…
407 "407" "i am happy with my job really enjoy it"	407 "407" "i am happy with my job really enjoy it"	4	-1	"407[0] "407[0] i[0] am[0] happy[1] with[0] my[0] job[0] really[0] enjoy[2][1 LastWordBoosterStrength] it[0] [[Sentence=-1,4=word max, 1-5]][[[4,-1 max of sentences]]]
408 "408" "i ve worked at my job for 23 years it s been great seeing me through being a student to being a mum where they have accommodated my change of hours i do like my job and am generally happy in my work "	408 "408" "i ve worked at my job for 23 years it s been great seeing me through being a student to being a mum where they have accommodated my change of hours i do like my job and am generally happy in my work "	3	-1	"408[0] "408[0] i[0] ve[0] worked[0] at[0] my[0] job[0] for[0] 23[0] years[0] it[0] s[0] been[0] great[2] seeing[0] me[0] through[0] being[0] a[0] student[0] to[0] being[0] a[0] mum[0] where[0] they[0] have[0] accommodated[0] my[0] change[0] of[0] hours[0] i[0] do[0] like[1] my[0] job[0] and[0] am[0] generally[0] happy[1] in[0] my[0] work[0] [[Sentence=-1,3=word max, 1-5]][[[3,-1 max of sentences…
409 "409" "i like my job and find that it is busy and fulfilling and also requires me to put it a lot of hard work and effort"	409 "409" "i like my job and find that it is busy and fulfilling and also requires me to put it a lot of hard work and effort"	2	-1	"409[0] "409[0] i[0] like[1] my[0] job[0] and[0] find[0] that[0] it[0] is[0] busy[0] and[0] fulfilling[0] and[0] also[0] requires[0] me[0] to[0] put[0] it[0] a[0] lot[0] of[0] hard[0] work[0] and[0] effort[0] [[Sentence=-1,2=word max, 1-5]][[[2,-1 max of sentences]]]
410 "410" "i enjoy my job the challenges it entails on a daily basis however i feel undervalued under appreciated by my supervisors"	410 "410" "i enjoy my job the challenges it entails on a daily basis however i feel undervalued under appreciated by my supervisors"	3	-2	"410[0] "410[0] i[0] enjoy[2] my[0] job[0] the[0] challenges[-1] it[0] entails[0] on[0] a[0] daily[0] basis[0] however[0] i[0] feel[0] undervalued[0] under[0] appreciated[1] by[0] my[0] supervisors[0] [[Sentence=-2,3=word max, 1-5]][[[3,-2 max of sentences]]]
411 "411" "its ok but i could do better"	411 "411" "its ok but i could do better"	1	-1	"411[0] "411[0] its[0] ok[0] but[0] i[0] could[0] do[0] better[0] [[Sentence=-1,1=word max, 1-5]][[[1,-1 max of sentences]]]
412 "412" "i enjoy my work is m happy with who i work for and who i work with my job is satisfying and fulfilling "	412 "412" "i enjoy my work is m happy with who i work for and who i work with my job is satisfying and fulfilling "	3	-1	"412[0] "412[0] i[0] enjoy[2] my[0] work[0] is[0] m[0] happy[1] with[0] who[0] i[0] work[0] for[0] and[0] who[0] i[0] work[0] with[0] my[0] job[0] is[0] satisfying[1] and[0] fulfilling[0] [[Sentence=-1,3=word max, 1-5]][[[3,-1 max of sentences]]]
413 "413" "confusing systems in place understand guidance but not the processes involved unable to give correct and concise answers to customers i am very happy with my team we work together effectively and i know support is there"	413 "413" "confusing systems in place understand guidance but not the processes involved unable to give correct and concise answers to customers i am very happy with my team we work together effectively and i know support is there"	3	-2	"413[0] "413[0] confusing[-1] systems[0] in[0] place[0] understand[0] guidance[0] but[0] not[0] the[0] processes[0] involved[0] unable[0] to[0] give[0] correct[0] and[0] concise[0] answers[0] to[0] customers[0] i[0] am[0] very[0] happy[1][1 LastWordBoosterStrength] with[0] my[0] team[0] we[0] work[0] together[0] effectively[0] and[0] i[0] know[0] support[1] is[0] there[0] [[Sentence=-2,3=word max…
414 "414" "i like my job i enjoy helping customers sometimes it can be repetitive most of the time i am happy at work "	414 "414" "i like my job i enjoy helping customers sometimes it can be repetitive most of the time i am happy at work "	3	-1	"414[0] "414[0] i[0] like[1] my[0] job[0] i[0] enjoy[2] helping[0] customers[0] sometimes[0] it[0] can[0] be[0] repetitive[0] most[0] of[0] the[0] time[0] i[0] am[0] happy[1] at[0] work[0] [[Sentence=-1,3=word max, 1-5]][[[3,-1 max of sentences]]]
415 "415" "taking care of vulnerable people and helping them live fulfilling lives makes me feel like i am making a difference and gives me something to get out of bed for it s not a job you can leave at the door or easily move on from which is a lot of pressure but also creates a lot of joy for me seeing the difference i am making for individuals who have been in poor or inadequate environments …	415 "415" "taking care of vulnerable people and helping them live fulfilling lives makes me feel like i am making a difference and gives me something to get out of bed for it s not a job you can leave at the door or easily move on from which is a lot of pressure but also creates a lot of joy for me seeing the difference i am making for individuals who have been in poor or inadequate environments …	3	-3	"415[0] "415[0] taking[0] care[1] of[0] vulnerable[-2] people[0] and[0] helping[0] them[0] live[0] fulfilling[0] lives[0] makes[0] me[0] feel[0] like[1] i[0] am[0] making[0] a[0] difference[0] and[0] gives[0] me[0] something[0] to[0] get[0] out[0] of[0] bed[0] for[0] it[0] s[0] not[0] a[0] job[0] you[0] can[0] leave[0] at[0] the[0] door[0] or[0] easily[0] move[0] on[0] from[0] which[0] is[0] a[0]…
416 "416" "i feel i make a valid contribution to the lives of others and that pleases me"	416 "416" "i feel i make a valid contribution to the lives of others and that pleases me"	2	-1	"416[0] "416[0] i[0] feel[0] i[0] make[0] a[0] valid[0] contribution[0] to[0] the[0] lives[0] of[0] others[0] and[0] that[0] pleases[1] me[0] [[Sentence=-1,2=word max, 1-5]][[[2,-1 max of sentences]]]
417 "417" "i am happy with my job but would like to be busier the workplace is very hot and stuffy and so it is hard to find that energy "	417 "417" "i am happy with my job but would like to be busier the workplace is very hot and stuffy and so it is hard to find that energy "	2	-2	"417[0] "417[0] i[0] am[0] happy[1] with[0] my[0] job[0] but[0] would[0] like[1][-1 LastWordBoosterStrength] to[0] be[0] busier[0] the[0] workplace[0] is[0] very[0] hot[0] and[0] stuffy[-1] and[0] so[0] it[0] is[0] hard[0] to[0] find[0] that[0] energy[0] [[Sentence=-2,2=word max, 1-5]][[[2,-2 max of sentences]]]
418 "418" "i enjoy the work i do it can be rewarding stressful and challenging all at the same time i have a good team of colleagues and we all pull together to make each other s lives easier on a daily basis i sometimes think of doing something different but do not think i can ever leave by my own choice "	418 "418" "i enjoy the work i do it can be rewarding stressful and challenging all at the same time i have a good team of colleagues and we all pull together to make each other s lives easier on a daily basis i sometimes think of doing something different but do not think i can ever leave by my own choice "	3	-2	"418[0] "418[0] i[0] enjoy[2] the[0] work[0] i[0] do[0] it[0] can[0] be[0] rewarding[1] stressful[-1] and[0] challenging[0] all[0] at[0] the[0] same[0] time[0] i[0] have[0] a[0] good[1] team[0] of[0] colleagues[0] and[0] we[0] all[0] pull[0] together[0] to[0] make[0] each[0] other[0] s[0] lives[0] easier[0] on[0] a[0] daily[0] basis[0] i[0] sometimes[0] think[0] of[0] doing[0] something[0] differ…
419 "419" "i am happy in my work and enjoy it"	419 "419" "i am happy in my work and enjoy it"	3	-1	"419[0] "419[0] i[0] am[0] happy[1] in[0] my[0] work[0] and[0] enjoy[2] it[0] [[Sentence=-1,3=word max, 1-5]][[[3,-1 max of sentences]]]
420 "420" "i feel ok about my job although workload has increased significantly which has caused me additional stress "	420 "420" "i feel ok about my job although workload has increased significantly which has caused me additional stress "	1	-2	"420[0] "420[0] i[0] feel[0] ok[0] about[0] my[0] job[0] although[0] workload[0] has[0] increased[0] significantly[0] which[0] has[0] caused[0] me[0] additional[0] stress[-1] [[Sentence=-2,1=word max, 1-5]][[[1,-2 max of sentences]]]
421 "421" "i love most of the aspects of my job it can be very fulfilling at its core in recent years paperwork unrealistic government and management attainments and red tape constraints have changed the job so i hardly recognize it now it is still a rewarding job and my pay is good but finding satisfaction let alone happiness is becoming harder every day working with a direct supervisor whose ag…	421 "421" "i love most of the aspects of my job it can be very fulfilling at its core in recent years paperwork unrealistic government and management attainments and red tape constraints have changed the job so i hardly recognize it now it is still a rewarding job and my pay is good but finding satisfaction let alone happiness is becoming harder every day working with a direct supervisor whose ag…	3	-2	"421[0] "421[0] i[0] love[2] most[0] of[0] the[0] aspects[0] of[0] my[0] job[0] it[0] can[0] be[0] very[0] fulfilling[0] at[0] its[0] core[0] in[0] recent[0] years[0] paperwork[0] unrealistic[0] government[0] and[0] management[0] attainments[0] and[0] red[0] tape[0] constraints[-1] have[0] changed[0] the[0] job[0] so[0] i[0] hardly[0] recognize[0] it[0] now[0] it[0] is[0] still[0] a[0] rewarding[…
422 "422" "when at work i feel bored not given enough to do it gives too much time to think and time pasts to slow"	422 "422" "when at work i feel bored not given enough to do it gives too much time to think and time pasts to slow"	1	-2	"422[0] "422[0] when[0] at[0] work[0] i[0] feel[0] bored[-1] not[0] given[0] enough[0] to[0] do[0] it[0] gives[0] too[0] much[0] time[0] to[0] think[0] and[0] time[0] pasts[0] to[0] slow[0] [[Sentence=-2,1=word max, 1-5]][[[1,-2 max of sentences]]]
423 "423" "my job as a whole is very satisfying however it is frustrating when i am doing the job of my supervisor because she does not do it herself"	423 "423" "my job as a whole is very satisfying however it is frustrating when i am doing the job of my supervisor because she does not do it herself"	3	-3	"423[0] "423[0] my[0] job[0] as[0] a[0] whole[0] is[0] very[0] satisfying[1][1 LastWordBoosterStrength] however[0] it[0] is[0] frustrating[-2] when[0] i[0] am[0] doing[0] the[0] job[0] of[0] my[0] supervisor[0] because[0] she[0] does[0] not[0] do[0] it[0] herself[0] [[Sentence=-3,3=word max, 1-5]][[[3,-3 max of sentences]]]
424 "424" "i often feel frustrated by the unenlightened view of technology in our organization i feel this is due to the age group of the senior management i feel they have a weak understanding of the changes they implement in the organization with very little perspective no open evaluation or lessons learned processes hence my day to day frustration with my organization"	424 "424" "i often feel frustrated by the unenlightened view of technology in our organization i feel this is due to the age group of the senior management i feel they have a weak understanding of the changes they implement in the organization with very little perspective no open evaluation or lessons learned processes hence my day to day frustration with my organization"	1	-3	"424[0] "424[0] i[0] often[0] feel[0] frustrated[-2] by[0] the[0] unenlightened[0] view[0] of[0] technology[0] in[0] our[0] organization[0] i[0] feel[0] this[0] is[0] due[0] to[0] the[0] age[0] group[0] of[0] the[0] senior[0] management[0] i[0] feel[0] they[0] have[0] a[0] weak[-1] understanding[0] of[0] the[0] changes[0] they[0] implement[0] in[0] the[0] organization[0] with[0] very[0] little[0]…
425 "425" "i feel i am unappreciated i work hard and rarely get recognized i do a job well so i am given more work i go above and beyond i do far more than i am paid for i enjoy the job but i am bitter"	425 "425" "i feel i am unappreciated i work hard and rarely get recognized i do a job well so i am given more work i go above and beyond i do far more than i am paid for i enjoy the job but i am bitter"	3	-2	"425[0] "425[0] i[0] feel[0] i[0] am[0] unappreciated[0] i[0] work[0] hard[0] and[0] rarely[0] get[0] recognized[0] i[0] do[0] a[0] job[0] well[0] so[0] i[0] am[0] given[0] more[0] work[0] i[0] go[0] above[0] and[0] beyond[0] i[0] do[0] far[0] more[0] than[0] i[0] am[0] paid[0] for[0] i[0] enjoy[2] the[0] job[0] but[0] i[0] am[0] bitter[-1] [[Sentence=-2,3=word max, 1-5]][[[3,-2 max of sentences]…
426 "426" "i am happy at my job for the first time in 3 years i enjoy going to work and like my colleagues there is the perfect balance of fun and professionalism i feel like i am listened to by my manager and colleagues alike the job is rewarding but as it is a form of recruitment there are times when it can be frustrating"	426 "426" "i am happy at my job for the first time in 3 years i enjoy going to work and like my colleagues there is the perfect balance of fun and professionalism i feel like i am listened to by my manager and colleagues alike the job is rewarding but as it is a form of recruitment there are times when it can be frustrating"	3	-3	"426[0] "426[0] i[0] am[0] happy[1] at[0] my[0] job[0] for[0] the[0] first[0] time[0] in[0] 3[0] years[0] i[0] enjoy[2] going[0] to[0] work[0] and[0] like[1] my[0] colleagues[0] there[0] is[0] the[0] perfect[1] balance[0] of[0] fun[1] and[0] professionalism[0] i[0] feel[0] like[1] i[0] am[0] listened[0] to[0] by[0] my[0] manager[0] and[0] colleagues[0] alike[0] the[0] job[0] is[0] rewarding[1] bu…
427 "427" "my job lacks responsibility or opportunity for further training it is full and unengaging"	427 "427" "my job lacks responsibility or opportunity for further training it is full and unengaging"	1	-1	"427[0] "427[0] my[0] job[0] lacks[0] responsibility[0] or[0] opportunity[0] for[0] further[0] training[0] it[0] is[0] full[0] and[0] unengaging[0] [[Sentence=-1,1=word max, 1-5]][[[1,-1 max of sentences]]]
428 "428" "i am extremely proud of the work i do and think i do it very well but i do not enjoy how hard and tiring it is and the people i work with are difficult to work with "	428 "428" "i am extremely proud of the work i do and think i do it very well but i do not enjoy how hard and tiring it is and the people i work with are difficult to work with "	4	-3	"428[0] "428[0] i[0] am[0] extremely[0] proud[1][2 LastWordBoosterStrength] of[0] the[0] work[0] i[0] do[0] and[0] think[0] i[0] do[0] it[0] very[0] well[0] but[0] i[0] do[0] not[0] enjoy[2][NegatedDueToPreviousWord] how[0] hard[0] and[0] tiring[0] it[0] is[0] and[0] the[0] people[0] i[0] work[0] with[0] are[0] difficult[-1] to[0] work[0] with[0] [[Sentence=-3,4=word max, 1-5]][[[4,-3 max of sent…
429 "429" "i have only been there for a few months so a lot of it is still new i like it when i am learning new things or solving complex problems some tasks are repetitive or less interesting which makes me feel bored but overall i like my job and my team "	429 "429" "i have only been there for a few months so a lot of it is still new i like it when i am learning new things or solving complex problems some tasks are repetitive or less interesting which makes me feel bored but overall i like my job and my team "	2	-2	"429[0] "429[0] i[0] have[0] only[0] been[0] there[0] for[0] a[0] few[0] months[0] so[0] a[0] lot[0] of[0] it[0] is[0] still[0] new[0] i[0] like[1] it[0] when[0] i[0] am[0] learning[0] new[0] things[0] or[0] solving[0] complex[0] problems[-1] some[0] tasks[0] are[0] repetitive[0] or[0] less[0] interesting[1] which[0] makes[0] me[0] feel[0] bored[-1] but[0] overall[0] i[0] like[1] my[0] job[0] and…
430 "430" "there are parts of my role that definitely make me feel happy and proud of my job what makes me unhappy stress heavy workload lack of appreciation i like working as a team"	430 "430" "there are parts of my role that definitely make me feel happy and proud of my job what makes me unhappy stress heavy workload lack of appreciation i like working as a team"	2	-3	"430[0] "430[0] there[0] are[0] parts[0] of[0] my[0] role[0] that[0] definitely[0] make[0] me[0] feel[0] happy[1] and[0] proud[1] of[0] my[0] job[0] what[0] makes[0] me[0] unhappy[-2] stress[-1] heavy[0] workload[0] lack[-1] of[0] appreciation[1] i[0] like[1] working[0] as[0] a[0] team[0] [[Sentence=-3,2=word max, 1-5]][[[2,-3 max of sentences]]]
431 "431" "i m neither happy nor unhappy with my job i do not particularly feel successful at it but i do know i have it in me what it takes to be good at it i wish i was more focused so that i can move forward but currently it feels like i am stuck at it"	431 "431" "i m neither happy nor unhappy with my job i do not particularly feel successful at it but i do know i have it in me what it takes to be good at it i wish i was more focused so that i can move forward but currently it feels like i am stuck at it"	3	-3	"431[0] "431[0] i[0] m[0] neither[0] happy[1] nor[0] unhappy[-2] with[0] my[0] job[0] i[0] do[0] not[0] particularly[0] feel[0] successful[2] at[0] it[0] but[0] i[0] do[0] know[0] i[0] have[0] it[0] in[0] me[0] what[0] it[0] takes[0] to[0] be[0] good[1] at[0] it[0] i[0] wish[0] i[0] was[0] more[0] focused[0] so[0] that[0] i[0] can[0] move[0] forward[0] but[0] currently[0] it[0] feels[0] like[1] i…
432 "432" "the company as a whole is not bad to work for but the amount of work expected from peoplenfiven the amount of staff is often unreasonable endless empty promises are made to try and get more out of you"	432 "432" "the company as a whole is not bad to work for but the amount of work expected from peoplenfiven the amount of staff is often unreasonable endless empty promises are made to try and get more out of you"	2	-3	"432[0] "432[0] the[0] company[0] as[0] a[0] whole[0] is[0] not[0] bad[-1][NegatedDueToPreviousWord] to[0] work[0] for[0] but[0] the[0] amount[0] of[0] work[0] expected[0] from[0] peoplenfiven[0] the[0] amount[0] of[0] staff[0] is[0] often[0] unreasonable[-2] endless[0] empty[0] promises[1] are[0] made[0] to[0] try[0] and[0] get[0] more[0] out[0] of[0] you[0] [[Sentence=-3,2=word max, 1-5]][[[2,-…
433 "433" "i really enjoy my job is m proud of my role and love to support and develop people on a daily basis the company as a whole are very good and have excellent staff benefits which are useful i do however wish my supervisor was supportive social less self centered and gave praise "	433 "433" "i really enjoy my job is m proud of my role and love to support and develop people on a daily basis the company as a whole are very good and have excellent staff benefits which are useful i do however wish my supervisor was supportive social less self centered and gave praise "	4	-1	"433[0] "433[0] i[0] really[0] enjoy[2][1 LastWordBoosterStrength] my[0] job[0] is[0] m[0] proud[1] of[0] my[0] role[0] and[0] love[2] to[0] support[1] and[0] develop[0] people[0] on[0] a[0] daily[0] basis[0] the[0] company[0] as[0] a[0] whole[0] are[0] very[0] good[1][1 LastWordBoosterStrength] and[0] have[0] excellent[3] staff[0] benefits[0] which[0] are[0] useful[1] i[0] do[0] however[0] wish[…
434 "434" "i absolutely love my job i love that i make a big difference to peoples lives and i love caring for others and helping them as much as possible i would never think about a career change as i love my job so much"	434 "434" "i absolutely love my job i love that i make a big difference to peoples lives and i love caring for others and helping them as much as possible i would never think about a career change as i love my job so much"	4	-1	"434[0] "434[0] i[0] absolutely[0] love[2][1 LastWordBoosterStrength] my[0] job[0] i[0] love[2] that[0] i[0] make[0] a[0] big[0] difference[0] to[0] peoples[0] lives[0] and[0] i[0] love[2] caring[2][+1 MultiplePositiveWords] for[0] others[0] and[0] helping[0] them[0] as[0] much[0] as[0] possible[0] i[0] would[0] never[0] think[0] about[0] a[0] career[0] change[0] as[0] i[0] love[2] my[0] job[0] s…
435 "435" "my job has changed its description based on former inept executive members my job is now two full time jobs and it s slowly destroying my work ethic and moral compass "	435 "435" "my job has changed its description based on former inept executive members my job is now two full time jobs and it s slowly destroying my work ethic and moral compass "	1	-3	"435[0] "435[0] my[0] job[0] has[0] changed[0] its[0] description[0] based[0] on[0] former[0] inept[0] executive[0] members[0] my[0] job[0] is[0] now[0] two[0] full[0] time[0] jobs[0] and[0] it[0] s[0] slowly[0] destroying[-2] my[0] work[0] ethic[0] and[0] moral[0] compass[0] [[Sentence=-3,1=word max, 1-5]][[[1,-3 max of sentences]]]
436 "436" "at the moment i like my job and although it s demanding and at times overwhelming i feel like i can make a difference and try to improve my company"	436 "436" "at the moment i like my job and although it s demanding and at times overwhelming i feel like i can make a difference and try to improve my company"	2	-3	"436[0] "436[0] at[0] the[0] moment[0] i[0] like[1] my[0] job[0] and[0] although[0] it[0] s[0] demanding[0] and[0] at[0] times[0] overwhelming[-2] i[0] feel[0] like[1] i[0] can[0] make[0] a[0] difference[0] and[0] try[0] to[0] improve[1] my[0] company[0] [[Sentence=-3,2=word max, 1-5]][[[2,-3 max of sentences]]]
437 "437" "as a whole the company has built a environment that excels above many places i ve heard of the supervisors do a good job of placing trust in the employees which in turn brings the supervisors respect and it s just a cycle of positivity at work give others respect and you receive respect i am happy to work at best buy because the atmosphere is not ever negative for the most part"	437 "437" "as a whole the company has built a environment that excels above many places i ve heard of the supervisors do a good job of placing trust in the employees which in turn brings the supervisors respect and it s just a cycle of positivity at work give others respect and you receive respect i am happy to work at best buy because the atmosphere is not ever negative for the most part"	3	-1	"437[0] "437[0] as[0] a[0] whole[0] the[0] company[0] has[0] built[0] a[0] environment[0] that[0] excels[2] above[0] many[0] places[0] i[0] ve[0] heard[0] of[0] the[0] supervisors[0] do[0] a[0] good[1] job[0] of[0] placing[0] trust[1] in[0] the[0] employees[0] which[0] in[0] turn[0] brings[0] the[0] supervisors[0] respect[2] and[0] it[0] s[0] just[0] a[0] cycle[0] of[0] positivity[0] at[0] work[0…
438 "438" "i feel useful when i am at my job in the library i am happy with my job because we provide so many resources to the community free of charge i love my job because i work with a lot of like minded"	438 "438" "i feel useful when i am at my job in the library i am happy with my job because we provide so many resources to the community free of charge i love my job because i work with a lot of like minded"	3	-2	"438[0] "438[0] i[0] feel[0] useful[1] when[0] i[0] am[0] at[0] my[0] job[0] in[0] the[0] library[0] i[0] am[0] happy[1] with[0] my[0] job[0] because[0] we[0] provide[0] so[0] many[0] resources[0] to[0] the[0] community[0] free[0] of[0] charge[-1] i[0] love[2] my[0] job[0] because[0] i[0] work[0] with[0] a[0] lot[0] of[0] like[1] minded[0] [[Sentence=-2,3=word max, 1-5]][[[3,-2 max of sentences]]]
439 "439" "i am satisfied with my job given my present state in life"	439 "439" "i am satisfied with my job given my present state in life"	2	-1	"439[0] "439[0] i[0] am[0] satisfied[1] with[0] my[0] job[0] given[0] my[0] present[0] state[0] in[0] life[0] [[Sentence=-1,2=word max, 1-5]][[[2,-1 max of sentences]]]
440 "440" "i often find my job stressful as we are frequently short staffed so we are having to cover other departments so i ca not get as much work done when we have staff i do actually enjoy my job and i like the people i work with "	440 "440" "i often find my job stressful as we are frequently short staffed so we are having to cover other departments so i ca not get as much work done when we have staff i do actually enjoy my job and i like the people i work with "	3	-2	"440[0] "440[0] i[0] often[0] find[0] my[0] job[0] stressful[-1] as[0] we[0] are[0] frequently[0] short[0] staffed[0] so[0] we[0] are[0] having[0] to[0] cover[0] other[0] departments[0] so[0] i[0] ca[0] not[0] get[0] as[0] much[0] work[0] done[0] when[0] we[0] have[0] staff[0] i[0] do[0] actually[0] enjoy[2] my[0] job[0] and[0] i[0] like[1] the[0] people[0] i[0] work[0] with[0] [[Sentence=-2,3=wo…
441 "441" "i feel my job uses my skills ad expertise and i find that very rewarding "	441 "441" "i feel my job uses my skills ad expertise and i find that very rewarding "	3	-1	"441[0] "441[0] i[0] feel[0] my[0] job[0] uses[0] my[0] skills[0] ad[0] expertise[0] and[0] i[0] find[0] that[0] very[0] rewarding[1][1 LastWordBoosterStrength] [[Sentence=-1,3=word max, 1-5]][[[3,-1 max of sentences]]]
