# Supplementary material for: The promise of open survey questions—The validation of text-based job satisfaction measures
Source: PLoS One. 2019 Dec 26;14(12):e0226408. doi: 10.1371/journal.pone.0226408 (PMC6932814; doi:10.1371/journal.pone.0226408)
Supplement: S1 Dataset — (titled [Data_PromiseOfOpenQuestions.zip]). (ZIP) [file pone.0226408.s003.zip › Data_PromiseOfOpenQuestions/Wave 1/Job satisfaction data wave 1.csv]

StartDate	EndDate	Status	IPAddress	Progress	Duration (in seconds)	Finished	RecordedDate	ResponseId	RecipientLastName	RecipientFirstName	RecipientEmail	ExternalReference	LocationLatitude	LocationLongitude	DistributionChannel	UserLanguage	Q31	Q30	Q1_1	Q3_1	Q6_1	Q6_2	Q6_3	Q6_4	Q6_5	Q6_6	Q6_7	Q6_8	Q4_1	Q4_2	Q4_3	Q4_4	Q4_5	Q4_6	Q4_7	Q4_8	Q4_9	Q4_10	Q4_11	Q4_12	Q4_13	Q4_14	Q4_15	Q4_16	Q4_17	Q4_18	Q20	Q21	Q22
Start Date	End Date	Response Type	IP Address	Progress	Duration (in seconds)	Finished	Recorded Date	Response ID	Recipient Last Name	Recipient First Name	Recipient Email	External Data Reference	Location Latitude	Location Longitude	Distribution Channel	User Language	What is your Prolific ID?	What is the name of the organization or company you work for?	All things considered, how satisfied are you with your life as a whole these days?Give a score between 0 (not satisfied at all) and 10 (very satisfied) - 1	How happy are you today?Give a score between 0 (not happy at all) and 10 (very happy) - 1	Please indicate to what extent you agree with the following statements: - I lead a purposeful and meaningful life	Please indicate to what extent you agree with the following statements: - My social relationships are supportive and rewarding	Please indicate to what extent you agree with the following statements: - I am engaged and interested in my daily activities	Please indicate to what extent you agree with the following statements: - I actively contribute to the happiness and wellbeing of others	Please indicate to what extent you agree with the following statements: - I am competent and capable in the activities that are important to me	Please indicate to what extent you agree with the following statements: - I am a good person and live a good life	Please indicate to what extent you agree with the following statements: - I am optimistic about my future	Please indicate to what extent you agree with the following statements: - People respect me	We would like to ask you some questions about your supervisor at work. If you have multiple supervisors, please answer the questions with regard to the supervisor you have most contact with during your job. Please indicate to what extent the following statements apply to his/her behavior. - My supervisor respects individual interests and rights when allocating responsibilities.	We would like to ask you some questions about your supervisor at work. If you have multiple supervisors, please answer the questions with regard to the supervisor you have most contact with during your job. Please indicate to what extent the following statements apply to his/her behavior. - My supervisor expresses concern for the misfortunes of others.	We would like to ask you some questions about your supervisor at work. If you have multiple supervisors, please answer the questions with regard to the supervisor you have most contact with during your job. Please indicate to what extent the following statements apply to his/her behavior. - My supervisor acts with sustained initiative, even in the face of incurring personal risk.	We would like to ask you some questions about your supervisor at work. If you have multiple supervisors, please answer the questions with regard to the supervisor you have most contact with during your job. Please indicate to what extent the following statements apply to his/her behavior. - My supervisor speaks up on matters of injustice and personal conviction, despite risking ‘‘backlash.’’	We would like to ask you some questions about your supervisor at work. If you have multiple supervisors, please answer the questions with regard to the supervisor you have most contact with during your job. Please indicate to what extent the following statements apply to his/her behavior. - My supervisor downplays personal successes to avoid discomforting less successful others.	We would like to ask you some questions about your supervisor at work. If you have multiple supervisors, please answer the questions with regard to the supervisor you have most contact with during your job. Please indicate to what extent the following statements apply to his/her behavior. - My supervisor behaves unselfishly even when there are opportunities to maximize self-gain.	We would like to ask you some questions about your supervisor at work. If you have multiple supervisors, please answer the questions with regard to the supervisor you have most contact with during your job. Please indicate to what extent the following statements apply to his/her behavior. - My supervisor shows concern and care for peers.	We would like to ask you some questions about your supervisor at work. If you have multiple supervisors, please answer the questions with regard to the supervisor you have most contact with during your job. Please indicate to what extent the following statements apply to his/her behavior. - My supervisor uses only the resources necessary in responding to the demands of any given situation.	We would like to ask you some questions about your supervisor at work. If you have multiple supervisors, please answer the questions with regard to the supervisor you have most contact with during your job. Please indicate to what extent the following statements apply to his/her behavior. - My supervisor allocates valued resources in a fair manner.	We would like to ask you some questions about your supervisor at work. If you have multiple supervisors, please answer the questions with regard to the supervisor you have most contact with during your job. Please indicate to what extent the following statements apply to his/her behavior. - My supervisor exercises sound reasoning in deciding on the optimal courses of action.	We would like to ask you some questions about your supervisor at work. If you have multiple supervisors, please answer the questions with regard to the supervisor you have most contact with during your job. Please indicate to what extent the following statements apply to his/her behavior. - My supervisor grasps the complexity of most situations when making judgments.	We would like to ask you some questions about your supervisor at work. If you have multiple supervisors, please answer the questions with regard to the supervisor you have most contact with during your job. Please indicate to what extent the following statements apply to his/her behavior. - My supervisor resolves conflicts in a fair and objective fashion.	We would like to ask you some questions about your supervisor at work. If you have multiple supervisors, please answer the questions with regard to the supervisor you have most contact with during your job. Please indicate to what extent the following statements apply to his/her behavior. - My supervisor initiates a long-term and worthwhile project despite risking personal reputation.	We would like to ask you some questions about your supervisor at work. If you have multiple supervisors, please answer the questions with regard to the supervisor you have most contact with during your job. Please indicate to what extent the following statements apply to his/her behavior. - My supervisor efficiently and effectively assesses requirements demanded by any given situation.	We would like to ask you some questions about your supervisor at work. If you have multiple supervisors, please answer the questions with regard to the supervisor you have most contact with during your job. Please indicate to what extent the following statements apply to his/her behavior. - My supervisor avoids indulging his/her desires at the expense of others.	We would like to ask you some questions about your supervisor at work. If you have multiple supervisors, please answer the questions with regard to the supervisor you have most contact with during your job. Please indicate to what extent the following statements apply to his/her behavior. - My supervisor leads fundamental change though it may entail personal sacrifice and personal risk.	We would like to ask you some questions about your supervisor at work. If you have multiple supervisors, please answer the questions with regard to the supervisor you have most contact with during your job. Please indicate to what extent the following statements apply to his/her behavior. - My supervisor shows concerns for subordinates’ needs.	We would like to ask you some questions about your supervisor at work. If you have multiple supervisors, please answer the questions with regard to the supervisor you have most contact with during your job. Please indicate to what extent the following statements apply to his/her behavior. - My supervisor prioritizes organizational interests over self-interests.	How old do you estimate your supervisor to be?	What is your supervisor's gender?	Is there an official code of conduct for your company?
{"ImportId":"startDate","timeZone":"America/Denver"}	{"ImportId":"endDate","timeZone":"America/Denver"}	{"ImportId":"status"}	{"ImportId":"ipAddress"}	{"ImportId":"progress"}	{"ImportId":"duration"}	{"ImportId":"finished"}	{"ImportId":"recordedDate","timeZone":"America/Denver"}	{"ImportId":"_recordId"}	{"ImportId":"recipientLastName"}	{"ImportId":"recipientFirstName"}	{"ImportId":"recipientEmail"}	{"ImportId":"externalDataReference"}	{"ImportId":"locationLatitude"}	{"ImportId":"locationLongitude"}	{"ImportId":"distributionChannel"}	{"ImportId":"userLanguage"}	{"ImportId":"QID31_TEXT"}	{"ImportId":"QID30_TEXT"}	{"ImportId":"QID1_1"}	{"ImportId":"QID3_1"}	{"ImportId":"QID6_1"}	{"ImportId":"QID6_2"}	{"ImportId":"QID6_3"}	{"ImportId":"QID6_4"}	{"ImportId":"QID6_5"}	{"ImportId":"QID6_6"}	{"ImportId":"QID6_7"}	{"ImportId":"QID6_8"}	{"ImportId":"QID4_1"}	{"ImportId":"QID4_2"}	{"ImportId":"QID4_3"}	{"ImportId":"QID4_4"}	{"ImportId":"QID4_5"}	{"ImportId":"QID4_6"}	{"ImportId":"QID4_7"}	{"ImportId":"QID4_8"}	{"ImportId":"QID4_9"}	{"ImportId":"QID4_10"}	{"ImportId":"QID4_11"}	{"ImportId":"QID4_12"}	{"ImportId":"QID4_13"}	{"ImportId":"QID4_14"}	{"ImportId":"QID4_15"}	{"ImportId":"QID4_16"}	{"ImportId":"QID4_17"}	{"ImportId":"QID4_18"}	{"ImportId":"QID20"}	{"ImportId":"QID21"}	{"ImportId":"QID22"}
2017-08-28 07:51:27	2017-08-28 07:53:02	Survey Preview		100	95	True	2017-08-28 07:53:03	R_ZKozCwvoPrkrBAZ					52.350006103516	4.9167022705078	preview	EN
2017-08-28 08:24:07	2017-08-28 08:28:07	IP Address	84.80.56.190	100	240	True	2017-08-28 08:28:08	R_3HicojQOARpVYFs					52.254501342773	5.5859985351562	anonymous	EN			8	8	5	5	5	4	4	4	4	4	6	5	6	5	3	4	4	4	4	4	4	4	4	4	4	4	4	4
2017-08-28 08:30:18	2017-08-28 08:33:24	IP Address	84.80.56.190	100	186	True	2017-08-28 08:33:24	R_1lxBAw2F8BZOyLV					52.254501342773	5.5859985351562	anonymous	EN
2017-09-13 10:46:18	2017-09-13 10:46:46	IP Address	213.127.104.219	100	27	True	2017-09-13 10:46:46	R_31H2v7tDRt3baTj					52.350006103516	4.9167022705078	anonymous	EN
2017-09-13 10:46:50	2017-09-13 10:49:23	IP Address	213.127.104.219	27	152	False	2017-09-20 10:49:31	R_2Ugx3ETARy0u896							anonymous	EN
2017-10-11 03:50:16	2017-10-11 03:55:37	Survey Preview		100	320	True	2017-10-11 03:55:37	R_1poLiaYBRhW6TML					51.916702270508	4.5	preview	EN		EHERO	8	8	6	5	6	5	6	5	6	5	6	5	6	5	6	5	6	5	4	4	4	4	4	5	4	5	4	5	Between 30 and 50	Male	Yes
2017-10-11 08:17:49	2017-10-12 00:40:38	IP Address	130.115.71.120	21	58968	False	2017-10-19 00:41:05	R_1pXUvWo35YdeP6J							anonymous	EN			8	8	6	6	5	7	5	6	7	6
2017-10-25 08:45:54	2017-10-25 08:50:16	Survey Preview		100	261	True	2017-10-25 08:50:16	R_1OIvwohh5ES5b22					51.916702270508	4.5	preview	EN	hjj	xfdg	6	6	5	6	5	4	5	5	5	6	5	4	4	4	5	5	5	4	5	5	5	4	5	5	4	4	4	5	Between 30 and 50	Male
2017-10-25 09:02:02	2017-10-25 09:04:29	Survey Preview		100	146	True	2017-10-25 09:04:30	R_2cwS0GN5NKlvMxw					51.916702270508	4.5	preview	EN
2017-10-27 02:19:30	2017-10-27 02:21:53	Survey Preview		100	142	True	2017-10-27 02:21:54	R_3MgwfOAnlWjS6LM					51.916702270508	4.5	preview	EN
2017-10-27 03:28:08	2017-10-27 03:41:57	IP Address	109.151.28.179	100	829	True	2017-10-27 03:41:57	R_2xXcyJez3ohUbAS					53.015502929688	-2.2393035888672	anonymous	EN	59eb6d1d0fb3a90001bd9b71	university hospital of north midlands	7	7	6	6	5	7	7	7	6	6	6	7	6	7	6	7	7	6	6	7	7	6	6	7	5	6	7	6	Between 30 and 50	Female	Yes
2017-10-27 03:29:46	2017-10-27 03:44:23	IP Address	86.188.162.222	100	877	True	2017-10-27 03:44:23	R_29s0M1tT2i6n8Pi					53.25	-2.11669921875	anonymous	EN	59ef022eae9f950001d84a43	Astrazeneca	6	6	4	5	5	5	5	6	6	6	5	3	3	3	3	5	6	4	5	5	6	6	5	5	5	5	6	6	Between 30 and 50	Male	Yes
2017-10-27 03:38:58	2017-10-27 03:47:07	IP Address	51.7.137.6	100	488	True	2017-10-27 03:47:08	R_27kZtSboFYHKIhu					53.783294677734	-1.0666961669922	anonymous	EN	59e782fa77860e0001512fae	Asda	7	7	6	5	5	5	6	5	5	5	6	7	5	5	4	4	6	5	5	5	6	5	4	5	6	5	6	5	Between 30 and 50	Female	Yes
2017-10-27 03:40:12	2017-10-27 03:47:52	IP Address	67.161.45.25	100	459	True	2017-10-27 03:47:52	R_1qg2ECMaAwi1ecM					37.29719543457	-121.88679504395	anonymous	EN	5928b09caba4cf00017d6f32	Apple	6	5	5	5	5	5	6	5	3	5	5	5	6	6	4	6	5	5	4	5	6	6	6	6	4	5	7	5	Between 30 and 50	Male	Yes
2017-10-27 03:40:19	2017-10-27 03:48:05	IP Address	90.192.85.70	100	466	True	2017-10-27 03:48:05	R_1jYRivZaeiUa3f8					52.966705322266	-1.1667022705078	anonymous	EN	59dd2814ac0af70001b3634b	RG	8	9	6	6	5	6	6	7	5	6	6	6	6	6	6	6	6	6	5	6	7	5	6	6	6	6	6	6	Between 30 and 50	Male	Yes
2017-10-27 03:31:33	2017-10-27 03:53:14	IP Address	151.224.237.124	100	1300	True	2017-10-27 03:53:14	R_2y70daq4ysj6zYa					50.716705322266	-1.88330078125	anonymous	EN	5990aa0333481c000164d5fa	Poole Hospital NHS Trust	7	7	6	6	5	7	6	5	5	6	4	6	6	6	5	4	4	4	4	4	5	5	4	4	4	5	5	5	Between 30 and 50	Female	Yes
2017-10-27 03:44:09	2017-10-27 03:55:29	IP Address	81.141.45.110	100	679	True	2017-10-27 03:55:29	R_bjQ74ylejnll0w9					53.591705322266	-2.3916931152344	anonymous	EN	599d82ebbd442800019b9195	High School	9	9	6	6	6	6	6	6	6	6	6	6	6	6	6	6	6	6	6	6	6	6	6	6	6	6	6	6	Between 30 and 50	Female	Yes
2017-10-27 03:46:36	2017-10-27 03:57:08	IP Address	178.100.122.216	100	632	True	2017-10-27 03:57:09	R_30e5nuzWYExGjvc					53.466293334961	-2.1342010498047	anonymous	EN	59e8e4ceac0af70001b36bd0	WNC	9	9	5	5	5	5	6	6	6	6	7	6	6	6	5	6	7	6	6	7	7	6	6	6	7	6	7	7	Between 30 and 50	Female	Yes
2017-10-27 03:46:53	2017-10-27 03:57:25	IP Address	5.80.221.65	100	631	True	2017-10-27 03:57:25	R_2aOUxkCQzAzPBSO					54.578598022461	-5.9996948242188	anonymous	EN	599c08839039240001432667	Ulster University	8	8	5	5	5	7	7	7	5	5	3	5	5	3	7	3	3	5	3	3	3	2	7	1	2	2	2	2	Older than 50	Female	Yes
2017-10-27 03:51:34	2017-10-27 03:58:15	IP Address	5.67.197.206	100	400	True	2017-10-27 03:58:15	R_2P09qeIBzyRbhvC					51.699996948242	-0.44999694824219	anonymous	EN	NM@yahoo	Oasis Dental Care	6	7	5	6	5	4	5	7	6	6	6	6	5	4	4	4	5	5	4	4	3	5	5	5	3	3	3	3	Between 30 and 50	Female	Yes
2017-10-27 03:55:10	2017-10-27 04:00:11	IP Address	77.99.70.102	100	301	True	2017-10-27 04:00:12	R_DAcB4PLst3oPBkt					50.396392822266	-4.1385955810547	anonymous	EN	59e5c7787f3d71000171dc5d	Ocean health gp surgery	6	7	5	5	4	5	5	5	5	6	4	4	4	4	4	4	3	5	5	4	4	4	4	4	3	3	4	6	Older than 50	Female	Yes
2017-10-27 03:53:45	2017-10-27 04:01:12	IP Address	217.46.118.68	100	447	True	2017-10-27 04:01:13	R_31cTA7k5i9xdL1E					52.649993896484	-0.48330688476562	anonymous	EN	59e913730fb3a90001bd99ed	State Primary School	8	4	7	6	6	7	5	7	6	4	7	7	6	6	6	6	7	5	7	7	7	7	1	7	1	5	7	7	Between 30 and 50	Female	Yes
2017-10-27 03:52:42	2017-10-27 04:02:31	IP Address	190.6.140.181	100	589	True	2017-10-27 04:02:32	R_27m1xCJDNmfzfUL					19.449996948242	-70.699996948242	anonymous	EN	59e6ecd30fb3a90001bd97d6	Jlt benefit solutions	8	8	6	5	4	5	5	5	5	5	6	6	6	6	3	6	6	5	6	6	6	6	4	5	6	6	6	5	Between 30 and 50	Male	Yes
2017-10-27 03:56:42	2017-10-27 04:03:23	IP Address	82.16.200.139	100	401	True	2017-10-27 04:03:23	R_3oWTWryJ3wggRel					50.86669921875	-1.0166931152344	anonymous	EN	5992b25b60937e000189924c	Nhs	9	10	6	6	6	5	7	7	6	7	6	4	5	5	3	6	5	5	5	5	5	6	5	6	5	6	6	6	Between 30 and 50	Female	Yes
2017-10-27 03:59:02	2017-10-27 04:06:25	IP Address	90.197.103.67	100	443	True	2017-10-27 04:06:25	R_1QarBzwqnySbKw5					50.833297729492	-0.18330383300781	anonymous	EN	573afc6414f69e000e7c2c7d	surrey county council	6	6	4	4	4	4	5	5	5	5	6	5	6	5	5	5	6	6	6	6	6	6	6	6	6	6	6	6	Between 30 and 50	Female	Yes
2017-10-27 03:57:40	2017-10-27 04:06:51	IP Address	2.99.145.44	100	551	True	2017-10-27 04:06:52	R_C8P47KISCz2MtJT					51.449996948242	-2.5832977294922	anonymous	EN	56a7da16c89737000b22953c	NHS	6	6	3	5	3	5	6	5	2	5	3	1	1	2	4	3	2	4	4	4	3	4	2	4	5	2	2	4	Older than 50	Female	Yes
2017-10-27 03:57:46	2017-10-27 04:07:16	IP Address	82.12.253.156	100	569	True	2017-10-27 04:07:16	R_3JgzMcx4NOZ2U6P					51.783599853516	-1.4853973388672	anonymous	EN	573f5991d700ea000ef40467	Oxfordshire County Council	8	8	6	6	6	7	5	5	6	5	5	6	6	5	3	4	5	5	4	5	5	5	6	5	5	5	5	6	Between 30 and 50	Female	Yes
2017-10-27 04:00:06	2017-10-27 04:07:17	IP Address	94.8.80.149	100	431	True	2017-10-27 04:07:17	R_2SAcQSuE9OvD7T8					51.88330078125	-0.51669311523438	anonymous	EN	58ea7c6f28a16300010195a0	Plymouth city council	8	8	6	6	5	5	5	5	6	6	5	5	5	5	2	5	6	5	6	6	6	4	5	7	6	4	5	6	Between 30 and 50	Female	Yes
2017-10-27 03:57:36	2017-10-27 04:08:26	IP Address	5.65.230.67	100	650	True	2017-10-27 04:08:27	R_3KT2ReIeTTMHarn					52.583297729492	-2.13330078125	anonymous	EN	59d2b27dd227970001199977	NHS	9	8	6	6	6	7	7	7	7	6	5	6	3	5	2	6	6	6	6	6	6	6	4	6	6	3	6	5	Between 30 and 50	Female	Yes
2017-10-27 04:00:18	2017-10-27 04:10:37	IP Address	86.190.246.204	100	619	True	2017-10-27 04:10:38	R_28Hum4knwgy3Byg					51.449996948242	-2.5832977294922	anonymous	EN	59992e3d5fe7490001cf4474	Dragonfly Trust	7	8	5	4	5	5	6	5	5	6	5	6	4	5	6	5	6	3	3	4	5	5	4	5	5	6	7	3	Younger than 30	Male	Yes
2017-10-27 03:59:43	2017-10-27 04:11:07	IP Address	94.5.50.20	100	684	True	2017-10-27 04:11:07	R_tRETLFYPLieTaZX					53.466293334961	-2.1342010498047	anonymous	EN	59c77439916c4d00010943f6	Oasis Community Learning	6	5	5	4	4	5	5	6	6	6	6	6	6	5	4	3	6	3	5	5	6	5	6	4	1	3	3	4	Older than 50	Female	Yes
2017-10-27 04:06:02	2017-10-27 04:11:42	IP Address	90.207.205.48	100	339	True	2017-10-27 04:11:42	R_sHj77liXy65mDV7					53.783294677734	-1.75	anonymous	EN	59a2fedf4d25e800012fcbe3	Leeds city council	9	8	6	6	6	6	7	6	6	6	7	6	6	6	6	6	6	6	6	6	6	6	5	5	5	5	4	4	Older than 50	Female	Yes
2017-10-27 04:01:54	2017-10-27 04:11:51	IP Address	212.139.65.238	100	596	True	2017-10-27 04:11:51	R_1Ow5St8OkXOshrB					51.75	-1.25	anonymous	EN	59969138f9db7d0001895a7b	UoG	8	3	6	6	6	6	6	7	5	7	6	6	5	6	6	5	6	5	5	6	5	6	5	5	5	5	6	5	Between 30 and 50	Female	Yes
2017-10-27 04:05:42	2017-10-27 04:12:29	IP Address	193.129.127.20	100	406	True	2017-10-27 04:12:29	R_RxF6wQHkynYGqVb					51.433303833008	-1	anonymous	EN	598050c70379b400014e0034	WOOD	5	4	3	4	4	5	4	3	2	3	5	5	5	6	5	6	6	6	6	6	5	5	5	5	5	5	5	5	Older than 50	Male	Yes
2017-10-27 04:09:39	2017-10-27 04:12:31	IP Address	90.218.66.215	100	171	True	2017-10-27 04:12:31	R_1l0HBjyL2PMddNL					51.449996948242	-2.5832977294922	anonymous	EN	59b704b83849cf00019374e9	UWE	7	5	6	6	6	7	5	5	5	6	7	7	5	5	6	7	6	6	5	5	6	7	6	7	7	7	7	6	Younger than 30	Female	Yes
2017-10-27 04:01:58	2017-10-27 04:12:32	IP Address	90.205.95.106	100	633	True	2017-10-27 04:12:32	R_3lQcT8xhMmYsJJu					52.466705322266	-1.9167022705078	anonymous	EN	59136492bfce7c0001aea83d	Birmingham and Solihull Mental Health Foundation Trust	6	7	5	6	5	6	6	5	6	6	6	6	5	4	5	4	6	5	6	6	6	6	4	6	5	4	6	6	Between 30 and 50	Female	Yes
2017-10-27 03:47:23	2017-10-27 04:12:34	IP Address	82.22.194.26	100	1510	True	2017-10-27 04:12:34	R_D2H1NmYVu5aWbcd					53.320404052734	-2.1365966796875	anonymous	EN	596133677ab4ce00017b8616	AstraZeneca Pharmaceuticals	7	7	5	6	7	5	7	7	7	5	5	5	4	5	5	4	6	5	6	5	5	6	6	6	6	6	7	5	Between 30 and 50	Male	Yes
2017-10-27 04:05:54	2017-10-27 04:12:58	IP Address	86.152.250.88	100	424	True	2017-10-27 04:12:58	R_1mksmarvskJlh6c					53.25830078125	-1.4250030517578	anonymous	EN	5988b2c89eff8800010f8b8b	Derbyshire County Council	4	6	3	3	3	4	4	5	5	5	5	5	5	5	5	3	5	6	5	5	4	5	6	5	5	6	6	6	Between 30 and 50	Male	Yes
2017-10-27 04:07:05	2017-10-27 04:13:07	IP Address	86.22.251.177	100	361	True	2017-10-27 04:13:08	R_2rH2cTvJ2FajlWo					51.566696166992	-0.33329772949219	anonymous	EN	5985c04e0d58e900018fbea3	Tesco	10	10	7	7	7	7	7	7	7	7	7	6	7	5	7	7	7	7	7	7	7	7	7	7	7	7	7	7	Between 30 and 50	Female	No
2017-10-27 04:11:24	2017-10-27 04:14:58	IP Address	151.229.11.156	100	213	True	2017-10-27 04:14:58	R_389UiRfip1F9FhD					51.5	-0.58329772949219	anonymous	EN	59538e854d56070001645fce	tesco	3	6	4	4	4	4	4	4	4	4	1	1	1	1	1	1	1	1	1	1	1	1	1	1	1	1	1	1	Between 30 and 50	Female	Yes
2017-10-27 04:08:34	2017-10-27 04:16:13	IP Address	217.37.205.185	100	458	True	2017-10-27 04:16:13	R_2ydXgUpdio2voxZ					51.496398925781	-0.12240600585938	anonymous	EN	58a1e0d2e6afe00001d34eb5	EE	8	8	5	6	6	5	6	5	5	5	5	4	4	3	4	3	4	4	4	4	3	4	3	3	3	3	4	3	Between 30 and 50	Male	Yes
2017-10-27 04:05:02	2017-10-27 04:17:04	IP Address	217.44.207.143	100	722	True	2017-10-27 04:17:04	R_2wtNRfBIOSfYG88					53.350006103516	-1.5500030517578	anonymous	EN	597edd5030b1d90001f5f336	Sheffield Hallam University	7	7	3	3	6	4	3	4	4	3	6	6	4	4	4	4	6	5	6	5	5	5	6	6	5	5	6	6	Younger than 30	Male	Yes
2017-10-27 04:09:43	2017-10-27 04:17:11	IP Address	151.227.215.221	100	447	True	2017-10-27 04:17:12	R_3O60LhtANU3ozGx					54.991394042969	-1.5596923828125	anonymous	EN	58ed208d254a8600014ab5d5	North Tyneside council	8	8	6	6	6	6	6	6	6	6	6	6	6	5	5	6	6	6	5	6	6	6	6	6	6	6	6	6	Older than 50	Female	Yes
2017-10-27 04:09:26	2017-10-27 04:18:08	IP Address	90.212.168.142	100	522	True	2017-10-27 04:18:08	R_1exuMm6GMqNZwmw					51.765106201172	0.47259521484375	anonymous	EN	5951799c09a2890001b508d2	Birth defects	6	7	6	5	6	6	6	5	5	6	6	6	6	5	3	5	6	4	5	6	6	5	5	6	7	5	5	5	Between 30 and 50	Male	Yes
2017-10-27 04:13:23	2017-10-27 04:18:16	IP Address	82.132.184.54	100	292	True	2017-10-27 04:18:16	R_337u7D1BY9QrKNz					51.496398925781	-0.12240600585938	anonymous	EN	58db78f782b20f0001b9b781	Brighton university	7	7	5	5	5	6	6	6	6	5	5	3	3	3	2	3	5	3	5	4	4	4	2	4	4	4	4	4	Between 30 and 50	Female	Yes
2017-10-27 04:12:10	2017-10-27 04:19:50	IP Address	213.205.253.168	100	459	True	2017-10-27 04:19:50	R_1o1gVOxYDgF3xB0					52.466705322266	-1.9167022705078	anonymous	EN	5975ea651a800200011cd0f7	Sendboch School	10	9	7	7	7	7	7	7	7	7	7	7	7	7	6	7	7	6	7	7	7	7	7	7	7	7	6	7	Between 30 and 50	Male	Yes
2017-10-27 04:12:56	2017-10-27 04:21:12	IP Address	92.237.208.168	100	495	True	2017-10-27 04:21:12	R_2fdMmiae6VWrT0h					53.783294677734	-1.75	anonymous	EN	5974a8a1cda9660001ee18af	Bradford Education	9	9	7	7	7	7	7	7	6	6	6	5	7	6	3	3	5	5	6	6	6	7	7	6	3	5	5	6	Older than 50	Female	Yes
2017-10-27 04:07:07	2017-10-27 04:21:16	IP Address	82.132.226.190	100	849	True	2017-10-27 04:21:17	R_z0uQKinLJCVoRYB					51.5	-0.13330078125	anonymous	EN	59ca7f4c0aaf750001213ec3	NHS	5	7	5	5	5	6	6	6	7	4	5	4	5	6	5	5	6	5	4	5	6	5	6	6	6	5	4	5	Between 30 and 50	Female	Yes
2017-10-27 04:07:30	2017-10-27 04:22:03	IP Address	176.27.248.143	100	873	True	2017-10-27 04:22:03	R_2tsaMX2QgrY7f7V					53.38330078125	-2.6000061035156	anonymous	EN	593a92a46c5be5000199c9b9	greater Manchester Police	8	8	6	4	5	5	6	7	6	5	5	5	6	6	2	4	4	5	5	5	6	5	4	5	3	3	5	4	Between 30 and 50	Male	Yes
2017-10-27 04:13:20	2017-10-27 04:23:04	IP Address	176.248.14.185	100	584	True	2017-10-27 04:23:05	R_W7q6OGcDa7FZ9Xr					52.033294677734	-0.69999694824219	anonymous	EN	57b4aaf1cda70d0001534838	British Telecom	6	6	5	4	4	5	5	6	3	4	6	4	4	5	3	4	4	6	6	5	5	5	5	6	5	5	3	4	Between 30 and 50	Female	Yes
2017-10-27 04:14:59	2017-10-27 04:23:38	IP Address	194.32.31.1	100	518	True	2017-10-27 04:23:38	R_2YLiKaqmKsKIsB6					54.583297729492	-5.9333038330078	anonymous	EN	596a460792973f0001edc027	Northern Ireland Civil Service	8	8	6	5	4	6	5	6	6	5	4	5	5	5	4	4	5	4	3	4	5	4	3	4	2	3	4	3	Between 30 and 50	Male	Yes
2017-10-27 04:16:41	2017-10-27 04:23:56	IP Address	82.9.177.138	100	434	True	2017-10-27 04:23:56	R_2cbYuKQRwkWPJAt					51.42790222168	0.38679504394531	anonymous	EN	56de005e6893b5000ce95d71	NHS	6	7	6	6	5	7	6	5	5	5	6	6	5	5	5	5	6	6	5	4	4	6	5	5	5	3	5	4	Older than 50	Female	Yes
2017-10-27 04:17:10	2017-10-27 04:24:32	IP Address	212.219.254.80	100	442	True	2017-10-27 04:24:33	R_yQ2qUop5wUBPwn7					55.833297729492	-4.4333038330078	anonymous	EN	59c53f8046f7210001906692	Renfrewshire Council	5	5	2	5	5	5	5	4	4	3	5	5	6	6	4	3	4	3	3	3	4	5	4	5	5	5	6	5	Between 30 and 50	Female
2017-10-27 04:16:31	2017-10-27 04:25:27	IP Address	81.108.165.198	100	535	True	2017-10-27 04:25:27	R_z2WZUATxZeIMQlH					53.333297729492	-2.75	anonymous	EN	599096c08380cc00012a3d13	nhs	8	9	5	5	6	5	6	6	6	6	6	6	4	5	3	5	6	5	5	5	5	6	6	5	6	5	5	5	Older than 50	Female	Yes
2017-10-27 04:10:19	2017-10-27 04:26:08	IP Address	86.161.251.240	100	949	True	2017-10-27 04:26:09	R_2wKWO59LCJeY3DD					52.029205322266	-0.7279052734375	anonymous	EN	583d5e69d328040001072fbc	XEROX	6	5	5	5	5	5	5	7	4	5	4	4	4	1	4	1	2	5	2	2	1	1	2	2	2	2	2	5	Older than 50	Male	Yes
2017-10-27 04:19:05	2017-10-27 04:26:31	IP Address	109.155.2.181	100	445	True	2017-10-27 04:26:32	R_3m4sbMnsPzFjAUW					53.533294677734	-0.050003051757812	anonymous	EN	598993dbb78fa90001adfbf0	Healing academy	9	8	7	7	7	5	7	7	7	6	7	7	6	5	5	5	7	5	6	6	7	7	5	7	7	5	7	6	Between 30 and 50	Female	Yes
2017-10-27 04:16:06	2017-10-27 04:26:34	IP Address	149.254.235.14	100	628	True	2017-10-27 04:26:34	R_pyZ81ft9m38e5Hz					51.496398925781	-0.12240600585938	anonymous	EN	59cfb31e4f2d3d0001d8e009	Local authority	8	7	7	6	6	7	7	6	5	5	4	5	2	2	6	3	4	5	5	3	5	2	3	4	2	3	5	7	Between 30 and 50	Female	Yes
2017-10-27 04:19:00	2017-10-27 04:26:52	IP Address	212.161.102.68	100	472	True	2017-10-27 04:26:53	R_1pmLcW0kEfM6YG1					51.514205932617	-0.093093872070312	anonymous	EN	572f8258ad13160010008a61	McCann	9	9	6	7	6	6	7	7	7	6	6	6	6	6	4	5	6	5	6	6	6	6	6	6	6	5	6	5	Between 30 and 50	Male	Yes
2017-10-27 04:20:18	2017-10-27 04:27:06	IP Address	213.106.146.196	100	408	True	2017-10-27 04:27:07	R_3NwbZQcbqH7c4z5					52.466705322266	-1.9167022705078	anonymous	EN	59e5037616ecc200016fefb8	National Institute for Health Research (NIHR)	6	8	6	5	6	6	6	5	7	4	5	5	6	3	1	3	5	5	6	6	7	5	3	5	3	4	6	4	Between 30 and 50	Female	Yes
2017-10-27 04:22:50	2017-10-27 04:27:13	IP Address	86.185.144.202	100	262	True	2017-10-27 04:27:13	R_2t8PKSoi5twqXaU					55.830093383789	-4.2528991699219	anonymous	EN	5925983516210d000173801f	Clydeside Action on Asbestos	5	5	3	5	5	6	5	4	4	4	4	5	5	6	4	4	5	5	5	5	5	6	5	5	5	6	5	7	Older than 50	Female	Yes
2017-10-27 04:15:57	2017-10-27 04:27:15	IP Address	81.159.252.167	100	678	True	2017-10-27 04:27:16	R_3PTfZJZuehyv8S7					51.75	-0.33329772949219	anonymous	EN	581ccd016c73180001fa5b2a	TFL	4	5	7	6	3	6	4	2	7	6	6	5	6	5	1	2	5	5	5	6	7	5	3	6	4	3	5	4	Between 30 and 50	Male	Yes
2017-10-27 04:21:21	2017-10-27 04:28:25	IP Address	151.226.91.151	100	423	True	2017-10-27 04:28:25	R_ANYDEe3hc18y55T					51.66780090332	-3.2075042724609	anonymous	EN	59e4995dd838ae0001850903	Concordia International Ltd	5	5	4	5	3	5	5	4	5	5	5	5	5	5	4	5	5	5	5	5	5	5	5	5	5	5	6	6	Between 30 and 50	Male	Yes
2017-10-27 04:18:34	2017-10-27 04:28:50	IP Address	31.51.73.207	100	615	True	2017-10-27 04:28:50	R_DHm8hKAZ8HxfNbH					52.516693115234	1.0166931152344	anonymous	EN	59cccc92faf42e00012b68f0	Sainsbury's	6	6	5	6	5	5	7	5	6	6	7	7	7	1	4	7	7	5	5	4	5	3	3	5	6	6	6	7	Between 30 and 50	Female	Yes
2017-10-27 04:15:48	2017-10-27 04:29:02	IP Address	86.188.145.178	100	794	True	2017-10-27 04:29:02	R_2rvkVtycLSMSLfK					51.496398925781	-0.12240600585938	anonymous	EN	55b142b8fdf99b43fb57ab9f	high force research	10	10	7	7	7	7	7	7	7	7	1	1	1	1	1	1	1	1	1	1	1	1	1	1	1	1	1	7	Between 30 and 50	Female	No
2017-10-27 04:17:42	2017-10-27 04:29:05	IP Address	2.222.79.50	100	682	True	2017-10-27 04:29:05	R_3EYBKy0bMadwAOf					53.36669921875	-1.5	anonymous	EN	59e4d8f3d838ae000185093f	Derbyshire county council	6	5	4	5	4	5	4	5	4	4	5	4	3	3	4	3	4	4	3	3	3	3	3	3	4	2	2	3	Between 30 and 50	Male	Yes
2017-10-27 04:18:23	2017-10-27 04:29:44	IP Address	86.189.204.113	100	680	True	2017-10-27 04:29:44	R_2xRZ9E98lRaA2Bg					52.899993896484	-2.4667053222656	anonymous	EN	597a419f5ea29d000126eed7	Emergency Services	7	8	6	5	4	3	6	6	5	6	2	2	2	2	2	2	2	2	2	2	2	2	2	2	2	2	2	2	Between 30 and 50	Male	Yes
2017-10-27 04:20:51	2017-10-27 04:29:53	IP Address	193.61.96.229	100	541	True	2017-10-27 04:29:53	R_2XhcWmmnZjpxLsK					52.773193359375	-2.310302734375	anonymous	EN	597e2b56cae3340001136041	N/A	7	7	5	5	5	5	5	5	5	5	4	4	4	4	4	4	4	4	4	4	4	4	4	5	5	5	5	5	Older than 50	Male	No
2017-10-27 04:18:35	2017-10-27 04:30:03	IP Address	109.155.162.119	100	688	True	2017-10-27 04:30:03	R_3lJsVT7WPveVRpH					52.63330078125	-1.13330078125	anonymous	EN	56b12bcb9f1826000bbcc73b	HM Land Registry	8	8	6	6	6	6	6	6	6	6	5	6	7	7	4	5	5	5	5	5	7	6	3	6	4	5	6	5	Older than 50	Female	Yes
2017-10-27 04:21:36	2017-10-27 04:30:18	IP Address	212.250.43.52	100	521	True	2017-10-27 04:30:18	R_2VILXt7NTD4Dc4y					51.449996948242	-0.016693115234375	anonymous	EN	59841710f4be75000115c00e	NHS	7	7	7	6	6	6	6	7	7	6	6	6	6	6	5	6	7	6	7	7	6	6	5	6	6	7	6	7	Between 30 and 50	Male	Yes
2017-10-27 04:21:52	2017-10-27 04:30:49	IP Address	86.141.100.5	100	537	True	2017-10-27 04:30:50	R_V2VQsGqJggV5Oj7					50.244293212891	-5.2303924560547	anonymous	EN	5963e24eb752840001ca4987	Service Manager	8	8	6	7	6	6	6	7	6	6	2	4	2	1	2	2	3	4	2	1	1	1	1	1	1	2	2	1	Between 30 and 50	Male	Yes
2017-10-27 04:19:54	2017-10-27 04:31:08	IP Address	163.1.96.229	100	674	True	2017-10-27 04:31:08	R_30u6ZDjd2r6Lcwy					51.75	-1.25	anonymous	EN	5694de04e0c800000559f70b	Oxford Brookes University	8	9	6	6	7	7	7	7	6	6	5	6	6	6	4	5	5	5	6	7	7	7	7	7	6	7	6	6	Older than 50	Male	Yes
2017-10-27 04:20:23	2017-10-27 04:31:07	IP Address	134.159.67.62	100	644	True	2017-10-27 04:31:08	R_vi7zTjboWAmNQzL					51.514205932617	-0.093093872070312	anonymous	EN	59e614497f3d71000171dcc1	Telstra Global	8	7	4	6	3	5	5	6	5	4	6	6	5	4	5	6	6	6	6	5	6	6	3	6	6	4	6	6	Between 30 and 50	Male	Yes
2017-10-27 04:23:24	2017-10-27 04:32:17	IP Address	86.146.116.214	100	532	True	2017-10-27 04:32:17	R_3hyGDUYEzukxeDr					52.63330078125	1.3000030517578	anonymous	EN	58c4ff30a2ea98000191b0bd	NHS	7	7	6	6	6	6	6	6	6	5	5	5	4	4	3	3	3	3	4	3	3	4	4	4	2	2	3	3	Older than 50	Female	Yes
2017-10-27 04:10:55	2017-10-27 04:32:22	IP Address	82.9.238.7	100	1286	True	2017-10-27 04:32:22	R_3h59nEQdG3MPTcE					51.479995727539	-3.1799926757812	anonymous	EN	57f9238bc786ac00011ebc72	The Cardiffian	7	6	6	5	5	6	5	5	6	5	5	6	7	6	5	2	6	6	6	7	5	6	6	5	5	6	6	6	Between 30 and 50	Male	No
2017-10-27 04:07:44	2017-10-27 04:32:35	IP Address	86.151.81.161	100	1490	True	2017-10-27 04:32:35	R_RPKdL5ZA1GH3Pot					52.61669921875	-1.6833038330078	anonymous	EN	5932f7c76bedf50001dc22da	marks and spencer	9	9	6	6	7	7	6	6	7	7	6	6	5	5	6	6	6	6	6	6	5	5	6	6	6	6	6	5	Between 30 and 50	Male	Yes
2017-10-27 04:18:08	2017-10-27 04:32:39	IP Address	82.16.231.31	100	871	True	2017-10-27 04:32:39	R_3J9IutmLWgy2j0k					53.563507080078	-2.3780059814453	anonymous	EN	59badf1ad9e6ba0001b5e9ed	North west ambulance service	8	6	6	6	5	5	7	6	7	5	5	7	6	6	4	6	7	5	7	7	7	7	5	7	7	5	7	5	Between 30 and 50	Male	Yes
2017-10-27 04:22:15	2017-10-27 04:33:10	IP Address	94.8.246.94	100	654	True	2017-10-27 04:33:10	R_3GCVSnTuRQEb290					53	-2.1833038330078	anonymous	EN	59e8d0345439d8000108d227	Debenhams	6	3	3	3	3	5	5	6	2	2	5	5	3	2	2	4	5	5	3	6	4	5	2	5	3	2	5	2	Between 30 and 50	Male
2017-10-27 04:26:49	2017-10-27 04:33:11	IP Address	151.225.146.194	100	381	True	2017-10-27 04:33:11	R_1HpHQZ6k9PgtGtc					54.911895751953	-1.38330078125	anonymous	EN	59e89f573e4b5a00016aa5f4@email.prolific.ac	Government	2	5	2	3	1	3	2	1	1	5	7	7	7	4	6	6	7	4	7	7	7	7	7	7	7	7	7	6	Between 30 and 50	Female	Yes
2017-10-27 04:18:57	2017-10-27 04:33:27	IP Address	86.5.159.206	100	869	True	2017-10-27 04:33:27	R_1di4ViQJy4CFcG9					51.433303833008	-1	anonymous	EN	58d8fcb9f94de20001fbcd0d	Bayer	6	7	5	5	4	6	6	6	5	5	7	5	5	6	6	5	6	5	6	6	6	6	5	7	6	6	6	5	Older than 50	Male	Yes
2017-10-27 04:25:22	2017-10-27 04:33:31	IP Address	90.201.251.19	100	488	True	2017-10-27 04:33:31	R_2WMPjBCABSSzfRP					55.830093383789	-4.2528991699219	anonymous	EN	59664cebaf78da0001a22b4a	spar	8	8	6	2	6	6	6	6	6	6	7	1	7	7	7	7	7	7	7	7	7	7	7	7	7	7	7	7	Between 30 and 50	Female	Yes
2017-10-27 04:25:43	2017-10-27 04:33:32	IP Address	150.204.237.177	100	468	True	2017-10-27 04:33:32	R_24PoaRS6j0zZ1EM					53.416702270508	-3	anonymous	EN	53a18b8ffdf99b79ca51df6e	LJMU	6	6	4	4	3	5	5	5	5	5	4	3	3	1	2	2	2	3	3	3	3	4	3	4	3	2	2	4	Between 30 and 50	Female	Yes
2017-10-27 04:21:33	2017-10-27 04:33:41	IP Address	90.202.37.186	100	727	True	2017-10-27 04:33:41	R_Ckl4ZuwdRrRMqvT					53.079193115234	-2.1401062011719	anonymous	EN	59849935e684850001dfd43f	Education Local Authority Government	8	8	6	7	7	7	7	7	6	7	6	7	6	3	6	5	6	6	6	5	6	7	6	7	3	7	5	6	Younger than 30	Female	Yes
2017-10-27 04:24:29	2017-10-27 04:33:48	IP Address	108.171.128.188	100	559	True	2017-10-27 04:33:49	R_110esfB7p8hxn9D					51.514205932617	-0.093093872070312	anonymous	EN	59b96b7db269ef0001801ba7	Univar	6	6	5	6	5	4	5	6	4	4	5	5	4	6	6	6	6	5	5	7	7	5	7	7	3	6	6	2	Older than 50	Female	Yes
2017-10-27 04:27:19	2017-10-27 04:33:49	IP Address	92.40.248.159	100	390	True	2017-10-27 04:33:49	R_3Ry1jVb5et42B5L					51.514205932617	-0.093093872070312	anonymous	EN	59f12de916ecc200016ffcd5@email.prolific.ac	Nhs	7	7	5	5	4	7	7	7	7	5	5	5	5	4	6	6	6	6	4	6	5	5	4	3	4	4	5	4	Between 30 and 50	Female	Yes
2017-10-27 04:25:58	2017-10-27 04:34:32	IP Address	79.76.72.83	100	514	True	2017-10-27 04:34:32	R_2zPhpg6QaTe4g9C					51.833297729492	-2.25	anonymous	EN	59e07744be399f0001e498df	homemaker	9	10	5	5	6	6	6	6	6	6	6	5	5	6	5	4	5	6	5	6	6	5	6	5	5	5	5	5	Between 30 and 50	Female
2017-10-27 04:25:23	2017-10-27 04:34:58	IP Address	90.203.197.255	100	575	True	2017-10-27 04:34:59	R_11i8BhpJEAKo5mq					52.583297729492	-2.13330078125	anonymous	EN	584d88ee6a3e990001bf1b67	Environment Agency	5	8	4	3	5	5	6	5	3	5	5	5	4	3	5	4	5	5	5	4	5	5	5	4	5	4	5	6	Younger than 30	Female	Yes
2017-10-27 04:17:32	2017-10-27 04:35:03	IP Address	82.20.167.43	100	1051	True	2017-10-27 04:35:03	R_12r62eYRWWzM294					52.933303833008	-1.5	anonymous	EN	597a088221db3a00014176c3	Nhs	8	3	5	4	5	6	7	6	6	5	4	4	4	5	4	2	5	4	5	5	5	5	4	5	4	4	4	5	Between 30 and 50	Female	Yes
2017-10-27 04:24:24	2017-10-27 04:36:15	IP Address	24.251.243.28	100	711	True	2017-10-27 04:36:16	R_zT3mAMfkWo8tunL					33.616104125977	-111.94560241699	anonymous	EN	59088951faac6b000136c61d	Intel	7	8	6	5	6	6	6	7	5	5	5	6	4	5	4	4	6	5	5	5	5	5	4	5	4	4	5	4	Between 30 and 50	Female	Yes
2017-10-27 04:26:22	2017-10-27 04:36:28	IP Address	86.178.112.48	100	605	True	2017-10-27 04:36:28	R_086lEji07gMFuP7					54.653396606445	-5.6688995361328	anonymous	EN	59e4e5953e4b5a00016aa037	Belfast HSC Trust	5	5	4	3	4	5	4	5	5	2	2	2	4	2	2	2	2	4	4	3	2	2	3	2	3	4	2	2	Older than 50	Female	Yes
2017-10-27 04:23:11	2017-10-27 04:37:03	IP Address	82.31.84.123	100	832	True	2017-10-27 04:37:04	R_3MT1QFdffTgC4HW					53.783294677734	-1.75	anonymous	EN	58c1cd465e07b6000139dd73	Leeds Teaching Hospitals	8	8	6	6	6	6	6	6	6	6	4	4	4	4	3	3	3	3	4	3	3	4	3	4	4	4	3	5	Between 30 and 50	Female	Yes
2017-10-27 04:21:32	2017-10-27 04:37:29	IP Address	82.110.109.209	100	956	True	2017-10-27 04:37:29	R_129ircbkQYlq4WY					51.88330078125	-0.41670227050781	anonymous	EN	58dbb3e7f0e3a90001d2d0de	Government	7	8	5	6	5	5	6	6	7	6	6	7	6	6	6	5	7	6	6	6	7	7	5	6	6	5	7	7	Between 30 and 50	Female	Yes
2017-10-27 04:29:31	2017-10-27 04:37:30	IP Address	87.194.144.101	100	478	True	2017-10-27 04:37:30	R_2ab2bQyexmCTCRR					52.583297729492	-0.25	anonymous	EN	5989e60a5ea0bf00011497d6	lidl	7	5	4	2	4	4	4	5	6	3	3	1	3	5	5	7	7	1	4	5	3	7	2	4	7	4	5	7	Younger than 30	Female	No
2017-10-27 04:28:14	2017-10-27 04:38:32	IP Address	81.132.6.154	100	618	True	2017-10-27 04:38:33	R_20M3nHjiCI0Rz1k					53.38330078125	-2.3500061035156	anonymous	EN	558ef952fdf99b3a5619b8dd	Trafford College	7	8	5	7	4	6	7	6	5	5	7	7	7	7	6	7	7	5	7	7	7	7	6	7	7	7	7	7	Between 30 and 50	Female	Yes
2017-10-27 04:25:53	2017-10-27 04:38:35	IP Address	2.26.77.41	100	762	True	2017-10-27 04:38:36	R_28J8bmvYjlBzTzK					53.716705322266	-1.7167053222656	anonymous	EN	573a0bef12d1d8000e36c3c3	NATIONAL HEALTH SERVICE	8	9	7	7	7	7	7	7	7	6	7	7	7	7	7	7	7	7	7	7	7	7	7	7	7	7	7	6	Between 30 and 50	Female	Yes
2017-10-27 04:30:28	2017-10-27 04:39:22	IP Address	76.120.139.254	100	534	True	2017-10-27 04:39:23	R_3Rr4PsgwngzmYrW					40.058197021484	-80.636199951172	anonymous	EN	56f7982b35c4760006278c61	Best Buy	10	10	7	6	6	7	7	7	7	7	7	7	7	6	7	7	7	7	7	7	7	7	7	7	7	7	7	7	Older than 50	Male	Yes
2017-10-27 04:33:25	2017-10-27 04:39:27	IP Address	85.255.234.66	100	361	True	2017-10-27 04:39:27	R_e2S18SKqNMdYBmV					51.496398925781	-0.12240600585938	anonymous	EN	59c249f4cb3cd4000101d150	Nhs	7	7	6	6	5	4	5	6	5	5	2	2	2	3	2	2	1	3	2	2	2	1	1	3	2	2	2	2	Older than 50	Female	Yes
2017-10-27 04:29:17	2017-10-27 04:39:57	IP Address	86.158.143.226	100	639	True	2017-10-27 04:39:57	R_2w0Qe1WYUCC8Uan					54.766693115234	-1.5666961669922	anonymous	EN	59d4f54e21977e0001d6300c	Durham County Council	8	7	6	6	6	7	7	7	5	6	6	6	4	7	2	5	6	5	3	5	4	6	6	6	6	7	6	3	Between 30 and 50	Male	Yes
2017-10-27 04:22:32	2017-10-27 04:40:07	IP Address	81.157.162.9	100	1055	True	2017-10-27 04:40:08	R_O7sMVUuQoxDorGF					52.666702270508	0.16670227050781	anonymous	EN	59d531f3cafa460001f84276	teaching personnel	8	9	6	7	7	6	7	7	7	6	7	6	4	4	5	4	6	4	5	4	5	5	4	5	4	3	6	5	Between 30 and 50	Female	Yes
2017-10-27 04:19:29	2017-10-27 04:40:30	IP Address	109.155.68.70	100	1260	True	2017-10-27 04:40:30	R_cGWqyxvtFdDvjyN					51.88330078125	-0.51669311523438	anonymous	EN	5989d20773278100014b3b98	East London NHS Foundation Trust (ELFT)	2	1	2	6	5	3	1	3	1	6	4	4	4	4	1	3	4	4	4	4	4	4	3	4	4	4	4	4	Between 30 and 50	Female	Yes
2017-10-27 04:32:04	2017-10-27 04:41:06	IP Address	82.132.220.26	100	542	True	2017-10-27 04:41:06	R_2w1duAgbCTmjx3O					51.496398925781	-0.12240600585938	anonymous	EN	59bc40d20ac77f0001f055b9	Clinton's	7	8	4	5	4	6	7	6	5	6	4	4	4	3	3	2	2	3	3	3	4	3	3	4	3	3	3	5	Between 30 and 50	Male	Yes
2017-10-27 04:23:28	2017-10-27 04:41:30	IP Address	86.169.65.47	100	1081	True	2017-10-27 04:41:30	R_307fJhSamFdo9ws					53.449996948242	-2.38330078125	anonymous	EN	59b53f4f773f4100014879b6	Trafford council trafford transport unit	9	9	6	6	6	7	7	7	7	6	7	7	7	7	7	6	7	7	7	7	6	6	6	7	7	7	7	7	Between 30 and 50	Female	Yes
2017-10-27 04:32:47	2017-10-27 04:42:05	IP Address	5.67.137.62	100	558	True	2017-10-27 04:42:06	R_23TZotW7NKYSh5N					53.233306884766	-0.53329467773438	anonymous	EN	590660a604ddca0001c8b18b	Royal Air Force	7	7	6	5	5	7	7	6	6	6	5	6	5	5	3	4	5	3	4	4	3	4	4	3	4	4	4	5	Between 30 and 50	Male	Yes
2017-10-27 04:32:33	2017-10-27 04:42:22	IP Address	86.16.218.165	100	589	True	2017-10-27 04:42:22	R_Un0bkDT9MzNRSNj					52.618392944336	-1.1790008544922	anonymous	EN	5967486b0e1b9d0001dae864	Brenntag UK & Ireland	6	7	4	5	5	4	6	5	5	5	6	6	7	6	4	6	6	6	6	6	6	7	5	6	6	5	7	5	Between 30 and 50	Male	Yes
2017-10-27 04:39:40	2017-10-27 04:43:50	IP Address	192.76.8.90	100	249	True	2017-10-27 04:43:50	R_3oF2fWctkiUUhaI					51.75	-1.25	anonymous	EN	598dca05ad9ab80001a01a73	Bath University	5	6	6	2	5	2	6	6	5	5	5	5	1	2	4	4	4	5	5	5	2	3	2	2	5	1	5	6	Older than 50	Male
2017-10-27 04:34:20	2017-10-27 04:43:58	IP Address	151.226.27.220	100	578	True	2017-10-27 04:43:59	R_1i4CSR4s7L9T6JK					53.800003051758	-1.5832977294922	anonymous	EN	5850684e0d6f820001b90533	Bradford Council	7	6	6	5	5	6	7	5	5	6	1	2	3	4	1	1	2	3	1	1	1	1	2	2	1	1	1	3	Older than 50	Female	Yes
2017-10-27 04:36:07	2017-10-27 04:43:59	IP Address	190.161.5.212	100	472	True	2017-10-27 04:44:00	R_1pDlAcNF8T0i6am					-20.220794677734	-70.143096923828	anonymous	EN	5898b6e256357700011c2c6b	ABWE	9	9	7	5	6	6	6	6	7	6	6	6	6	6	6	6	6	4	6	6	6	6	6	6	6	6	6	6	Older than 50	Male	Yes
2017-10-27 04:27:42	2017-10-27 04:44:20	IP Address	149.170.76.150	100	998	True	2017-10-27 04:44:21	R_pylcvCuzgdN9Jcd					53.466293334961	-2.1342010498047	anonymous	EN	59400f1c6b84600001e76c13	Manchester Metropolitan University	7	6	6	6	6	6	6	6	6	6	7	6	6	6	5	7	7	5	6	6	7	6	6	6	6	7	7	6	Between 30 and 50	Male	Yes
2017-10-27 04:33:33	2017-10-27 04:45:02	IP Address	92.20.239.112	100	689	True	2017-10-27 04:45:02	R_T8cAVuwq6XY6xBD					52.449996948242	0.050003051757812	anonymous	EN	584acd0642041d000125998a	just energy	5	3	6	4	4	2	6	5	3	5	3	3	3	1	4	5	5	5	4	3	3	4	2	2	4	2	4	6	Younger than 30	Female	Yes
2017-10-27 04:39:15	2017-10-27 04:46:06	IP Address	77.97.33.233	100	411	True	2017-10-27 04:46:06	R_1LGOTRjYpKm3SXH					52.585296630859	-1.9839935302734	anonymous	EN	59c4e3865e0158000197751b	Rico	7	8	4	3	3	3	4	4	4	3	5	5	5	5	5	5	6	5	5	5	5	4	5	5	6	5	5	5	Between 30 and 50	Male
2017-10-27 04:34:57	2017-10-27 04:46:20	IP Address	86.6.36.95	100	682	True	2017-10-27 04:46:20	R_338bTG5rqbRYUPe					53	-1.13330078125	anonymous	EN	597ceb916269ab000178a524	Willmott Dixon	9	7	7	7	7	7	7	6	6	6	7	6	7	7	5	6	7	7	7	6	6	6	6	7	7	4	7	6	Between 30 and 50	Male	Yes
2017-10-27 04:41:43	2017-10-27 04:46:36	IP Address	185.58.164.44	100	292	True	2017-10-27 04:46:36	R_1f4aQU7VOBIu1Mg					55.830093383789	-4.2528991699219	anonymous	EN	5992edfc3ae1c8000110610b	NHS	7	7	5	7	6	6	6	7	6	5	7	6	7	7	5	7	7	6	7	6	6	7	6	7	6	6	7	6	Between 30 and 50	Female	Yes
2017-10-27 04:36:50	2017-10-27 04:46:59	IP Address	82.132.223.105	100	608	True	2017-10-27 04:46:59	R_1FfW9YcwZ7WjEPU					51.496398925781	-0.12240600585938	anonymous	EN	568aff6d39a70e000a57acfb	Education authority ni	7	7	6	6	5	5	5	7	6	5	4	5	2	2	4	5	5	4	4	2	2	3	2	2	2	2	5	4	Between 30 and 50	Male	Yes
2017-10-27 04:39:23	2017-10-27 04:47:44	IP Address	86.24.143.216	100	501	True	2017-10-27 04:47:44	R_2TXFFtRXkMrWLkO					52.083297729492	-0.26669311523438	anonymous	EN	56d84c584a9be1000a535f9c	AB Inbev	8	7	6	6	6	5	6	5	5	5	5	6	6	4	4	3	5	5	5	5	5	6	5	5	5	5	6	5	Between 30 and 50	Male	Yes
2017-10-27 04:33:49	2017-10-27 04:47:47	IP Address	188.29.164.165	100	838	True	2017-10-27 04:47:48	R_2fAHUJ4NYbMh1fq					51.350006103516	-0.033294677734375	anonymous	EN	595e32ebe05ca800013401d0	Primary school	10	10	7	4	6	7	7	7	7	6	4	6	4	4	2	3	4	4	5	6	6	5	2	5	4	4	5	7	Older than 50	Female	Yes
2017-10-27 04:42:01	2017-10-27 04:48:11	IP Address	143.159.35.158	100	369	True	2017-10-27 04:48:11	R_eQi1OcQZDca2krD					53.165603637695	-2.8197937011719	anonymous	EN	59b3bf52d98aab00019bb118	Durham University	7	8	6	6	6	6	6	7	7	7	6	6	5	6	2	6	6	6	6	7	7	6	6	6	5	7	6	6	Between 30 and 50	Female	Yes
2017-10-27 04:42:02	2017-10-27 04:48:55	IP Address	92.40.249.242	100	412	True	2017-10-27 04:48:55	R_saNKxegeAbl2ssV					51.514205932617	-0.093093872070312	anonymous	EN	599f00c54d25e800012fc9a6	Ubisoft	7	6	5	1	5	1	6	4	5	5	5	4	3	3	2	4	3	2	3	5	5	4	2	6	3	3	4	5	Between 30 and 50	Male
2017-10-27 04:43:44	2017-10-27 04:49:01	IP Address	31.112.15.60	100	317	True	2017-10-27 04:49:01	R_xz9VVXSItXStByF					52.137100219727	-1.6667938232422	anonymous	EN	59dfb5da3e4b5a00016a9ad8	Jcb property management services	7	8	5	4	5	6	5	5	5	5	7	7	7	7	7	7	7	7	7	7	7	7	7	7	7	7	7	7	Between 30 and 50	Male	Yes
2017-10-27 04:40:02	2017-10-27 04:51:09	IP Address	86.20.193.137	100	666	True	2017-10-27 04:51:09	R_svYwjpnIP1wqu8p					53.466293334961	-2.1342010498047	anonymous	EN	598b58874972b300010745d7	Sainsbury's	8	9	5	6	5	4	5	4	5	5	6	6	5	4	2	5	4	5	6	6	6	6	3	5	5	3	4	5	Younger than 30	Male	Yes
2017-10-27 04:41:56	2017-10-27 04:51:14	IP Address	2.31.147.205	100	557	True	2017-10-27 04:51:14	R_1dLYL0VDy4k0QYm					51.419296264648	-0.078506469726562	anonymous	EN	592b8bfa5a36ba0001f48d70	UBS AG	7	8	5	3	3	5	4	7	7	5	2	4	3	1	1	1	3	3	4	4	5	6	5	5	2	2	3	5	Between 30 and 50	Female	Yes
2017-10-27 04:39:35	2017-10-27 04:51:29	IP Address	89.240.138.36	100	713	True	2017-10-27 04:51:29	R_1CmEus6QlxbxTRn					55.830093383789	-4.2528991699219	anonymous	EN	591710fa22af4d000139e051	Registers of Scotland	5	7	3	4	4	4	5	5	5	6	5	5	5	4	4	4	5	4	5	5	5	5	4	5	4	4	5	4	Between 30 and 50	Male	Yes
2017-10-27 04:40:08	2017-10-27 04:52:07	IP Address	86.31.210.31	100	718	True	2017-10-27 04:52:07	R_BPmQ5iXX8yBUl0J					53.61669921875	-2.1499938964844	anonymous	EN	59e93351896cfc0001922061	Radial	5	7	4	3	2	5	4	4	2	1	5	3	2	2	2	2	4	2	3	2	2	3	2	2	4	2	3	3	Between 30 and 50	Male	Yes
2017-10-27 04:40:58	2017-10-27 04:52:19	IP Address	2.123.135.141	100	680	True	2017-10-27 04:52:19	R_A7IL8ddmvWro6MF					53.36669921875	-1.5	anonymous	EN	5992e7e9004c4f0001cc8197	NHS	7	7	7	4	4	7	6	7	7	6	5	3	3	2	2	1	5	4	1	2	2	1	1	2	1	2	1	3	Between 30 and 50	Male	Yes
2017-10-27 04:36:40	2017-10-27 04:52:45	IP Address	81.102.244.234	100	964	True	2017-10-27 04:52:46	R_1QFxXAH4Oyn7WEe					53.233306884766	-0.53329467773438	anonymous	EN	59ec5abd2f63d30001c90065	The Lincolnshire Cooperative for Post Office LTD	5	7	4	6	5	5	6	6	5	5	3	5	2	2	3	5	5	3	6	6	6	6	2	5	6	2	6	6	Older than 50	Female	Yes
2017-10-27 04:43:02	2017-10-27 04:52:46	IP Address	86.181.131.4	100	583	True	2017-10-27 04:52:46	R_3M5z5LeYuJNgmRc					52.375	-2.24169921875	anonymous	EN	59123a288f75fc0001f54d34	Forest garden	8	10	7	5	7	7	7	7	6	6	5	5	4	3	4	3	4	4	1	2	2	3	3	4	5	4	1	1	Between 30 and 50	Male	No
2017-10-27 04:44:15	2017-10-27 04:53:18	IP Address	90.210.99.106	100	542	True	2017-10-27 04:53:18	R_sYTtNMiDuLuIL3X					54.572799682617	-1.1627960205078	anonymous	EN	56a80408c89737000b22bd37	Aviva	6	6	2	4	5	5	6	6	2	5	6	6	4	4	4	5	6	6	6	6	6	5	6	6	6	4	7	6	Between 30 and 50	Male	Yes
2017-10-27 04:43:06	2017-10-27 04:54:15	IP Address	82.35.151.13	100	668	True	2017-10-27 04:54:15	R_sR4Eqnvg0V8evol					53.36669921875	-1.5	anonymous	EN	Lillie9103@iCloud.com	Nhs	6	8	5	3	4	6	5	7	4	5	3	3	3	3	4	2	2	2	1	3	3	3	3	4	6	4	2	4	Between 30 and 50	Female	Yes
2017-10-27 04:42:48	2017-10-27 04:54:31	IP Address	77.86.99.6	100	703	True	2017-10-27 04:54:32	R_26mpMjtIdvAtv0Y					53.716705322266	-0.33329772949219	anonymous	EN	596e2f97af06a40001cc1262	NHS Mental Health	8	9	5	5	6	5	6	7	6	5	6	5	6	5	5	5	5	6	5	6	5	6	6	5	6	5	6	4	Older than 50	Female	Yes
2017-10-27 04:44:13	2017-10-27 04:54:34	IP Address	151.226.42.255	100	620	True	2017-10-27 04:54:34	R_spzzNtFjOG5lYch					51.560806274414	-0.22329711914062	anonymous	EN	59ae8d282a78fd00010b80e7	Sountwest Consultancy	5	6	5	5	5	5	6	6	6	5	4	3	3	2	4	3	3	4	4	4	3	3	4	4	3	4	3	3	Between 30 and 50	Male	No
2017-10-27 04:42:58	2017-10-27 04:55:41	IP Address	193.61.140.152	100	762	True	2017-10-27 04:55:41	R_3scrE6V7UVE2Yhe					54.659805297852	-5.9085998535156	anonymous	EN	596b3949d8ae6e000183ebd6@email.prolific.ac	Ulster University	4	5	4	5	3	4	5	5	4	4	3	1	2	1	1	1	4	2	2	2	1	1	1	1	4	1	1	1	Between 30 and 50	Female	Yes
2017-10-27 04:40:47	2017-10-27 04:55:49	IP Address	86.21.182.59	100	901	True	2017-10-27 04:55:49	R_1MWfPvbXdAzlP79					52.55290222168	-1.0863037109375	anonymous	EN	55ba0babfdf99b09bd1bec17	Leicester City Council	7	8	5	5	5	5	6	6	7	6	5	6	4	4	6	5	5	6	6	6	6	6	5	6	5	5	6	6	Between 30 and 50	Male	Yes
2017-10-27 04:39:18	2017-10-27 04:55:50	IP Address	86.26.10.39	100	992	True	2017-10-27 04:55:50	R_ekSK1aYCCzrKaQN					51.233306884766	-0.16670227050781	anonymous	EN	576d12c021f27f0001b8bb48	Surrey County Council	7	6	5	6	6	7	6	6	5	5	6	5	6	4	6	6	6	5	6	5	6	7	6	6	5	5	7	6	Between 30 and 50	Female	Yes
2017-10-27 04:45:03	2017-10-27 04:57:03	IP Address	172.58.232.94	100	719	True	2017-10-27 04:57:03	R_1IgbuwOxiTlyavI					40.672805786133	-74.179000854492	anonymous	EN	5825ecee95f3030001cf889a	Federal Government	2	2	2	6	1	2	3	3	1	2	7	7	4	4	4	5	7	6	7	6	5	7	7	6	1	5	7	6	Older than 50	Female	Yes
2017-10-27 04:51:02	2017-10-27 04:57:27	IP Address	86.150.149.88	100	384	True	2017-10-27 04:57:27	R_1DVhr9pjjq9y3uk					52.375	-2.24169921875	anonymous	EN	5998a9cabbe848000179661b	North star	9	8	7	6	6	7	6	7	7	6	6	6	6	6	6	6	7	6	6	6	6	6	6	6	6	6	6	6	Between 30 and 50	Female
2017-10-27 04:49:56	2017-10-27 04:57:33	IP Address	141.163.107.51	100	457	True	2017-10-27 04:57:33	R_aa669bskXJgpEXf					50.396392822266	-4.1385955810547	anonymous	EN	59c6aa9b3306be000195bb38	Plymouth University	4	6	5	6	5	6	5	6	1	5	7	6	7	6	5	5	7	5	6	6	6	6	5	7	6	5	7	5	Between 30 and 50	Male	Yes
2017-10-27 04:45:08	2017-10-27 04:57:41	IP Address	79.65.179.44	100	753	True	2017-10-27 04:57:42	R_1BmWkaqzTHGu3UB					55.830093383789	-4.2528991699219	anonymous	EN	56f99190895094000b922acf	Royal Mail	9	9	7	7	7	7	7	7	6	6	5	4	3	3	2	3	2	4	3	4	4	3	3	4	2	3	3	4	Between 30 and 50	Male	Yes
2017-10-27 04:43:00	2017-10-27 04:57:50	IP Address	78.145.234.127	100	889	True	2017-10-27 04:57:50	R_1CxoXcesokAt6BL					53.466293334961	-2.1342010498047	anonymous	EN	5992b2329845ef00014ddea1	Manchester City Council	9	9	7	7	7	7	7	7	6	6	3	3	4	3	4	4	3	4	4	4	5	4	3	4	5	3	3	5	Between 30 and 50	Male	Yes
2017-10-27 04:54:56	2017-10-27 04:58:27	IP Address	81.151.61.66	100	211	True	2017-10-27 04:58:27	R_Ptj7vMdK6eEhq93					50.821304321289	-1.3773956298828	anonymous	EN	598334bbd3b0360001f4c4f5@email.prolific.a	NHS	9	9	7	7	7	7	7	7	7	4	7	7	7	7	7	7	7	6	7	7	5	3	7	7	7	7	7	6	Between 30 and 50	Female	Yes
2017-10-27 04:51:15	2017-10-27 04:58:57	IP Address	90.205.125.198	100	461	True	2017-10-27 04:58:57	R_1LApjtSSEHN4Ftu					54.988098144531	-1.6194000244141	anonymous	EN	dawnosguthorpe1@googlemail.com	NHS	3	3	5	3	3	6	6	4	2	4	4	4	2	2	2	2	2	2	3	3	3	3	3	3	3	3	3	3	Older than 50	Male	Yes
2017-10-27 04:51:38	2017-10-27 04:59:00	IP Address	165.225.80.125	100	442	True	2017-10-27 04:59:00	R_1kFZNlAoCO9RP5B					51.496398925781	-0.12240600585938	anonymous	EN	55d9a78669dbc30012b6902d	symrise	8	9	6	5	5	6	6	5	6	5	6	5	5	4	3	5	6	5	4	4	4	5	3	4	4	5	5	4	Between 30 and 50	Female	Yes
2017-10-27 04:48:49	2017-10-27 04:59:03	IP Address	5.69.70.77	100	614	True	2017-10-27 04:59:04	R_2EAUcfqlgPdGlIm					53.466293334961	-2.1342010498047	anonymous	EN	59de66cac0d35a0001294c46	Sky U.K.	5	6	5	5	5	7	7	6	7	6	7	7	7	7	5	7	7	5	6	6	6	6	6	6	6	7	7	6	Between 30 and 50	Female	Yes
2017-10-27 04:46:16	2017-10-27 04:59:17	IP Address	104.186.234.163	100	780	True	2017-10-27 04:59:17	R_2Vx3N17GhxCTmtg					36.007400512695	-79.873199462891	anonymous	EN	567dd32b4f0ef30006dbb718	Zeb	2	2	3	2	4	4	6	4	4	4	4	4	4	3	2	4	5	5	5	4	3	5	4	4	3	4	5	4	Older than 50	Female	Yes
2017-10-27 04:45:06	2017-10-27 04:59:52	IP Address	94.5.124.59	100	886	True	2017-10-27 04:59:53	R_29sNsyFz9bO3wDm					51.949996948242	1.3000030517578	anonymous	EN	597dee15d0ee10000197e286	cineworld	3	6	3	5	4	6	6	5	3	3	3	3	4	2	1	3	3	5	4	5	5	2	2	4	6	2	3	4	Younger than 30	Female	Yes
2017-10-27 04:41:33	2017-10-27 05:01:09	IP Address	52.56.131.218	100	1175	True	2017-10-27 05:01:09	R_1jP3Sz7al4DB7pd					51.514205932617	-0.093093872070312	anonymous	EN	57549ae7f2ab9d00062ffe4c	Wood field School	7	8	5	5	5	5	5	6	4	5	5	5	4	4	4	5	5	5	6	5	6	6	5	5	6	5	4	5	Between 30 and 50	Female	Yes
2017-10-27 04:51:49	2017-10-27 05:02:28	IP Address	82.132.232.53	100	638	True	2017-10-27 05:02:29	R_DHTZfPD6bXJktON					51.496398925781	-0.12240600585938	anonymous	EN	587f4c0afe86cb00012ca8c6	Mid York's NHS tust	7	8	5	5	6	6	6	6	6	5	5	5	5	6	4	3	5	6	4	4	4	5	5	4	3	3	4	5	Older than 50	Male	Yes
2017-10-27 04:34:15	2017-10-27 05:02:42	IP Address	78.144.216.168	100	1706	True	2017-10-27 05:02:42	R_1dyJry8QOqXpfWO					53.583297729492	-2.4333038330078	anonymous	EN	56b78f11e77ebe000cbefe79	RBS	6	6	5	3	5	7	6	6	3	4	5	3	4	3	3	3	3	4	5	6	6	4	5	6	5	3	4	5	Older than 50	Male	Yes
2017-10-27 04:53:10	2017-10-27 05:02:46	IP Address	193.63.239.132	100	576	True	2017-10-27 05:02:47	R_3NNSCbZTvVEsu3j					51.75	-1.25	anonymous	EN	59c3f853e3a73b00011a8ef5	Oxford University Press	9	9	6	7	6	6	6	6	6	6	7	7	7	7	6	7	7	7	7	7	7	7	6	7	6	6	7	6	Between 30 and 50	Male	Yes
2017-10-27 04:37:43	2017-10-27 05:03:26	IP Address	194.74.187.27	100	1543	True	2017-10-27 05:03:27	R_ysSooHjcv14Zb8Z					51.021102905273	-3.1047058105469	anonymous	EN	57e5a14ea4e40600014e9ef3	Somerset County Council	8	10	7	7	7	7	7	7	7	7	7	7	7	7	7	7	7	7	7	7	7	7	7	7	7	7	7	7	Between 30 and 50	Female	Yes
2017-10-27 04:53:03	2017-10-27 05:04:28	IP Address	79.74.66.92	100	684	True	2017-10-27 05:04:28	R_2P7Mee3pSorvg0t					53.800003051758	-1.5832977294922	anonymous	EN	5964a054b9153e000161710d	Beckett University	6	6	5	5	5	5	5	5	4	5	5	4	4	4	4	4	4	5	4	4	4	4	4	3	3	4	4	4	Between 30 and 50	Female	Yes
2017-10-27 04:46:08	2017-10-27 05:04:42	IP Address	31.51.150.152	100	1113	True	2017-10-27 05:04:42	R_2wHzEhcLOGJPxzE					52.483993530273	1.6060028076172	anonymous	EN	59724cec2a5a780001dda979	Suffolk County Council	5	6	4	3	4	5	3	5	3	5	5	5	3	5	5	5	6	5	5	6	5	5	5	5	5	4	5	5	Older than 50	Female	Yes
2017-10-27 04:51:26	2017-10-27 05:04:55	IP Address	195.43.48.138	100	809	True	2017-10-27 05:04:56	R_3qWjeMte4cXfvki					52.033294677734	-0.69999694824219	anonymous	EN	59d751bee2762800015eb5ef	Santander UK	8	7	5	4	3	4	4	5	5	6	5	4	5	4	4	5	5	4	4	5	5	5	4	5	4	4	5	5	Older than 50	Male	Yes
2017-10-27 04:52:51	2017-10-27 05:05:17	IP Address	31.48.190.79	100	746	True	2017-10-27 05:05:17	R_3g78LxPJhxrWAkB					51.457992553711	-0.25480651855469	anonymous	EN	59d39d8200d49400018173d9	Dept of education	8	8	5	5	5	6	6	6	5	5	4	4	3	3	3	3	4	4	4	4	5	4	3	4	4	3	3	4	Between 30 and 50	Female	Yes
2017-10-27 04:55:16	2017-10-27 05:05:48	IP Address	82.39.233.106	100	631	True	2017-10-27 05:05:48	R_1LGAL469nAF4Npj					51.449996948242	-2.5832977294922	anonymous	EN	59842639fc90e000011c6c9e	University Hospitals Bristol NHS Foundation Trust	6	5	5	3	5	6	3	4	4	3	5	7	4	5	6	7	7	6	6	6	6	5	4	5	6	5	6	5	Between 30 and 50	Female	Yes
2017-10-27 04:56:46	2017-10-27 05:07:12	IP Address	212.161.12.42	100	625	True	2017-10-27 05:07:13	R_Djn8ZGAQnJ73XEZ					51.514205932617	-0.093093872070312	anonymous	EN	58ff36894de0a80001a0403c	P-solve investments Ltd	8	9	6	6	6	5	5	6	7	7	6	5	6	6	2	5	5	6	6	5	7	7	7	6	5	3	6	5	Between 30 and 50	Male	Yes
2017-10-27 04:59:46	2017-10-27 05:07:23	IP Address	62.6.180.130	100	456	True	2017-10-27 05:07:23	R_1nPdCgklMfVETVN					51.433303833008	-1	anonymous	EN	596c4b49d5182e00016fcfa6	Reading Borough Council	6	6	5	5	6	4	6	6	5	6	4	4	4	4	4	3	3	3	3	3	4	3	3	3	3	3	3	3	Older than 50	Female
2017-10-27 04:53:50	2017-10-27 05:07:29	IP Address	85.255.236.217	100	818	True	2017-10-27 05:07:29	R_2ZOIxY6fX1txv3W					51.649993896484	-0.19999694824219	anonymous	EN	57f3de1de480f5000136f1aa	NHS England	8	8	6	4	6	7	7	6	7	6	6	3	5	6	6	5	4	6	6	6	5	4	5	5	5	5	3	7	Between 30 and 50	Female	Yes
2017-10-27 05:00:11	2017-10-27 05:08:09	IP Address	82.132.245.33	100	477	True	2017-10-27 05:08:09	R_2TmKtAakLa3pzXC					51.496398925781	-0.12240600585938	anonymous	EN	59e50726c0d35a0001294f8f@email.prolific.ac	Direct line	8	7	6	6	6	6	6	7	7	5	6	6	6	7	7	5	6	6	6	6	6	7	6	7	4	6	6	6	Between 30 and 50	Male	Yes
2017-10-27 04:59:42	2017-10-27 05:08:30	IP Address	82.10.168.132	100	528	True	2017-10-27 05:08:31	R_2aFQJ8uFfFLdQeN					52.526397705078	-1.0921936035156	anonymous	EN	56296779c8ffc200055134c9	Leicester College	5	7	5	2	5	5	6	6	4	5	3	2	6	2	4	4	2	4	4	3	4	2	4	4	3	4	2	5	Older than 50	Female	Yes
2017-10-27 05:03:56	2017-10-27 05:09:32	IP Address	46.254.200.66	100	336	True	2017-10-27 05:09:33	R_ROfRjSyzSZU4vNT					51.60139465332	-3.3446960449219	anonymous	EN	5958dfbc8c7f1a00013bd0b9	welsh gov	9	10	6	6	7	7	6	7	7	6	6	6	7	7	6	7	6	7	7	6	7	7	7	6	6	7	6	7	Between 30 and 50	Male	Yes
2017-10-27 04:48:15	2017-10-27 05:09:46	IP Address	95.148.17.60	100	1290	True	2017-10-27 05:09:46	R_3PAKaDhcjil4KZ0					52.466705322266	-1.9167022705078	anonymous	EN	59b543290516f6000197c40c	Nhs	6	5	6	5	5	5	6	6	4	7	4	3	4	4	3	4	4	4	4	5	4	5	5	5	4	4	4	4	Older than 50	Female	Yes
2017-10-27 05:08:04	2017-10-27 05:12:49	IP Address	94.13.245.205	100	284	True	2017-10-27 05:12:49	R_2BlHcUiVnyxouVJ					51.514205932617	-0.093093872070312	anonymous	EN	59875893b24ef30001419ddb	North west ambulance service	8	10	6	7	5	7	6	7	7	7	5	5	6	6	6	6	6	6	5	6	4	5	6	5	4	5	6	5	Older than 50	Male	Yes
2017-10-27 05:07:46	2017-10-27 05:15:10	IP Address	70.187.80.244	100	443	True	2017-10-27 05:15:10	R_1DM9crZHN1vjsTO					29.638107299805	-82.414100646973	anonymous	EN	59c6305e6a287600011c388d	CH2M	6	6	5	5	5	5	5	5	6	6	5	5	5	5	5	5	5	5	5	5	5	5	5	5	6	5	5	6	Between 30 and 50	Male	Yes
2017-10-27 05:11:29	2017-10-27 05:15:58	IP Address	90.196.196.80	100	268	True	2017-10-27 05:15:58	R_1ClMpGOWRFdoDTx					52.466705322266	-1.9167022705078	anonymous	EN	59a86f8ca372d6000157e977	Pen	5	4	5	5	5	4	5	4	5	4	5	5	3	4	4	4	5	5	4	3	4	4	3	4	4	4	4	4	Between 30 and 50	Male	No
2017-10-27 05:03:38	2017-10-27 05:16:49	IP Address	194.83.57.1	100	791	True	2017-10-27 05:16:49	R_1iePeA9Wiajgait					57.683303833008	-4.25	anonymous	EN	59188524cad3b200017174d1	Highland Council	9	9	6	6	6	6	6	4	6	6	6	7	7	7	6	7	7	7	7	7	6	7	7	5	7	6	6	7	Older than 50	Female	Yes
2017-10-27 05:13:00	2017-10-27 05:17:46	IP Address	31.91.175.162	100	285	True	2017-10-27 05:17:47	R_1IyErChLOVuPnqc					55.814300537109	-4.256103515625	anonymous	EN	59c10c7e5364260001dc47e6	Sainsbury’s	4	4	3	3	3	3	5	5	5	5	5	5	5	5	5	5	4	6	4	4	5	4	5	5	4	4	3	4	Between 30 and 50	Male	Yes
2017-10-27 05:09:56	2017-10-27 05:18:04	IP Address	84.9.242.60	100	487	True	2017-10-27 05:18:04	R_55yngljo7d321Bn					51.266693115234	-0.083297729492188	anonymous	EN	59bf6dc80dd948000155b050	Croydon Hospital	7	7	5	5	6	6	5	5	5	5	2	2	1	1	2	1	1	1	1	1	1	1	2	1	1	1	1	1	Between 30 and 50	Male	Yes
2017-10-27 04:52:28	2017-10-27 05:18:20	IP Address	82.132.233.198	100	1552	True	2017-10-27 05:18:21	R_2D1zt128zXhl2Tt					51.496398925781	-0.12240600585938	anonymous	EN	59bcd18d3c45a10001ccc88a	Edinburgh City Council	7	6	6	4	4	5	5	5	5	5	5	4	6	5	5	5	5	6	6	6	5	5	4	6	4	3	4	4	Younger than 30	Male	Yes
2017-10-27 05:09:40	2017-10-27 05:18:23	IP Address	188.220.11.35	100	523	True	2017-10-27 05:18:24	R_PGmEJuH64F5UHKh					55.004699707031	-1.4727935791016	anonymous	EN	59843b891b41a2000174aff6	Dimensions	7	6	6	6	6	7	7	6	6	7	6	6	6	7	5	5	6	6	7	6	7	6	6	6	5	5	5	6	Between 30 and 50	Female	Yes
2017-10-27 05:11:07	2017-10-27 05:19:25	IP Address	159.86.191.18	100	497	True	2017-10-27 05:19:25	R_3dEMeWVXUVuk0s8					51.583297729492	-2.9833068847656	anonymous	EN	59b57bccd98aab00019bb1a3	Betsi Cadwaladr University Helath Board Trust	8	8	6	5	5	6	6	6	6	6	6	6	6	6	6	6	6	6	6	6	6	6	6	6	6	6	6	6	Between 30 and 50	Female	Yes
2017-10-27 05:06:46	2017-10-27 05:19:54	IP Address	92.16.180.167	100	788	True	2017-10-27 05:19:55	R_z2LnV4GDqvdYuAh					55.949996948242	-3.1999969482422	anonymous	EN	598783dc23640f00010e593e	Sainsburys	9	10	5	6	6	4	5	6	7	7	7	6	7	6	6	7	7	6	7	6	7	7	7	6	6	6	5	6	Between 30 and 50	Male	Yes
2017-10-27 05:14:36	2017-10-27 05:21:05	IP Address	172.72.10.203	100	389	True	2017-10-27 05:21:06	R_1BNuuAbnRm7FjVf					35.234405517578	-80.909103393555	anonymous	EN	59c42696c458e800017b5cb4	Wells Fargo	8	5	6	5	5	6	5	4	5	4	6	7	6	6	3	5	7	5	6	7	6	6	6	6	6	5	7	5	Older than 50	Female	Yes
2017-10-27 05:12:16	2017-10-27 05:24:17	IP Address	148.252.129.24	100	720	True	2017-10-27 05:24:17	R_1pXxpNIlyCijkWQ					51.550003051758	-0.18330383300781	anonymous	EN	59e7c1cd5de9b000017ed2eb	Pentair	7	7	5	5	6	6	6	6	6	5	5	6	5	5	6	6	6	4	5	6	6	5	4	5	6	6	6	5	Between 30 and 50	Male	Yes
2017-10-27 05:18:29	2017-10-27 05:28:12	IP Address	80.2.250.220	100	583	True	2017-10-27 05:28:13	R_1pniRQQvGNsvQ94					51.63330078125	-3.9667053222656	anonymous	EN	59d144d7db0cc90001478833	Morrisons	7	8	5	6	5	4	7	5	6	4	6	7	7	6	5	5	6	5	6	6	6	7	6	4	4	5	7	6	Between 30 and 50	Female	Yes
2017-10-27 05:18:36	2017-10-27 05:28:17	IP Address	86.27.231.53	100	581	True	2017-10-27 05:28:18	R_3QKSVNYcQLmXvJR					50.716705322266	-2	anonymous	EN	58e4193733ae3700012735e5	Royal Bournemouth hospital	7	5	5	4	4	6	7	6	6	5	4	5	5	6	6	5	5	5	6	6	6	6	5	5	7	5	5	6	Between 30 and 50	Female	Yes
2017-10-27 05:20:53	2017-10-27 05:28:18	IP Address	90.252.181.90	100	445	True	2017-10-27 05:28:18	R_11jBeEPMVrk1Omr					51.653106689453	-3.0267028808594	anonymous	EN	59ea23a5e75b450001a69570	Vision for Education	2	2	3	3	3	4	5	5	3	4	7	6	6	6	2	6	6	5	6	6	6	6	6	6	6	5	7	6	Between 30 and 50	Female	Yes
2017-10-27 05:21:31	2017-10-27 05:28:54	IP Address	94.192.221.221	100	442	True	2017-10-27 05:28:55	R_r77usTaxvRUXbsl					51.350006103516	1.1000061035156	anonymous	EN	59e4fc4d7f3d71000171dc12	The Works	9	9	5	4	3	6	7	5	7	5	7	7	7	7	5	4	5	6	4	7	6	6	7	5	7	4	6	7	Younger than 30	Female	Yes
2017-10-27 05:20:54	2017-10-27 05:30:41	IP Address	82.1.9.127	100	587	True	2017-10-27 05:30:42	R_2rpkj7sfKcn0Mh5					53.75	-2.4833068847656	anonymous	EN	58eb7e069fbd32000195a489	National Health Service	7	7	5	7	5	6	6	5	6	5	5	6	4	4	4	4	5	5	5	4	6	5	4	5	4	4	5	4	Between 30 and 50	Female	Yes
2017-10-27 05:21:50	2017-10-27 05:31:16	IP Address	90.252.238.232	100	566	True	2017-10-27 05:31:17	R_AH6gXDjoAMqWMA9					53.5	-2.4499969482422	anonymous	EN	55d5c5d9db6a810011fa0658	National Health Service	5	5	4	3	4	4	6	6	6	4	1	1	1	1	1	1	1	1	1	1	1	1	1	1	1	1	1	1	Between 30 and 50	Female
2017-10-27 05:19:50	2017-10-27 05:33:09	IP Address	2.121.248.67	100	799	True	2017-10-27 05:33:09	R_1fj6TRSZ8ZyUTJA					52.63330078125	1.3000030517578	anonymous	EN	59ab136b5e7f4800010eeecc	m&co	10	10	7	7	7	7	7	7	7	7	7	6	7	6	7	2	7	6	6	7	7	7	7	6	5	7	7	7	Older than 50	Female
2017-10-27 05:25:07	2017-10-27 05:33:20	IP Address	80.189.2.104	100	492	True	2017-10-27 05:33:21	R_214fT4cJI6bduAU					54.438507080078	-0.87120056152344	anonymous	EN	5987030cfd8cca00015cbc26	Microgaming	4	2	2	2	2	3	4	4	3	4	2	2	1	1	1	6	3	2	2	3	3	2	1	2	2	2	2	1	Younger than 30	Female	Yes
2017-10-27 05:23:05	2017-10-27 05:33:47	IP Address	5.66.169.230	100	642	True	2017-10-27 05:33:48	R_dp7g5IG8dxdgGKl					54.911895751953	-1.38330078125	anonymous	EN	59a9aef8d4ef660001121166	NHS	8	10	7	7	7	5	7	7	7	7	7	7	7	7	7	7	7	7	7	7	7	7	7	7	7	7	7	7	Older than 50	Female	Yes
2017-10-27 05:24:08	2017-10-27 05:33:49	IP Address	109.180.127.21	100	581	True	2017-10-27 05:33:50	R_1cV5sWlbi8g7t3f					53.300003051758	-3.75	anonymous	EN	56c10b2eeb5b2200065baa08	CGG	6	5	5	5	4	5	6	6	5	5	5	5	6	3	6	5	6	5	5	5	6	5	6	6	3	6	6	6	Older than 50	Female	Yes
2017-10-27 05:29:19	2017-10-27 05:35:29	IP Address	51.7.0.122	100	369	True	2017-10-27 05:35:29	R_3iUskPRDfm8D7bk					53.38330078125	-2.3500061035156	anonymous	EN	5836f2421bf4040001eb6a36	Scott Safety	5	5	6	5	6	5	6	5	5	5	7	6	5	4	2	5	6	6	6	5	5	4	4	5	5	3	6	4	Between 30 and 50	Male	Yes
2017-10-27 05:32:45	2017-10-27 05:37:23	IP Address	86.177.164.157	100	277	True	2017-10-27 05:37:23	R_AcD9qvjlco7C8ed					51.430694580078	-0.16470336914062	anonymous	EN	597baa7dbf453d00010aa3b0	BNP PARIBAS	4	7	4	5	5	5	6	5	6	5	3	2	3	1	3	2	3	4	3	2	4	4	2	3	4	3	3	3	Between 30 and 50	Male	Yes
2017-10-27 05:29:36	2017-10-27 05:37:44	IP Address	195.99.47.10	100	488	True	2017-10-27 05:37:44	R_2Ys8sk69BlC0RYF					52.63330078125	-1.13330078125	anonymous	EN	5964e073241f8d0001065056	EAST MIDLAND TRAINS	7	7	6	6	7	7	7	7	7	6	4	4	4	1	3	3	3	6	5	4	4	4	3	4	4	1	4	4	Older than 50	Male	Yes
2017-10-27 05:22:52	2017-10-27 05:38:00	IP Address	80.4.248.65	100	908	True	2017-10-27 05:38:00	R_31HHFDlW2NELrZo					51.489105224609	-0.11070251464844	anonymous	EN	593a605986d9d600010c766a	nhs	10	10	7	7	7	1	7	7	7	1	1	1	1	1	1	1	1	7	1	1	4	1	1	4	1	1	1	5	Older than 50	Female	Yes
2017-10-27 05:19:56	2017-10-27 05:40:42	IP Address	5.80.89.108	100	1246	True	2017-10-27 05:40:43	R_3b1EPvwl2hZmhRT					53.411499023438	-2.8394012451172	anonymous	EN	59d3b77f47f4e80001a6c555	tesco	7	8	7	7	7	6	7	7	7	6	6	5	5	5	5	5	4	5	5	5	5	6	6	5	6	5	5	5	Between 30 and 50	Male
2017-10-27 05:29:05	2017-10-27 05:41:25	IP Address	94.72.199.254	100	739	True	2017-10-27 05:41:25	R_Q4Hk7kdC0lwE2BP					53.716705322266	-0.33329772949219	anonymous	EN	57797d333146cb0001d1b261	Withheld but it is a UK unitary Local Authority	8	8	6	5	6	6	6	5	6	5	5	5	4	5	4	5	6	6	6	6	6	5	4	6	5	4	6	6	Older than 50	Male	Yes
2017-10-27 05:30:35	2017-10-27 05:43:23	IP Address	66.64.235.24	100	767	True	2017-10-27 05:43:24	R_863KMp8NH5XCxvH					35.575302124023	-93.792297363281	anonymous	EN	59944b4b5f49420001cafa10	State of Arkansas	9	10	6	7	7	7	7	7	7	7	7	7	7	7	4	6	7	6	7	7	6	5	6	7	7	7	7	6	Older than 50	Female	Yes
2017-10-27 05:36:46	2017-10-27 05:45:41	IP Address	86.170.238.156	100	534	True	2017-10-27 05:45:41	R_27PuwgX8ESrqOis					56.949996948242	-2.1999969482422	anonymous	EN	59e90dc97d6df50001e69031	Specsavers	6	7	4	6	6	5	5	5	6	2	6	7	5	4	6	6	7	4	6	6	7	7	6	6	6	5	5	5	Between 30 and 50	Female	Yes
2017-10-27 05:36:10	2017-10-27 05:48:37	IP Address	51.52.4.158	100	747	True	2017-10-27 05:48:38	R_8xeUmPsi1bLxygx					51.533294677734	-0.10000610351562	anonymous	EN	599a9be505a0e30001f2001c	Tetley	6	8	2	5	3	5	5	6	4	3	5	3	3	5	2	3	6	2	5	6	4	2	6	5	2	2	5	6	Between 30 and 50	Female	Yes
2017-10-27 05:44:04	2017-10-27 05:50:17	IP Address	217.146.126.145	100	373	True	2017-10-27 05:50:18	R_25upAUYHt2oSpXE					51.259994506836	-2.1875	anonymous	EN	59b78e186495ef00019fba3a	gloucester county council	4	3	5	6	4	5	4	4	3	4	5	5	4	4	3	4	4	4	4	4	3	4	3	4	5	4	3	4	Older than 50	Male	Yes
2017-10-27 05:38:33	2017-10-27 05:50:54	IP Address	194.168.89.195	100	740	True	2017-10-27 05:50:54	R_a9Iu6rYNPPsYBwZ					52.63330078125	-1.13330078125	anonymous	EN	5957f3a557e9520001f78647	Leicester City Council	7	7	5	6	6	5	6	4	4	6	6	6	6	6	4	4	6	5	6	6	7	6	6	6	5	6	6	6	Between 30 and 50	Male	Yes
2017-10-27 05:46:21	2017-10-27 05:53:25	IP Address	193.63.39.191	100	424	True	2017-10-27 05:53:25	R_6JxTpvM18IXWj0B					54.988098144531	-1.6194000244141	anonymous	EN	58d92cae33fef3000118a7e9	Northumbria University	7	5	4	5	4	5	4	5	4	3	5	5	5	5	3	4	5	5	5	5	5	5	5	4	4	5	5	4	Between 30 and 50	Male
2017-10-27 05:46:18	2017-10-27 05:54:19	IP Address	90.193.112.89	100	481	True	2017-10-27 05:54:20	R_w6N4EbjsJNAeWit					52.966705322266	-1.1667022705078	anonymous	EN	590a40a297e13f0001f50f51	derby city council	7	6	5	5	6	7	6	7	6	6	7	7	5	6	2	3	7	6	6	7	6	6	6	6	6	5	6	6	Between 30 and 50	Male	Yes
2017-10-27 05:39:34	2017-10-27 05:54:45	IP Address	86.153.104.111	100	911	True	2017-10-27 05:54:46	R_1GwA6qPzfG5BfFm					57.466705322266	-4.2333068847656	anonymous	EN	55b6be53fdf99b437183f96d	Department for Work and Pensions	2	3	2	2	4	5	3	4	2	2	2	1	1	1	1	2	1	2	2	2	2	2	1	1	2	1	1	2	Older than 50	Female	Yes
2017-10-27 05:52:06	2017-10-27 05:56:24	IP Address	86.164.119.28	100	257	True	2017-10-27 05:56:24	R_20hmgjd3onlhDlT					53.536407470703	-1.3399963378906	anonymous	EN	590afda37b89e00001d52caf	Next	7	8	6	6	6	7	6	7	7	5	7	7	7	7	1	5	7	2	7	4	4	5	5	4	5	4	5	4	Between 30 and 50	Male	Yes
2017-10-27 05:44:55	2017-10-27 05:56:47	IP Address	87.115.117.198	100	711	True	2017-10-27 05:56:47	R_2eaQW7RnhyGTVle					51.514205932617	-0.093093872070312	anonymous	EN	5964ee31b752840001ca4ba4	wolseley	8	7	6	6	7	6	6	6	6	5	6	5	6	6	6	5	5	5	5	4	5	5	5	5	4	4	4	4	Between 30 and 50	Male	Yes
2017-10-27 05:51:15	2017-10-27 05:56:51	IP Address	161.12.7.68	100	336	True	2017-10-27 05:56:52	R_269IbYP60VnNPby					56.399993896484	-3.4333038330078	anonymous	EN	58e1da656db0b400010598e6	SSE	6	5	1	2	3	4	5	6	7	6	7	6	5	4	3	2	1	2	3	4	5	6	7	6	5	4	3	2	Between 30 and 50	Male	Yes
2017-10-27 05:48:25	2017-10-27 05:57:31	IP Address	86.191.129.66	100	546	True	2017-10-27 05:57:32	R_2tzfRufjOdEkHe8					51.456298828125	-0.97109985351562	anonymous	EN	59d7630dea41450001ec76fe@email.prolific.ac	Primark	7	7	5	5	5	6	4	6	5	4	4	5	5	5	6	5	5	4	4	5	6	7	6	5	6	4	5	6	Younger than 30	Male
2017-10-27 05:47:35	2017-10-27 05:57:54	IP Address	82.132.226.158	100	618	True	2017-10-27 05:57:54	R_ByzAM9xuRHZq9KF					51.5	-0.13330078125	anonymous	EN	57ddbe346598aa000199268a	NHS scotland	7	8	6	6	5	5	6	6	5	5	5	6	5	3	4	4	6	5	5	6	5	6	4	5	5	4	5	5	Between 30 and 50	Male	Yes
2017-10-27 05:46:17	2017-10-27 05:58:41	IP Address	213.205.192.105	100	743	True	2017-10-27 05:58:41	R_AO5XnIcPld3TVo5					53.82829284668	-1.6882019042969	anonymous	EN	59691b8de2a6a700014ca253	Springboard	8	9	5	6	6	6	7	7	5	7	7	7	7	7	7	7	7	7	7	7	7	7	7	7	7	7	7	7	Between 30 and 50	Female	Yes
2017-10-27 05:42:59	2017-10-27 06:01:00	IP Address	192.241.168.26	100	1080	True	2017-10-27 06:01:00	R_XC9onwsTcCBRI0V					40.730804443359	-73.997497558594	anonymous	EN	5958ff3892b7c90001693bbc	Lowes	5	8	5	5	6	6	7	6	7	7	5	4	3	3	3	3	3	4	4	4	3	4	3	5	5	4	4	4	Between 30 and 50	Male
2017-10-27 05:52:17	2017-10-27 06:02:22	IP Address	2.29.234.152	100	604	True	2017-10-27 06:02:22	R_SYOlwEjvyaIjOHT					52.029205322266	-0.7279052734375	anonymous	EN	574c266c5e5491000d3b75e5	Mk council	7	8	5	4	5	7	7	7	5	6	6	5	6	6	6	2	5	3	6	6	6	6	6	6	6	6	5	6	Between 30 and 50	Female	Yes
2017-10-27 05:52:48	2017-10-27 06:02:24	IP Address	82.13.9.231	100	575	True	2017-10-27 06:02:24	R_1GvKsCYPK4UZeL9					51.523803710938	-3.0890960693359	anonymous	EN	59da67c8416c900001ea5b50	UNIVERSITY	8	8	6	6	6	6	6	6	6	6	5	5	5	5	5	5	5	4	5	5	5	5	5	5	4	5	5	5	Between 30 and 50	Male	Yes
2017-10-27 05:54:04	2017-10-27 06:02:43	IP Address	151.227.30.127	100	518	True	2017-10-27 06:02:44	R_2rHZtyrDhD4gfnr					53.25	-1.4167022705078	anonymous	EN	597f8ffc55a1800001337a81	primark	3	3	5	1	6	7	7	7	2	5	5	5	5	5	5	5	5	5	5	5	5	5	5	5	5	5	5	5	Younger than 30	Female	Yes
2017-10-27 05:51:03	2017-10-27 06:03:08	IP Address	82.39.113.125	100	725	True	2017-10-27 06:03:09	R_2WvZcOTmbdS23cc					53.449996948242	-2.7333068847656	anonymous	EN	59874b634875a80001c9a2fc	St Helens Council	10	10	7	7	7	7	7	7	7	7	7	7	6	6	7	7	7	7	7	7	7	7	6	7	7	6	7	7	Between 30 and 50	Female	Yes
2017-10-27 05:55:44	2017-10-27 06:04:08	IP Address	85.211.64.60	100	503	True	2017-10-27 06:04:08	R_3qHSoC1M1qpWuTN					57.666702270508	-2.9667053222656	anonymous	EN	59b26718773f410001487813	Student	8	10	7	6	7	6	6	6	7	4	6	6	5	6	5	4	4	4	5	4	6	6	5	4	5	4	5	5	Between 30 and 50	Male	Yes
2017-10-27 05:59:46	2017-10-27 06:04:25	IP Address	109.144.221.78	100	278	True	2017-10-27 06:04:25	R_sbpmkorxjVXHmTL					51.496398925781	-0.12240600585938	anonymous	EN	582746b8aebdef0001ed1c52	Transport for London	7	7	5	7	6	6	6	6	6	6	6	6	4	4	4	5	5	5	5	5	5	5	4	4	5	4	5	4	Between 30 and 50	Female	Yes
2017-10-27 05:58:06	2017-10-27 06:06:58	IP Address	65.202.206.2	100	532	True	2017-10-27 06:06:59	R_dmwCW2IiiZsyXIJ					37.516006469727	-77.500503540039	anonymous	EN	56a37d86dbe850000bfcef9d	COR	8	8	6	4	6	6	6	6	6	5	4	3	4	3	2	3	3	4	4	5	5	4	3	4	2	2	3	3	Between 30 and 50	Female	Yes
2017-10-27 06:00:08	2017-10-27 06:06:59	IP Address	213.205.198.73	100	411	True	2017-10-27 06:06:59	R_1OOlvd5ftqrqP4z					51.61669921875	-0.31669616699219	anonymous	EN	59e777e324d7bf00012f11c0@email.prolific.ac	The british heart foundation	5	6	4	6	4	6	7	7	7	7	1	1	1	1	1	1	1	1	1	1	4	1	1	1	7	1	1	1	Between 30 and 50	Male
2017-10-27 05:58:47	2017-10-27 06:07:14	IP Address	86.150.90.39	100	506	True	2017-10-27 06:07:14	R_25LN9j9rA3T1o8s					52.816696166992	-4.1000061035156	anonymous	EN	58fa50668cf77c000178eea6	Birthdays	7	8	5	5	5	5	5	5	5	5	4	4	4	3	3	4	4	4	4	4	4	3	3	4	4	3	4	3	Between 30 and 50	Male	Yes
2017-10-27 05:46:39	2017-10-27 06:08:14	IP Address	82.132.244.124	100	1295	True	2017-10-27 06:08:15	R_1LOO2qDuRvKrkii					51.496398925781	-0.12240600585938	anonymous	EN	58d3ccc81877ea000115a1fb	Nhs	7	6	5	5	5	5	5	6	6	5	4	5	5	5	3	3	6	5	6	6	5	5	4	5	6	6	6	4	Between 30 and 50	Female	Yes
2017-10-27 06:00:39	2017-10-27 06:09:48	IP Address	146.199.9.139	100	548	True	2017-10-27 06:09:48	R_2WUB40FJhltcC0n					55.449996948242	-4.2666931152344	anonymous	EN	5464ceecfdf99b224c204abf	Scottish Water	7	8	5	5	4	5	5	6	5	6	6	6	5	5	5	5	6	4	5	5	6	6	6	5	5	5	6	6	Between 30 and 50	Female	Yes
2017-10-27 06:03:41	2017-10-27 06:10:07	IP Address	95.151.248.48	100	386	True	2017-10-27 06:10:08	R_1Csxjpn5QdtYEmV					54.555404663086	-1.5151062011719	anonymous	EN	595e8a8014e1460001aed839	McDonald's	7	8	5	5	6	7	6	6	6	5	4	3	4	1	1	1	2	6	3	3	2	4	3	1	1	1	2	1	Younger than 30	Male	Yes
2017-10-27 06:02:29	2017-10-27 06:10:40	IP Address	84.43.127.82	100	490	True	2017-10-27 06:10:40	R_3jcTuaWwhrUkQIf					50.800094604492	-1.0771026611328	anonymous	EN	59edb62fe75b450001a69775	construction plant and machinery sales	6	6	5	4	4	5	6	6	7	6	6	7	6	6	7	6	7	6	6	6	7	5	6	5	6	7	6	6	Between 30 and 50	Male
2017-10-27 05:51:12	2017-10-27 06:11:17	IP Address	97.77.16.195	100	1205	True	2017-10-27 06:11:18	R_1K2tFw1QS1kOyRY					37.751007080078	-97.821998596191	anonymous	EN	57e4b99ac3e5930001447324	DOD	7	9	6	5	7	7	6	7	6	7	7	6	7	4	1	1	6	7	7	7	6	7	6	7	3	7	7	7	Between 30 and 50	Male	Yes
2017-10-27 06:03:09	2017-10-27 06:11:45	IP Address	146.199.188.147	100	516	True	2017-10-27 06:11:45	R_3HZJcEIS9isb2s7					53.050003051758	-3	anonymous	EN	59d509d0719adb0001235c80	Glyndwr University	8	8	6	7	6	5	7	6	6	6	7	7	7	7	6	7	7	6	7	7	7	7	5	6	7	6	7	7	Between 30 and 50	Male	Yes
2017-10-27 06:00:37	2017-10-27 06:12:37	IP Address	5.187.37.212	100	719	True	2017-10-27 06:12:37	R_2WVaaLGjdE5HsRf					38.191604614258	-0.5657958984375	anonymous	EN	56f2b78bed0cf6000c915e73	Bury Metropolitan Council	9	9	6	4	5	7	7	7	5	4	7	7	6	6	6	6	7	6	7	7	7	6	4	7	6	6	7	6	Between 30 and 50	Female	Yes
2017-10-27 05:59:26	2017-10-27 06:13:00	IP Address	80.193.37.126	100	813	True	2017-10-27 06:13:01	R_1d76zOZrIN86b1B					52.583297729492	-2.13330078125	anonymous	EN	56ace4ac7b406d0006702cc1	home maker in forex trading with rex capitals	5	8	6	6	6	6	6	6	7	5	6	6	6	2	2	2	5	6	6	6	4	5	5	6	6	6	6	5	Between 30 and 50	Female	Yes
2017-10-27 06:04:23	2017-10-27 06:13:52	IP Address	194.176.105.144	100	568	True	2017-10-27 06:13:52	R_1CBl0OPCGJHjFAJ					52.416702270508	-1.5500030517578	anonymous	EN	5982f10ef379630001ecd9f1	NHS Lincolnshire East CCG	9	9	7	7	6	7	7	7	7	6	7	6	7	7	1	6	7	6	7	7	7	7	7	7	6	7	7	7	Between 30 and 50	Female	Yes
2017-10-27 06:03:22	2017-10-27 06:15:09	IP Address	75.97.222.57	100	706	True	2017-10-27 06:15:09	R_2b1xH8iF45u0yIl					40.257904052734	-75.726303100586	anonymous	EN	567744cb89319e001163d6a6	Sikorsky	9	9	6	7	5	6	7	6	7	6	5	7	5	6	4	6	7	6	7	7	7	7	4	6	7	4	7	3	Between 30 and 50	Male	Yes
2017-10-27 06:03:49	2017-10-27 06:16:18	IP Address	81.187.217.194	100	749	True	2017-10-27 06:16:18	R_2xKKOaDsl3irI3g					51.471206665039	-0.94209289550781	anonymous	EN	59d69aade2762800015eb5a0	Energy kidz	7	6	5	6	6	6	6	6	6	6	7	6	5	5	4	7	7	4	7	7	6	7	5	7	7	7	7	7	Younger than 30	Female	Yes
2017-10-27 06:07:59	2017-10-27 06:16:35	IP Address	82.132.243.226	100	516	True	2017-10-27 06:16:35	R_2XpnbteNBEeuTdx					51.496398925781	-0.12240600585938	anonymous	EN	56939bdd8d93fe000dfa0e18	Cardiff University	9	9	6	6	6	6	6	6	6	6	4	5	4	3	3	3	4	5	5	5	4	4	5	4	4	5	3	5	Older than 50	Female	Yes
2017-10-27 05:59:53	2017-10-27 06:17:09	IP Address	62.255.13.162	100	1035	True	2017-10-27 06:17:10	R_3vBEnTTVouavWBb					51.485992431641	-2.5110015869141	anonymous	EN	59973db4fc37790001fa68df	North Bristol NHS Trust	6	7	5	7	5	7	6	7	7	3	2	7	4	3	5	6	6	6	2	2	2	4	2	3	3	3	5	5	Between 30 and 50	Male	Yes
2017-10-27 06:08:28	2017-10-27 06:18:22	IP Address	5.69.87.8	100	594	True	2017-10-27 06:18:22	R_3n7unbmzasPnzPT					52.63330078125	-1.13330078125	anonymous	EN	565a16a8c51d43000f874f64	Central England Co-Operative	6	5	5	3	4	5	5	5	6	5	3	3	2	2	3	2	3	6	3	3	2	1	2	2	2	2	3	1	Between 30 and 50	Male	Yes
2017-10-27 06:12:41	2017-10-27 06:19:04	IP Address	143.52.68.164	100	383	True	2017-10-27 06:19:05	R_2ala9pc10WqL2DP					53.36669921875	-1.5	anonymous	EN	5855a08d4e111700010b2766	Sheffield Hallam University	8	6	6	6	6	6	6	6	6	6	7	7	7	7	2	4	7	4	6	7	7	7	7	7	7	7	7	7	Older than 50	Female	Yes
2017-10-27 06:13:29	2017-10-27 06:19:45	IP Address	188.220.187.112	100	375	True	2017-10-27 06:19:45	R_C85p99fnbrNSYpj					50.433303833008	-3.5666961669922	anonymous	EN	595133ca2e0323000136855a	Devon County Council Social Services	6	7	5	5	5	5	5	5	5	5	6	6	5	5	5	5	5	5	5	6	6	5	5	5	5	5	5	5	Older than 50	Female	Yes
2017-10-27 06:11:41	2017-10-27 06:20:24	IP Address	72.83.61.78	100	522	True	2017-10-27 06:20:25	R_1FQZ4tzfHJ0VMv4					38.863998413086	-77.192199707031	anonymous	EN	57950da04a84da00014c5dbb	Booz Allen Hamilton	8	6	4	4	4	4	4	4	4	4	4	3	4	4	4	4	4	4	4	4	4	4	4	4	6	4	5	4	Between 30 and 50	Male	Yes
2017-10-27 06:10:36	2017-10-27 06:21:19	IP Address	90.213.80.218	100	642	True	2017-10-27 06:21:19	R_1JJ89xVj1cGfXI1					51.600006103516	-3.7832946777344	anonymous	EN	596913be670f410001fe9273	TESCO	5	7	3	5	3	5	6	5	5	6	6	6	6	5	5	6	6	6	6	6	6	6	5	6	5	6	6	6	Between 30 and 50	Male
2017-10-27 06:17:04	2017-10-27 06:23:09	IP Address	193.63.70.254	100	364	True	2017-10-27 06:23:09	R_1hFo8ZT0PcDt4Qp					51.615493774414	-1.5296936035156	anonymous	EN	586ba962eae9d5000140ddcc	MRC	5	5	3	3	3	3	4	4	5	3	4	4	5	3	4	4	6	3	4	6	6	6	3	5	3	4	6	4	Between 30 and 50	Male
2017-10-27 06:17:08	2017-10-27 06:23:24	IP Address	109.145.136.140	100	376	True	2017-10-27 06:23:24	R_24wK0BpXe6XHkk3					51.571197509766	-1.8634948730469	anonymous	EN	59a98984d4ef660001121084	Not currently employed	3	4	4	2	3	3	5	4	5	5	4	2	4	2	1	1	1	2	3	4	5	4	3	5	4	3	1	4	Between 30 and 50	Female	Yes
2017-10-27 06:18:23	2017-10-27 06:25:27	IP Address	82.44.209.4	100	423	True	2017-10-27 06:25:27	R_1qgtw1wq3UOapV1					55.949996948242	-3.1999969482422	anonymous	EN	59807209f379630001ecd104	Edinburgh council	10	9	6	6	6	7	6	6	6	6	5	6	4	4	5	6	6	4	4	4	3	4	4	5	6	4	5	6	Between 30 and 50	Female	Yes
2017-10-27 06:19:27	2017-10-27 06:25:53	IP Address	86.141.94.25	100	386	True	2017-10-27 06:25:53	R_28UnaQwAWQmjRZL					51.600006103516	-0.26669311523438	anonymous	EN	58d244d1808445000195709e	BT	7	8	5	4	5	4	5	6	6	5	2	2	2	3	3	3	2	2	2	2	2	3	3	3	3	2	2	3	Between 30 and 50	Male	Yes
2017-10-27 05:50:50	2017-10-27 06:27:59	IP Address	82.16.12.14	100	2229	True	2017-10-27 06:28:00	R_3PdlxLk0bmehk6Y					52.604202270508	-1.1463012695312	anonymous	EN	599d881c5aaa4f00018ad0f6	University of Leicester	7	9	7	5	3	7	6	6	4	4	6	6	6	5	4	7	6	3	3	7	6	6	4	6	4	4	6	5	Between 30 and 50	Female	Yes
2017-10-27 06:19:56	2017-10-27 06:28:17	IP Address	109.153.206.74	100	501	True	2017-10-27 06:28:17	R_2qCcommUkaBlit5					51.412796020508	-0.377197265625	anonymous	EN	56e87c23eefcff000596f0c1	Tolworth School	7	7	5	4	5	5	5	6	6	6	6	7	6	5	4	4	5	4	5	6	6	5	4	5	6	5	6	6	Between 30 and 50	Female	Yes
2017-10-27 06:22:56	2017-10-27 06:28:57	IP Address	86.173.50.175	100	360	True	2017-10-27 06:28:57	R_DDduAvkT5951uc9					51.174301147461	-3.5478057861328	anonymous	EN	56c81007ba8e37000d7b211e	County Council	8	6	5	5	5	6	5	6	6	5	6	6	5	3	4	3	5	4	6	6	6	4	4	5	3	4	5	4	Between 30 and 50	Male	Yes
2017-10-27 06:14:21	2017-10-27 06:29:47	IP Address	81.97.211.34	100	926	True	2017-10-27 06:29:47	R_1QgSm65iPZGKQhG					53.39469909668	-2.2790069580078	anonymous	EN	5920c75dc788e2000134da6e	The co operative Bank	6	8	5	6	5	6	6	6	7	6	4	4	3	2	3	3	4	4	3	5	5	6	3	4	2	2	5	2	Between 30 and 50	Female	Yes
2017-10-27 06:26:15	2017-10-27 06:34:04	IP Address	217.43.30.131	100	468	True	2017-10-27 06:34:04	R_2q4QXbBRH7BXxsa					54.857498168945	-1.7382965087891	anonymous	EN	5928879805480a00019f85e7	Newcastle city council	8	8	7	5	5	6	6	7	7	6	6	7	5	5	5	6	7	5	5	5	5	7	7	6	7	7	7	6	Between 30 and 50	Female	Yes
2017-10-27 06:27:13	2017-10-27 06:36:08	IP Address	82.19.192.63	100	535	True	2017-10-27 06:36:09	R_1LTDBYsHdFU4hd6					50.861404418945	-0.12040710449219	anonymous	EN	5999aa3805a0e30001f1ffa6	Sussex Police	7	6	6	6	5	6	6	6	4	5	3	6	6	5	5	4	7	5	6	6	5	5	4	5	6	4	7	6	Between 30 and 50	Female	Yes
2017-10-27 06:29:36	2017-10-27 06:37:32	IP Address	188.221.109.232	100	476	True	2017-10-27 06:37:33	R_bgevxE39R6Hk1Kp					50.716705322266	-1.88330078125	anonymous	EN	59cca4561805010001498011	DCP	5	5	4	5	3	4	5	5	3	4	4	3	3	3	4	4	3	4	4	4	4	4	4	4	5	4	3	4	Between 30 and 50	Female	Yes
2017-10-27 06:18:52	2017-10-27 06:38:06	IP Address	31.205.40.63	100	1153	True	2017-10-27 06:38:06	R_1FzD0AnZKCAbRYu					53.216705322266	-0.56669616699219	anonymous	EN	59cc44f13306be000195beca	Nando's	6	6	4	5	4	5	4	4	5	6	6	5	7	4	2	7	7	7	7	7	7	7	6	7	6	7	7	6	Between 30 and 50	Female	Yes
2017-10-27 05:48:54	2017-10-27 06:38:14	IP Address	82.37.41.143	100	2959	True	2017-10-27 06:38:14	R_3DeDWBz5rDDNHUm					51.38330078125	0.51669311523438	anonymous	EN	598b5edbcb230b000138597e	Ministry of Justice	8	8	5	5	5	6	7	7	7	6	5	5	4	4	4	4	5	4	5	5	5	5	5	5	4	4	5	4	Between 30 and 50	Male	Yes
2017-10-27 06:26:39	2017-10-27 06:38:50	IP Address	146.87.136.66	100	731	True	2017-10-27 06:38:50	R_3j8aKkCDgGH30nD					53.483306884766	-2.2666931152344	anonymous	EN	59d6407bf50cfe000125d98c	CF Fertilisers	7	8	5	5	5	4	5	6	4	5	6	4	5	4	3	5	5	6	5	5	5	6	6	5	2	4	7	5	Between 30 and 50	Male	Yes
2017-10-27 06:29:43	2017-10-27 06:38:52	IP Address	212.219.220.232	100	549	True	2017-10-27 06:38:53	R_RFc38p6vE3wLBgR					53.233306884766	-0.53329467773438	anonymous	EN	5999cf8fa7b24000015234a0	NHS	8	8	7	7	5	7	6	7	7	6	7	7	7	7	7	7	7	7	7	7	6	7	7	7	7	7	7	7	Younger than 30	Female	Yes
2017-10-27 06:32:54	2017-10-27 06:39:29	IP Address	86.179.234.87	100	394	True	2017-10-27 06:39:29	R_23X13uXsBwEFu9W					54.118194580078	-3.231201171875	anonymous	EN	592d970c3a28b00001bd53ea	Cumbria council	7	7	5	5	5	5	6	6	6	5	6	5	6	6	6	5	5	5	6	5	5	5	5	5	5	6	5	5	Between 30 and 50	Male	Yes
2017-10-27 06:28:53	2017-10-27 06:40:04	IP Address	5.66.122.3	100	670	True	2017-10-27 06:40:04	R_3iEBTVRqbIJTvDX					53.466293334961	-2.1342010498047	anonymous	EN	598e082dcceb0f0001b397b9	Broad oak	9	9	7	5	5	6	6	6	6	6	6	4	5	5	5	5	4	4	3	5	4	5	4	5	5	4	5	5	Younger than 30	Female	Yes
2017-10-27 06:30:28	2017-10-27 06:41:39	IP Address	137.222.114.245	100	671	True	2017-10-27 06:41:40	R_3iKGrDjERFJmeLX					51.449996948242	-2.5832977294922	anonymous	EN	59f1d43d24d7bf00012f17f2	University of Bristol	7	6	5	6	6	6	5	5	2	4	6	6	6	7	7	5	6	4	6	6	7	6	6	6	6	5	7	6	Between 30 and 50	Male	Yes
2017-10-27 06:35:16	2017-10-27 06:41:52	IP Address	90.204.180.186	100	396	True	2017-10-27 06:41:52	R_Xq3OnoohvXuuIwh					50.899993896484	-1.3999938964844	anonymous	EN	59d516c2719adb0001235c8b	Nfdc	3	3	4	2	4	3	5	6	4	4	4	5	3	5	4	3	4	3	3	3	4	5	4	4	4	4	5	3	Between 30 and 50	Male	Yes
2017-10-27 06:36:31	2017-10-27 06:42:59	IP Address	90.252.162.16	100	388	True	2017-10-27 06:42:59	R_1FsVkOYE44e7quF					51.449996948242	-2.5832977294922	anonymous	EN	5965e7b698cf7700010700b6	Nhs	6	6	5	6	6	6	6	6	7	6	3	6	5	6	5	4	6	4	6	5	5	5	4	5	5	4	5	4	Between 30 and 50	Female	Yes
2017-10-27 06:25:19	2017-10-27 06:43:48	IP Address	5.70.235.189	100	1109	True	2017-10-27 06:43:49	R_1LumeaUinjL0e1T					53.550003051758	-1.4833068847656	anonymous	EN	597270a81fd7f5000151faf3	Dearn Valley Group Practice Doctors Surgery	9	3	7	7	6	6	6	7	7	7	6	6	6	6	6	6	6	6	6	6	6	6	6	6	6	6	6	6	Between 30 and 50	Female	Yes
2017-10-27 06:31:00	2017-10-27 06:44:15	IP Address	85.95.98.194	100	795	True	2017-10-27 06:44:16	R_2ZVzErTqXGqreyf					53	-2.1833038330078	anonymous	EN	59b2d2281059c50001afb5ec	Atotech	7	7	5	5	3	5	6	6	6	5	6	4	6	5	4	5	5	4	5	4	5	6	6	4	4	5	4	6	Between 30 and 50	Male	Yes
2017-10-27 06:26:37	2017-10-27 06:45:05	IP Address	146.199.194.105	100	1107	True	2017-10-27 06:45:05	R_ph2pE8SpawpqV2N					52.270492553711	-1.5218963623047	anonymous	EN	59d00e3d46447f00011f0228	Warwickshire County Council	8	8	6	7	6	7	7	7	6	6	6	4	5	6	5	5	4	4	6	4	4	5	4	4	5	5	5	6	Older than 50	Male	Yes
2017-10-27 06:40:23	2017-10-27 06:45:45	IP Address	192.206.244.203	100	321	True	2017-10-27 06:45:46	R_1NETKj2ELd3sGHf					33.003494262695	-96.900001525879	anonymous	EN	5596fc41fdf99b4a8bd2d4eb	Vivian Field Middle School	5	4	5	5	4	6	6	6	6	6	6	4	5	7	3	4	6	3	5	6	6	6	6	5	4	6	6	6	Between 30 and 50	Female	Yes
2017-10-27 06:30:46	2017-10-27 06:46:07	IP Address	84.92.222.106	100	921	True	2017-10-27 06:46:07	R_245C25WRaTrMCFT					53.766693115234	-2.7167053222656	anonymous	EN	595dd47e2ab2e60001516c99	Sainsbury’s	9	10	7	7	7	6	6	7	7	5	6	5	6	4	5	5	6	5	5	6	6	4	5	5	6	4	5	4	Between 30 and 50	Male	Yes
2017-10-27 06:38:15	2017-10-27 06:46:51	IP Address	92.40.249.231	100	516	True	2017-10-27 06:46:52	R_3m3H9GtMi61I2d4					51.514205932617	-0.093093872070312	anonymous	EN	5992b9dea2bbe00001882fc7@email.prolific.ac	South Tyneside council	7	8	5	4	4	4	5	6	6	5	7	7	7	7	6	7	7	7	7	7	7	7	7	7	7	7	7	7	Between 30 and 50	Female	Yes
2017-10-27 06:37:27	2017-10-27 06:46:59	IP Address	82.20.243.21	100	571	True	2017-10-27 06:46:59	R_1Km8enGTvsE9QIp					51.433303833008	-1	anonymous	EN	59dc8c1b24d7bf00012f099f	Rural payments agency	6	6	4	4	4	5	5	4	4	4	3	3	3	3	4	4	3	4	3	3	3	3	4	4	3	3	3	4	Between 30 and 50	Male	Yes
2017-10-27 06:28:42	2017-10-27 06:47:41	IP Address	94.0.193.199	100	1138	True	2017-10-27 06:47:41	R_QojrSOhHAfMka0F					51.566696166992	-0.016693115234375	anonymous	EN	596a7a0b670f410001fe9900	newham council	7	9	6	7	4	6	7	7	7	7	5	5	4	4	3	4	5	6	6	5	5	4	5	5	5	6	5	5	Younger than 30	Female	Yes
2017-10-27 06:37:30	2017-10-27 06:48:51	IP Address	38.105.103.98	100	680	True	2017-10-27 06:48:51	R_2V7nmJv6hc1QJcw					38.897903442383	-77.041702270508	anonymous	EN	551951eefdf99b17bb2f5326	C2 Technologies Inc.	5	8	4	7	4	5	7	5	6	4	5	4	4	3	4	3	5	7	4	6	6	2	2	5	4	6	5	2	Between 30 and 50	Male	Yes
2017-10-27 06:40:36	2017-10-27 06:49:35	IP Address	149.254.57.56	100	539	True	2017-10-27 06:49:36	R_2aKAwchOBUXEYsp					51.533294677734	-0.10000610351562	anonymous	EN	59e5177f16ecc200016fefc1	PrettyLittleThing	7	8	5	5	5	5	6	5	5	5	5	4	4	4	4	3	4	5	5	4	5	5	5	5	5	5	5	5	Between 30 and 50	Male	Yes
2017-10-27 06:41:06	2017-10-27 06:49:39	IP Address	2.31.49.200	100	512	True	2017-10-27 06:49:39	R_u8nc8EF4GNG3pRL					53	-2.1833038330078	anonymous	EN	59cba2434374e1000125c872@email.prolific.ac	ccs	8	8	6	6	5	6	6	7	7	6	5	5	6	5	5	2	6	6	6	6	6	7	4	5	5	4	5	6	Between 30 and 50	Female	Yes
2017-10-27 06:27:18	2017-10-27 06:49:44	IP Address	193.240.128.62	100	1345	True	2017-10-27 06:49:45	R_2tLvB4Ly53kO2KM					51.514205932617	-0.093093872070312	anonymous	EN	59b6fc6662b30d0001b7a8bb	Civil Service	9	8	6	6	6	6	5	7	7	6	7	7	7	6	1	1	7	5	7	7	7	7	7	7	4	7	5	7	Between 30 and 50	Female	Yes
2017-10-27 06:45:13	2017-10-27 06:50:49	IP Address	176.27.190.171	100	335	True	2017-10-27 06:50:49	R_2aY9cmXRKK5750B					54.533294677734	-1.5666961669922	anonymous	EN	59d76f20e776fd00015ec654	Nestle	7	8	5	7	5	6	6	6	6	6	6	5	6	5	4	6	6	4	6	6	6	6	5	6	5	6	7	6	Between 30 and 50	Female	Yes
2017-10-27 06:25:07	2017-10-27 06:51:38	IP Address	74.178.188.81	100	1590	True	2017-10-27 06:51:38	R_2EuHBys1TfdBniZ					30.666793823242	-87.184997558594	anonymous	EN	597d572d99bd880001772d8e	Appen Global	7	8	6	5	6	6	7	6	5	7	5	6	4	5	5	4	4	6	5	6	5	5	4	5	6	4	6	5	Between 30 and 50	Female	Yes
2017-10-27 06:40:52	2017-10-27 06:52:15	IP Address	76.106.232.55	100	683	True	2017-10-27 06:52:16	R_3k4ztXtxejyA1Uj					30.370300292969	-81.587196350098	anonymous	EN	59c67d133306be000195bb1b	Comcast	0	3	3	4	3	4	4	5	1	1	5	4	4	4	1	1	4	4	4	4	4	4	4	4	4	4	4	4	Between 30 and 50	Female	Yes
2017-10-27 06:42:11	2017-10-27 06:52:23	IP Address	109.153.229.3	100	611	True	2017-10-27 06:52:24	R_1nV1eXNH1epqy13					54.438507080078	-0.87120056152344	anonymous	EN	59987701bbe8480001796607	NYCC	9	9	6	6	6	7	6	6	7	6	6	6	6	6	5	5	6	6	6	6	5	5	6	5	5	5	6	6	Between 30 and 50	Female	Yes
2017-10-27 06:41:08	2017-10-27 06:53:11	IP Address	109.140.44.54	100	722	True	2017-10-27 06:53:11	R_1rOlNjQ3miR51nj					50.850006103516	4.3500061035156	anonymous	EN	59c13d37754a19000111c41f	Pfizer	7	5	4	5	2	3	5	4	6	5	6	5	3	3	2	3	4	6	5	5	3	4	3	4	5	1	3	3	Between 30 and 50	Male	Yes
2017-10-27 06:41:13	2017-10-27 06:54:22	IP Address	82.28.84.111	100	789	True	2017-10-27 06:54:22	R_2DXKavf9s8hWJo3					51.533294677734	-0.23330688476562	anonymous	EN	597902fe2cce5b0001d0db64	surrey county council	7	6	5	5	5	4	5	5	6	4	5	5	5	5	5	5	5	5	5	4	4	5	5	5	5	5	5	5	Between 30 and 50	Female	Yes
2017-10-27 06:42:00	2017-10-27 06:55:23	IP Address	90.192.232.152	100	803	True	2017-10-27 06:55:24	R_1dHx2SlHXBcL9EU					52.933303833008	-1.5	anonymous	EN	59eb8d796100f9000194aa4b	hl plastics	7	7	5	6	4	4	5	7	5	5	5	5	6	4	3	5	5	2	6	4	7	6	2	5	4	4	5	6	Older than 50	Male
2017-10-27 06:41:53	2017-10-27 06:55:46	IP Address	79.74.217.145	100	832	True	2017-10-27 06:55:47	R_2XcSIIq2gGFxzQ4					52.183303833008	0.98330688476562	anonymous	EN	595fb4fe0a12c0001098ff9	Suffolk carers	6	3	5	4	4	6	6	5	4	5	7	7	7	7	7	7	7	6	7	7	7	7	6	7	7	7	7	7	Between 30 and 50	Female	No
2017-10-27 06:44:57	2017-10-27 06:55:59	IP Address	73.176.7.201	100	662	True	2017-10-27 06:55:59	R_25XXvePiMpHuunF					41.868301391602	-87.820503234863	anonymous	EN	57210674951c9b0011d3eaaa	Global services	7	8	5	5	7	5	5	5	7	5	5	5	5	4	4	5	6	5	5	5	5	5	5	5	4	5	5	5	Older than 50	Male	Yes
2017-10-27 06:45:12	2017-10-27 06:56:14	IP Address	71.237.6.173	100	662	True	2017-10-27 06:56:15	R_3D6B3Iq8ss25kFt					39.764007568359	-105.0179977417	anonymous	EN	57278d89e386b900093e7a60	University of South Carolina	6	7	4	4	4	5	5	5	5	5	6	5	5	5	4	4	5	5	5	6	6	5	5	6	4	5	6	5	Between 30 and 50	Male	Yes
2017-10-27 06:47:39	2017-10-27 06:56:58	IP Address	77.96.68.14	100	558	True	2017-10-27 06:56:58	R_3R8ZNjPVqBeKT6m					51.319396972656	-2.2026062011719	anonymous	EN	59e50831e75b450001a6917c@email.prolific.ac	Wiltshire council	8	8	6	7	6	7	7	7	7	7	5	5	5	5	3	4	5	5	5	4	4	4	4	4	4	4	4	4	Between 30 and 50	Male	Yes
2017-10-27 06:47:40	2017-10-27 06:57:15	IP Address	132.147.20.195	100	574	True	2017-10-27 06:57:15	R_1K9koy15spqj90e					33.598205566406	-81.671203613281	anonymous	EN	56759b8829c547000fd5099b	University of South Carolina	7	8	5	5	6	4	5	6	7	6	2	5	4	2	1	2	5	2	1	1	1	4	4	1	1	2	5	2	Between 30 and 50	Male	Yes
2017-10-27 06:52:27	2017-10-27 07:00:59	IP Address	90.207.221.40	100	512	True	2017-10-27 07:01:00	R_3oRB0YRMgW7OCwd					51.475692749023	0.3251953125	anonymous	EN	59b65870844a8e0001525dd9	Tesco	8	6	5	1	3	5	2	5	1	2	3	4	2	6	3	2	6	5	2	3	2	3	3	3	5	3	4	2	Younger than 30	Male	Yes
2017-10-27 06:42:08	2017-10-27 07:02:58	IP Address	82.71.236.253	100	1249	True	2017-10-27 07:02:58	R_Qics3sXBxqR3x8B					53.800003051758	-1.5832977294922	anonymous	EN	5995928acc135f000193c312	Eddisons Commercial Ltd	5	6	5	5	5	6	6	6	6	5	4	4	4	4	3	3	4	4	4	4	4	4	4	4	4	4	4	4	Younger than 30	Male	Yes
2017-10-27 06:49:14	2017-10-27 07:03:25	IP Address	144.32.240.94	100	851	True	2017-10-27 07:03:26	R_3HAqsMjuPp5rPUS					53.966705322266	-1.0832977294922	anonymous	EN	574c36bb7fd0ec000db709ea	University of York	5	5	2	3	2	5	4	5	6	4	5	5	5	5	4	4	5	5	4	4	3	4	4	3	5	4	6	5	Between 30 and 50	Male
2017-10-27 06:52:55	2017-10-27 07:04:08	IP Address	95.145.31.28	100	673	True	2017-10-27 07:04:08	R_1lhO7ExiyitwQUW					56.089797973633	-3.9109039306641	anonymous	EN	59ea085bbe399f0001e4a12e	Sainsburys	7	7	4	6	4	5	6	6	7	5	4	4	3	3	2	2	2	4	3	5	5	4	5	5	2	5	4	4	Younger than 30	Male	Yes
2017-10-27 06:56:16	2017-10-27 07:04:19	IP Address	92.11.232.0	100	483	True	2017-10-27 07:04:20	R_C9ondAAaDRHPmA9					51.5	-0.23330688476562	anonymous	EN	59f020f5be399f0001e4a601	Brent	4	4	3	3	3	5	5	5	5	5	6	5	5	5	4	6	6	6	6	6	6	6	6	6	6	6	6	6	Between 30 and 50	Male	Yes
2017-10-27 06:55:30	2017-10-27 07:05:51	IP Address	95.144.191.110	100	620	True	2017-10-27 07:05:51	R_3IWT401874vuJzY					51.576507568359	-0.39739990234375	anonymous	EN	59ef23837f3d71000171e38b@email.prolific.ac	Barnardos	7	6	5	6	4	5	5	6	5	5	1	1	1	3	1	1	1	3	1	1	1	1	1	1	1	1	1	1	Between 30 and 50	Female	Yes
2017-10-27 06:59:09	2017-10-27 07:09:46	IP Address	194.35.222.5	100	637	True	2017-10-27 07:09:47	R_Ti2SoosIdXJCpXz					57.479095458984	-4.2239990234375	anonymous	EN	58d43fb77c08be0001c24830	UHI	8	8	7	6	7	7	7	7	7	7	1	1	1	1	1	1	1	1	1	1	1	1	1	1	1	1	1	1	Between 30 and 50	Female	Yes
2017-10-27 07:01:45	2017-10-27 07:10:04	IP Address	94.193.49.83	100	498	True	2017-10-27 07:10:05	R_30vI8XfOdl4h9tE					51.345001220703	0.73849487304688	anonymous	EN	5887944d3e1f290001aa75ff	LBG	9	10	6	7	6	7	7	7	6	7	6	7	7	7	6	6	6	6	7	7	7	7	7	6	6	7	7	7	Between 30 and 50	Male	Yes
2017-10-27 07:01:20	2017-10-27 07:10:55	IP Address	82.7.61.187	100	574	True	2017-10-27 07:10:55	R_22laEwmy3EzzfZX					51.656097412109	-3.8022003173828	anonymous	EN	57cd92663be60c00010155a8	The Post Office	6	6	4	4	5	5	6	6	6	6	4	4	4	4	4	4	4	4	4	4	5	5	5	6	6	5	6	4	Between 30 and 50	Female
2017-10-27 06:57:19	2017-10-27 07:11:24	IP Address	86.187.21.27	100	845	True	2017-10-27 07:11:25	R_3PMFbyFtZXoLLO7					51.496398925781	-0.12240600585938	anonymous	EN	59e6f06b5de9b000017ed165	Hsbc	8	8	6	5	5	5	6	6	7	5	4	5	4	4	5	4	5	5	3	5	5	3	3	5	4	4	5	5	Between 30 and 50	Male	Yes
2017-10-27 06:57:28	2017-10-27 07:15:00	IP Address	82.20.35.35	100	1051	True	2017-10-27 07:15:00	R_2ROKTs5e1aDNylZ					52.63330078125	-1.13330078125	anonymous	EN	59b8b8fa4a8015000194c44b	National Health Service	4	4	3	4	3	4	4	4	3	4	3	4	2	2	4	5	5	4	4	2	2	2	2	2	3	2	2	3	Older than 50	Female	Yes
2017-10-27 06:59:15	2017-10-27 07:15:49	IP Address	213.205.251.244	100	993	True	2017-10-27 07:15:49	R_2aFC7MElyoAj4cz					51.514205932617	-0.093093872070312	anonymous	EN	599bff1905a0e30001f20377	Nhs	10	10	7	5	5	5	7	7	7	7	7	7	4	7	7	4	7	7	7	7	7	5	6	6	4	5	7	5	Between 30 and 50	Female	Yes
2017-10-27 06:57:59	2017-10-27 07:16:32	IP Address	82.132.185.187	100	1112	True	2017-10-27 07:16:32	R_3n8FYU4RJxF2tVe					51.496398925781	-0.12240600585938	anonymous	EN	56819394c5767f000b1c7ec7	Nhs	8	8	6	3	6	6	6	6	5	3	5	5	4	5	3	4	5	5	5	5	5	5	5	5	7	5	5	5	Between 30 and 50	Male	Yes
2017-10-27 07:06:45	2017-10-27 07:16:53	IP Address	92.40.248.107	100	608	True	2017-10-27 07:16:53	R_2VO9O7ISZKr9coJ					51.514205932617	-0.093093872070312	anonymous	EN	56fae740aeaff7000c8db64b	Walsaal council	5	4	4	4	4	4	4	4	4	4	4	4	4	3	4	4	5	4	4	4	4	4	4	4	4	3	4	4	Between 30 and 50	Male
2017-10-27 07:07:49	2017-10-27 07:19:10	IP Address	146.199.66.149	100	680	True	2017-10-27 07:19:10	R_RdV5gMf7fHsLLa1					53.783294677734	-1.75	anonymous	EN	575d5df57c83cc000759accd	Barnsley Council	4	6	4	4	4	5	6	5	3	5	2	6	4	4	4	4	5	4	4	3	3	4	4	5	4	4	3	4	Between 30 and 50	Female	Yes
2017-10-27 07:02:32	2017-10-27 07:19:54	IP Address	86.9.43.186	100	1042	True	2017-10-27 07:19:54	R_3MborShM6uH9KqY					51.583297729492	0.19999694824219	anonymous	EN	590c5b82d919990001f8464f	NHS	7	8	7	5	4	6	7	6	7	6	1	1	1	1	4	1	1	5	1	3	3	3	1	3	1	1	1	6	Between 30 and 50	Female	Yes
2017-10-27 07:11:21	2017-10-27 07:23:07	IP Address	86.9.74.101	100	705	True	2017-10-27 07:23:07	R_yjAT1vvIc86Uz8R					53.13330078125	-1.1999969482422	anonymous	EN	59e51b54c0d35a0001294fda	Nottinghamshire county council	6	6	6	5	5	6	3	6	5	5	5	5	3	4	5	5	5	5	5	4	3	5	4	4	5	4	5	5	Between 30 and 50	Female	Yes
2017-10-27 07:12:23	2017-10-27 07:23:23	IP Address	146.66.54.33	100	660	True	2017-10-27 07:23:24	R_1geEoz6yY7ZRmmp					50.720504760742	-1.8795013427734	anonymous	EN	59801f280379b400014dff9c	Bournemouth and Christchurch NHS Trust	9	9	6	6	6	6	6	7	6	6	7	7	7	6	7	7	7	6	7	7	7	7	7	7	7	7	7	7	Between 30 and 50	Female	Yes
2017-10-27 07:15:41	2017-10-27 07:25:30	IP Address	70.182.160.60	100	588	True	2017-10-27 07:25:30	R_1EihEfPJ0rwRIT7					36.301803588867	-94.12149810791	anonymous	EN	573a8aca67421f000f191c52	Concur Technologies	8	4	6	6	6	3	6	6	6	6	6	6	6	4	3	6	6	3	6	6	6	6	6	6	4	5	6	6	Between 30 and 50	Male	Yes
2017-10-27 07:19:37	2017-10-27 07:28:23	IP Address	86.153.22.155	100	525	True	2017-10-27 07:28:23	R_1AZTfbvhkRSgkCd					50.844100952148	-0.11129760742188	anonymous	EN	58b5a090ddf4e000019336f3	the pensions regulator	4	3	2	5	3	6	6	6	5	5	4	4	1	2	2	1	4	3	3	3	3	3	4	3	2	1	2	2	Between 30 and 50	Male	Yes
2017-10-27 07:12:59	2017-10-27 07:28:28	IP Address	90.253.162.237	100	929	True	2017-10-27 07:28:28	R_1EfZlPUmwB5lO0J					51.449996948242	-2.5832977294922	anonymous	EN	5994b2ff7c41bc00012e5d12	Lakeland Carers	7	8	6	7	7	7	7	7	6	7	7	7	7	7	7	7	7	7	7	7	7	7	3	7	2	4	5	5	Between 30 and 50	Male	Yes
2017-10-27 07:21:26	2017-10-27 07:28:57	IP Address	162.238.211.96	100	451	True	2017-10-27 07:28:57	R_2rBZIfoKkIr6gxO					35.818099975586	-78.563598632812	anonymous	EN	55e896085e4d360010cc2e8a	Charlotte Russe	0	5	1	6	3	3	4	3	2	3	6	7	5	2	2	3	5	3	4	4	4	4	2	5	3	4	4	4	Younger than 30	Female	Yes
2017-10-27 07:19:28	2017-10-27 07:29:49	IP Address	82.24.159.196	100	620	True	2017-10-27 07:29:49	R_O1FbwdeyhHlb4e5					52.466705322266	-1.9167022705078	anonymous	EN	59ce7458faf42e00012b6b09	Hunkins Choice	8	9	6	6	6	6	6	6	6	6	7	7	7	7	7	7	7	7	7	7	7	7	6	7	6	6	6	7	Between 30 and 50	Female	Yes
2017-10-27 07:23:40	2017-10-27 07:32:38	IP Address	5.69.89.42	100	538	True	2017-10-27 07:32:39	R_3Gkqde3L8jkcKA9					53.416702270508	-3	anonymous	EN	58c1be8d3977190001f54020	Denbighshire county council	10	10	6	6	6	6	6	7	7	7	6	6	6	6	6	6	6	6	6	6	6	6	6	6	6	6	6	6	Younger than 30	Female
2017-10-27 07:24:32	2017-10-27 07:32:47	IP Address	86.167.219.67	100	495	True	2017-10-27 07:32:48	R_1ikZMQXtSQ8aOVG					55.029006958008	-1.5675964355469	anonymous	EN	59e7def5ac0af70001b36b50	TGI Fridays	9	9	7	6	6	7	7	7	7	6	7	7	7	6	6	6	7	7	7	7	7	7	6	7	6	7	7	7	Younger than 30	Female	Yes
2017-10-27 07:24:51	2017-10-27 07:33:34	IP Address	2.122.166.124	100	522	True	2017-10-27 07:33:34	R_1Nb5RUrOOGtYctY					55.949996948242	-3.1999969482422	anonymous	EN	59e5ffdf2f63d30001c8f803	West Lothian Council	9	8	7	7	6	6	6	6	6	6	6	6	4	1	4	3	6	5	6	6	5	4	4	5	5	4	5	4	Older than 50	Female	Yes
2017-10-27 07:26:41	2017-10-27 07:33:38	IP Address	81.155.31.121	100	417	True	2017-10-27 07:33:39	R_2ePelMSM3JV37uS					54.592407226562	-5.6909027099609	anonymous	EN	571dd9b913b1b70009be2d86	MS Amlin	6	6	5	5	5	4	6	5	6	4	5	5	6	4	3	5	5	5	6	6	6	5	5	6	5	5	5	5	Between 30 and 50	Male	Yes
2017-10-27 07:26:35	2017-10-27 07:34:45	IP Address	104.0.176.206	100	489	True	2017-10-27 07:34:45	R_3RsY0NULSI0PrWF					42.7626953125	-84.44270324707	anonymous	EN	59e3b0252f63d30001c8f6f9	LCC	8	8	5	6	5	5	5	5	6	6	4	4	4	4	4	4	3	4	5	4	3	4	4	4	4	4	3	4	Older than 50	Female	Yes
2017-10-27 07:23:27	2017-10-27 07:34:56	IP Address	129.12.219.130	100	688	True	2017-10-27 07:34:56	R_1JFlXGFAev71fJB					51.306793212891	1.0429992675781	anonymous	EN	5798f7a116020100010411ac	Strood academy	6	7	4	4	4	5	5	5	5	5	5	4	5	5	4	5	5	5	4	5	5	4	3	5	3	3	4	4	Older than 50	Female	Yes
2017-10-27 07:22:27	2017-10-27 07:36:37	IP Address	72.196.115.207	100	849	True	2017-10-27 07:36:37	R_2PbtzygNPskGvc1					29.676605224609	-82.385498046875	anonymous	EN	58480ff24561780001340669	OFFICE DEPOT	8	6	6	6	6	6	6	6	6	6	6	6	5	4	5	5	6	5	6	5	5	5	3	5	3	5	6	6	Between 30 and 50	Male	Yes
2017-10-27 07:28:05	2017-10-27 07:37:58	IP Address	2.27.53.105	100	593	True	2017-10-27 07:37:58	R_3JJik3R5kS4PyUO					51.613098144531	-3.4035949707031	anonymous	EN	599153b99d487e0001ac3b08	Rhondda Cynon Taf County Borough Council	6	8	5	5	4	5	5	6	6	5	7	5	5	5	3	7	7	6	6	6	6	6	6	6	5	5	6	5	Older than 50	Female	Yes
2017-10-27 07:33:47	2017-10-27 07:39:43	IP Address	147.188.20.196	100	356	True	2017-10-27 07:39:44	R_3ewOfyipxDBtfro					52.466705322266	-1.9167022705078	anonymous	EN	59ada3241059c50001afa98c	University of Birmingham	8	7	7	4	6	4	6	5	5	5	5	6	4	3	5	4	5	4	3	5	5	4	3	5	5	5	5	6	Older than 50	Male	Yes
2017-10-27 07:29:33	2017-10-27 07:41:12	IP Address	217.42.116.36	100	699	True	2017-10-27 07:41:13	R_3fYODtaWBbYDeJR					51.666702270508	-1.2832946777344	anonymous	EN	5697ed048d9be60005879f4f	Informa	8	8	5	5	4	5	6	4	6	5	6	6	5	4	4	5	6	4	5	5	5	6	4	6	6	4	6	6	Older than 50	Female	Yes
2017-10-27 07:28:13	2017-10-27 07:41:17	IP Address	94.3.117.56	100	784	True	2017-10-27 07:41:17	R_1OCCdJLgWZZ4Zbx					50.833297729492	-0.14999389648438	anonymous	EN	597a2e1b7fd75300013446c3	Crown Prosecution Service	7	7	5	5	5	5	6	6	5	5	3	2	1	1	2	1	2	5	3	3	3	3	1	3	2	1	1	1	Older than 50	Male	Yes
2017-10-27 07:33:18	2017-10-27 07:42:00	IP Address	194.29.71.111	100	522	True	2017-10-27 07:42:01	R_1QrYiDaNESI6p5Q					53.466293334961	-2.1342010498047	anonymous	EN	591efbd1ff8a030001e8e595	kellogg	9	10	7	7	6	6	6	7	7	7	6	7	6	7	6	6	7	5	7	5	6	7	6	5	6	6	7	4	Between 30 and 50	Male	Yes
2017-10-27 07:35:15	2017-10-27 07:42:12	IP Address	83.216.143.94	100	417	True	2017-10-27 07:42:12	R_2bHlCPGLMzejx5J					52.899993896484	-2.4667053222656	anonymous	EN	5964f6f6a670a100019423e3	Sainsburys	5	6	3	1	2	3	5	5	2	3	5	5	1	2	5	5	5	5	3	4	5	3	1	5	5	1	5	6	Between 30 and 50	Male	Yes
2017-10-27 07:37:59	2017-10-27 07:43:49	IP Address	77.103.169.76	100	350	True	2017-10-27 07:43:49	R_1FmQY3fXVxTH2K8					51.733306884766	0.48330688476562	anonymous	EN	552380a4fdf99b4c5cdc29b1	Cardiff University	7	7	5	6	6	6	6	5	6	5	4	5	3	3	3	3	4	3	3	4	4	3	3	3	3	3	3	3	Older than 50	Female	Yes
2017-10-27 07:34:51	2017-10-27 07:46:43	IP Address	82.132.237.116	100	711	True	2017-10-27 07:46:43	R_1NDfJkDXJZqeyH5					51.496398925781	-0.12240600585938	anonymous	EN	5969e7c6739fc30001e0af37	ACCESS	6	9	5	6	7	7	6	7	6	4	6	5	6	6	4	4	6	6	7	6	5	6	5	6	4	5	6	6	Between 30 and 50	Female	Yes
2017-10-27 07:19:38	2017-10-27 07:47:26	IP Address	204.94.39.138	100	1667	True	2017-10-27 07:47:26	R_x3LyaBz221GjP8J					40.466094970703	-88.903396606445	anonymous	EN	56c3cbeb11e0940006d43f90	Randstad	6	9	7	6	7	6	7	7	7	5	6	4	5	6	4	6	6	6	7	7	7	7	7	7	6	7	7	4	Older than 50	Female
2017-10-27 07:29:48	2017-10-27 07:47:59	IP Address	198.12.124.244	100	1090	True	2017-10-27 07:47:59	R_3KUzmb4TTgCPSmb					28.004302978516	-82.545997619629	anonymous	EN	59d2afe3aeef3b0001021c10	Bankin	10	10	7	7	7	7	7	7	7	7	7	7	7	7	7	7	7	7	7	7	7	7	7	7	7	7	7	7	Younger than 30	Male	Yes
2017-10-27 07:29:59	2017-10-27 07:48:30	IP Address	82.35.194.158	100	1111	True	2017-10-27 07:48:30	R_yHAczV19CmtHpC1					52.526397705078	-1.0921936035156	anonymous	EN	57a0a143913c710001976735@email.prolific.ac	Leicestershire County Council	7	6	5	6	5	5	4	5	5	5	6	6	5	3	5	6	5	5	6	4	3	3	3	4	6	4	6	7	Older than 50	Female	Yes
2017-10-27 07:41:40	2017-10-27 07:49:54	IP Address	73.23.145.123	100	493	True	2017-10-27 07:49:55	R_3PB4K59FwtCG2Qi					26.399703979492	-81.701103210449	anonymous	EN	597bfd01ae36d500016cb921	ruby tuesday	10	8	7	7	7	7	7	7	7	7	4	6	6	2	5	6	6	6	6	6	6	6	2	6	2	6	5	4	Between 30 and 50	Female	Yes
2017-10-27 07:35:08	2017-10-27 07:52:38	IP Address	97.101.207.234	100	1049	True	2017-10-27 07:52:38	R_XXrTdbxNhZYguHf					28.325698852539	-80.612197875977	anonymous	EN	5825dc1f7fcbaa000134776e	G4S Secure Solutions	4	5	5	5	6	6	6	6	5	5	5	4	4	3	3	3	4	5	4	3	3	5	3	3	4	2	4	3	Between 30 and 50	Male	Yes
2017-10-27 07:52:43	2017-10-27 08:02:29	IP Address	151.226.223.33	100	585	True	2017-10-27 08:02:29	R_VPcVRonSz9zxbGN					51.433303833008	-1	anonymous	EN	59236837989cc20001414f5c	Swift	3	5	4	5	5	6	7	7	1	7	1	2	1	1	1	1	1	7	1	1	1	3	3	3	1	1	4	1	Older than 50	Female	Yes
2017-10-27 07:50:33	2017-10-27 08:03:46	IP Address	216.163.148.177	100	793	True	2017-10-27 08:03:47	R_3JxaXa7iYUjwdac					41.664093017578	-85.000297546387	anonymous	EN	59c424ffe3a73b00011a8f27	MSD of Steuben County	7	8	7	7	6	6	7	7	7	7	6	6	6	7	3	3	6	6	6	6	7	7	7	7	5	6	6	5	Younger than 30	Female	Yes
2017-10-27 07:54:24	2017-10-27 08:05:49	IP Address	206.142.225.196	100	685	True	2017-10-27 08:05:50	R_06zB1obbNmua7f3					51.496398925781	-0.12240600585938	anonymous	EN	5925fc00121ca6000184c071	Royal Mail	7	7	5	5	5	5	5	5	5	5	4	4	4	4	4	4	4	4	4	4	4	4	4	4	4	4	4	4	Older than 50	Male	Yes
2017-10-27 07:52:31	2017-10-27 08:08:56	IP Address	90.213.199.218	100	984	True	2017-10-27 08:08:56	R_3RfTnXh4VPb6QIZ					52.416702270508	-1.5500030517578	anonymous	EN	59d35573a109d900012d70e8	Ash Green	9	7	4	7	4	7	7	7	5	5	7	7	7	7	7	7	7	7	7	7	7	7	7	7	7	7	7	7	Between 30 and 50	Male	Yes
2017-10-27 08:04:14	2017-10-27 08:08:57	IP Address	2.30.91.158	100	282	True	2017-10-27 08:08:58	R_4MYSocpC29rFD3P					51.88330078125	0.89999389648438	anonymous	EN	5689916dd3d6a7000aa1cbf0	Great Dunmow Primary School	8	7	4	5	6	5	5	6	5	4	5	4	4	3	5	4	3	3	5	5	5	4	4	4	6	4	4	4	Older than 50	Female
2017-10-27 08:01:01	2017-10-27 08:09:46	IP Address	82.20.106.106	100	525	True	2017-10-27 08:09:46	R_24LVcoY5qkhhtdp					53.550003051758	-2.11669921875	anonymous	EN	5988bead492e910001deefd8	Warehouse operative	7	9	6	6	5	6	6	7	7	6	6	7	7	4	4	5	5	6	7	6	6	7	4	6	5	5	5	6	Between 30 and 50	Male	Yes
2017-10-27 08:01:19	2017-10-27 08:09:54	IP Address	5.64.160.18	100	514	True	2017-10-27 08:09:54	R_ZmCzZ4T4YktTKFj					52.416702270508	-1.5500030517578	anonymous	EN	59ea5245be399f0001e4a188	Civentry council	6	9	6	5	5	7	6	7	6	5	3	3	3	1	1	3	2	3	3	2	5	2	2	2	2	2	2	2	Between 30 and 50	Male	Yes
2017-10-27 08:01:05	2017-10-27 08:10:33	IP Address	109.148.19.186	100	568	True	2017-10-27 08:10:33	R_1mjYUGFO7WNI5R4					53.716705322266	-1.8500061035156	anonymous	EN	59d383ecd2279700011999e2	Local Authority	7	7	5	6	5	5	5	6	6	6	7	7	7	7	6	7	7	7	7	7	7	7	6	6	7	6	7	7	Between 30 and 50	Female	Yes
2017-10-27 08:04:36	2017-10-27 08:13:49	IP Address	86.146.76.251	100	552	True	2017-10-27 08:13:49	R_Dw5s9EIZDMdkDOF					53.033294677734	-0.93330383300781	anonymous	EN	5853af790f6b5500018652cd	Nottingham city council	7	8	6	6	6	6	6	7	6	6	6	7	7	7	3	6	6	5	7	6	6	6	6	6	7	7	7	5	Between 30 and 50	Female	Yes
2017-10-27 08:02:06	2017-10-27 08:13:51	IP Address	94.174.17.206	100	705	True	2017-10-27 08:13:51	R_2bNbs80gPDeedw3					52.585296630859	-1.9839935302734	anonymous	EN	594f9f32c58c85000101dbd2	Greenfield school	5	5	4	5	5	5	6	5	5	5	3	3	3	6	5	5	5	5	4	3	4	4	4	5	4	3	3	2	Older than 50	Female	Yes
2017-10-27 07:58:35	2017-10-27 08:14:02	IP Address	81.105.220.17	100	926	True	2017-10-27 08:14:02	R_1Kjpeu0XyjKIrCA					53.399993896484	-3.11669921875	anonymous	EN	59de79e37f3d71000171d8ad	Schuh Retail and Local Authority Council	9	8	6	5	6	7	6	6	7	6	6	6	6	6	4	7	7	6	6	6	6	6	7	7	5	6	6	4	Between 30 and 50	Female	Yes
2017-10-27 08:07:35	2017-10-27 08:14:39	IP Address	2.26.91.76	100	424	True	2017-10-27 08:14:39	R_1cUR7bxNg7MnJad					50.997695922852	-0.10310363769531	anonymous	EN	595804ea8b58be00012c25a1	LSE	8	8	6	6	6	6	6	6	6	6	6	6	5	5	5	5	6	5	5	5	5	6	5	5	6	5	5	6	Between 30 and 50	Male	Yes
2017-10-27 08:09:19	2017-10-27 08:16:13	IP Address	171.33.144.28	100	413	True	2017-10-27 08:16:13	R_2S1yKiJaDn1m1Vk					51.492706298828	-0.25799560546875	anonymous	EN	59229aa5aafa2c000140a492	Tullow Oil	6	4	4	5	5	5	6	4	7	6	5	4	5	3	2	2	5	6	5	5	5	6	4	6	2	3	6	4	Between 30 and 50	Male	Yes
2017-10-27 08:10:33	2017-10-27 08:17:37	IP Address	82.39.171.51	100	424	True	2017-10-27 08:17:37	R_1NlI5I8WGMdGfky					52.410705566406	-1.8195037841797	anonymous	EN	56e00cc1a3b1470005c50a66	Nhs	8	7	5	6	4	6	5	5	5	4	6	6	6	6	4	2	6	4	6	5	6	6	6	6	4	5	6	3	Between 30 and 50	Female
2017-10-27 08:12:36	2017-10-27 08:18:02	IP Address	109.150.100.143	100	325	True	2017-10-27 08:18:03	R_3lQgmCQjXjIwq79					55.941696166992	-3.0498962402344	anonymous	EN	595ecb713b8ae40001636160	hobbycraft	9	7	7	7	7	7	7	7	7	7	7	7	7	7	7	7	7	7	7	7	7	7	7	7	7	7	7	7	Between 30 and 50	Male	Yes
2017-10-27 08:12:38	2017-10-27 08:18:10	IP Address	78.151.77.67	100	331	True	2017-10-27 08:18:10	R_1mREblrbE7sSTmc					53.433303833008	-1.3500061035156	anonymous	EN	59dfb5b462637600014a7339@email.prolific.ac	Capita	9	10	6	6	6	7	7	7	7	7	6	6	6	6	5	6	6	6	6	6	6	4	6	6	3	5	6	4	Between 30 and 50	Female	Yes
2017-10-27 07:55:35	2017-10-27 08:18:56	IP Address	63.246.135.197	100	1401	True	2017-10-27 08:18:56	R_1MWYyuL2b2kEbMs					33.905807495117	-84.180297851562	anonymous	EN	584ef3f6733c730001a5c3c5	T Mobile	10	10	7	5	7	7	7	7	1	7	7	7	7	1	1	4	7	1	1	7	7	7	7	7	7	3	7	7	Older than 50	Male	Yes
2017-10-27 07:57:45	2017-10-27 08:19:35	IP Address	90.195.135.125	100	1309	True	2017-10-27 08:19:35	R_1fcGUkqluxKX14x					53.283294677734	-2.8999938964844	anonymous	EN	59c12dc48e6ea10001f7b2a3	Sainsburys	6	7	4	5	3	4	4	6	6	6	3	4	2	1	5	2	1	3	4	2	3	4	3	5	1	2	3	2	Between 30 and 50	Female	Yes
2017-10-27 08:06:06	2017-10-27 08:20:57	IP Address	158.234.250.71	100	891	True	2017-10-27 08:20:57	R_2YSxaMO8KO3q7fa					51.833297729492	-2.25	anonymous	EN	59f2294840333e00017edfef	cgi	7	8	5	5	6	7	6	7	6	6	4	5	3	2	4	2	3	4	3	4	4	3	2	4	2	2	2	4	Between 30 and 50	Female	Yes
2017-10-27 08:16:41	2017-10-27 08:21:48	IP Address	31.93.229.220	100	307	True	2017-10-27 08:21:49	R_2CkVoC0hNGbM2KV					53.699996948242	-1.4167022705078	anonymous	EN	59cd1f0c19d3170001b1d21d	Network Rail	8	9	6	5	5	5	5	6	6	5	5	6	5	5	3	5	6	5	4	6	5	6	6	6	5	4	5	5	Between 30 and 50	Male	Yes
2017-10-27 08:08:16	2017-10-27 08:22:42	IP Address	213.249.175.84	100	866	True	2017-10-27 08:22:42	R_7aBsZxQBxde1R6h					53.716705322266	-0.33329772949219	anonymous	EN	5974db749857fb00014c4191	IT Solutions	8	8	6	6	5	6	6	6	6	5	6	5	6	6	5	5	6	5	5	6	6	5	6	5	6	5	5	6	Between 30 and 50	Male	Yes
2017-10-27 08:18:45	2017-10-27 08:25:37	IP Address	94.194.103.191	100	412	True	2017-10-27 08:25:38	R_1fa7S8Hu7rYZmsF					54.600006103516	-1.5500030517578	anonymous	EN	59e4f751e75b450001a6916e	Greencore	7	7	5	4	5	6	6	6	5	6	7	6	5	6	2	6	7	2	7	6	7	7	5	6	7	5	6	5	Older than 50	Female	Yes
2017-10-27 08:12:29	2017-10-27 08:25:39	IP Address	86.143.130.166	100	789	True	2017-10-27 08:25:39	R_3po5mTG6ncLWG9O					54.583297729492	-5.9333038330078	anonymous	EN	59784c765cde890001dc050	Nhs	8	7	7	6	7	7	7	7	7	7	1	1	3	1	4	1	1	5	1	3	3	1	4	2	1	1	1	3	Older than 50	Female	Yes
2017-10-27 08:19:13	2017-10-27 08:26:25	IP Address	5.67.203.97	100	431	True	2017-10-27 08:26:25	R_bfw7oApb93UzZYd					53.583297729492	-2.4333038330078	anonymous	EN	59e6585c2f63d30001c8f9b2	Radcliffe Primary School	8	9	5	6	6	6	6	6	6	6	6	6	6	6	6	4	6	5	6	6	6	6	6	6	6	6	6	6	Between 30 and 50	Female	Yes
2017-10-27 08:18:09	2017-10-27 08:29:25	IP Address	144.173.226.144	100	676	True	2017-10-27 08:29:26	R_2e3uALZZzmP5Z84					50.699996948242	-3.5332946777344	anonymous	EN	563691f5dc62e5000fcb4076	University of Exeter	8	9	5	7	5	6	6	6	6	5	7	6	7	6	5	7	6	7	7	7	7	7	5	6	7	5	7	5	Between 30 and 50	Female
2017-10-27 08:23:10	2017-10-27 08:30:17	IP Address	146.227.0.34	100	427	True	2017-10-27 08:30:18	R_3n0fcEWVXVWx0az					52.63330078125	-1.13330078125	anonymous	EN	57d2db0e90eba30001b2443a	All Saints	8	7	5	4	5	5	5	4	4	3	6	6	5	5	5	5	6	4	5	5	6	6	4	5	5	6	6	7	Younger than 30	Female	Yes
2017-10-27 08:19:15	2017-10-27 08:33:45	IP Address	172.87.162.150	100	870	True	2017-10-27 08:33:46	R_3PTfV2AMMNRdEFX					32.468002319336	-96.987297058105	anonymous	EN	59ead61177860e00015133e0	Harmony Public Schools	9	9	7	7	7	7	7	7	6	7	6	7	7	7	1	5	7	5	6	6	7	6	6	7	5	7	7	6	Between 30 and 50	Female	Yes
2017-10-27 08:24:43	2017-10-27 08:34:58	IP Address	86.141.117.157	100	615	True	2017-10-27 08:34:58	R_3QWpkUikzPRNFOc					53.416702270508	-3	anonymous	EN	590a62c0ae44b5000105ba28	Gregg	3	6	2	3	3	4	4	4	3	3	5	4	5	4	3	4	4	4	5	4	4	4	5	5	4	4	5	5	Younger than 30	Male	Yes
2017-10-27 08:26:47	2017-10-27 08:35:03	IP Address	82.45.117.73	100	496	True	2017-10-27 08:35:04	R_1dMhw7gOqPVPu29					51.449996948242	-2.5832977294922	anonymous	EN	587d0298e4404c0001c9d12e	O2	4	6	1	5	4	5	4	6	6	5	7	4	5	3	3	4	5	6	7	6	3	5	4	4	4	4	3	4	Younger than 30	Female	Yes
2017-10-27 08:17:40	2017-10-27 08:39:15	IP Address	104.129.194.70	100	1295	True	2017-10-27 08:39:16	R_2y18mFEXGqoEKTR					38.831802368164	-77.288803100586	anonymous	EN	59d38a2f862b67000119d775	morgan stanley	3	3	7	7	7	7	7	7	4	5	7	7	7	4	1	1	4	7	4	4	4	4	1	4	1	4	7	4	Between 30 and 50	Male	Yes
2017-10-27 08:39:22	2017-10-27 08:41:48	IP Address	152.10.144.94	100	145	True	2017-10-27 08:41:48	R_27fMcF0yxBEcWOE					36.221298217773	-81.713401794434	anonymous	EN	59da6cd4cfaf740001611599	App state	10	10	5	5	5	5	4	4	5	5	5	5	6	5	5	6	6	6	6	6	6	6	5	6	6	5	5	5	Between 30 and 50	Male	Yes
2017-10-27 08:35:25	2017-10-27 08:48:28	IP Address	109.150.163.161	100	782	True	2017-10-27 08:48:28	R_2RUtEOCk652Fcuz					50.716705322266	-1.1667022705078	anonymous	EN	59dd1e63ac0af70001b36342	TESCO	7	8	5	5	5	6	5	6	6	6	6	5	6	5	4	4	5	4	4	6	5	5	4	4	4	4	4	4	Between 30 and 50	Female	Yes
2017-10-27 08:41:05	2017-10-27 08:48:50	IP Address	90.196.223.218	100	464	True	2017-10-27 08:48:50	R_24zTApEyBoxqQKt					50.396392822266	-4.1385955810547	anonymous	EN	59c58e0221454d000194c0a6	Tesco	7	7	5	5	5	6	6	5	6	5	5	6	5	5	5	5	5	5	5	5	5	5	5	5	6	6	6	5	Between 30 and 50	Female	Yes
2017-10-27 08:39:06	2017-10-27 08:49:17	IP Address	94.5.175.105	100	610	True	2017-10-27 08:49:17	R_1gApLnOoB73GOAA					53.466293334961	-2.1342010498047	anonymous	EN	599d5faf8b3f2400014bd142	Dbn lighting	8	7	6	6	6	7	7	7	7	7	7	7	7	6	7	7	7	7	7	7	7	7	7	7	7	7	7	7	Older than 50	Male	Yes
2017-10-27 08:40:46	2017-10-27 08:51:23	IP Address	90.210.1.15	100	637	True	2017-10-27 08:51:23	R_1RnU2IiHkO3HJ29					51.388702392578	1.4049987792969	anonymous	EN	59982afab5566b0001aa842b	Tesco	6	6	4	3	4	5	5	5	5	5	5	4	5	4	5	6	6	5	5	5	5	5	5	4	5	4	4	5	Between 30 and 50	Female	Yes
2017-10-27 08:45:48	2017-10-27 08:51:35	IP Address	90.206.40.59	100	346	True	2017-10-27 08:51:35	R_3nIVPNgIIo4dN9q					53.416702270508	-3	anonymous	EN	55a77810fdf99b444b9d255c	Manchester Metropolitan University	7	6	5	5	5	6	5	6	6	5	5	6	5	3	4	4	6	5	5	5	5	4	6	5	5	5	6	6	Between 30 and 50	Female
2017-10-27 08:42:45	2017-10-27 08:52:13	IP Address	80.2.218.51	100	567	True	2017-10-27 08:52:13	R_1kUEXRK2tPkwhtD					52.680801391602	-1.9275970458984	anonymous	EN	595f80f9c2d110000109f735	sherbrooke primary	8	7	5	5	5	6	6	5	5	5	6	5	5	5	4	4	7	6	6	6	6	6	5	5	5	5	6	5	Older than 50	Female	Yes
2017-10-27 08:44:02	2017-10-27 08:52:38	IP Address	64.95.43.10	100	515	True	2017-10-27 08:52:39	R_2YRQ62M3ed54spE					40.671401977539	-73.936096191406	anonymous	EN	5787014f2fc0d400012c6941	District Council 37	7	7	6	6	6	7	6	6	6	6	7	7	6	7	4	5	6	5	6	7	7	7	4	6	6	6	7	6	Between 30 and 50	Female	Yes
2017-10-27 08:42:18	2017-10-27 08:53:45	IP Address	82.132.222.142	100	687	True	2017-10-27 08:53:45	R_1n9Da58S2qsab08					51.496398925781	-0.12240600585938	anonymous	EN	596a7bf6670f410001fe9903	Nhs	7	9	5	4	6	6	6	6	4	4	5	6	5	6	4	4	7	5	4	6	5	5	5	5	5	5	5	5	Between 30 and 50	Male	Yes
2017-10-27 08:47:37	2017-10-27 08:54:07	IP Address	74.119.160.25	100	389	True	2017-10-27 08:54:07	R_2xQ4xFKdanTV7yU					25.78059387207	-80.182601928711	anonymous	EN	59cd8ecffaf42e00012b6a6e	Nhs	6	7	4	5	4	4	5	5	5	5	5	5	4	5	5	5	4	5	4	5	4	4	5	4	4	4	5	5	Between 30 and 50	Female	Yes
2017-10-27 08:48:09	2017-10-27 08:54:40	IP Address	71.9.181.142	100	390	True	2017-10-27 08:54:40	R_12fZ3gCeMxZdClf					35.717407226562	-86.892601013184	anonymous	EN	5976c35f7c7f6f000188e737	On the Ball, LLC	7	8	5	5	6	5	6	6	6	6	6	5	6	3	4	5	5	6	5	6	6	6	5	6	5	6	5	7	Between 30 and 50	Male	Yes
2017-10-27 08:42:40	2017-10-27 08:56:17	IP Address	146.184.160.23	100	817	True	2017-10-27 08:56:18	R_3fIewTyw8KTds7n					40.785003662109	-73.406196594238	anonymous	EN	563b8f40be9cac000faaad8b	Canon	7	7	6	5	6	7	6	7	6	5	4	4	3	3	3	3	5	4	4	4	3	3	3	3	3	3	4	3	Between 30 and 50	Male	Yes
2017-10-27 08:47:27	2017-10-27 08:56:36	IP Address	86.166.174.146	100	549	True	2017-10-27 08:56:36	R_3s0wUH1CkJDv4Rl					51.514205932617	-0.093093872070312	anonymous	EN	59158e1d559dca00013fb3bd	Tfl	7	7	6	6	6	7	7	7	7	7	5	5	5	1	3	5	5	5	4	3	3	3	3	4	3	5	5	5	Between 30 and 50	Male	Yes
2017-10-27 08:55:33	2017-10-27 08:59:09	IP Address	98.4.47.5	100	216	True	2017-10-27 08:59:10	R_26hVbC4ucluCE2Y					42.905700683594	-78.626403808594	anonymous	EN	59296fb2e8a7ff000163f033	dr dereks	8	8	6	6	6	6	6	6	6	6	6	6	6	6	4	6	6	4	6	6	6	6	6	6	4	6	5	6	Between 30 and 50	Male	No
2017-10-27 08:53:10	2017-10-27 08:59:10	IP Address	194.203.212.39	100	360	True	2017-10-27 08:59:10	R_1nUag5NktJ03JsG					51.433303833008	-1	anonymous	EN	5922dee31940f300010ef755	Verizon	4	6	5	5	3	3	4	4	4	2	5	2	3	2	3	4	3	3	4	5	5	3	2	2	3	2	3	6	Between 30 and 50	Male	Yes
2017-10-27 08:53:29	2017-10-27 09:01:24	IP Address	148.177.96.117	100	475	True	2017-10-27 09:01:24	R_1lsJ8GfaULQCkPq					40.571502685547	-74.640296936035	anonymous	EN	55bfee25fdf99b56b50179eb	Johnson & Johnson	6	4	3	3	2	3	5	5	5	3	5	5	3	3	5	5	5	5	6	6	6	6	3	5	5	3	6	2	Older than 50	Male	Yes
2017-10-27 08:49:06	2017-10-27 09:01:45	IP Address	81.102.75.78	100	758	True	2017-10-27 09:01:45	R_29iy6gILtt3Kr2b					52.199996948242	0.11669921875	anonymous	EN	5949846c6d5cac0001885e85	Three and Churchill College	8	8	5	6	6	7	5	7	5	6	6	6	6	5	6	5	6	5	4	6	5	5	6	6	5	5	6	6	Between 30 and 50	Male
2017-10-27 08:53:41	2017-10-27 09:04:59	IP Address	24.209.229.22	100	678	True	2017-10-27 09:05:00	R_2B8RLv0RvEhCPx2					39.638900756836	-84.404998779297	anonymous	EN	55aeaeb3fdf99b5c769f1f7c	Reed Elsevier	2	3	3	4	3	4	3	4	2	3	5	5	5	3	4	5	6	5	6	3	4	5	2	5	6	2	5	5	Between 30 and 50	Female	Yes
2017-10-27 08:58:50	2017-10-27 09:06:37	IP Address	86.168.45.6	100	467	True	2017-10-27 09:06:38	R_TipckSMqq8RXIf7					52.195999145508	-1.1383972167969	anonymous	EN	59b82d6c11212f0001cd10ac	Care buraeu	7	5	6	5	5	5	5	6	6	6	5	5	5	6	5	6	6	4	5	6	6	6	5	5	6	4	4	6	Between 30 and 50	Female	Yes
2017-10-27 08:59:40	2017-10-27 09:06:52	IP Address	73.90.211.98	100	431	True	2017-10-27 09:06:53	R_2Y32AKVF5TdKF7R					38.47380065918	-121.44340515137	anonymous	EN	57d6dd8d6598aa000199188b	CA State	6	6	6	5	5	6	6	6	5	5	5	5	3	3	3	4	4	4	4	2	3	3	4	3	2	3	3	6	Older than 50	Male	Yes
2017-10-27 09:00:52	2017-10-27 09:07:34	IP Address	82.132.224.158	100	401	True	2017-10-27 09:07:35	R_3oUa1vWpiSSbLrs					51.496398925781	-0.12240600585938	anonymous	EN	56ab71a569b24700065cbddd	Bso	7	8	6	5	6	5	6	6	5	5	6	7	6	6	6	6	7	3	6	6	7	7	6	7	6	6	7	6	Between 30 and 50	Male	Yes
2017-10-27 09:02:42	2017-10-27 09:11:10	IP Address	81.100.81.83	100	508	True	2017-10-27 09:11:10	R_YcfwFwObKKPjqtb					50.816696166992	-1.2333068847656	anonymous	EN	5366a3f1fdf99b66dd29912c	Hampshire County Council	7	9	6	6	6	6	6	6	6	6	4	4	4	4	4	4	4	4	4	4	4	4	4	4	4	4	4	4	Between 30 and 50	Male
2017-10-27 09:08:01	2017-10-27 09:11:17	IP Address	198.239.77.117	100	195	True	2017-10-27 09:11:18	R_3mlrMGYRylIbFvv					47.037902832031	-122.90069580078	anonymous	EN	5914a7d70ceb0a0001498166	Lewis Entertainment	8	8	5	4	5	5	4	4	5	4	5	5	3	4	4	3	4	3	5	5	4	5	5	4	5	5	4	5	Between 30 and 50	Female	Yes
2017-10-27 09:04:46	2017-10-27 09:13:18	IP Address	94.72.245.137	100	511	True	2017-10-27 09:13:18	R_RlsDLTB5F7STrm9					53.716705322266	-0.33329772949219	anonymous	EN	5992f3b9004c4f0001cc81ac	Hull city council	3	3	3	6	3	5	4	4	2	5	1	5	1	1	4	1	3	6	3	3	5	2	2	2	2	2	2	4	Between 30 and 50	Male	Yes
2017-10-27 08:59:42	2017-10-27 09:14:22	IP Address	71.29.178.20	100	880	True	2017-10-27 09:14:23	R_3O8gJufD5GPL6Ed					38.015899658203	-84.484703063965	anonymous	EN	5935f49ce2768f0001fe7cc7	Lexington Public Library	8	8	6	6	6	6	6	6	5	6	7	7	7	6	6	6	7	6	6	7	7	7	6	7	6	7	7	6	Between 30 and 50	Male	Yes
2017-10-27 09:08:29	2017-10-27 09:15:19	IP Address	77.101.21.196	100	410	True	2017-10-27 09:15:20	R_3feG6WssM1MVndV					54.949996948242	-1.6499938964844	anonymous	EN	597fa2d8fc90e000011c586d	NHS	6	9	4	5	4	4	6	5	4	3	3	5	3	2	3	4	3	5	5	5	4	4	2	3	3	4	4	3	Older than 50	Female	Yes
2017-10-27 08:53:07	2017-10-27 09:17:15	IP Address	165.225.80.125	100	1448	True	2017-10-27 09:17:16	R_28NXdUyFhISkU8Z					51.496398925781	-0.12240600585938	anonymous	EN	58b74a11211f4500013aa629	Penguin Books	3	7	4	4	5	6	5	6	4	4	6	6	6	6	5	6	6	3	6	6	6	6	4	5	6	4	6	6	Between 30 and 50	Female	Yes
2017-10-27 09:10:41	2017-10-27 09:18:01	IP Address	37.152.221.15	100	440	True	2017-10-27 09:18:02	R_3suAB3QMkv8r7hA					51.038299560547	-2.2760925292969	anonymous	EN	5923469c0a664f0001dee2bb	Ashleigh	8	7	7	7	6	7	7	7	7	7	6	6	6	7	7	6	7	6	6	7	6	6	7	7	6	6	6	6	Between 30 and 50	Female	Yes
2017-10-27 09:02:13	2017-10-27 09:18:42	IP Address	129.32.224.75	100	989	True	2017-10-27 09:18:43	R_1jdI4R3vaMClh7d					39.977401733398	-75.145202636719	anonymous	EN	597437afb73d420001ef01e2	Kiwi	7	7	7	6	6	6	7	7	7	6	6	7	7	7	6	3	5	7	4	7	6	5	5	7	7	5	6	7	Between 30 and 50	Male	Yes
2017-10-27 09:13:51	2017-10-27 09:20:15	IP Address	95.147.107.221	100	384	True	2017-10-27 09:20:16	R_339iXHbjlShKCVV					53.268295288086	-3.5007934570312	anonymous	EN	58794c1e327dab000199ea58	Don’t work	7	9	6	6	6	6	6	7	6	4	3	3	3	3	3	3	3	3	3	3	3	3	3	3	5	1	1	4	Older than 50	Female	Yes
2017-10-27 09:12:04	2017-10-27 09:22:02	IP Address	86.176.69.172	100	597	True	2017-10-27 09:22:02	R_BDGzFT3GdpRD00p					51.326400756836	-0.10110473632812	anonymous	EN	56b1e9b31a4edf000634a0cb	FTSE Russell	7	6	6	3	4	4	3	6	5	4	5	6	5	4	4	6	7	5	4	6	6	6	7	6	6	6	6	6	Between 30 and 50	Female	No
2017-10-27 09:10:55	2017-10-27 09:22:56	IP Address	109.156.143.120	100	721	True	2017-10-27 09:22:57	R_3jSTi5WoORTYYlQ					53.324096679688	-1.9129028320312	anonymous	EN	57fa59ee279ffd000124c9ca	Morrisons plc	9	9	6	6	6	6	6	6	6	6	6	6	5	6	5	6	6	5	6	6	6	6	5	6	6	5	6	6	Older than 50	Female	Yes
2017-10-27 09:18:15	2017-10-27 09:23:40	IP Address	109.146.95.102	100	324	True	2017-10-27 09:23:40	R_27rPx4B4aO56d51					51.406692504883	0.85769653320312	anonymous	EN	571ceeb64ca277000953d1c1	Sainsbury's	7	7	6	4	5	6	5	6	5	4	5	6	7	4	5	6	4	3	5	6	5	4	5	5	4	3	4	4	Between 30 and 50	Female	Yes
2017-10-27 09:18:18	2017-10-27 09:24:33	IP Address	31.54.255.144	100	375	True	2017-10-27 09:24:34	R_1Qln6t6BHCl6RVu					53.417205810547	-2.7109069824219	anonymous	EN	5984c95f0d58e900018fbcd3	Knowsley council	6	7	5	5	3	4	5	6	4	5	3	4	4	5	4	5	5	5	4	4	6	3	4	4	3	3	2	2	Between 30 and 50	Male	Yes
2017-10-27 09:18:33	2017-10-27 09:25:30	IP Address	81.106.203.111	100	416	True	2017-10-27 09:25:33	R_1Lesgh52HGgi6KI					51.5	-0.58329772949219	anonymous	EN	59cc32ed21454d000194c422	Ealing Borough Council	8	9	6	6	6	6	6	6	6	6	2	4	3	4	4	3	5	4	4	3	4	5	4	4	2	2	2	3	Older than 50	Male	Yes
2017-10-27 09:04:58	2017-10-27 09:27:00	IP Address	86.154.213.23	100	1321	True	2017-10-27 09:27:00	R_2XilCrhyfET99Lr					51.306793212891	1.0429992675781	anonymous	EN	57681fca8e454c000133a203	Shepherds neame	7	8	5	5	6	4	6	4	6	4	6	4	4	4	2	6	6	5	5	4	7	6	2	4	5	3	5	7	Older than 50	Female
2017-10-27 09:17:22	2017-10-27 09:27:12	IP Address	86.161.190.124	100	589	True	2017-10-27 09:27:12	R_3G363PutlTJUj9n					51.505798339844	-3.5771942138672	anonymous	EN	58de87badc82640001b174f0	ABMU HEALTH BOARD	7	8	5	4	5	6	6	6	6	5	5	5	5	4	4	4	6	4	6	6	5	6	5	5	5	5	6	5	Older than 50	Female	Yes
2017-10-27 09:16:01	2017-10-27 09:27:22	IP Address	86.130.202.25	100	680	True	2017-10-27 09:27:22	R_Z82FJVGE3NK6Hq9					53.816696166992	-2.7333068847656	anonymous	EN	59b4fa74c59c9900018d3867	Darwen Aldridge Community Academy	8	8	6	6	6	5	7	6	7	6	7	7	7	7	6	6	6	7	7	6	6	7	6	7	6	7	7	7	Between 30 and 50	Male	Yes
2017-10-27 09:19:15	2017-10-27 09:29:30	IP Address	82.12.181.236	100	615	True	2017-10-27 09:29:31	R_24BQa042uvGBIS8					51.514205932617	-0.093093872070312	anonymous	EN	5996cafd0ed7ae000199171d	The Elmgreen School	9	9	7	7	6	6	6	7	6	6	6	6	5	5	6	5	7	6	6	7	5	7	5	5	6	4	7	6	Between 30 and 50	Male	Yes
2017-10-27 09:20:32	2017-10-27 09:29:38	IP Address	86.4.22.14	100	545	True	2017-10-27 09:29:38	R_0H5XZaT96rs4R57					53.433303833008	-1.3500061035156	anonymous	EN	5995f045f9db7d00018959f4	EON	7	6	5	5	4	4	5	4	4	6	4	4	3	3	5	3	4	4	2	3	3	1	3	3	3	3	3	1	Between 30 and 50	Female	Yes
2017-10-27 09:22:51	2017-10-27 09:30:47	IP Address	82.132.232.12	100	475	True	2017-10-27 09:30:47	R_3D0D3unOW7hF6ST					51.496398925781	-0.12240600585938	anonymous	EN	59a292ed514a2200017e68d6	Civil service	7	7	5	5	5	5	5	6	6	6	5	5	4	5	4	4	4	6	5	4	4	5	5	5	5	4	6	4	Between 30 and 50	Male	Yes
2017-10-27 09:18:18	2017-10-27 09:31:02	IP Address	86.183.180.21	100	763	True	2017-10-27 09:31:02	R_1isVCk86HECDJzg					52.131607055664	-1.9075927734375	anonymous	EN	5978eedb30f3ea000122eaf0	Birmingham Womens & Childrens NHS Foundation Trust	9	9	7	6	6	6	6	7	7	6	5	5	4	4	5	4	5	4	5	4	5	5	4	4	5	4	5	4	Between 30 and 50	Female	Yes
2017-10-27 09:24:36	2017-10-27 09:32:16	IP Address	73.64.114.66	100	460	True	2017-10-27 09:32:16	R_rcNXzdU3V8027ap					40.237899780273	-76.922798156738	anonymous	EN	59c07a7d754a19000111c333	Weight Watchers	6	9	5	5	5	5	5	5	4	4	5	6	5	4	3	4	7	3	4	5	6	4	4	5	5	4	7	5	Older than 50	Female	Yes
2017-10-27 09:26:19	2017-10-27 09:32:52	IP Address	86.176.65.84	100	393	True	2017-10-27 09:32:52	R_20TKgxOMBjf3XVf					51.516693115234	-0.033294677734375	anonymous	EN	59c3633fe3a73b00011a8e49	Health education England	4	7	5	5	5	6	5	5	3	6	5	5	5	5	5	5	5	6	5	6	6	5	6	5	5	6	5	5	Between 30 and 50	Female	Yes
2017-10-27 09:20:53	2017-10-27 09:33:17	IP Address	88.109.62.70	100	743	True	2017-10-27 09:33:17	R_10HMETgbqKMCCl5					51.63330078125	-3.9667053222656	anonymous	EN	59c260995364260001dc4b4b	Council	7	7	5	6	3	6	6	6	6	4	3	2	3	2	2	2	4	3	2	3	3	2	2	4	4	1	2	3	Older than 50	Female
2017-10-27 09:23:51	2017-10-27 09:33:31	IP Address	86.6.213.125	100	580	True	2017-10-27 09:33:31	R_3Opl5m3gZ0DyDei					54.696594238281	-1.2109985351562	anonymous	EN	58ca6f59a47dbb000171d451	Debenhams	2	6	2	3	3	4	2	4	3	5	5	5	3	3	2	3	4	7	3	2	1	4	2	2	2	2	4	4	Between 30 and 50	Female	Yes
2017-10-27 09:25:06	2017-10-27 09:34:57	IP Address	86.28.206.9	100	591	True	2017-10-27 09:34:58	R_27WqzqTvcRK9o1o					53.533294677734	-2.61669921875	anonymous	EN	596bc31ae2a6a700014ca930	The Department for Work and Pensions	4	7	5	5	6	4	4	4	5	5	5	5	4	5	4	4	5	5	5	5	5	5	5	5	4	4	5	6	Between 30 and 50	Female	Yes
2017-10-27 09:20:29	2017-10-27 09:35:03	IP Address	82.132.214.0	100	874	True	2017-10-27 09:35:03	R_3EFpZmBC6WwzKwz					51.496398925781	-0.12240600585938	anonymous	EN	56fe6dd9e0f9ff001119e65b	Nhs	8	9	4	6	5	5	4	5	5	4	5	6	6	4	2	5	6	5	6	5	5	6	5	5	5	5	5	5	Between 30 and 50	Female	Yes
2017-10-27 09:28:09	2017-10-27 09:35:48	IP Address	51.6.213.66	100	459	True	2017-10-27 09:35:49	R_yZUfhOIZa3ExkJ3					50.699996948242	-3.5332946777344	anonymous	EN	5863de9de9cb31000195e5e4	pennon group plc	8	6	6	6	6	3	7	7	6	7	7	7	4	1	3	5	6	4	7	6	7	7	3	7	6	4	7	7	Between 30 and 50	Male	Yes
2017-10-27 09:24:44	2017-10-27 09:36:08	IP Address	86.184.113.126	100	684	True	2017-10-27 09:36:08	R_1ocfF2bnQCwtG9l					52.424194335938	-1.4638061523438	anonymous	EN	59ab0a112d73c00001e5c942	LEICESTER CITY COUNCIL	7	7	6	5	5	5	6	6	5	6	6	7	4	3	3	5	6	3	5	5	6	4	6	5	4	3	7	3	Between 30 and 50	Male	Yes
2017-10-27 09:31:45	2017-10-27 09:36:42	IP Address	185.69.145.113	100	296	True	2017-10-27 09:36:42	R_2xQ6bRxfghTw8qj					51.496398925781	-0.12240600585938	anonymous	EN	590e4281ae0ba20001b0390a	hmrc	7	9	6	6	5	6	6	5	5	5	4	4	4	3	4	4	3	3	3	4	4	4	3	4	4	3	2	2	Between 30 and 50	Female	Yes
2017-10-27 09:26:13	2017-10-27 09:37:16	IP Address	82.132.213.19	100	663	True	2017-10-27 09:37:17	R_2vdIpcXUOrHadYj					51.496398925781	-0.12240600585938	anonymous	EN	59874c2f0e411a0001d835d6	Carphone Warehouse	7	7	5	5	4	6	6	6	6	6	5	6	5	5	3	3	5	4	5	5	5	6	4	6	4	4	6	4	Between 30 and 50	Male	Yes
2017-10-27 09:23:51	2017-10-27 09:37:26	IP Address	217.44.11.32	100	815	True	2017-10-27 09:37:27	R_11gRL2WSOduYonH					50.789993286133	0.088592529296875	anonymous	EN	58fd0de6d66f6400016dc0fd	Greater Brighton Metropolitan College	7	9	5	6	6	7	7	5	5	6	6	7	6	6	7	6	7	5	6	7	7	7	7	7	7	5	7	5	Between 30 and 50	Female	Yes
2017-10-27 09:26:08	2017-10-27 09:38:21	IP Address	2.216.21.47	100	732	True	2017-10-27 09:38:21	R_pT6tG09T05ROuOt					53.800003051758	-1.5832977294922	anonymous	EN	596264bad9f24a0001b3acf2	Mid yorkshire hospitals nhs trust	8	8	7	6	6	6	6	6	7	6	6	5	5	5	5	6	7	7	6	6	7	6	6	7	6	6	6	6	Between 30 and 50	Female	Yes
2017-10-27 09:24:54	2017-10-27 09:39:09	IP Address	2.219.199.213	100	854	True	2017-10-27 09:39:09	R_1LXvL8WKHte5Mnl					53.416702270508	-3	anonymous	EN	59adbe729fdf6c0001cba9b5	CCBC	8	8	6	5	6	6	6	6	6	5	6	7	4	6	4	4	6	4	6	6	6	7	4	6	5	5	6	6	Between 30 and 50	Female	Yes
2017-10-27 09:32:13	2017-10-27 09:39:49	IP Address	138.251.14.57	100	456	True	2017-10-27 09:39:50	R_73aqNllcGgke5wJ					56.376907348633	-2.9293975830078	anonymous	EN	57daa4ae13345400011701e1	University of St Andrews	5	5	4	4	3	3	5	4	3	5	2	1	1	1	7	1	1	1	1	1	1	1	1	1	1	1	1	1	Older than 50	Female	No
2017-10-27 09:34:13	2017-10-27 09:39:53	IP Address	107.140.154.213	100	340	True	2017-10-27 09:39:54	R_3hH1kOhM51kl2uO					33.770797729492	-84.292999267578	anonymous	EN	596d39185d5ee80001121cec	Georgia State University	9	9	7	6	7	6	6	6	5	5	6	6	6	6	7	6	7	6	6	7	7	6	6	6	5	6	6	6	Between 30 and 50	Male	Yes
2017-10-27 09:31:40	2017-10-27 09:39:56	IP Address	90.215.247.193	100	495	True	2017-10-27 09:39:57	R_1plEmnrZL2LaNbo					55.830093383789	-4.2528991699219	anonymous	EN	59846d90e8d50e0001d7b980	North Lanarkshire Council	6	8	4	4	5	5	4	5	4	4	4	4	4	3	3	4	4	5	3	4	4	3	3	4	3	2	3	3	Between 30 and 50	Female	Yes
2017-10-27 09:30:54	2017-10-27 09:40:32	IP Address	86.147.124.91	100	578	True	2017-10-27 09:40:32	R_3MM85N3utaG2xOf					51.545700073242	-0.14030456542969	anonymous	EN	5989aa74731cab0001feb6c3@email.prolific.ac	Shoreditch park primary	7	7	4	4	3	3	4	5	5	4	5	4	4	4	4	4	4	4	4	4	4	4	4	4	4	4	4	4	Younger than 30	Female	Yes
2017-10-27 09:31:28	2017-10-27 09:41:47	IP Address	151.231.18.161	100	618	True	2017-10-27 09:41:47	R_31BiO0pnAzL8JUX					53.86669921875	-3.0166931152344	anonymous	EN	5936551c7b619d0001cb1a24	Royal Air Force	9	7	6	6	4	6	6	6	6	6	1	1	1	1	1	1	2	1	2	1	1	1	2	1	2	2	1	1	Between 30 and 50	Male	Yes
2017-10-27 09:28:17	2017-10-27 09:42:31	IP Address	86.140.13.122	100	854	True	2017-10-27 09:42:32	R_2qxDasrh63kVUek					51.496398925781	-0.12240600585938	anonymous	EN	597e0c0cfa99240001dec559	William hill	3	3	3	3	2	2	1	4	2	1	1	1	4	1	1	1	1	4	1	1	1	1	4	4	4	4	4	4	Between 30 and 50	Female
2017-10-27 09:38:53	2017-10-27 09:44:59	IP Address	5.64.54.145	100	366	True	2017-10-27 09:45:00	R_2PhVmXh0KtukS25					53.5	-2.38330078125	anonymous	EN	59d117fc19d3170001b1d672	Teacher	8	9	7	7	6	7	6	6	7	7	6	6	6	6	5	6	7	6	7	7	7	7	7	7	6	6	7	7	Between 30 and 50	Male	Yes
2017-10-27 09:27:24	2017-10-27 09:45:11	IP Address	81.139.238.9	100	1067	True	2017-10-27 09:45:12	R_PuJ3DxAHqVDBcZP					51.496398925781	-0.12240600585938	anonymous	EN	59e5244aac0af70001b36803	Capita	3	3	4	5	5	5	6	5	4	5	1	5	1	2	1	1	1	1	1	1	1	1	1	1	1	1	2	1	Between 30 and 50	Male	Yes
2017-10-27 09:34:17	2017-10-27 09:45:18	IP Address	2.127.220.221	100	661	True	2017-10-27 09:45:18	R_RFwlm7GNIdulA6R					51.791900634766	-3.9891967773438	anonymous	EN	5968c9a812e7f700013b4aea	Pembroke Comprehensive School	8	9	6	6	6	6	6	6	6	5	7	7	7	7	2	7	7	6	6	6	7	7	7	6	7	7	7	7	Between 30 and 50	Male	Yes
2017-10-27 09:38:25	2017-10-27 09:45:21	IP Address	82.132.241.124	100	415	True	2017-10-27 09:45:21	R_1DApu9kKjHPtQfB					51.496398925781	-0.12240600585938	anonymous	EN	599be8bbbbe84800017969d6	Child maintenance service	5	2	4	4	4	4	4	4	4	4	6	6	4	5	5	5	6	6	6	6	6	6	6	6	2	3	5	5	Between 30 and 50	Female	Yes
2017-10-27 09:37:00	2017-10-27 09:45:24	IP Address	82.132.222.108	100	503	True	2017-10-27 09:45:24	R_3no5lfDC4Mhq9Zt					51.496398925781	-0.12240600585938	anonymous	EN	59be72a53a9ab60001119c71	Bristol city council	7	8	7	6	6	6	6	5	6	6	6	6	6	6	3	5	6	5	6	6	5	5	6	6	6	6	6	6	Between 30 and 50	Male	Yes
2017-10-27 09:26:57	2017-10-27 09:45:26	IP Address	95.150.77.219	100	1108	True	2017-10-27 09:45:26	R_3Eo75y0WLlCx4Um					51.643905639648	-3.1316986083984	anonymous	EN	598314a204ebec0001aab3bd	BAE Systems Ltd	5	5	4	4	5	4	5	5	3	5	4	4	5	4	2	3	4	5	7	3	4	4	3	5	3	5	4	3	Between 30 and 50	Male	Yes
2017-10-27 09:29:49	2017-10-27 09:45:50	IP Address	108.71.229.112	100	960	True	2017-10-27 09:45:51	R_1BSqbVeaOWG3PnH					42.697296142578	-84.530296325684	anonymous	EN	59dff3772f63d30001c8f52e	Mcdonalds	8	9	7	7	7	4	7	7	6	6	2	2	2	1	3	1	1	1	1	1	2	1	1	1	2	1	3	3	Between 30 and 50	Female	Yes
2017-10-27 09:33:31	2017-10-27 09:46:07	IP Address	90.219.111.176	100	756	True	2017-10-27 09:46:08	R_3oZ0b5UtaaXhRme					54.869506835938	-2.9515991210938	anonymous	EN	595252163d663c00011d1e80@email.prolific.ac	Dumfries and Galloway Council	9	8	7	7	7	5	4	6	5	5	3	3	3	2	1	1	2	3	3	2	2	2	1	3	3	2	2	5	Older than 50	Female	Yes
2017-10-27 09:24:52	2017-10-27 09:46:22	IP Address	86.177.185.132	100	1289	True	2017-10-27 09:46:22	R_1X1N3c2fmSOFMit					51.600006103516	-1.25	anonymous	EN	59935842cf1d1700016ef871	University of Oxford	6	8	4	7	6	7	7	7	7	7	7	7	7	7	5	7	7	6	7	7	7	5	6	6	6	7	7	7	Between 30 and 50	Female	Yes
2017-10-27 09:36:54	2017-10-27 09:46:29	IP Address	193.62.251.32	100	574	True	2017-10-27 09:46:29	R_3G7Hu2bXBYSV4S9					55.830093383789	-4.2528991699219	anonymous	EN	5958d037dd044900012cd2df	Glasgow Caledonian University	6	7	5	5	4	6	6	6	5	5	6	6	5	6	6	6	5	5	6	6	6	5	5	5	6	6	6	6	Older than 50	Female	Yes
2017-10-27 09:35:49	2017-10-27 09:47:33	IP Address	46.208.133.178	100	704	True	2017-10-27 09:47:33	R_1ItNMG8ZIiGethb					52.066696166992	-0.60000610351562	anonymous	EN	58c508c1b101a700012938fa	Network Rail	7	9	5	5	5	5	5	5	5	5	5	5	5	5	4	4	5	5	5	5	5	5	5	5	4	4	5	5	Between 30 and 50	Male	Yes
2017-10-27 09:40:26	2017-10-27 09:47:53	IP Address	176.57.250.8	100	446	True	2017-10-27 09:47:53	R_3EuPZAIAtyWH2KS					51.496398925781	-0.12240600585938	anonymous	EN	58da3fe533fef3000118b22c	Citizens Advice	8	6	3	5	4	6	6	5	3	5	7	7	6	6	4	6	7	4	7	7	6	7	7	6	6	5	7	6	Between 30 and 50	Male	Yes
2017-10-27 09:41:59	2017-10-27 09:48:01	IP Address	31.92.75.94	100	361	True	2017-10-27 09:48:01	R_1hEcOv99M7j0C80					53.783294677734	-1.75	anonymous	EN	59437fdc655a9600013bdfaa	Local government	6	6	5	5	5	5	5	5	4	4	4	5	6	5	5	5	5	5	5	5	5	5	5	5	5	5	5	5	Between 30 and 50	Female	Yes
2017-10-27 09:42:13	2017-10-27 09:49:24	IP Address	195.43.48.140	100	430	True	2017-10-27 09:49:24	R_3pfr7x7epdubcB1					52.033294677734	-0.69999694824219	anonymous	EN	59ca385581eacc000137f731	santander	2	1	3	1	7	7	7	3	3	5	7	7	7	7	7	7	7	1	7	7	7	7	7	7	7	7	7	7	Between 30 and 50	Female	Yes
2017-10-27 09:41:47	2017-10-27 09:51:40	IP Address	69.130.246.47	100	593	True	2017-10-27 09:51:40	R_ALLbiLAj2QzNDeF					43.185501098633	-89.473503112793	anonymous	EN	5697e0217183b8000d0fc35c	pick n' save	0	3	1	1	1	1	6	2	1	4	7	7	7	7	1	4	7	4	7	7	7	7	4	7	7	7	7	7	Older than 50	Female	Yes
2017-10-27 09:42:38	2017-10-27 09:53:05	IP Address	73.153.147.128	100	627	True	2017-10-27 09:53:06	R_4ZsS3bsNIFeMbux					39.72900390625	-104.95279693604	anonymous	EN	595303b4e59b950001b511ff	Johnson Controls International	7	7	5	5	5	5	6	5	6	6	6	6	6	6	6	6	6	5	6	6	7	6	6	6	6	6	7	6	Between 30 and 50	Male	Yes
2017-10-27 09:46:24	2017-10-27 09:53:08	IP Address	172.58.3.179	100	403	True	2017-10-27 09:53:08	R_1DSwGu3mFcm8zqj					33.622192382812	-84.523101806641	anonymous	EN	59529dd82e03230001368985p	Joann Fabrics and Crafts	6	8	5	4	5	6	6	6	3	6	1	2	3	1	7	1	1	5	1	1	2	4	1	1	4	3	1	6	Between 30 and 50	Female	Yes
2017-10-27 09:49:30	2017-10-27 09:53:15	IP Address	156.40.255.16	100	225	True	2017-10-27 09:53:16	R_3fIWmK1rfEHRd1h					39.003204345703	-77.160202026367	anonymous	EN	5987d551c01c89000185c759	NIH	3	3	2	3	5	3	5	3	5	5	3	6	5	3	6	4	6	5	4	6	4	3	6	3	5	3	6	4	Older than 50	Male	Yes
2017-10-27 09:38:25	2017-10-27 09:53:24	IP Address	152.179.85.90	100	898	True	2017-10-27 09:53:24	R_3meqMhHs06SQop2					42.565307617188	-70.857803344727	anonymous	EN	592ba7a30b19ce00012030ca	American Renal Associates	10	7	7	7	7	6	7	5	7	7	7	7	7	4	4	7	7	7	7	6	6	6	7	7	6	7	7	7	Younger than 30	Male	Yes
2017-10-27 09:46:55	2017-10-27 09:53:49	IP Address	130.39.80.209	100	413	True	2017-10-27 09:53:49	R_33DyIXXNL2GDhnq					30.404998779297	-91.186798095703	anonymous	EN	599f7e1dfc15d200014b9f16	Louisiana State University - E. J. Ourso College of Business	7	8	6	6	5	6	6	7	6	6	6	6	6	7	6	6	7	5	6	6	7	7	7	6	7	6	6	6	Between 30 and 50	Female	Yes
2017-10-27 09:40:35	2017-10-27 09:55:38	IP Address	192.154.176.195	100	903	True	2017-10-27 09:55:38	R_1JDX9QiPAZdXAM5					32.783096313477	-96.806701660156	anonymous	EN	598a7cb89eb0b10001536438	Moni Security	8	8	5	6	7	5	5	5	4	6	7	7	7	4	1	6	6	1	5	6	7	7	7	7	6	6	6	6	Older than 50	Female	Yes
2017-10-27 09:43:43	2017-10-27 09:57:53	IP Address	92.1.130.81	100	849	True	2017-10-27 09:57:53	R_Xh9GsKfxyQlv3yN					55.830093383789	-4.2528991699219	anonymous	EN	56dcbfb12ab7ff000cbabc49	North Ayrshire Council	8	8	6	6	6	6	6	6	6	6	3	2	2	2	2	2	2	5	5	4	5	2	2	5	2	2	2	2	Between 30 and 50	Female	Yes
2017-10-27 09:43:31	2017-10-27 09:57:57	IP Address	199.155.190.89	100	865	True	2017-10-27 09:57:57	R_1K2yp7PJMHcxHgB					41.537994384766	-96.194396972656	anonymous	EN	59b4b2aa90ee4c0001d018eb	Natural Resources Conservation Service	9	9	6	5	5	7	7	6	7	6	6	6	4	2	6	4	5	7	5	6	6	6	7	6	7	5	6	7	Older than 50	Male	Yes
2017-10-27 09:51:14	2017-10-27 09:58:18	IP Address	91.232.36.4	100	423	True	2017-10-27 09:58:18	R_3hlMnBH04PtI5sx					51.533294677734	-0.10000610351562	anonymous	EN	575ea5112326af0007e5243b	Porter Novelli	10	10	7	7	7	5	7	6	6	6	7	7	7	7	6	7	7	7	7	7	7	6	6	7	7	5	7	7	Between 30 and 50	Female	No
2017-10-27 09:52:57	2017-10-27 09:59:04	IP Address	82.132.230.17	100	366	True	2017-10-27 09:59:04	R_2VyJregqdg8nL3s					51.500106811523	-0.19540405273438	anonymous	EN	5974fb1b137d020001c5942e	ACI	7	5	5	5	5	6	7	5	4	6	7	7	6	6	7	6	7	6	7	7	7	6	5	7	5	6	7	6	Between 30 and 50	Male
2017-10-27 09:56:31	2017-10-27 09:59:13	IP Address	188.223.147.192	100	162	True	2017-10-27 09:59:13	R_24NuvAhEQpDIltC					52.416702270508	-1.5500030517578	anonymous	EN	59a1f8a3ec626e0001d54096@email.prolific.ac	Nhs	9	7	5	6	7	6	5	4	5	5	6	5	5	4	5	6	5	4	4	5	6	4	3	3	5	6	5	4	Between 30 and 50	Female	Yes
2017-10-27 09:43:30	2017-10-27 09:59:34	IP Address	95.151.31.47	100	963	True	2017-10-27 09:59:34	R_1lsBGBp3uB2exr0					53.777603149414	-2.7075042724609	anonymous	EN	589f77cc1521230001ebf454	Prison Service	4	6	4	5	4	5	6	5	4	5	2	4	3	2	4	3	3	3	2	1	1	2	2	1	3	2	1	1	Between 30 and 50	Female	Yes
2017-10-27 09:49:36	2017-10-27 09:59:41	IP Address	82.132.186.236	100	604	True	2017-10-27 09:59:41	R_1CCnwfMfg7Sknwd					51.496398925781	-0.12240600585938	anonymous	EN	561d3ecc3d7fe800050f5bd9	BAE Systems	8	7	6	5	5	5	6	5	7	6	6	5	5	5	6	5	6	5	5	6	6	5	4	5	5	4	5	5	Between 30 and 50	Male	Yes
2017-10-27 09:37:22	2017-10-27 10:00:07	IP Address	90.205.195.92	100	1364	True	2017-10-27 10:00:07	R_1pYYHwPghm2j7OM					53.216705322266	-3.0666961669922	anonymous	EN	591daafb2b6468000192c27d	Whirlpool	6	8	5	4	6	7	6	7	5	6	5	6	6	1	3	1	4	5	4	4	2	4	2	5	4	1	5	3	Between 30 and 50	Male
2017-10-27 09:51:57	2017-10-27 10:00:41	IP Address	213.205.194.79	100	524	True	2017-10-27 10:00:41	R_3kdmCbOHhrRNK1W					51.384002685547	-0.15769958496094	anonymous	EN	595e8f77710c1800018df9ec	Mcch	7	7	6	6	6	6	6	6	6	6	4	4	2	1	3	3	3	2	2	2	1	1	1	1	3	2	2	2	Between 30 and 50	Female	Yes
2017-10-27 09:46:10	2017-10-27 10:01:07	IP Address	90.209.240.8	100	896	True	2017-10-27 10:01:07	R_2P7KXiXTUQac8pr					55.004699707031	-1.4727935791016	anonymous	EN	59cfe87df7b7a0000119817c	DWP	5	2	2	3	3	4	3	3	3	4	6	6	6	6	5	6	7	5	5	5	4	5	5	5	5	5	6	5	Between 30 and 50	Male	Yes
2017-10-27 09:52:24	2017-10-27 10:02:15	IP Address	193.63.23.117	100	591	True	2017-10-27 10:02:15	R_3lXMJqFElB1p6yQ					51.514205932617	-0.093093872070312	anonymous	EN	596f65a0d7919800014b4c2c	West London Uni	10	7	5	4	7	6	5	7	5	5	7	2	4	4	3	4	6	5	6	7	6	3	5	6	4	5	5	6	Between 30 and 50	Male	Yes
2017-10-27 09:57:31	2017-10-27 10:02:42	IP Address	73.168.149.151	100	310	True	2017-10-27 10:02:42	R_24o5UUXHEKXcwz3					41.582305908203	-85.834396362305	anonymous	EN	57f64cfab36e0b000102d087	Lowes	7	7	6	7	6	7	5	7	5	7	5	7	6	7	5	6	7	6	5	6	7	6	5	7	6	7	5	7	Older than 50	Male	Yes
2017-10-27 09:56:55	2017-10-27 10:02:51	IP Address	82.38.236.171	100	355	True	2017-10-27 10:02:51	R_28IidOBinEzt2kl					55.949996948242	-3.1999969482422	anonymous	EN	59874281c01c89000185c45d	City of Edinburgh Council	8	8	6	6	6	6	6	6	7	4	7	7	7	7	7	7	7	7	7	7	7	7	7	7	7	7	7	7	Older than 50	Female	Yes
2017-10-27 10:00:34	2017-10-27 10:03:44	IP Address	94.3.75.151	100	189	True	2017-10-27 10:03:44	R_AoLv72t7Pt86mNH					53.816696166992	-3.0500030517578	anonymous	EN	5980644761214a0001f138b0	Haven	5	6	4	4	4	4	4	5	4	5	5	5	4	4	5	4	4	4	4	5	4	4	4	4	4	4	5	4	Between 30 and 50	Male
2017-10-27 09:58:24	2017-10-27 10:05:06	IP Address	94.8.34.88	100	401	True	2017-10-27 10:05:06	R_3JJgV7h3ZsFDLyX					53.800003051758	-1.5832977294922	anonymous	EN	59bfa58bab8d830001fe606d	Leeds teaching hospitals	7	6	6	6	5	5	6	6	5	3	5	2	2	4	5	3	4	6	4	6	6	6	4	5	5	2	2	5	Between 30 and 50	Male	Yes
2017-10-27 09:54:53	2017-10-27 10:05:51	IP Address	86.6.213.174	100	657	True	2017-10-27 10:05:51	R_YXOj1PvevZ1Hvgt					54.696594238281	-1.2109985351562	anonymous	EN	59a6c2f0800873000169ea9f@email.prolific.ac	Emerson process management	8	9	7	7	7	7	7	7	7	7	6	7	4	6	4	4	7	7	7	5	5	7	5	6	5	6	7	7	Between 30 and 50	Female	Yes
2017-10-27 09:58:15	2017-10-27 10:06:18	IP Address	92.40.249.164	100	482	True	2017-10-27 10:06:18	R_129n5MKckU1VRoW					51.514205932617	-0.093093872070312	anonymous	EN	59e503176100f9000194a4c7	MyDentist	5	6	5	2	5	4	4	5	4	4	5	5	5	3	4	5	5	5	5	5	5	5	5	5	5	5	5	5	Younger than 30	Female	Yes
2017-10-27 09:59:28	2017-10-27 10:08:04	IP Address	78.148.72.253	100	516	True	2017-10-27 10:08:05	R_3ETiHkU0BtSd6TQ					53.36669921875	-1.5	anonymous	EN	parkers919@gmail.com	Tesco	8	4	5	5	4	6	5	4	4	3	3	3	3	2	3	3	2	3	4	4	4	4	3	3	3	5	4	4	Younger than 30	Male	Yes
2017-10-27 09:35:40	2017-10-27 10:10:04	IP Address	90.207.205.48	100	2064	True	2017-10-27 10:10:05	R_27msxOoXZpUydE9					53.783294677734	-1.75	anonymous	EN	59c57b6a1527e90001e71813	Leeds city council	8	7	7	7	7	7	6	6	7	6	6	7	7	6	6	7	6	7	6	6	6	6	6	6	6	6	6	7	Older than 50	Female	Yes
2017-10-27 10:05:26	2017-10-27 10:11:05	IP Address	213.205.198.64	100	338	True	2017-10-27 10:11:05	R_1mFugrEhu842MqI					51.61669921875	-0.31669616699219	anonymous	EN	59d60ffa719adb0001235d47	Nhs	8	8	6	7	6	7	6	6	6	6	7	7	7	7	7	6	7	7	7	7	7	7	7	6	7	5	7	7	Older than 50	Female	Yes
2017-10-27 09:56:32	2017-10-27 10:11:31	IP Address	94.197.120.111	100	898	True	2017-10-27 10:11:31	R_2V7ndZcOrhBQrN0					51.473602294922	-0.091598510742188	anonymous	EN	59cd3aa7aeef3b00010217a1	Nhs	7	3	5	6	4	7	7	6	7	6	4	6	5	3	3	3	6	3	4	5	6	6	2	5	3	3	6	5	Between 30 and 50	Male	Yes
2017-10-27 10:01:16	2017-10-27 10:14:39	IP Address	94.15.110.103	100	802	True	2017-10-27 10:14:39	R_1LAp7wiA3Uz2NHN					52.5	-2.0832977294922	anonymous	EN	598ae1ce863ebe0001f64914	Birmingham City Council	8	9	6	6	6	5	6	5	5	6	6	4	6	6	3	4	6	6	5	5	3	5	5	5	6	6	6	6	Between 30 and 50	Female	Yes
2017-10-27 10:07:20	2017-10-27 10:14:42	IP Address	131.193.151.240	100	442	True	2017-10-27 10:14:43	R_1N2hCqhHGG4IUCn					41.878402709961	-87.685203552246	anonymous	EN	59764ca25482e5000162597a	College of DuPage	7	8	5	6	5	4	6	6	6	6	4	4	4	4	4	4	4	4	4	4	4	4	4	4	4	4	4	4	Older than 50	Female	Yes
2017-10-27 10:06:08	2017-10-27 10:15:02	IP Address	31.94.22.144	100	533	True	2017-10-27 10:15:02	R_2Vxe7jZqbJCmYHB					54.899993896484	-1.5166931152344	anonymous	EN	59863ffafb9ab10001cac785	Nhs	6	7	6	6	4	5	6	6	5	6	7	6	6	4	4	4	5	6	7	6	6	5	5	6	4	6	6	6	Older than 50	Male	Yes
2017-10-27 10:03:19	2017-10-27 10:15:11	IP Address	2.99.34.27	100	711	True	2017-10-27 10:15:12	R_V4PfIeriaEvSKsh					50.800003051758	-2.75	anonymous	EN	59a2f84bfb52bf00018be2e1	Itn Mark	10	10	7	7	7	6	6	7	7	6	7	7	5	4	5	6	7	3	6	7	7	7	4	7	6	3	7	6	Between 30 and 50	Male	Yes
2017-10-27 10:05:22	2017-10-27 10:15:30	IP Address	31.75.104.25	100	607	True	2017-10-27 10:15:31	R_30pFHG9d5OXcVYs					51.483306884766	-0.033294677734375	anonymous	EN	56aa661221963b0006322756	Essex county council	7	5	5	5	5	5	5	5	5	5	5	4	4	5	4	4	6	5	4	4	5	5	5	5	3	4	5	5	Between 30 and 50	Male	Yes
2017-10-27 09:59:20	2017-10-27 10:16:55	IP Address	5.65.79.84	100	1055	True	2017-10-27 10:16:55	R_qDRukoOVMM1v4f7					51.13330078125	0.88330078125	anonymous	EN	5966d21a26aecb00015e04a5	Wandsworth	7	7	5	4	4	6	6	6	5	4	4	4	5	4	4	4	6	5	5	4	5	4	3	3	2	2	4	3	Between 30 and 50	Male	Yes
2017-10-27 10:13:02	2017-10-27 10:17:43	IP Address	194.176.105.165	100	281	True	2017-10-27 10:17:43	R_25vyp2sM3Dy2GUn					51.496398925781	-0.12240600585938	anonymous	EN	596884bb96957a000175c753	NHS	6	8	4	5	4	5	5	5	6	5	6	6	5	5	4	5	5	5	5	6	5	6	5	6	5	5	6	5	Older than 50	Female	Yes
2017-10-27 10:04:30	2017-10-27 10:18:12	IP Address	192.189.187.106	100	821	True	2017-10-27 10:18:12	R_UKosakaCq1MIjJv					36.165893554688	-86.784400939941	anonymous	EN	58d069219dbe3f0001258793	FedEx Express	9	9	7	7	6	7	7	7	7	7	7	7	7	6	6	7	7	5	7	6	7	7	7	7	7	6	7	7	Older than 50	Male	Yes
2017-10-27 10:03:59	2017-10-27 10:18:34	IP Address	82.47.17.68	100	875	True	2017-10-27 10:18:34	R_1K1k0DZTKhSbWpL					51.559692382812	0.07080078125	anonymous	EN	59e0c40cac0af70001b3659a	QUEENS HOSPITAL NHS	7	7	5	3	5	5	5	6	6	6	7	6	4	4	5	5	7	6	6	7	7	7	6	6	6	7	6	7	Older than 50	Female	Yes
2017-10-27 10:05:57	2017-10-27 10:21:47	IP Address	81.102.195.64	100	949	True	2017-10-27 10:21:47	R_25tNUnd3zj1z7CD					54.610504150391	-5.9624938964844	anonymous	EN	59ed0191c0d35a0001295662	Queen's university	7	6	5	5	5	4	4	6	6	5	3	3	3	1	7	1	1	2	2	3	2	3	1	2	6	2	2	2	Older than 50	Female	Yes
2017-10-27 10:11:19	2017-10-27 10:22:08	IP Address	144.32.95.107	100	649	True	2017-10-27 10:22:08	R_22tvKMcS6E3XOld					53.966705322266	-1.0832977294922	anonymous	EN	58237d3a8b13670001ea8a24	University of York	7	6	4	7	5	5	5	6	4	4	4	3	4	3	4	5	5	5	5	5	4	3	3	4	5	3	3	2	Between 30 and 50	Male
2017-10-27 10:08:18	2017-10-27 10:22:27	IP Address	70.183.94.130	100	848	True	2017-10-27 10:22:28	R_3nw8jxi3UjdbxDk					33.050094604492	-117.25279998779	anonymous	EN	55d5e2c9db6a810006fa078b	City of Encinitas	6	6	3	5	4	4	5	5	5	5	6	7	7	5	6	6	7	5	6	6	7	6	5	7	6	6	7	7	Between 30 and 50	Female	Yes
2017-10-27 10:11:41	2017-10-27 10:23:26	IP Address	109.159.4.15	100	705	True	2017-10-27 10:23:27	R_1Orb9Rm5L3j9Mh4					52.716705322266	-2.7333068847656	anonymous	EN	599aa06dd0bcd10001dd91af	Local council	6	9	4	6	5	6	5	5	5	6	7	6	4	3	4	4	5	4	4	3	4	4	1	3	6	2	4	4	Between 30 and 50	Female	Yes
2017-10-27 10:12:25	2017-10-27 10:23:50	IP Address	109.148.242.5	100	684	True	2017-10-27 10:23:51	R_3pnZrgQRvUUfAAa					52.195999145508	-1.1383972167969	anonymous	EN	59d141f5e241c700013a9bb0	Greggs	9	8	6	5	6	6	7	5	6	6	6	7	6	5	4	4	6	6	6	5	5	6	4	6	5	6	6	6	Between 30 and 50	Male	Yes
2017-10-27 10:14:59	2017-10-27 10:24:13	IP Address	94.5.131.130	100	553	True	2017-10-27 10:24:13	R_21Fk93Yw8iewCAS					54	-0.43330383300781	anonymous	EN	58ab798c32c2cc0001cd2c98	North Yorkshire County Council	8	9	5	5	5	5	6	6	6	5	7	7	7	7	7	7	7	7	7	7	7	7	7	7	7	7	7	7	Older than 50	Female	Yes
2017-10-27 10:16:25	2017-10-27 10:24:26	IP Address	92.1.132.142	100	480	True	2017-10-27 10:24:26	R_STS1L0TrnFYu9C9					55.830093383789	-4.2528991699219	anonymous	EN	59d3ef70f914810001ae5ccd	South Lanarkshire Council	6	7	5	5	4	5	4	4	5	5	4	5	3	3	1	2	5	5	5	3	3	4	3	4	1	3	4	3	Between 30 and 50	Male	Yes
2017-10-27 10:08:37	2017-10-27 10:24:39	IP Address	47.203.77.173	100	962	True	2017-10-27 10:24:40	R_1QE2icrautD1tfP					28.028793334961	-82.768898010254	anonymous	EN	58b20110c2cfc500016b11c7	City of Tampa	9	9	7	6	6	7	6	6	6	7	7	6	6	6	6	6	7	6	6	6	6	7	7	7	6	6	6	7	Older than 50	Male	Yes
2017-10-27 10:22:13	2017-10-27 10:26:38	IP Address	82.132.228.87	100	265	True	2017-10-27 10:26:39	R_UX4Ge9k86jZy45H					51.496398925781	-0.12240600585938	anonymous	EN	59d9676cbc0c3600011e70a9l	Nhs	3	4	4	3	5	6	5	5	3	3	4	3	5	5	4	4	5	4	5	4	5	4	5	4	3	5	4	4	Between 30 and 50	Female	Yes
2017-10-27 10:16:49	2017-10-27 10:27:22	IP Address	86.144.165.217	100	633	True	2017-10-27 10:27:28	R_yqEK1yqp944uSNb					52.399993896484	-0.71670532226562	anonymous	EN	585d139a460cb5000183f705	Norwich City football club	7	6	4	4	5	6	6	6	5	6	6	6	7	6	6	7	7	6	6	7	6	7	5	6	7	5	7	7	Between 30 and 50	Female	Yes
2017-10-27 10:11:02	2017-10-27 10:28:02	IP Address	64.250.115.214	100	1019	True	2017-10-27 10:28:08	R_3QKoRrs7rAvwuxW					42.015197753906	-87.990097045898	anonymous	EN	59da9a73e2762800015eb7d0	c-level	10	10	7	7	7	7	7	7	7	7	7	7	7	7	7	7	7	7	7	7	7	7	7	7	7	7	7	7	Between 30 and 50	Male	No
2017-10-27 09:43:46	2017-10-27 10:28:18	IP Address	86.172.67.182	100	2671	True	2017-10-27 10:28:18	R_279Z1ewwJwYZn5F					52.25	-0.88330078125	anonymous	EN	5987593a0d44c3000133a8dd	Olympus care	8	7	5	5	5	5	6	5	5	5	6	5	5	5	5	5	6	5	5	5	5	5	5	5	6	5	5	5	Between 30 and 50	Female	Yes
2017-10-27 10:20:04	2017-10-27 10:28:27	IP Address	82.16.237.179	100	503	True	2017-10-27 10:28:27	R_3GxfiF8q0zrLiVv					53.583297729492	-2.4333038330078	anonymous	EN	59e22c74e75b450001a6902b	Nhs	9	7	7	7	7	7	7	7	6	7	3	6	5	2	7	6	5	6	5	5	4	1	4	4	7	6	5	7	Older than 50	Female	Yes
2017-10-27 10:22:12	2017-10-27 10:28:48	IP Address	67.53.155.34	100	396	True	2017-10-27 10:28:49	R_1k0w439jJrbG4yG					43.046401977539	-87.966903686523	anonymous	EN	59c0ea890c5fc800011939cf	Penn National Gaming	8	9	6	6	6	6	6	6	6	7	2	2	1	1	1	1	1	1	1	1	1	1	1	1	1	1	1	1	Between 30 and 50	Male	Yes
2017-10-27 10:20:08	2017-10-27 10:30:54	IP Address	86.183.221.115	100	646	True	2017-10-27 10:30:55	R_3k0KXeZjhTEvCuA					51.36669921875	-0.81669616699219	anonymous	EN	59a7cfeb7ff2320001ec59d9	HM Revenue & Customs	6	7	4	5	4	4	6	5	4	4	5	6	6	5	5	5	6	6	6	7	5	5	4	6	3	3	6	5	Older than 50	Female	Yes
2017-10-27 10:23:23	2017-10-27 10:31:07	IP Address	2.30.13.66	100	464	True	2017-10-27 10:31:07	R_3dYCCyqlRjNEYKs					50.800003051758	-0.36669921875	anonymous	EN	59e350695439d8000108c166	Southern Water	8	7	6	7	5	6	7	6	5	5	6	7	5	6	3	3	5	4	7	6	7	5	3	5	3	2	6	5	Younger than 30	Male	Yes
2017-10-27 10:21:27	2017-10-27 10:31:23	IP Address	213.205.192.222	100	595	True	2017-10-27 10:31:23	R_2QAIncFfETqKRB0					53.82829284668	-1.6882019042969	anonymous	EN	598b79674de34500012f574c	Rbs	2	4	2	4	2	7	5	7	2	3	1	1	1	1	1	1	1	1	1	1	1	1	1	1	1	1	1	1	Between 30 and 50	Female	Yes
2017-10-27 10:26:30	2017-10-27 10:34:32	IP Address	188.220.117.227	100	482	True	2017-10-27 10:34:33	R_vfpKlWm5m8kbMjf					54.945007324219	-1.6174926757812	anonymous	EN	56a7eeb0c89737000c225efb	council	5	7	4	4	4	4	4	4	4	4	5	5	5	5	4	4	4	4	5	5	5	5	4	5	4	4	4	4	Older than 50	Female
2017-10-27 10:18:16	2017-10-27 10:34:35	IP Address	94.13.204.51	100	978	True	2017-10-27 10:34:35	R_2YxPnzmcNpzwdFn					51.516693115234	-1.7832946777344	anonymous	EN	597f27b630b1d90001f5f42b	Northamptonshire Fire	6	6	3	3	5	5	5	4	4	3	3	3	3	5	4	3	3	3	3	5	4	5	5	4	4	4	4	3	Between 30 and 50	Male	Yes
2017-10-27 10:10:04	2017-10-27 10:35:22	IP Address	90.207.21.167	100	1518	True	2017-10-27 10:35:23	R_z0dctgMckEjxjAB					51.566696166992	-0.083297729492188	anonymous	EN	59ef8282be399f0001e4a5e2	University College London	6	7	3	3	4	5	6	5	3	5	7	2	4	4	4	6	3	1	7	6	6	6	5	6	4	3	7	7	Between 30 and 50	Male
2017-10-27 10:23:33	2017-10-27 10:36:02	IP Address	174.255.195.146	100	748	True	2017-10-27 10:36:03	R_1rcSN35uQVQf3F0					37.751007080078	-97.821998596191	anonymous	EN	597e4bdd873bdb0001cb8928	Veterans Health Administration	10	10	7	7	7	7	7	7	7	7	7	4	7	4	3	7	7	4	7	7	7	7	4	7	7	4	4	7	Older than 50	Male	Yes
2017-10-27 10:29:46	2017-10-27 10:38:22	IP Address	82.4.161.135	100	515	True	2017-10-27 10:38:22	R_u8rNb4WAj1rsJ8Z					53.416702270508	-2.3000030517578	anonymous	EN	59d38d62323bd80001e200bc	CPL	3	4	2	4	3	6	7	6	4	6	6	2	1	1	3	4	2	5	5	4	3	5	2	6	5	2	2	5	Between 30 and 50	Female	No
2017-10-27 10:28:11	2017-10-27 10:38:32	IP Address	5.66.39.234	100	621	True	2017-10-27 10:38:33	R_12Gv0vO5VYmsH3O					50.716705322266	-1.88330078125	anonymous	EN	5991da200675b100014dae62	Appello	6	6	4	5	5	5	5	5	5	5	6	2	2	6	2	3	6	3	5	6	6	6	6	6	5	6	6	6	Between 30 and 50	Male	Yes
2017-10-27 10:33:06	2017-10-27 10:39:33	IP Address	80.192.14.230	100	386	True	2017-10-27 10:39:33	R_3r1kAG6UkyYxivd					52.305999755859	-0.59339904785156	anonymous	EN	59eaeedb2f862c00014ead90	John lewis	8	9	7	6	6	7	7	7	7	7	7	7	7	7	6	6	7	7	7	7	7	7	7	7	7	7	7	7	Between 30 and 50	Male	Yes
2017-10-27 10:28:07	2017-10-27 10:40:34	IP Address	90.253.68.89	100	747	True	2017-10-27 10:40:35	R_1P7xqJ4Njdbaw21					51.600006103516	-1.25	anonymous	EN	5937fab2a2bf080001ed2d95	NHS	9	10	7	7	7	7	7	7	7	7	6	6	6	5	2	5	6	5	5	5	5	5	4	5	5	5	5	5	Between 30 and 50	Male	Yes
2017-10-27 10:30:35	2017-10-27 10:42:24	IP Address	86.175.170.155	100	708	True	2017-10-27 10:42:24	R_11aOmCcb67VWFeB					54.634704589844	-3.5381011962891	anonymous	EN	5955632624cc420001bb737d	Department for Business, Energy and Industrial Strategy	7	6	5	4	5	5	5	5	5	5	6	6	4	4	5	4	6	5	5	5	6	6	5	5	5	5	6	5	Between 30 and 50	Male	Yes
2017-10-27 10:38:00	2017-10-27 10:46:13	IP Address	94.192.65.224	100	493	True	2017-10-27 10:46:13	R_1mz7q9PxXdLObjd					53.079193115234	-2.1401062011719	anonymous	EN	59948dccf9db7d000189581e	Well pharmacy	8	6	7	5	6	7	7	7	7	7	7	5	5	5	4	4	5	5	5	5	5	5	5	4	5	5	5	5	Between 30 and 50	Male	Yes
2017-10-27 10:41:33	2017-10-27 10:48:30	IP Address	100.7.75.66	100	416	True	2017-10-27 10:48:31	R_21oaUS0G5Bm4AoV					37.505996704102	-77.649200439453	anonymous	EN	58462977d2be990001174ae3	Sykes Home	6	7	4	5	6	4	7	5	6	4	3	6	2	3	6	5	6	3	4	5	6	4	2	5	6	2	5	5	Between 30 and 50	Female	No
2017-10-27 10:42:22	2017-10-27 10:49:40	IP Address	86.146.219.223	100	437	True	2017-10-27 10:49:40	R_2rqDQyJes8EdsMv					54.659805297852	-5.9085998535156	anonymous	EN	59919f23e339120001fb8c48	Nics	8	8	6	6	6	6	6	6	6	6	4	4	3	3	3	3	4	4	4	4	4	4	4	4	4	4	4	4	Older than 50	Male	Yes
2017-10-27 10:42:53	2017-10-27 10:50:08	IP Address	81.134.85.139	100	434	True	2017-10-27 10:50:08	R_09sgiNezjx5Jdtf					51.514205932617	-0.093093872070312	anonymous	EN	596bd7dd12209100018742de	Sheffcare	7	8	6	6	6	7	6	7	6	6	7	7	7	7	7	7	7	2	7	7	7	7	7	7	7	7	7	7	Older than 50	Female	Yes
2017-10-27 10:37:32	2017-10-27 10:50:35	IP Address	143.159.73.110	100	783	True	2017-10-27 10:50:35	R_32W7IuL74htZnIs					52.394195556641	-1.4806976318359	anonymous	EN	dijoturner@outlook.com	Coventry City Council	10	10	7	7	7	7	7	5	7	5	7	7	7	7	7	7	7	7	7	7	7	7	7	7	7	5	7	6	Between 30 and 50	Male	Yes
2017-10-27 10:30:09	2017-10-27 10:51:03	IP Address	94.14.5.90	100	1254	True	2017-10-27 10:51:04	R_1GwOHj65dwod2wi					53.466293334961	-2.1342010498047	anonymous	EN	59e7b02e2f63d30001c8fb44	Morrisons	0	6	1	1	3	3	4	4	3	2	3	1	1	1	3	1	2	1	1	1	1	2	1	1	1	1	1	1	Between 30 and 50	Male
2017-10-27 10:41:37	2017-10-27 10:51:36	IP Address	195.147.80.76	100	599	True	2017-10-27 10:51:37	R_3kbqyBYwxQWiBlM					51.496398925781	-0.12240600585938	anonymous	EN	571a78f06a1c6300114b8d80	Leapforce	6	8	5	3	4	5	5	4	4	4	4	4	4	4	4	4	4	4	4	4	4	4	4	4	4	4	4	4	Between 30 and 50	Female	Yes
2017-10-27 10:48:08	2017-10-27 10:51:57	IP Address	90.220.251.2	100	229	True	2017-10-27 10:51:58	R_3KuMLrJ18vGkZiB					50.716705322266	-1.88330078125	anonymous	EN	5992eb0160937e00018992ce	Exchange	6	8	5	5	5	5	5	5	5	5	5	4	4	4	5	4	5	5	5	5	4	4	4	4	4	4	4	4	Between 30 and 50	Male	Yes
2017-10-27 10:41:52	2017-10-27 10:52:19	IP Address	24.94.19.155	100	626	True	2017-10-27 10:52:19	R_ZlV4gKU0NoKix9f					32.957000732422	-117.19789886475	anonymous	EN	rchensd1	Arena	9	9	6	6	6	6	6	6	6	6	5	4	4	4	4	3	4	4	4	5	5	5	4	5	4	3	4	4	Between 30 and 50	Male
2017-10-27 10:44:18	2017-10-27 10:53:07	IP Address	82.132.241.159	100	528	True	2017-10-27 10:53:07	R_22qRYHpD7ZsLi7P					51.496398925781	-0.12240600585938	anonymous	EN	59860b0414f85e0001506faf	NHS	7	7	5	3	4	5	6	6	5	5	6	6	6	6	7	6	7	6	6	6	7	7	6	7	6	6	7	6	Between 30 and 50	Female	Yes
2017-10-27 10:48:22	2017-10-27 10:53:43	IP Address	86.9.175.119	100	321	True	2017-10-27 10:53:44	R_qyml34prXeTjHCp					54.555404663086	-1.5151062011719	anonymous	EN	59c67d7c21454d000194c0e9	wilkos	10	10	7	7	7	7	7	7	7	7	7	7	7	7	7	7	7	7	7	7	7	7	7	7	7	7	7	7	Between 30 and 50	Female	Yes
2017-10-27 10:50:05	2017-10-27 10:53:58	IP Address	89.243.247.250	100	232	True	2017-10-27 10:53:59	R_bENTUnRpCxEwAmd					51.920196533203	-0.210205078125	anonymous	EN	Mayesrach	Nuffield health	7	6	5	4	6	4	6	4	5	5	6	4	5	4	6	4	6	4	6	5	5	4	4	6	4	6	4	5	Between 30 and 50	Female	Yes
2017-10-27 10:45:10	2017-10-27 10:54:22	IP Address	92.19.176.62	100	551	True	2017-10-27 10:54:22	R_2qn5wlpo80up7Ow					51.550003051758	0.16670227050781	anonymous	EN	59cfec20faf42e00012b6bbe	Westcliff High for Boys	9	9	6	2	6	6	5	5	6	4	6	6	6	6	2	4	6	6	7	6	6	6	6	6	7	3	5	6	Between 30 and 50	Male	Yes
2017-10-27 10:46:56	2017-10-27 10:57:17	IP Address	2.220.55.87	100	621	True	2017-10-27 10:57:18	R_1lrZILt3oqJGiqc					51.516693115234	-1.7832946777344	anonymous	EN	595e9444241f8d00010647a6	Nhs	6	4	6	5	4	6	7	5	4	5	5	6	4	5	4	5	5	4	4	4	5	5	3	4	6	4	5	3	Between 30 and 50	Female	Yes
2017-10-27 10:44:53	2017-10-27 10:59:07	IP Address	174.200.14.250	100	853	True	2017-10-27 10:59:07	R_D6tkHMw9fLpYQmt					39.889801025391	-74.974098205566	anonymous	EN	59676b9c90f22c00011b11d9	CSG	7	9	6	6	5	5	6	5	6	5	6	6	6	6	2	6	6	5	6	6	6	6	4	5	5	5	6	6	Between 30 and 50	Female	Yes
2017-10-27 10:52:06	2017-10-27 10:59:15	IP Address	194.75.7.99	100	428	True	2017-10-27 10:59:15	R_1pVRT2crrbS5qDr					54.199996948242	-3.1000061035156	anonymous	EN	59e51550e75b450001a69187	Capita	8	4	6	5	5	5	6	7	7	6	7	7	5	7	5	6	7	4	6	6	5	4	4	4	4	4	5	4	Younger than 30	Male	Yes
2017-10-27 10:45:10	2017-10-27 11:00:13	IP Address	90.255.55.172	100	902	True	2017-10-27 11:00:14	R_5irCtB2obR6Psch					51.514205932617	-0.093093872070312	anonymous	EN	59e239386100f9000194a39e	Vodafone	5	6	5	3	3	5	5	5	5	6	7	7	4	5	4	5	6	7	7	5	5	2	5	7	6	7	6	5	Between 30 and 50	Male	Yes
2017-10-27 10:52:54	2017-10-27 11:02:07	IP Address	94.1.148.216	100	553	True	2017-10-27 11:02:08	R_3DjcpFyDuoZS6PF					54.991394042969	-1.5596923828125	anonymous	EN	5999eef46b939900012da1f6@email.prolific.ac	CQC	8	9	5	5	6	6	6	6	5	6	7	7	5	5	6	6	7	7	6	6	7	7	5	6	7	7	7	7	Between 30 and 50	Female	Yes
2017-10-27 10:50:23	2017-10-27 11:02:08	IP Address	98.161.37.56	100	704	True	2017-10-27 11:02:09	R_1Lb8A3BEIq80c6x					41.299301147461	-96.166603088379	anonymous	EN	59932356c825cf0001d7da53	petco	7	9	5	6	5	6	6	6	5	5	6	5	2	2	5	2	6	4	4	5	6	6	3	5	3	3	5	5	Older than 50	Male	Yes
2017-10-27 10:53:14	2017-10-27 11:02:21	IP Address	71.206.203.234	100	547	True	2017-10-27 11:02:22	R_2ZE7oB0VuR22p7A					40.572799682617	-79.724800109863	anonymous	EN	5626c8acddff3c0005bcd68b	Highmark	6	5	5	5	4	4	5	5	5	5	5	4	5	5	5	4	4	5	5	4	4	5	5	4	4	4	4	5	Younger than 30	Female	No
2017-10-27 10:50:16	2017-10-27 11:04:40	IP Address	86.149.35.152	100	864	True	2017-10-27 11:04:41	R_qRyNT11HtbJIpJT					54.662506103516	-1.2682037353516	anonymous	EN	57d34d1ef22b0e000177610e	NHS	8	8	7	6	6	7	6	6	7	6	7	6	6	6	6	6	7	6	6	6	7	7	6	6	6	6	6	6	Between 30 and 50	Female	Yes
2017-10-27 10:51:47	2017-10-27 11:05:53	IP Address	81.108.86.170	100	845	True	2017-10-27 11:05:53	R_2ZBRwCOXpu1tGLC					52.933303833008	-1.5	anonymous	EN	55f42b6a32af740005170bd0	Workers' Educational Association	8	9	5	6	6	6	7	7	6	5	4	3	3	1	4	3	3	2	2	1	1	4	3	1	3	2	2	2	Between 30 and 50	Female
2017-10-27 10:57:59	2017-10-27 11:07:57	IP Address	5.66.234.81	100	597	True	2017-10-27 11:07:57	R_801gFFOdN1F66Kl					52.966705322266	-1.1667022705078	anonymous	EN	59777a3c1a5010000184aae3@email.prolific.ac	M&A CCG	7	8	5	5	5	5	5	5	5	5	6	6	6	6	6	6	6	5	6	6	6	6	4	6	6	5	6	5	Between 30 and 50	Female	Yes
2017-10-27 10:56:43	2017-10-27 11:08:05	IP Address	92.16.224.180	100	681	True	2017-10-27 11:08:06	R_25TkySXSyPl9LET					53.233306884766	-0.53329467773438	anonymous	EN	598770df492e910001deeb96	Nhs	7	9	3	3	5	5	5	5	5	5	6	1	2	6	3	5	6	3	6	6	5	6	6	6	5	4	6	6	Between 30 and 50	Female	Yes
2017-10-27 11:02:20	2017-10-27 11:08:15	IP Address	90.212.17.31	100	355	True	2017-10-27 11:08:16	R_Zw44L2T8DSeiAqB					54.576202392578	-1.2348022460938	anonymous	EN	59c03732c458e800017b5477	Morrisons	7	7	6	7	5	5	5	6	6	5	6	5	5	5	4	3	4	4	5	5	4	4	4	4	5	4	4	5	Younger than 30	Male	Yes
2017-10-27 10:45:46	2017-10-27 11:10:59	IP Address	66.87.138.231	100	1513	True	2017-10-27 11:11:00	R_3khzXSgdoQ2cGao					47.482894897461	-122.21710205078	anonymous	EN	57281c3ac68b5a000f397fe9	davita	7	6	5	5	4	5	6	6	5	5	4	2	1	3	1	1	1	1	3	2	1	1	3	2	1	1	1	1	Between 30 and 50	Female	Yes
2017-10-27 11:03:57	2017-10-27 11:13:01	IP Address	109.155.32.58	100	544	True	2017-10-27 11:13:01	R_SMH5jVu1AB8R0DD					51.669204711914	-3.3056030273438	anonymous	EN	599978700ed7ae0001991b2e	Lloyds pharmacy	4	6	4	5	4	5	5	5	4	5	5	5	7	5	4	6	6	4	5	5	6	7	5	5	5	5	5	5	Younger than 30	Female	Yes
2017-10-27 11:01:54	2017-10-27 11:13:11	IP Address	2.123.204.52	100	676	True	2017-10-27 11:13:11	R_1DpCZhNtDqCf9bC					53.783294677734	-1.75	anonymous	EN	595aa6787882150001240c5d	Nhs	10	8	7	7	6	6	6	7	7	5	7	5	6	6	4	7	7	5	6	7	6	7	4	6	7	6	7	5	Between 30 and 50	Female	Yes
2017-10-27 11:03:39	2017-10-27 11:16:53	IP Address	85.255.234.110	100	794	True	2017-10-27 11:16:53	R_31GCLYAkomUdSi5					51.496398925781	-0.12240600585938	anonymous	EN	5973c03797767a0001a76ae8	NHS	8	8	6	6	6	7	7	7	7	7	6	6	5	7	4	5	7	6	6	6	6	6	4	6	5	5	6	6	Between 30 and 50	Female	Yes
2017-10-27 11:05:57	2017-10-27 11:17:51	IP Address	192.154.224.93	100	714	True	2017-10-27 11:17:52	R_PZDSdobNb7NcgNz					28.173706054688	-80.599700927734	anonymous	EN	59ba94ac3c45a10001ccbf85	samsung electronic	10	10	7	7	7	7	7	6	7	7	7	7	7	7	7	7	7	7	7	7	7	7	7	7	7	7	7	7	Between 30 and 50	Male	Yes
2017-10-27 11:13:45	2017-10-27 11:18:04	IP Address	149.254.234.231	100	259	True	2017-10-27 11:18:05	R_2ZUqX38Idd0FjrG					51.63330078125	-0.36669921875	anonymous	EN	598568615837f200016a91eb	Cardiff council	7	5	6	7	6	6	7	6	6	6	6	7	5	6	4	4	6	6	7	4	5	4	5	6	7	6	6	5	Between 30 and 50	Female	Yes
2017-10-27 11:04:59	2017-10-27 11:18:07	IP Address	51.6.169.220	100	788	True	2017-10-27 11:18:07	R_PwIJJsrcBm94f8R					53.508605957031	-2.5926971435547	anonymous	EN	56c64cb9305eaa000af2b7e4	National Health Service	7	7	6	6	5	7	5	5	5	5	6	7	7	7	4	6	7	5	5	6	6	7	5	6	6	7	7	5	Between 30 and 50	Female	Yes
2017-10-27 11:05:46	2017-10-27 11:18:35	IP Address	86.8.131.222	100	768	True	2017-10-27 11:18:35	R_6nZaXa8CvTf2Y6J					51.25	-0.76669311523438	anonymous	EN	5990ae11b2bf030001c4f1f7	Hampshire county council	6	7	5	3	5	6	5	5	4	3	5	4	4	3	3	4	4	4	4	4	5	4	4	5	4	3	4	4	Between 30 and 50	Female	Yes
2017-10-27 11:10:02	2017-10-27 11:18:56	IP Address	73.220.134.122	100	533	True	2017-10-27 11:18:56	R_uxAzfMMmhFAHOal					38.672897338867	-121.14880371094	anonymous	EN	59c212d4e3a73b00011a8b63	Microsoft	7	8	5	4	5	5	5	5	5	5	4	3	3	3	3	3	4	5	4	4	4	3	3	3	3	3	4	3	Between 30 and 50	Male	Yes
2017-10-27 11:09:55	2017-10-27 11:20:21	IP Address	86.10.107.35	100	626	True	2017-10-27 11:20:21	R_1Ca8Izk44kWRlE5					52.583297729492	-0.25	anonymous	EN	56f51e58298124000a8ef1a3	Mydentist	5	8	3	6	4	5	3	3	3	4	6	6	6	5	6	6	6	5	6	6	6	6	6	6	7	4	6	6	Between 30 and 50	Female	Yes
2017-10-27 11:13:05	2017-10-27 11:20:38	IP Address	86.16.135.188	100	453	True	2017-10-27 11:20:39	R_2WMS3RtdNvQcLYq					50.783294677734	-1.0666961669922	anonymous	EN	582b666168d3ce000159cae3	HMRC	6	6	4	5	4	5	5	5	5	5	5	5	4	4	4	4	5	5	4	5	5	6	4	4	5	4	5	4	Older than 50	Male	Yes
2017-10-27 11:07:19	2017-10-27 11:20:56	IP Address	213.205.253.154	100	816	True	2017-10-27 11:20:56	R_11bFxSpFmtfkq2m					52.466705322266	-1.9167022705078	anonymous	EN	599b27166b939900012da34b	Intrahealth	5	3	6	5	4	7	5	6	6	5	3	2	3	3	2	2	2	4	3	3	4	4	4	4	4	2	2	5	Between 30 and 50	Female	Yes
2017-10-27 11:12:19	2017-10-27 11:21:17	IP Address	80.3.139.134	100	537	True	2017-10-27 11:21:18	R_2e3A1uBEopoPpgi					53.783294677734	-1.75	anonymous	EN	5992c7fe129c1200014756e8	VPplc	7	7	5	6	5	6	6	6	5	5	6	3	6	5	3	4	4	5	6	6	6	5	4	6	4	4	5	5	Between 30 and 50	Male	Yes
2017-10-27 11:15:39	2017-10-27 11:21:32	IP Address	90.216.214.74	100	353	True	2017-10-27 11:21:32	R_2P6DFt1fIASxeFs					51.38330078125	0.51669311523438	anonymous	EN	582acd90f715190001a48b52	Kent police	7	7	6	5	5	4	5	6	5	5	7	7	6	5	4	6	7	6	6	5	6	7	6	4	6	4	5	4	Between 30 and 50	Male	Yes
2017-10-27 11:08:55	2017-10-27 11:21:33	IP Address	86.151.183.30	100	758	True	2017-10-27 11:21:33	R_2QKa0kGN0fMLcSK					51.783294677734	1.1667022705078	anonymous	EN	5978c87ecae3340001134a7b@email.prolific.ac	Rather not say	7	7	4	3	4	4	4	4	3	3	3	4	2	2	2	2	3	4	3	4	4	4	3	3	3	3	4	2	Between 30 and 50	Male	Yes
2017-10-27 11:09:21	2017-10-27 11:23:49	IP Address	213.120.50.82	100	867	True	2017-10-27 11:23:49	R_1Q5Criin4tt8jLN					55.942596435547	-4.8002014160156	anonymous	EN	59b5168ef69f340001867405	Wescot Credit Services	7	7	6	4	6	5	6	6	6	6	5	6	4	4	5	5	6	3	6	6	6	6	3	6	6	4	6	6	Between 30 and 50	Female	Yes
2017-10-27 11:18:13	2017-10-27 11:24:47	IP Address	82.16.234.23	100	394	True	2017-10-27 11:24:48	R_AtXO2HVtlrvH8dj					51.566696166992	-0.33329772949219	anonymous	EN	Ella	Aah	4	3	4	4	4	4	4	4	4	3	7	6	5	6	4	6	7	5	7	5	5	7	7	7	5	6	7	6	Between 30 and 50	Male	Yes
2017-10-27 11:17:42	2017-10-27 11:25:25	IP Address	82.69.4.59	100	463	True	2017-10-27 11:25:26	R_2CDGm427eelYnUT					51.401397705078	-0.92010498046875	anonymous	EN	594af9f7890ed60001ead053	Walgreens	4	4	4	3	3	6	6	6	6	6	5	3	4	5	4	4	4	4	4	4	4	4	4	4	4	3	4	4	Between 30 and 50	Male	Yes
2017-10-27 11:15:17	2017-10-27 11:26:03	IP Address	5.70.110.52	100	645	True	2017-10-27 11:26:03	R_3ESjgbofRQSuvpK					55.830093383789	-4.2528991699219	anonymous	EN	598d78e1ad9ab80001a019f8	Glasgow city council	9	8	6	6	5	4	6	6	5	4	6	6	5	6	4	5	6	4	5	6	6	6	4	6	4	4	6	5	Between 30 and 50	Female	Yes
2017-10-27 11:11:47	2017-10-27 11:26:08	IP Address	80.195.222.104	100	860	True	2017-10-27 11:26:08	R_1pMyms9I1uHcu8n					51.533294677734	-0.10000610351562	anonymous	EN	5956697216b84c00012b9e72	New Look	6	5	5	4	4	6	4	6	5	3	2	3	4	3	5	3	3	3	3	2	4	2	2	3	4	1	3	3	Younger than 30	Female
2017-10-27 11:22:01	2017-10-27 11:27:18	IP Address	31.54.156.173	100	316	True	2017-10-27 11:27:18	R_Dwq2whySRgytPBn					52.61669921875	-1.6833038330078	anonymous	EN	5986d36e23640f00010e55ee	Experian	8	8	5	5	5	5	5	5	5	5	4	4	4	4	4	4	4	4	4	4	4	4	4	4	4	4	4	4	Between 30 and 50	Female	Yes
2017-10-27 11:17:42	2017-10-27 11:27:36	IP Address	217.44.226.78	100	594	True	2017-10-27 11:27:37	R_2VegmKF0TAu0D8M					51.449996948242	-0.19999694824219	anonymous	EN	597143d66bbf090001bfe121	Sainsburys	9	9	5	6	7	6	7	5	6	6	7	5	5	5	5	5	6	6	6	7	5	6	4	5	6	4	6	2	Younger than 30	Male	Yes
2017-10-27 11:20:16	2017-10-27 11:28:14	IP Address	81.109.243.105	100	478	True	2017-10-27 11:28:15	R_1FswC3o68OGZVA1					52.416702270508	-1.5500030517578	anonymous	EN	59860ea5fd8cca00015cba4d	coventry city council	8	9	7	6	6	6	7	7	6	6	5	5	6	7	4	6	5	4	6	6	7	6	6	6	5	5	6	5	Between 30 and 50	Female	Yes
2017-10-27 11:23:03	2017-10-27 11:29:13	IP Address	87.115.255.192	100	369	True	2017-10-27 11:29:13	R_1OvpgoesSjdAbWC					51.496398925781	-0.12240600585938	anonymous	EN	59efb4c46100f9000194ac7c	Card Factory	7	8	6	7	7	7	6	7	7	6	7	7	6	6	6	7	7	6	7	7	7	7	6	7	7	7	7	7	Younger than 30	Male	Yes
2017-10-27 11:23:03	2017-10-27 11:30:32	IP Address	86.137.98.66	100	449	True	2017-10-27 11:30:33	R_3fjXJbF1yGG5Eze					51.549102783203	-0.12049865722656	anonymous	EN	575b2b408b705300078ae5e6	Topshop	7	7	7	7	5	6	5	7	7	5	3	5	7	7	7	7	6	7	7	7	7	7	7	7	7	7	5	7	Between 30 and 50	Female	Yes
2017-10-27 11:08:38	2017-10-27 11:30:50	IP Address	2.26.181.208	100	1331	True	2017-10-27 11:30:50	R_2qBHuhQId0WQcY5					53.36669921875	-1.5	anonymous	EN	59eda07024d7bf00012f1535@email.prolific.ac	Poundland	7	8	3	2	2	6	4	6	4	2	1	2	5	2	6	3	3	4	2	4	4	3	2	4	2	4	3	4	Between 30 and 50	Female	Yes
2017-10-27 11:24:24	2017-10-27 11:31:11	IP Address	94.192.149.189	100	406	True	2017-10-27 11:31:11	R_2WvsZGYQPuQCYvo					53.800003051758	-1.5832977294922	anonymous	EN	59970ae90ed7ae00019919c5@email.prolific.ac	Next PLC	9	10	6	6	5	6	7	6	6	5	7	6	6	5	7	6	7	5	6	4	7	7	7	6	7	6	5	3	Between 30 and 50	Male	Yes
2017-10-27 11:17:21	2017-10-27 11:31:51	IP Address	86.176.168.61	100	869	True	2017-10-27 11:31:51	R_3m50ZQlh0vDf89D					51	0.38330078125	anonymous	EN	598b7473077d870001c986fc	Capita	8	9	5	5	5	5	5	6	6	6	2	2	2	2	1	2	2	4	4	4	4	4	4	5	2	2	2	3	Older than 50	Female	Yes
2017-10-27 11:25:19	2017-10-27 11:32:03	IP Address	86.138.246.113	100	404	True	2017-10-27 11:32:04	R_1n71kOojsfrecSr					55.830093383789	-4.2528991699219	anonymous	EN	59c432b20c5fc80001194119	NHS	7	9	5	5	6	5	6	5	6	6	7	7	7	7	7	7	7	7	7	7	7	7	6	7	6	6	7	7	Between 30 and 50	Female	Yes
2017-10-27 11:16:36	2017-10-27 11:32:49	IP Address	82.5.54.66	100	973	True	2017-10-27 11:32:50	R_3p46pQyYEAFFMHQ					52.966705322266	-1.1667022705078	anonymous	EN	599def78872eec0001956a39	The Coal Authority	2	2	2	1	2	3	5	4	3	3	6	6	6	5	3	5	6	4	6	6	4	6	5	6	5	4	6	6	Between 30 and 50	Male
2017-10-27 11:17:37	2017-10-27 11:34:19	IP Address	86.169.35.28	100	1002	True	2017-10-27 11:34:19	R_2YQ9lZdt2QesNAW					54.46240234375	-7.0278015136719	anonymous	EN	59a8e51a2ab6b80001a7deb5	Moy park	4	7	3	3	3	4	4	3	3	3	2	3	3	2	2	2	2	3	3	3	2	2	1	2	2	2	2	2	Between 30 and 50	Female	Yes
2017-10-27 11:27:00	2017-10-27 11:34:32	IP Address	62.232.192.106	100	451	True	2017-10-27 11:34:32	R_1ghkHcWWKkqxdYB					51.520706176758	-0.19650268554688	anonymous	EN	59d3ee255df6ea0001799344	Metropolitan police	3	4	3	4	3	4	6	6	3	3	7	7	7	7	3	7	7	7	7	7	7	7	7	7	4	7	7	4	Between 30 and 50	Male	Yes
2017-10-27 11:11:33	2017-10-27 11:34:50	IP Address	5.71.120.51	100	1397	True	2017-10-27 11:34:50	R_3PEJTTqBgB6JQxS					55.949996948242	-3.9833068847656	anonymous	EN	59c23b7ccb3cd4000101d13c	Halfords	8	8	6	6	6	6	6	6	6	6	6	7	6	6	4	6	7	5	6	6	7	7	7	7	6	7	7	7	Between 30 and 50	Male	Yes
2017-10-27 11:25:01	2017-10-27 11:35:47	IP Address	94.13.205.41	100	645	True	2017-10-27 11:35:48	R_um3qiL93fMh218t					52.131607055664	-1.9075927734375	anonymous	EN	59d142331cea6b0001a198a2	Greggs	7	7	5	4	5	5	6	7	6	6	2	2	2	6	2	3	3	2	2	2	3	3	3	3	2	2	2	2	Older than 50	Female	Yes
2017-10-27 11:26:04	2017-10-27 11:36:03	IP Address	94.1.134.18	100	599	True	2017-10-27 11:36:03	R_2xz9YlW8s6CQEY6					55.004699707031	-1.4727935791016	anonymous	EN	59524f82ec15ed0001395922	NHS	5	3	7	5	4	7	5	6	5	5	1	1	1	3	1	2	3	4	3	3	4	3	2	2	3	2	2	1	Older than 50	Female
2017-10-27 11:12:52	2017-10-27 11:36:17	IP Address	70.62.97.98	100	1404	True	2017-10-27 11:36:18	R_VVbdp7UqlY6Id9L					35.843002319336	-78.631103515625	anonymous	EN	59c32366754a19000111ca08	STATE EMPLOYEES CREDIT UNION	8	9	7	7	6	7	7	7	7	6	6	5	5	5	1	1	5	3	3	4	2	2	3	2	1	2	3	3	Between 30 and 50	Female	No
2017-10-27 11:20:51	2017-10-27 11:36:44	IP Address	51.9.237.184	100	953	True	2017-10-27 11:36:45	R_3HBufWqOsv3sQi6					51.352096557617	0.53370666503906	anonymous	EN	594c580ca6374a000102c3eb	Hmp	9	9	6	7	6	6	6	6	6	5	6	6	6	5	4	4	5	4	5	5	5	6	4	5	5	5	5	6	Between 30 and 50	Male	Yes
2017-10-27 11:31:38	2017-10-27 11:37:40	IP Address	5.67.140.71	100	362	True	2017-10-27 11:37:41	R_AhvRitfzrgNVApH					52.966705322266	-1.1667022705078	anonymous	EN	594b80f264c25300013deb95	Asda	7	9	5	5	5	6	6	6	6	4	6	5	5	5	5	5	5	5	5	6	4	4	5	6	5	4	5	5	Younger than 30	Female
2017-10-27 11:29:00	2017-10-27 11:38:26	IP Address	147.147.192.160	100	566	True	2017-10-27 11:38:27	R_Uu5CAkkeGm6ONoJ					50.844299316406	-1.7872924804688	anonymous	EN	59497b091a063a00019c58fb	The Bishop of Winchester Academy	2	3	3	3	3	4	4	3	3	2	6	7	6	6	5	6	7	3	5	6	6	5	5	6	5	5	7	6	Older than 50	Female
2017-10-27 11:27:36	2017-10-27 11:38:41	IP Address	82.30.64.160	100	664	True	2017-10-27 11:38:41	R_1gvvkBasBol0zug					52.083297729492	1.1667022705078	anonymous	EN	59df34ae77860e00015125cd	NHS Trust	7	6	5	4	5	6	6	6	4	5	6	6	6	6	6	7	7	5	5	6	7	6	5	6	6	5	5	6	Between 30 and 50	Female	Yes
2017-10-27 11:35:24	2017-10-27 11:39:45	IP Address	94.12.47.34	100	261	True	2017-10-27 11:39:46	R_A4nVhOxchylm2M9					53.416702270508	-3	anonymous	EN	599417d689d01e0001ae9b21	NHS	6	5	5	5	5	5	6	5	5	5	7	7	6	6	3	4	5	6	6	6	7	6	7	6	7	6	6	6	Older than 50	Female	Yes
2017-10-27 11:25:58	2017-10-27 11:40:19	IP Address	94.194.127.43	100	860	True	2017-10-27 11:40:19	R_uwunN9XjJfNArcJ					57.13330078125	-2.1000061035156	anonymous	EN	59e9a81e0fb3a90001bd9a25	Aberdeen City council	10	10	7	7	7	5	6	7	7	5	6	6	5	4	4	4	5	4	5	5	5	5	4	4	4	4	5	4	Between 30 and 50	Male	Yes
2017-10-27 11:32:11	2017-10-27 11:40:23	IP Address	86.151.229.210	100	492	True	2017-10-27 11:40:23	R_2fpwVsk62q4SVTV					55.949996948242	-3.1999969482422	anonymous	EN	59482e7636b8f40001de0cdf	Scottish water	8	9	7	6	6	6	6	6	6	5	7	6	6	6	6	6	6	6	6	6	6	5	5	6	6	6	5	5	Between 30 and 50	Female	Yes
2017-10-27 11:16:14	2017-10-27 11:41:05	IP Address	82.32.132.32	100	1490	True	2017-10-27 11:41:05	R_1rMKYECkbJRQSx4					53.36669921875	-1.5	anonymous	EN	5995fafc7c41bc00012e5ea8	Council	3	4	4	5	4	5	5	5	5	2	5	3	3	5	5	3	4	5	3	5	5	5	5	5	3	4	4	5	Between 30 and 50	Male	Yes
2017-10-27 11:34:04	2017-10-27 11:41:14	IP Address	169.233.8.65	100	430	True	2017-10-27 11:41:15	R_Q0ttagvvS6YJaLL					36.989898681641	-122.06030273438	anonymous	EN	5622e169ed6e5a0011c8077b	Johnson Controls	10	8	7	7	7	7	7	7	7	7	7	7	7	7	3	6	7	6	6	7	7	6	7	7	7	7	7	7	Between 30 and 50	Male
2017-10-27 11:32:28	2017-10-27 11:41:19	IP Address	13.58.29.30	100	531	True	2017-10-27 11:41:20	R_AzDIbdjMcPMTRvj					39.965301513672	-83.023498535156	anonymous	EN	5999595e6b939900012da180	hp electronic	10	10	7	7	6	7	7	6	7	7	7	7	7	7	7	7	7	7	7	7	7	7	7	7	7	7	7	7	Between 30 and 50	Male	Yes
2017-10-27 11:29:51	2017-10-27 11:41:22	IP Address	72.9.25.91	100	691	True	2017-10-27 11:41:23	R_ULpjfeDYL4AOiWd					41.095092773438	-76.261901855469	anonymous	EN	59c3fcf6754a19000111caa8	cvs	2	4	3	4	3	4	4	4	4	4	6	6	6	6	7	7	7	7	7	7	7	7	6	7	6	5	7	7	Younger than 30	Male	Yes
2017-10-27 11:36:18	2017-10-27 11:41:39	IP Address	85.255.234.178	100	321	True	2017-10-27 11:41:40	R_xzKXIvKOpffSVZ7					51.496398925781	-0.12240600585938	anonymous	EN	59dfc6bc5de9b000017eca5a	Nhs	7	8	6	6	5	5	5	6	5	6	6	7	5	7	5	6	6	6	7	6	6	6	5	5	5	5	7	6	Between 30 and 50	Female	Yes
2017-10-27 11:26:29	2017-10-27 11:43:31	IP Address	213.205.192.108	100	1022	True	2017-10-27 11:43:32	R_W7ECknE8MZIthAt					53.82829284668	-1.6882019042969	anonymous	EN	59d691a2e2762800015eb583	EON	3	2	2	4	3	4	3	3	2	5	5	6	5	5	2	5	6	5	5	5	4	6	3	5	5	6	6	4	Younger than 30	Male	Yes
2017-10-27 11:36:19	2017-10-27 11:43:43	IP Address	46.182.186.214	100	443	True	2017-10-27 11:43:43	R_3rSwTdkQ3vx3zHL					64.109802246094	-21.835800170898	anonymous	EN	5894ebdb98a0770001372404	Lloyds	9	8	6	6	6	6	6	6	6	6	7	7	7	6	6	7	6	6	6	7	7	7	7	7	7	6	7	6	Between 30 and 50	Male	Yes
2017-10-27 11:32:47	2017-10-27 11:44:21	IP Address	86.163.9.232	100	693	True	2017-10-27 11:44:21	R_0GqCGEz7tizHw1X					54.845397949219	-1.8820037841797	anonymous	EN	59f0f1e05de9b000017ed92e	Durham county council	7	6	5	5	5	6	6	6	7	5	5	5	5	2	2	3	6	4	5	4	6	5	2	3	3	4	6	6	Between 30 and 50	Female	Yes
2017-10-27 11:37:27	2017-10-27 11:44:35	IP Address	90.220.139.184	100	427	True	2017-10-27 11:44:35	R_1cYNlNjvuKXDbj3					51.566696166992	0.46670532226562	anonymous	EN	59e25cf3e75da00001e83f1d	NHS	7	9	5	7	5	6	6	6	7	5	5	6	5	7	5	5	6	3	5	6	5	5	6	6	5	5	6	3	Between 30 and 50	Female	Yes
2017-10-27 11:29:42	2017-10-27 11:44:58	IP Address	81.152.63.78	100	915	True	2017-10-27 11:44:58	R_3G7CjNeMyUwMxKY					52.004501342773	-0.78230285644531	anonymous	EN	59e2301a2f63d30001c8f650	Open university	8	7	5	4	5	5	7	5	6	5	4	2	6	6	4	5	6	5	5	6	7	5	4	6	5	6	5	6	Between 30 and 50	Female	Yes
2017-10-27 11:42:06	2017-10-27 11:46:11	IP Address	217.39.203.212	100	244	True	2017-10-27 11:46:11	R_C9ANVosxIcfYRuF					50.75	-1.5500030517578	anonymous	EN	Kirstie Bryant	Mole countrystores	7	3	4	4	4	5	6	6	6	5	6	6	6	6	6	6	6	6	6	6	6	6	6	6	6	6	6	6	Younger than 30	Female
2017-10-27 11:20:57	2017-10-27 11:46:27	IP Address	86.146.201.36	100	1529	True	2017-10-27 11:46:27	R_1FM4fBjIz96GBBC					50.725204467773	-1.8419036865234	anonymous	EN	598b97842f365100011ed2b8	Bournemouth University	7	6	5	4	4	6	6	6	5	5	3	3	3	3	3	3	3	3	3	3	3	3	3	3	3	3	3	3	Between 30 and 50	Female	Yes
2017-10-27 11:34:39	2017-10-27 11:46:30	IP Address	81.151.124.224	100	710	True	2017-10-27 11:46:30	R_uxhslkknI8R9Yo9					53.494094848633	-2.0865936279297	anonymous	EN	59ecc6f0a19060000148f111	British Telecom	2	3	2	4	2	4	4	3	3	2	5	5	3	2	3	3	5	5	5	3	3	3	2	3	2	1	6	3	Older than 50	Female	Yes
2017-10-27 11:39:20	2017-10-27 11:47:12	IP Address	5.69.247.44	100	472	True	2017-10-27 11:47:13	R_Cgdhv3R9tteDhlL					55.86669921875	-3.1000061035156	anonymous	EN	59e2a35416ecc200016fee90	Tesco Mobile	7	6	6	6	6	4	6	5	7	5	5	5	4	4	2	3	5	3	5	2	2	4	3	3	1	3	5	3	Older than 50	Female	Yes
2017-10-27 11:36:19	2017-10-27 11:47:38	IP Address	2.30.109.233	100	679	True	2017-10-27 11:47:39	R_2uOjB01JWNQtgts					54.066696166992	-2.8332977294922	anonymous	EN	58728ca3a346230001067aa6	H M REVENUE AND CUSTOMS	7	7	5	4	6	5	6	6	6	5	6	7	5	5	4	4	6	5	6	6	5	5	4	6	5	5	6	6	Older than 50	Female	Yes
2017-10-27 11:37:33	2017-10-27 11:47:49	IP Address	82.29.90.208	100	615	True	2017-10-27 11:47:49	R_30dd8yyyQre2hqS					52.516693115234	-1.4667053222656	anonymous	EN	59ea222d9da4b600014ab552	Brenntag	7	7	5	5	4	5	5	5	5	5	4	4	5	5	3	3	5	4	3	4	4	3	3	4	4	4	3	4	Between 30 and 50	Male	Yes
2017-10-27 11:38:11	2017-10-27 11:50:16	IP Address	86.3.80.220	100	725	True	2017-10-27 11:50:16	R_22E6WJ63NehL4GF					51.92790222168	-0.50149536132812	anonymous	EN	58ab4cbe3968420001375449	Active Luton	10	10	7	7	7	7	7	7	7	7	7	7	7	7	7	7	7	7	7	7	7	7	7	7	7	7	7	7	Between 30 and 50	Female	Yes
2017-10-27 11:41:28	2017-10-27 11:52:53	IP Address	194.150.118.35	100	684	True	2017-10-27 11:52:53	R_3JlTRcxUHgTwGmj					42.683303833008	23.316696166992	anonymous	EN	59d8d5f27cf1800001d4dd34	-	8	5	7	5	7	5	7	7	7	7	7	7	7	5	7	7	7	7	7	7	6	7	7	7	7	7	7	7	Between 30 and 50	Male	Yes
2017-10-27 11:35:58	2017-10-27 11:54:12	IP Address	213.205.198.51	100	1093	True	2017-10-27 11:54:12	R_2WPA0vh86u27MV9					51.61669921875	-0.31669616699219	anonymous	EN	59d73d0d3e5ea00001e1cf63@email.prolific.ac	Meadow park	7	6	5	6	6	6	6	7	6	5	7	5	6	5	6	1	6	4	6	4	6	5	5	6	6	5	5	5	Between 30 and 50	Female	Yes
2017-10-27 11:44:33	2017-10-27 11:54:35	IP Address	86.152.1.242	100	601	True	2017-10-27 11:54:35	R_1GvjbZLourPyIhw					51.516693115234	-1.7832946777344	anonymous	EN	59b85efb76adf400010fcf29	Uk sbs	5	7	5	5	4	5	5	6	5	5	5	6	5	4	5	5	7	6	5	4	4	5	4	4	4	4	6	6	Between 30 and 50	Male
2017-10-27 11:31:21	2017-10-27 11:54:47	IP Address	86.2.43.175	100	1405	True	2017-10-27 11:54:48	R_2TAeeyeZupIySnA					52.468505859375	-1.7481994628906	anonymous	EN	5980e543fdb524000114fcd1	Jacobs	8	10	7	7	7	5	7	7	7	7	7	6	5	5	7	7	7	7	5	6	6	4	2	6	5	5	6	5	Older than 50	Male	Yes
2017-10-27 11:51:59	2017-10-27 11:56:26	IP Address	66.91.209.94	100	267	True	2017-10-27 11:56:27	R_2ZUoD1WIoEEn4B5					21.298294067383	-157.79190063477	anonymous	EN	5669ac845bd4ff0011159b4a	Educational Institution	7	8	5	7	6	6	6	7	7	6	3	2	2	2	1	2	2	2	2	2	1	1	2	2	2	2	1	2	Older than 50	Female
2017-10-27 11:49:59	2017-10-27 11:56:57	IP Address	78.150.196.14	100	417	True	2017-10-27 11:56:57	R_3qNH5FOcylPLs7G					52.5	-2.0832977294922	anonymous	EN	571ba0766b0894001362d82f	University of Worcester	5	5	4	3	3	3	5	5	4	6	6	5	4	4	4	4	5	4	5	5	5	5	4	5	5	3	5	4	Between 30 and 50	Male	Yes
2017-10-27 11:46:45	2017-10-27 11:56:59	IP Address	107.77.227.157	100	613	True	2017-10-27 11:57:00	R_2SIeYcQ4jGvZO4V					34.054397583008	-118.2440032959	anonymous	EN	59e8142dac0af70001b36b59	University of Hawaii at Manoa	5	4	4	4	3	5	5	5	6	5	6	6	6	6	3	5	7	5	5	6	7	5	5	6	5	5	7	5	Between 30 and 50	Female	Yes
2017-10-27 11:47:47	2017-10-27 11:58:51	IP Address	217.44.219.122	100	663	True	2017-10-27 11:58:51	R_3JtqMJquWxjnrWN					50.699996948242	-1.3000030517578	anonymous	EN	57ad034337db9500012be430	Royal Mail	4	3	1	3	2	3	6	5	1	2	1	1	1	1	1	1	1	1	1	1	1	1	1	1	1	1	1	1	Between 30 and 50	Male	Yes
2017-10-27 11:48:51	2017-10-27 11:59:07	IP Address	81.132.88.205	100	616	True	2017-10-27 11:59:08	R_1OvIyvZiF4jWTWu					53.273803710938	-2.6087036132812	anonymous	EN	57080eead2884d000fa415c5	Lidl	7	6	5	5	5	6	6	6	6	4	4	3	3	3	3	3	3	5	3	4	4	3	4	4	5	3	3	4	Between 30 and 50	Male	Yes
2017-10-27 11:50:19	2017-10-27 11:59:20	IP Address	5.67.128.204	100	540	True	2017-10-27 11:59:21	R_1I4P9XwouIsucxn					52.933303833008	-1.5	anonymous	EN	594e8d7da402220001d840b8	department of Work and Pensions	7	7	6	7	6	6	7	6	6	7	7	6	5	6	3	6	7	4	5	5	6	7	4	6	5	4	6	6	Between 30 and 50	Female	Yes
2017-10-27 11:50:34	2017-10-27 12:00:15	IP Address	82.132.214.82	100	580	True	2017-10-27 12:00:15	R_3ML4RhvkLblSzJ7					51.496398925781	-0.12240600585938	anonymous	EN	Rachelacki@googlemail.com	Bridge street	8	5	6	5	7	7	5	7	4	4	6	3	6	6	4	6	7	5	5	5	5	6	5	5	7	3	5	3	Between 30 and 50	Female	Yes
2017-10-27 11:51:41	2017-10-27 12:00:23	IP Address	82.0.113.22	100	521	True	2017-10-27 12:00:23	R_268OKUJ2tzALih7					51.325897216797	-0.56930541992188	anonymous	EN	59e70ca30fb3a90001bd97e5	Bravissimo	5	8	2	1	2	5	6	5	6	5	1	1	1	1	1	1	1	1	1	1	2	1	1	1	1	1	1	2	Younger than 30	Female	Yes
2017-10-27 11:46:40	2017-10-27 12:00:39	IP Address	81.102.56.188	100	839	True	2017-10-27 12:00:40	R_3gRFAcrHW3YB0FO					52.758193969727	-2.0679016113281	anonymous	EN	59aefe482ae7f20001120e38	Gas	6	7	5	4	4	5	5	5	5	5	6	5	5	4	3	4	5	5	5	6	6	6	5	5	4	4	6	5	Older than 50	Male	Yes
2017-10-27 11:49:58	2017-10-27 12:01:34	IP Address	86.148.178.83	100	695	True	2017-10-27 12:01:34	R_2sSbx2UvU5izvtM					52.300003051758	-1.5332946777344	anonymous	EN	597b653ceb2e22000187b9ce	Post office ltd	10	10	7	7	7	7	7	7	7	7	5	4	4	5	1	3	4	4	3	3	4	5	4	4	3	2	3	3	Between 30 and 50	Female	Yes
2017-10-27 11:55:20	2017-10-27 12:02:10	IP Address	95.149.159.4	100	409	True	2017-10-27 12:02:10	R_3J2h2SpNrlAS4CK					57.143707275391	-2.0980987548828	anonymous	EN	59e9b3afae9f950001d846c1	Robert Gordon University	6	7	5	6	5	6	6	6	6	6	5	3	3	2	4	2	2	3	4	3	2	3	3	4	3	1	1	2	Younger than 30	Female	Yes
2017-10-27 11:55:26	2017-10-27 12:02:59	IP Address	164.38.133.32	100	452	True	2017-10-27 12:02:59	R_2TzwvlIXiCNIyNH					51.496398925781	-0.12240600585938	anonymous	EN	59b8beec91f20c00012fe336	Carphone warehouse	3	7	3	3	3	2	2	2	2	3	5	4	5	5	5	5	4	4	4	5	5	5	4	5	5	5	5	4	Between 30 and 50	Male	Yes
2017-10-27 11:53:09	2017-10-27 12:04:17	IP Address	2.26.20.136	100	668	True	2017-10-27 12:04:18	R_xFofLpj7ngLcJwd					53.816696166992	-2.7333068847656	anonymous	EN	568708c6369319000c268f8d	b&fc	7	8	6	6	6	6	6	6	5	6	6	6	6	7	6	6	6	5	5	6	6	6	6	6	6	7	6	6	Between 30 and 50	Female	Yes
2017-10-27 11:58:31	2017-10-27 12:04:49	IP Address	2.26.161.176	100	378	True	2017-10-27 12:04:50	R_3qPdW4LSY26IkXD					50.446395874023	-4.2696990966797	anonymous	EN	59d781c50b21c900014b3aa6	NHS	8	9	6	6	6	6	5	6	5	5	5	4	4	3	4	3	3	4	4	4	4	4	4	4	4	4	4	4	Between 30 and 50	Male
2017-10-27 11:54:16	2017-10-27 12:06:12	IP Address	90.253.191.35	100	715	True	2017-10-27 12:06:12	R_1BQKYiViVdjtJMs					51.345794677734	-2.9678039550781	anonymous	EN	5981d85df379630001ecd51c	NHS	7	7	6	5	6	6	6	6	6	6	6	7	5	4	3	5	6	5	6	6	5	6	4	5	5	3	5	5	Between 30 and 50	Female	Yes
2017-10-27 11:59:02	2017-10-27 12:06:47	IP Address	143.159.152.174	100	465	True	2017-10-27 12:06:48	R_1mRgKx9kXQhq1GQ					53.451904296875	-2.0565948486328	anonymous	EN	59a294a9ec626e0001d540b3	Centrica	8	8	5	4	5	3	5	5	6	6	6	5	5	5	5	6	4	6	5	5	6	5	5	5	4	5	3	5	Between 30 and 50	Female	Yes
2017-10-27 11:58:27	2017-10-27 12:08:38	IP Address	173.49.120.83	100	611	True	2017-10-27 12:08:39	R_1OQgfkLuiEVPEUY					40.070098876953	-75.214500427246	anonymous	EN	57dd766bbcd7150001ded5de	FedEx Express	1	5	4	7	5	7	7	6	7	5	1	2	1	1	4	1	2	6	1	3	2	1	1	3	1	1	1	3	Older than 50	Female	Yes
2017-10-27 11:57:06	2017-10-27 12:10:11	IP Address	90.195.237.97	100	784	True	2017-10-27 12:10:11	R_1QFK1xlkp8jm9YB					51.316696166992	-0.53329467773438	anonymous	EN	59cd5b5a4f2d3d0001d8de4e	Surrey County Council	6	6	5	6	5	5	5	6	4	4	6	6	5	2	3	5	3	3	5	6	4	6	3	5	4	3	4	5	Older than 50	Male	Yes
2017-10-27 12:01:14	2017-10-27 12:10:58	IP Address	83.37.149.108	100	583	True	2017-10-27 12:10:58	R_1gituY9Pl90FvGC					40.417205810547	-3.6840057373047	anonymous	EN	599e9250c0d7390001996785	West midlands safari park	6	8	5	4	5	4	5	5	6	5	5	4	4	3	2	3	4	5	4	5	5	4	4	5	5	4	5	5	Between 30 and 50	Male	Yes
2017-10-27 12:01:08	2017-10-27 12:11:07	IP Address	90.218.188.235	100	598	True	2017-10-27 12:11:07	R_279bOqMQm0vbzOs					53.800003051758	-1.5832977294922	anonymous	EN	59c7a82d1527e90001e71ac1	stapletons	10	8	7	7	7	7	7	7	7	3	1	1	1	1	1	1	1	1	1	1	2	1	4	1	5	2	1	1	Between 30 and 50	Male	Yes
2017-10-27 11:48:43	2017-10-27 12:12:03	IP Address	68.48.192.14	100	1400	True	2017-10-27 12:12:04	R_3FKid5jx05P57Pr					42.281204223633	-83.179496765137	anonymous	EN	55f5946a32af74001017047b	Hertz Transporting, Incorporated	7	8	5	7	6	7	5	7	3	6	6	6	5	1	3	4	7	7	6	4	4	2	1	4	4	1	7	7	Between 30 and 50	Male	Yes
2017-10-27 12:04:56	2017-10-27 12:12:33	IP Address	94.3.57.113	100	456	True	2017-10-27 12:12:33	R_2tofOOiv12ZezMq					57.13330078125	-2.1000061035156	anonymous	EN	5995613460937e0001899648	Sainsbury's	3	5	3	4	4	5	2	3	2	6	4	4	4	4	4	4	4	4	4	4	4	4	4	4	4	4	4	4	Younger than 30	Male	Yes
2017-10-27 12:04:18	2017-10-27 12:14:07	IP Address	90.200.98.247	100	589	True	2017-10-27 12:14:08	R_32LqFJPwzGpQEGZ					52.966705322266	-1.1667022705078	anonymous	EN	57dd95abccd0230001fc224b	als	8	7	7	7	7	7	7	7	7	7	2	1	3	1	1	1	1	7	4	5	5	5	5	5	1	3	1	6	Between 30 and 50	Male	Yes
2017-10-27 11:29:34	2017-10-27 12:16:04	IP Address	80.192.217.45	100	2789	True	2017-10-27 12:16:04	R_3k5R3qgl3MCNf1o					52.566696166992	-1.8166961669922	anonymous	EN	5998216e903924000143230a	Specsavers	6	6	5	4	3	3	5	5	4	5	3	4	3	4	2	3	4	4	4	4	4	3	3	3	4	3	5	5	Between 30 and 50	Female	Yes
2017-10-27 12:11:22	2017-10-27 12:17:15	IP Address	86.186.22.235	100	352	True	2017-10-27 12:17:15	R_2uICBYzsSSoHTAu					51.319396972656	-2.2026062011719	anonymous	EN	592d7f5bd0003800018f3157	NHS	8	7	5	6	6	6	5	6	6	6	5	6	5	5	4	5	6	4	5	5	5	5	4	5	6	4	6	5	Between 30 and 50	Female
2017-10-27 12:10:15	2017-10-27 12:17:34	IP Address	92.40.249.224	100	439	True	2017-10-27 12:17:35	R_9ytRHZ8dtuuAS2Z					51.514205932617	-0.093093872070312	anonymous	EN	59e4eec91c947e00012b1608	Debenhams	3	4	5	5	5	6	3	5	4	5	6	6	6	6	6	7	7	5	6	6	6	6	6	6	4	3	7	7	Younger than 30	Female
2017-10-27 12:07:40	2017-10-27 12:18:32	IP Address	82.19.126.110	100	651	True	2017-10-27 12:18:32	R_3GDNEvzEoTdWvB8					50.899993896484	-1.3999938964844	anonymous	EN	59a9abfb2ab6b80001a7df7f	St Mary's C of E Primary School.	5	7	3	3	4	4	3	5	4	2	5	4	4	3	4	1	5	4	5	6	6	7	6	6	4	4	6	6	Between 30 and 50	Female	Yes
2017-10-27 12:08:35	2017-10-27 12:20:12	IP Address	51.7.10.176	100	697	True	2017-10-27 12:20:13	R_1f2vICJuwhqlWJ4					51.418594360352	-0.2904052734375	anonymous	EN	59e114e42f63d30001c8f629	john lewis	5	7	3	3	4	5	5	5	4	4	3	3	4	3	3	3	3	4	4	4	3	5	2	3	2	3	3	4	Between 30 and 50	Female	Yes
2017-10-27 12:07:45	2017-10-27 12:21:06	IP Address	82.4.103.47	100	800	True	2017-10-27 12:21:06	R_3qDLZ3G7S6xEAUM					54.931304931641	-1.5854949951172	anonymous	EN	59c22919754a19000111c724	council	6	6	4	4	4	5	5	5	4	5	5	5	5	4	3	4	5	5	4	4	4	5	4	4	4	4	3	4	Older than 50	Female	Yes
2017-10-27 12:15:28	2017-10-27 12:22:40	IP Address	86.145.183.144	100	432	True	2017-10-27 12:22:41	R_da1Xb5lXqNWeNPz					56.033493041992	-4.3415069580078	anonymous	EN	56fa7c2e51c6bf000ccb2954	civil service	9	8	6	7	6	6	7	7	6	6	6	7	6	6	5	5	6	6	6	6	7	7	5	6	6	6	6	6	Between 30 and 50	Male	Yes
2017-10-27 12:14:40	2017-10-27 12:23:51	IP Address	86.183.6.103	100	551	True	2017-10-27 12:23:52	R_sAVVuLZ3eg8bmjT					51.88330078125	-0.41670227050781	anonymous	EN	5989c7b12e38840001456a75	Hillborough Junior school	5	5	5	5	4	4	5	5	5	5	4	6	6	5	2	5	6	3	5	4	5	4	5	4	5	4	6	5	Between 30 and 50	Female	Yes
2017-10-27 12:07:27	2017-10-27 12:23:53	IP Address	86.157.63.119	100	986	True	2017-10-27 12:23:54	R_1OTEzvBR6L3Knfe					51.714202880859	-3.8466033935547	anonymous	EN	59b6e6ddb269ef00018018c6	City and County Of Swansea Council	9	9	7	7	7	7	6	7	7	6	7	7	7	7	7	7	7	7	7	7	7	7	7	7	7	7	7	7	Between 30 and 50	Male	Yes
2017-10-27 12:07:29	2017-10-27 12:24:46	IP Address	90.198.239.208	100	1037	True	2017-10-27 12:24:47	R_3scPq1I6SSXSA0w					53.417007446289	-2.2315063476562	anonymous	EN	598898e646810b00013afcf3	Warrington and vale royal college	7	6	5	4	5	4	4	5	4	4	4	3	4	3	3	4	3	4	4	5	3	4	4	5	4	4	4	4	Between 30 and 50	Female	Yes
2017-10-27 12:04:54	2017-10-27 12:25:02	IP Address	108.28.250.103	100	1208	True	2017-10-27 12:25:03	R_2WD7ZhJt19CzgZU					38.892196655273	-76.768096923828	anonymous	EN	5652186a812a980012fe65ce	Orion Network Solutions	7	8	6	4	7	6	6	5	3	4	6	7	4	5	1	3	6	7	6	5	5	6	3	6	2	6	5	7	Between 30 and 50	Female	Yes
2017-10-27 12:13:31	2017-10-27 12:25:23	IP Address	86.1.99.37	100	711	True	2017-10-27 12:25:23	R_2YX4UX6W690yKXm					55.833297729492	-4.5	anonymous	EN	598f7350c5fbf0000117a766	Renfrewshire council	9	9	6	7	7	6	6	6	7	6	2	2	2	2	2	1	1	1	2	1	1	1	1	2	1	2	2	2	Older than 50	Female	Yes
2017-10-27 12:10:07	2017-10-27 12:25:50	IP Address	213.205.252.103	100	942	True	2017-10-27 12:25:50	R_2ckMFWujTucq0Fi					52.466705322266	-1.9167022705078	anonymous	EN	5970a273965d930001323b08	Sheffield City Council	7	8	5	5	4	4	6	4	4	4	3	3	4	2	4	3	2	5	2	3	5	2	3	3	3	4	2	6	Older than 50	Female	Yes
2017-10-27 12:13:15	2017-10-27 12:25:56	IP Address	94.6.216.164	100	760	True	2017-10-27 12:25:56	R_3DkkSmFAqTLkMP3					52.21240234375	0.15339660644531	anonymous	EN	59c3d4405364260001dc4e67	Cambridgeshire County Council	6	5	5	4	5	5	5	5	3	5	2	1	3	1	2	1	1	4	3	3	4	2	1	3	1	4	2	3	Older than 50	Male	Yes
2017-10-27 12:19:31	2017-10-27 12:26:26	IP Address	2.120.186.153	100	415	True	2017-10-27 12:26:27	R_3PbfCc8xAa4PXfb					51.5	-0.58329772949219	anonymous	EN	568bc48e39a70e000a57af92	British Airways	7	9	5	5	5	4	6	6	5	6	2	2	2	2	2	2	2	2	2	2	2	2	2	2	2	2	2	2	Between 30 and 50	Male	Yes
2017-10-27 12:15:13	2017-10-27 12:26:31	IP Address	88.96.172.22	100	678	True	2017-10-27 12:26:32	R_3rU0WHl7ZxATRnZ					51.449996948242	-0.016693115234375	anonymous	EN	57bae671dec5910001467ffd	RBG	6	5	6	5	4	6	7	6	5	5	6	7	7	7	1	6	7	3	7	6	4	6	5	6	6	6	6	6	Between 30 and 50	Female	Yes
2017-10-27 12:22:18	2017-10-27 12:26:41	IP Address	86.139.85.145	100	262	True	2017-10-27 12:26:41	R_1OTWegXBXyrEXrn					54.86360168457	-6.2763061523438	anonymous	EN	57c40141ccfe7800015dd044	NHS	9	8	6	7	6	7	6	7	7	6	6	6	6	6	6	7	6	6	6	6	6	6	6	6	6	6	6	6	Between 30 and 50	Female	Yes
2017-10-27 12:15:01	2017-10-27 12:27:32	IP Address	37.19.26.186	100	750	True	2017-10-27 12:27:32	R_4N0wPSHiZNtYEM1					51.496398925781	-0.12240600585938	anonymous	EN	5858544631a48f00017ab092	NHS	9	8	6	6	6	6	6	7	7	6	5	7	6	4	1	6	7	5	5	6	6	5	4	5	6	5	7	6	Older than 50	Male	Yes
2017-10-27 12:06:56	2017-10-27 12:28:56	IP Address	24.252.142.145	100	1319	True	2017-10-27 12:28:57	R_1jreZF7ScYQJhgK					37.251998901367	-79.977203369141	anonymous	EN	597e9a61de42bf000181e405	Wells Fargo Bank	8	6	5	4	6	4	6	5	5	4	3	5	4	3	4	4	6	5	5	4	2	5	2	4	5	2	5	5	Between 30 and 50	Female	Yes
2017-10-27 12:14:08	2017-10-27 12:29:15	IP Address	86.180.147.220	100	906	True	2017-10-27 12:29:15	R_3qxtwqsjUIUnABi					51.816696166992	-0.80000305175781	anonymous	EN	5979ea331bbd8b0001a19b09	British Telecom	3	3	2	2	1	4	6	7	1	5	1	3	1	1	4	2	2	4	1	1	3	1	1	4	3	1	1	2	Between 30 and 50	Male
2017-10-27 12:19:51	2017-10-27 12:29:30	IP Address	86.160.205.166	100	578	True	2017-10-27 12:29:30	R_24Ddb7gs2wPJAdE					51.483306884766	0.083297729492188	anonymous	EN	58485ac5a3179100017af288	Mind in Bexley	5	7	4	5	5	4	4	5	4	5	6	4	5	5	3	4	4	4	4	5	5	5	4	4	5	5	6	3	Between 30 and 50	Female	Yes
2017-10-27 12:18:12	2017-10-27 12:30:04	IP Address	94.197.121.56	100	711	True	2017-10-27 12:30:04	R_ZxAtJ6LTYq5d2JX					51.473602294922	-0.091598510742188	anonymous	EN	59d6a85db656e70001226111	Russell House Surgery	7	7	5	6	4	5	6	6	6	5	3	3	3	2	4	3	2	3	2	2	2	2	3	3	2	2	1	3	Older than 50	Female
2017-10-27 12:09:58	2017-10-27 12:33:58	IP Address	81.155.55.46	100	1439	True	2017-10-27 12:33:59	R_2rAWm1B5188j8rD					51.416702270508	-0.13330078125	anonymous	EN	59760639a0e7d40001348482	Prs for music	8	7	6	4	6	5	6	6	7	7	5	6	3	4	3	5	6	5	6	7	6	5	3	4	5	6	7	2	Between 30 and 50	Female	Yes
2017-10-27 12:25:36	2017-10-27 12:34:24	IP Address	188.220.66.44	100	527	True	2017-10-27 12:34:24	R_2SeqiWRICgMtGPo					51.63330078125	-3.9667053222656	anonymous	EN	56a930c711926500056e6eed	Companies House	8	9	5	5	5	5	5	5	5	5	6	6	4	5	3	4	5	5	2	4	3	4	4	3	4	4	5	5	Between 30 and 50	Female	Yes
2017-10-27 12:25:58	2017-10-27 12:35:12	IP Address	86.176.42.23	100	554	True	2017-10-27 12:35:12	R_3EExOJPirjeRLAX					50.86669921875	-2.9667053222656	anonymous	EN	58f0aaf652ac63000154a804	clarity	7	8	5	6	5	7	7	6	5	5	7	7	7	7	7	7	7	7	7	7	7	7	7	7	7	7	7	7	Between 30 and 50	Male	Yes
2017-10-27 12:26:28	2017-10-27 12:35:19	IP Address	68.44.24.152	100	530	True	2017-10-27 12:35:20	R_3oBEuRaIQR9kYGd					41.042694091797	-85.315101623535	anonymous	EN	59d6dcabe376fa00010aaadf	Parkview Health	8	8	7	6	6	6	6	6	6	6	2	4	2	1	3	2	4	5	4	2	2	2	1	2	2	2	2	1	Older than 50	Female	Yes
2017-10-27 12:25:39	2017-10-27 12:35:28	IP Address	82.33.161.131	100	588	True	2017-10-27 12:35:29	R_22qNt3xMGS1BOls					52.333297729492	-0.63330078125	anonymous	EN	59e77c2ed838ae0001850bbe@email.prolific.ac	Stagecoach	9	10	6	6	6	6	6	6	6	6	6	6	6	6	4	4	6	6	6	6	6	6	4	6	4	4	4	4	Between 30 and 50	Male	Yes
2017-10-27 12:24:08	2017-10-27 12:36:45	IP Address	2.126.196.12	100	756	True	2017-10-27 12:36:45	R_3Eu8egc7iA45jGC					51.338806152344	-0.4739990234375	anonymous	EN	56eb00e515ef53000b46726c	Lambeth council	7	6	5	6	5	6	5	6	5	5	5	5	6	4	5	2	6	4	6	5	6	6	5	5	7	5	5	5	Older than 50	Female	Yes
2017-10-27 12:24:08	2017-10-27 12:37:12	IP Address	2.125.85.198	100	783	True	2017-10-27 12:37:13	R_eP3YQvBEUlbSDGF					53.766693115234	-2.7167053222656	anonymous	EN	59a986b65e7f4800010eed43@email.prolific.ac	Screwfix	6	7	4	5	3	3	4	6	5	6	5	4	5	4	5	5	5	5	6	5	5	6	5	5	5	3	4	4	Between 30 and 50	Male	Yes
2017-10-27 12:26:58	2017-10-27 12:37:53	IP Address	90.209.134.224	100	654	True	2017-10-27 12:37:53	R_bwI6dAXoxthTnoJ					53.550003051758	-2.11669921875	anonymous	EN	597a05b499bd880001771a93	Trafford Council	6	7	4	4	4	4	5	5	4	4	5	5	4	4	4	5	6	4	4	4	5	5	4	4	5	4	4	6	Older than 50	Female	Yes
2017-10-27 12:31:10	2017-10-27 12:39:39	IP Address	92.3.54.106	100	508	True	2017-10-27 12:39:39	R_24IVhzCxloUBbZb					52.63330078125	1.3000030517578	anonymous	EN	596e6e5cd7919800014b49b8	serco	8	8	6	6	7	5	6	6	6	6	6	6	5	5	6	6	6	6	5	5	6	6	6	6	5	6	5	5	Between 30 and 50	Male	Yes
2017-10-27 12:32:20	2017-10-27 12:40:30	IP Address	82.46.236.3	100	490	True	2017-10-27 12:40:31	R_27waQL3hUbtMXFu					56.199996948242	-3	anonymous	EN	595254dd4d56070001645c88@email.prolific.ac	SHG	4	6	5	7	5	5	5	7	7	5	6	1	1	1	1	1	4	1	5	4	4	1	5	4	2	1	3	1	Younger than 30	Female	Yes
2017-10-27 12:25:26	2017-10-27 12:41:35	IP Address	50.113.33.151	100	969	True	2017-10-27 12:41:36	R_1Gylxulhf9poOvl					21.29670715332	-157.84979248047	anonymous	EN	559c192bfdf99b218a61f57f	State of Hawaii	7	7	5	5	5	5	6	5	5	6	5	5	6	5	6	5	5	6	6	6	5	5	5	5	4	5	5	5	Between 30 and 50	Male	Yes
2017-10-27 12:33:13	2017-10-27 12:42:41	IP Address	72.205.210.124	100	568	True	2017-10-27 12:42:42	R_21nPikjpdyZTT8t					30.636703491211	-86.663497924805	anonymous	EN	5999f3381b3d95000121f99c	HCA	7	8	6	7	5	7	7	7	7	7	1	1	1	3	2	1	1	2	1	2	2	1	1	1	1	1	1	1	Older than 50	Female	Yes
2017-10-27 12:38:39	2017-10-27 12:43:03	IP Address	73.231.141.43	100	264	True	2017-10-27 12:43:04	R_3kmHNc5zMaX3KZH					37.236206054688	-121.82890319824	anonymous	EN	55b47001fdf99b615b12d66c	SanDisk	7	7	5	5	5	6	5	5	6	5	5	5	5	4	5	5	5	5	4	5	5	5	5	6	5	5	5	6	Between 30 and 50	Male	Yes
2017-10-27 12:35:46	2017-10-27 12:43:31	IP Address	94.2.136.121	100	464	True	2017-10-27 12:43:31	R_agx8SbcBCrcZwKR					53.399993896484	-2.1499938964844	anonymous	EN	59da4136e376fa00010aac8f	SOLD OUT	7	6	5	6	7	6	7	6	7	6	6	7	6	7	3	6	6	6	5	6	4	5	4	5	4	3	5	2	Between 30 and 50	Female	Yes
2017-10-27 12:34:22	2017-10-27 12:47:39	IP Address	86.137.87.59	100	796	True	2017-10-27 12:47:39	R_3J5bgr3VDQlwcAd					54.533294677734	-1.5666961669922	anonymous	EN	5968bcd3cfe16100019a1c36	Northgate Fleet Management	6	7	6	6	5	7	6	7	4	6	2	1	3	1	1	1	1	5	2	2	3	1	2	4	1	4	1	4	Between 30 and 50	Male	Yes
2017-10-27 12:39:25	2017-10-27 12:47:40	IP Address	50.4.230.75	100	494	True	2017-10-27 12:47:41	R_2rjxpMgF4hmiJ9A					41.706893920898	-88.197799682617	anonymous	EN	596d75befb23780001f8a5d4	Cinemark	7	6	4	6	5	5	5	4	4	4	5	6	5	4	4	4	6	4	4	4	4	5	4	5	5	4	6	5	Younger than 30	Female
2017-10-27 12:31:11	2017-10-27 12:49:04	IP Address	205.175.226.101	100	1073	True	2017-10-27 12:49:05	R_2X06YwFy1usoOFW					42.060394287109	-91.585800170898	anonymous	EN	5752e37616bc720007a5ac6c	Rockwell Collins	9	8	7	6	6	7	7	6	6	7	6	6	6	7	2	5	6	5	7	6	6	7	6	6	7	6	7	6	Between 30 and 50	Female	Yes
2017-10-27 12:39:16	2017-10-27 12:50:30	IP Address	66.87.69.212	100	673	True	2017-10-27 12:50:31	R_2zHLQSMV4BaUOlR					33.538101196289	-112.18509674072	anonymous	EN	58d6ac6058d78900016ea219	Health United	6	7	2	5	2	5	7	5	6	6	5	6	4	5	2	3	5	5	5	6	6	5	4	5	4	4	6	5	Younger than 30	Male	Yes
2017-10-27 12:44:35	2017-10-27 12:51:02	IP Address	86.184.30.103	100	387	True	2017-10-27 12:51:02	R_2XpNxjteyVNxhQb					57.186492919922	-2.1213989257812	anonymous	EN	58c1b2cb93499d0001346b50@email.prolific.ac	Dwp	5	5	4	5	5	5	6	6	5	6	4	4	5	5	3	4	4	4	4	4	4	4	3	4	3	5	4	4	Older than 50	Male	Yes
2017-10-27 12:27:32	2017-10-27 12:51:41	IP Address	88.145.74.219	100	1449	True	2017-10-27 12:51:42	R_BJ9TEfuygWPmCPv					53.050003051758	-3	anonymous	EN	59cdb4ea5894270001463f1f	Hospital	1	8	5	1	4	7	7	7	7	7	1	1	5	3	4	1	1	3	1	1	1	2	1	1	6	2	1	1	Older than 50	Female	Yes
2017-10-27 12:41:48	2017-10-27 12:52:49	IP Address	86.8.74.172	100	660	True	2017-10-27 12:52:50	R_2tfAKUaPjQalyvq					53.855194091797	-1.6840972900391	anonymous	EN	59bbefa4178f1b0001828c71	Loop	6	5	5	5	4	6	5	6	5	5	6	6	5	5	6	5	6	6	6	5	5	6	5	5	6	5	6	5	Between 30 and 50	Female	Yes
2017-10-27 12:45:43	2017-10-27 12:54:00	IP Address	82.132.232.209	100	496	True	2017-10-27 12:54:00	R_1Do5WvHUF9wGk71					51.496398925781	-0.12240600585938	anonymous	EN	59a2a9a0ec626e0001d540c2	Tesco	5	3	4	4	3	5	6	2	4	4	6	7	3	5	3	5	7	6	7	7	6	7	5	6	4	5	6	7	Between 30 and 50	Female	Yes
2017-10-27 12:50:49	2017-10-27 12:54:10	IP Address	73.129.122.171	100	200	True	2017-10-27 12:54:10	R_2WTjYVCgHr51Plw					39.394104003906	-76.969497680664	anonymous	EN	57718b90ca706f000190e097	NASA	7	7	6	6	6	5	5	5	5	3	5	4	5	4	4	4	5	4	4	5	4	3	4	3	3	5	4	4	Between 30 and 50	Male	Yes
2017-10-27 12:43:41	2017-10-27 12:54:25	IP Address	2.222.37.10	100	644	True	2017-10-27 12:54:25	R_2QXuDxOGsKU5lrI					51.449996948242	0.21670532226562	anonymous	EN	59da7c5750f88f000161ec23	takeda	9	8	7	6	6	6	7	6	6	6	6	6	6	6	5	5	6	6	6	6	6	6	4	5	5	5	6	5	Older than 50	Female
2017-10-27 12:45:17	2017-10-27 12:54:45	IP Address	151.224.179.244	100	567	True	2017-10-27 12:54:45	R_1kMo0tmNxNMVUz4					50.850006103516	-1.1833038330078	anonymous	EN	59ca29406a287600011c3aa5	National Union of Students	6	4	5	6	5	6	5	6	6	5	5	6	4	5	6	5	6	5	5	6	6	5	6	6	6	6	6	6	Between 30 and 50	Female	Yes
2017-10-27 12:37:42	2017-10-27 12:54:57	IP Address	90.219.182.254	100	1034	True	2017-10-27 12:54:57	R_stDNuZ3PDsNGPgB					52.666702270508	0.16670227050781	anonymous	EN	59c54f9b21454d000194c079	RSA	8	8	6	6	6	6	6	7	7	6	6	7	5	4	4	5	7	4	6	6	6	6	5	6	4	5	5	5	Between 30 and 50	Female	Yes
2017-10-27 12:51:56	2017-10-27 12:56:27	IP Address	81.104.7.92	100	270	True	2017-10-27 12:56:27	R_9S0sMTAemZMwwNj					55.828903198242	-4.2138061523438	anonymous	EN	594fb076a4975e0001f69f9a	Greggs	8	7	5	5	6	5	5	6	5	5	6	6	6	5	5	6	5	6	5	4	4	4	5	4	5	6	5	4	Between 30 and 50	Female	Yes
2017-10-27 12:49:57	2017-10-27 12:56:47	IP Address	82.132.212.220	100	409	True	2017-10-27 12:56:47	R_1dtynRFKmql5G7O					51.496398925781	-0.12240600585938	anonymous	EN	599b56790ed7ae0001991d4d	Custom steel	7	6	4	3	4	4	4	4	6	4	5	3	5	6	6	6	6	5	6	5	6	6	5	6	3	7	6	6	Between 30 and 50	Male	Yes
2017-10-27 12:52:37	2017-10-27 12:57:29	IP Address	96.5.12.235	100	292	True	2017-10-27 12:57:30	R_2En7DBRVxFLUS6q					35.889602661133	-86.316596984863	anonymous	EN	590fbd5b4e83da0001b6fbbc	Educational system	8	7	6	5	4	4	4	4	5	4	5	4	4	4	4	4	4	4	5	4	4	4	4	5	5	4	4	4	Older than 50	Female	Yes
2017-10-27 12:43:00	2017-10-27 12:57:45	IP Address	94.197.120.55	100	885	True	2017-10-27 12:57:46	R_3iETQpazgOnKwC9					51.473602294922	-0.091598510742188	anonymous	EN	558fb997fdf99b7ce292469b	Lloyds Banking Group	7	6	4	5	6	5	6	6	6	7	5	4	5	4	4	3	5	5	5	5	6	4	3	5	3	5	4	4	Between 30 and 50	Male	Yes
2017-10-27 12:50:00	2017-10-27 12:57:48	IP Address	78.151.69.28	100	468	True	2017-10-27 12:57:49	R_2UchXPSaDt17a7q					53.36669921875	-1.5	anonymous	EN	59c3cec45364260001dc4e61	Eon	6	7	6	5	4	3	6	4	4	5	1	1	1	1	1	1	1	3	1	1	1	1	1	1	1	1	1	1	Between 30 and 50	Male	Yes
2017-10-27 12:43:46	2017-10-27 12:58:25	IP Address	51.7.244.245	100	878	True	2017-10-27 12:58:25	R_22RMHLdiLIcKekz					51.125396728516	-0.01409912109375	anonymous	EN	599c578d8acf1e0001599633	Bank of America	3	3	3	2	5	6	6	5	4	6	3	3	2	2	5	2	4	4	3	4	3	4	3	4	2	2	3	4	Older than 50	Male	Yes
2017-10-27 12:49:39	2017-10-27 12:58:42	IP Address	5.66.101.207	100	542	True	2017-10-27 12:58:42	R_1hZ6zIAOnGAuukL					53.533294677734	-1.11669921875	anonymous	EN	59762590ecfed700018f465f	Adultwork	6	8	4	6	5	6	6	6	4	5	5	5	5	5	3	3	4	4	4	4	5	5	5	5	4	4	5	3	Younger than 30	Male
2017-10-27 12:52:55	2017-10-27 12:58:49	IP Address	85.255.236.197	100	353	True	2017-10-27 12:58:49	R_2YbNhjLnfbTxFR9					51.649993896484	-0.19999694824219	anonymous	EN	5693f521e0c800000c59665f	Hoyer	8	10	7	6	6	6	7	7	6	6	7	6	6	6	6	4	5	5	4	6	7	5	5	6	5	5	5	5	Younger than 30	Male	Yes
2017-10-27 12:51:52	2017-10-27 12:58:57	IP Address	73.24.65.148	100	424	True	2017-10-27 12:58:58	R_3oMvU4Bm9uOoiJg					28.534103393555	-81.164703369141	anonymous	EN	596aae9fd9beaf000189a520	University of Central Florida	8	10	7	7	6	7	7	7	7	7	7	7	7	7	3	5	7	4	7	7	6	6	7	6	4	7	7	6	Older than 50	Male	Yes
2017-10-27 12:40:49	2017-10-27 12:59:30	IP Address	2.125.247.177	100	1120	True	2017-10-27 12:59:30	R_2QR0d9ghriFyR0R					54.991394042969	-1.5596923828125	anonymous	EN	59e90628c0d35a00012953a7	Unilever	8	7	6	4	5	7	6	7	6	5	5	7	4	5	2	6	7	4	5	5	5	5	4	4	4	4	5	6	Between 30 and 50	Female	Yes
2017-10-27 12:52:04	2017-10-27 13:00:22	IP Address	90.199.10.219	100	497	True	2017-10-27 13:00:22	R_3kER6YQqvyaglDj					52.63330078125	1.3000030517578	anonymous	EN	59bad705fa0920000155bf8d	Interserve health	9	9	6	6	6	6	6	6	6	6	6	3	5	6	6	6	6	3	5	5	5	5	4	5	6	6	4	5	Older than 50	Female	Yes
2017-10-27 12:53:22	2017-10-27 13:00:47	IP Address	68.62.86.83	100	444	True	2017-10-27 13:00:48	R_1hKERf0vnUKkHCN					42.7626953125	-84.44270324707	anonymous	EN	59aee2c57f6c84000151bd9b	Jackson	6	7	6	5	5	5	6	6	6	6	6	6	6	6	2	4	6	5	4	5	5	5	6	5	6	6	6	5	Between 30 and 50	Male	Yes
2017-10-27 12:52:35	2017-10-27 13:01:01	IP Address	109.158.103.207	100	505	True	2017-10-27 13:01:01	R_3JJD0ZN25KdZlnP					52.620407104492	-2.114501953125	anonymous	EN	55c0c7a7fdf99b2ddb00de4b	Boots UK	3	2	5	3	4	7	6	7	4	5	3	2	3	3	2	5	3	3	3	3	3	3	3	3	1	3	3	3	Younger than 30	Male	Yes
2017-10-27 12:54:35	2017-10-27 13:01:26	IP Address	82.3.120.157	100	410	True	2017-10-27 13:01:27	R_QbtjwMiqan4RGa5					55.884399414062	-3.3397979736328	anonymous	EN	daylehall	UK Border Agency	7	8	6	5	6	6	6	6	7	4	7	7	6	7	5	7	7	5	7	7	7	7	6	6	7	7	7	7	Between 30 and 50	Male	Yes
2017-10-27 12:54:16	2017-10-27 13:03:06	IP Address	86.169.207.108	100	529	True	2017-10-27 13:03:06	R_3RmDVGZyqiFEkpM					55.830093383789	-4.2528991699219	anonymous	EN	59024c8c70eeec000180b2b3	Aberdeen city council	8	7	6	6	6	5	5	5	6	5	6	6	6	5	5	5	6	5	6	6	6	6	5	6	6	5	7	6	Older than 50	Female	Yes
2017-10-27 12:54:51	2017-10-27 13:03:09	IP Address	149.254.248.113	100	498	True	2017-10-27 13:03:10	R_2R3A9BgTwu8TBYv					51.496398925781	-0.12240600585938	anonymous	EN	59692d61355b45000106c592@email.prolific.ac	NHS	6	7	6	5	6	5	6	5	6	5	6	6	7	7	4	6	7	7	7	7	7	7	7	7	6	5	7	7	Between 30 and 50	Female	Yes
2017-10-27 12:55:29	2017-10-27 13:03:15	IP Address	81.110.220.219	100	466	True	2017-10-27 13:03:15	R_cTsvbuATlfVFewN					55.949996948242	-3.1999969482422	anonymous	EN	5680452cc5767f00121cc81a	1825	6	6	5	4	5	6	6	5	5	5	5	5	5	4	2	5	5	4	5	5	5	5	4	4	4	4	5	5	Older than 50	Male	Yes
2017-10-27 13:00:15	2017-10-27 13:04:32	IP Address	82.132.186.22	100	257	True	2017-10-27 13:04:33	R_8f8uVkoheHJJxEl					51.496398925781	-0.12240600585938	anonymous	EN	5728fa200802f2000f3ef195	Watford borough council	9	9	6	7	7	7	7	7	7	5	7	7	7	6	6	6	6	7	7	6	7	7	6	7	7	6	7	7	Between 30 and 50	Female	Yes
2017-10-27 13:00:13	2017-10-27 13:06:29	IP Address	128.163.205.126	100	375	True	2017-10-27 13:06:29	R_1OMN1J5Opo7QtFn					38.028701782227	-84.507499694824	anonymous	EN	561e8f99ed6e5a0011c7e846	University of Kentucky	7	6	5	4	5	5	6	5	6	5	6	7	6	6	5	6	6	5	5	6	6	7	7	7	6	6	7	6	Between 30 and 50	Male	Yes
2017-10-27 12:59:32	2017-10-27 13:06:44	IP Address	188.29.164.173	100	431	True	2017-10-27 13:06:44	R_3KHExaheVNHZqL9					51.350006103516	-0.033294677734375	anonymous	EN	59cc00bf6a287600011c3c34	Servoca	4	6	3	5	4	5	5	4	5	5	5	5	6	3	3	5	5	5	6	5	5	4	3	5	3	4	5	5	Older than 50	Female
2017-10-27 13:00:11	2017-10-27 13:07:33	IP Address	80.4.107.43	100	442	True	2017-10-27 13:07:34	R_24qLO40Rm3aYNeq					53.393096923828	-1.5451965332031	anonymous	EN	598371409dfc3e00011d85b5	School	5	5	5	4	5	6	5	4	4	4	5	4	5	5	4	5	4	4	4	5	4	5	6	6	4	4	5	5	Between 30 and 50	Female	Yes
2017-10-27 12:50:16	2017-10-27 13:07:46	IP Address	92.236.38.107	100	1050	True	2017-10-27 13:07:46	R_1IAYGHDgV6kACWk					51.466705322266	-0.33329772949219	anonymous	EN	59d56efc6cc82800013e33fe	DHL Supply Chain	7	5	4	1	5	4	5	5	5	4	4	4	2	3	2	1	3	3	3	2	3	2	2	3	4	2	2	3	Between 30 and 50	Male	Yes
2017-10-27 12:59:08	2017-10-27 13:08:23	IP Address	86.3.114.243	100	555	True	2017-10-27 13:08:24	R_2qsfChx9GAs79HJ					53.433303833008	-1.3500061035156	anonymous	EN	594b58a36672680001cdd79d	Department for work and pensions	8	8	5	5	5	5	6	5	5	5	5	4	6	5	5	6	5	3	5	5	6	4	6	6	5	5	5	4	Between 30 and 50	Female	Yes
2017-10-27 13:03:15	2017-10-27 13:08:47	IP Address	109.152.135.199	100	331	True	2017-10-27 13:08:48	R_aW5d8xYQT0z3RHX					52.63330078125	1.3000030517578	anonymous	EN	5961e34b604aac0001210ea8	Cineworld	5	7	5	5	4	6	5	5	3	4	4	4	4	4	4	4	4	6	6	4	4	4	4	4	6	4	4	4	Younger than 30	Female	Yes
2017-10-27 12:56:45	2017-10-27 13:08:49	IP Address	95.145.160.222	100	724	True	2017-10-27 13:08:49	R_1QJvVyrIri5I9g5					52.501998901367	1.7117004394531	anonymous	EN	59ca242e5e0158000197787f	Norfolk and Norwich University Hospital	8	5	5	5	4	6	5	5	4	4	5	6	6	5	6	6	6	6	6	5	6	5	6	6	6	5	6	6	Between 30 and 50	Female	Yes
2017-10-27 13:00:13	2017-10-27 13:09:00	IP Address	88.105.62.33	100	526	True	2017-10-27 13:09:00	R_3hAb5sKhHDtZNWD					51.63330078125	-3.9667053222656	anonymous	EN	57fa9d61bd8a970001fde2c6	DEPARTMENT FOR WORK AND PENSIONS	7	10	5	7	5	5	7	6	5	4	3	2	2	1	1	2	1	3	3	1	2	1	1	2	1	1	1	3	Older than 50	Female	Yes
2017-10-27 12:59:46	2017-10-27 13:09:05	IP Address	94.175.83.129	100	558	True	2017-10-27 13:09:05	R_3ewBydCvg1welVR					52.466705322266	-1.9167022705078	anonymous	EN	59b303410516f6000197c302	dudley MBC	8	9	6	6	6	6	6	7	7	6	7	7	7	7	7	7	7	7	7	7	7	7	7	7	7	7	7	7	Older than 50	Female	Yes
2017-10-27 13:04:16	2017-10-27 13:10:11	IP Address	138.197.165.182	100	354	True	2017-10-27 13:10:11	R_1IhrtkpS9rFfwAU					43.655502319336	-79.362602233887	anonymous	EN	5944d2b5302fb20001078c40	Delta airlines	5	5	4	4	4	4	4	4	4	4	4	4	4	4	4	4	4	4	4	4	4	4	4	4	4	4	4	4	Younger than 30	Female	Yes
2017-10-27 13:05:28	2017-10-27 13:10:48	IP Address	82.3.120.157	100	319	True	2017-10-27 13:10:49	R_1j9b86PmtLGmAwH					55.884399414062	-3.3397979736328	anonymous	EN	daylehall	UK Border Force	8	8	6	5	6	6	6	6	6	4	7	7	6	6	6	7	7	7	7	7	7	7	7	7	7	7	7	7	Between 30 and 50	Male	Yes
2017-10-27 12:52:37	2017-10-27 13:11:15	IP Address	86.185.28.248	100	1118	True	2017-10-27 13:11:16	R_1CDaa36N3h8UXJp					54.766693115234	-1.5666961669922	anonymous	EN	58cd718b0b6a0e00011d81c0	Newcastle University	10	10	7	7	7	6	7	6	6	6	2	2	1	1	1	1	1	3	3	2	3	3	2	4	3	1	1	3	Between 30 and 50	Female	Yes
2017-10-27 12:53:29	2017-10-27 13:11:50	IP Address	90.193.147.41	100	1100	True	2017-10-27 13:11:50	R_1jeWQHFkWbxGdFI					53.61669921875	-2.6499938964844	anonymous	EN	59d39eb90118340001369bf0	Lancashire County Council	9	7	6	5	5	6	6	6	6	5	5	3	2	2	2	2	3	2	2	2	5	3	2	5	2	2	3	2	Between 30 and 50	Female	Yes
2017-10-27 13:02:20	2017-10-27 13:12:19	IP Address	81.111.165.123	100	598	True	2017-10-27 13:12:20	R_XivwjwylivkAlvX					55.622299194336	-4.5007934570312	anonymous	EN	5937c586fce4070001d3312e	DSGi	7	7	6	5	6	6	6	6	5	5	6	6	6	5	4	5	5	6	6	6	5	5	4	6	5	5	5	5	Older than 50	Male
2017-10-27 13:02:33	2017-10-27 13:13:18	IP Address	77.101.127.159	100	645	True	2017-10-27 13:13:19	R_1GNTKcxjeY1Ed3O					52.606002807617	-2.0406036376953	anonymous	EN	59d665f0e2762800015eb53b	Apollo Teaching	7	8	6	6	6	6	6	6	6	6	6	6	5	5	4	5	6	4	5	5	6	6	5	5	6	5	5	5	Between 30 and 50	Female	Yes
2017-10-27 13:06:40	2017-10-27 13:13:31	IP Address	94.6.126.65	100	411	True	2017-10-27 13:13:31	R_ezK2WruhljkBOJH					53.050003051758	-3	anonymous	EN	59b982ed76adf400010fcfea	Newlook	7	7	7	7	7	7	7	7	7	7	5	4	4	7	1	5	7	7	6	4	4	5	6	6	7	5	6	7	Between 30 and 50	Female	Yes
2017-10-27 13:03:42	2017-10-27 13:14:57	IP Address	80.42.150.189	100	674	True	2017-10-27 13:14:58	R_XTlQwiNhLYbVypj					51.472106933594	-2.0836944580078	anonymous	EN	56a14169e1e5a6000c8fa43c	Wiltshire Council	5	4	5	6	4	6	7	5	4	5	4	4	2	3	2	2	5	2	4	5	2	3	2	3	2	2	5	2	Between 30 and 50	Male	Yes
2017-10-27 13:03:08	2017-10-27 13:15:07	IP Address	80.42.19.252	100	719	True	2017-10-27 13:15:08	R_3rZfCAUWsHHVzRa					52.596496582031	-0.79100036621094	anonymous	EN	59874ae5e684850001dfdac7@email.prolific.ac	South Kesteven District Council	6	7	4	5	5	4	6	6	6	6	7	7	7	5	3	6	7	6	6	7	7	5	4	7	6	6	6	7	Between 30 and 50	Female	Yes
2017-10-27 12:28:16	2017-10-27 13:15:48	IP Address	184.18.28.60	100	2851	True	2017-10-27 13:15:49	R_1rGu8hGbEROx9aX					41.15690612793	-85.055603027344	anonymous	EN	59d14026db0cc90001478830	Lincoln Financial Group	6	7	5	7	3	6	7	6	6	6	7	7	7	6	6	7	7	6	6	6	5	6	4	6	6	6	6	6	Older than 50	Male	Yes
2017-10-27 12:50:33	2017-10-27 13:16:28	IP Address	95.149.148.25	100	1555	True	2017-10-27 13:16:28	R_1E54SquBlWrDumf					50.917098999023	-1.4248046875	anonymous	EN	598471e273278100014b2c26	Asda	8	5	6	7	6	6	7	7	6	6	7	7	6	7	6	6	7	6	6	6	6	6	7	6	7	6	6	6	Between 30 and 50	Female
2017-10-27 13:03:39	2017-10-27 13:17:11	IP Address	86.183.135.156	100	812	True	2017-10-27 13:17:11	R_1o4S0d091NgGeIv					52.083297729492	1.1667022705078	anonymous	EN	59d381544f2d3d0001d8e66b	Ipswich Hospital nhs trust	6	8	6	6	6	7	7	7	6	5	4	5	2	1	2	3	4	5	5	3	5	3	2	5	2	2	4	3	Between 30 and 50	Female	Yes
2017-10-27 13:03:17	2017-10-27 13:18:10	IP Address	82.15.182.212	100	893	True	2017-10-27 13:18:10	R_3MijBVzpRnaMBgS					52.5	-2.0832977294922	anonymous	EN	5973c67b5eccd900013a7f8b	First for Education	7	4	6	6	6	7	6	6	6	6	6	5	6	6	5	6	6	6	6	6	6	6	6	6	5	6	6	6	Between 30 and 50	Male	Yes
2017-10-27 13:12:08	2017-10-27 13:18:58	IP Address	82.11.178.142	100	410	True	2017-10-27 13:19:03	R_3rJ9Gj9KBaeftye					53.416702270508	-3	anonymous	EN	5961d50c3b8ae400016365dd	National museums Liverpool	8	8	5	5	5	6	6	6	6	4	4	5	4	5	3	4	5	5	5	5	5	4	4	5	4	4	5	4	Between 30 and 50	Female	Yes
2017-10-27 13:09:27	2017-10-27 13:19:30	IP Address	82.132.224.124	100	603	True	2017-10-27 13:19:31	R_yVorlYdyDP1tPgt					51.5	-0.13330078125	anonymous	EN	59b92c167547b100012d6fd8	NICS	6	7	5	5	5	5	5	5	4	5	5	5	5	5	2	2	5	2	2	3	3	5	2	3	2	2	5	2	Older than 50	Female	Yes
2017-10-27 13:11:15	2017-10-27 13:19:37	IP Address	176.25.145.219	100	502	True	2017-10-27 13:19:37	R_1JF7YIpEK184v3v					52.800003051758	-1.61669921875	anonymous	EN	58e1916827e7d900011035e0	matalan	6	6	5	6	4	7	4	6	7	4	3	2	2	3	4	4	2	2	3	3	2	2	2	2	2	2	2	2	Between 30 and 50	Female	Yes
2017-10-27 12:59:30	2017-10-27 13:21:54	IP Address	79.69.102.3	100	1343	True	2017-10-27 13:21:54	R_3240MmWtyNzB4qZ					53.449996948242	-2.7333068847656	anonymous	EN	59ea32b5e75b450001a695b4	Dhl	7	8	6	5	6	5	6	6	5	4	4	6	4	5	3	4	4	3	4	3	2	2	5	4	2	4	5	5	Between 30 and 50	Female	Yes
2017-10-27 13:17:14	2017-10-27 13:22:39	IP Address	81.98.40.215	100	324	True	2017-10-27 13:22:39	R_OcxQJZq1mDpdgZ3					55.830093383789	-4.2528991699219	anonymous	EN	597a703e2351f1000158f7e6@email.prolific.ac	Gcc	8	7	7	6	7	7	7	7	6	7	7	6	6	7	5	7	7	5	6	7	7	6	7	7	7	7	7	7	Between 30 and 50	Male	Yes
2017-10-27 13:08:15	2017-10-27 13:23:45	IP Address	86.135.191.221	100	929	True	2017-10-27 13:23:45	R_3J89LRzuUjsyBr2					53.36669921875	-1.5	anonymous	EN	596125cb98cf77000106f8aa	Sainsbury's	8	8	5	3	5	6	6	7	7	6	6	6	6	6	5	6	7	2	6	6	6	6	5	6	7	6	7	6	Older than 50	Female	Yes
2017-10-27 13:17:52	2017-10-27 13:23:58	IP Address	90.210.155.79	100	366	True	2017-10-27 13:23:59	R_1jJMrYUo12AVm6R					53.800003051758	-1.5832977294922	anonymous	EN	59d3c1f6d704ba0001fe7e6e	NHS	4	3	2	3	3	3	3	3	3	3	3	3	3	3	3	3	3	3	3	3	3	3	3	3	3	3	3	3	Between 30 and 50	Female	Yes
2017-10-27 13:10:59	2017-10-27 13:24:09	IP Address	213.205.252.142	100	790	True	2017-10-27 13:24:09	R_2ClziBQpMlwQfkk					52.466705322266	-1.9167022705078	anonymous	EN	596e00b60fe2ff00016a7e1d	NNUH	8	8	6	6	6	6	6	6	6	6	5	5	2	1	5	4	4	4	2	4	2	2	3	1	3	1	3	1	Older than 50	Female	Yes
2017-10-27 13:11:47	2017-10-27 13:25:16	IP Address	82.8.162.134	100	809	True	2017-10-27 13:25:17	R_2rMwMp3SoXdzRBc					51.656097412109	-3.8022003173828	anonymous	EN	5980f4ecfdb524000114fd17	neath port talbot county borough council	5	6	5	5	5	6	6	5	4	5	5	7	6	6	3	6	7	4	6	6	6	6	4	6	6	4	7	5	Between 30 and 50	Male	Yes
2017-10-27 13:08:07	2017-10-27 13:27:13	IP Address	213.205.198.76	100	1146	True	2017-10-27 13:27:13	R_3FUtiYwo6bYLzPX					51.61669921875	-0.31669616699219	anonymous	EN	596c510e12e7f700013b54ea	Nhs	8	8	6	5	6	6	6	6	6	5	5	6	5	6	4	6	6	5	5	5	6	5	6	5	4	6	6	6	Between 30 and 50	Female	Yes
2017-10-27 13:18:00	2017-10-27 13:27:41	IP Address	86.137.250.153	100	581	True	2017-10-27 13:27:42	R_3gMYxLLMbCqxPBe					53.82829284668	-1.6882019042969	anonymous	EN	561196127ffc8a000b811539	NHS	8	9	6	5	6	6	6	6	6	6	5	6	4	5	5	4	6	6	6	5	5	5	6	5	6	4	6	5	Younger than 30	Female	Yes
2017-10-27 13:19:09	2017-10-27 13:29:11	IP Address	2.125.227.123	100	601	True	2017-10-27 13:29:11	R_ZHQxIkt3MrbVKHD					50.23030090332	-5.2272033691406	anonymous	EN	59d3f6d0078dbe0001951185	Wilko	6	9	5	4	5	5	6	5	7	5	5	4	6	5	5	6	7	6	6	6	7	7	6	7	4	6	6	7	Younger than 30	Female	Yes
2017-10-27 13:18:46	2017-10-27 13:29:38	IP Address	176.248.57.102	100	651	True	2017-10-27 13:29:38	R_1pVwQ5U2EpvwizF					51.316696166992	-0.53329467773438	anonymous	EN	594fdc304df2c40001bf8581	Council	7	9	6	3	3	4	7	5	4	5	3	2	3	1	6	3	3	5	3	3	3	1	2	4	2	3	3	3	Between 30 and 50	Female	Yes
2017-10-27 13:18:07	2017-10-27 13:30:46	IP Address	70.195.195.145	100	759	True	2017-10-27 13:30:47	R_1pmrDTaTQS6ldCc					32.778701782227	-96.821701049805	anonymous	EN	58e5b0fff904ca0001ea43a9	HYFNlocal	6	6	5	3	5	5	6	5	3	7	6	6	5	6	4	5	5	5	6	6	7	5	5	7	4	5	6	6	Between 30 and 50	Male	Yes
2017-10-27 13:21:33	2017-10-27 13:31:39	IP Address	109.145.200.109	100	605	True	2017-10-27 13:31:40	R_3e3HWmL9YfusvqW					53.399993896484	-2.1499938964844	anonymous	EN	588c98cf670d6600012bd774	Civil Service	8	8	5	6	5	5	6	6	5	4	3	4	4	4	4	2	2	5	3	3	4	1	3	3	3	3	2	4	Older than 50	Female	Yes
2017-10-27 13:25:41	2017-10-27 13:32:46	IP Address	46.208.148.10	100	425	True	2017-10-27 13:32:47	R_3dMOITMJVIf04w5					51.226104736328	-2.8108062744141	anonymous	EN	59e858700fb3a90001bd996a	University of Southampton	0	0	1	1	1	3	5	4	1	1	1	1	1	1	1	1	1	1	1	1	1	1	1	1	1	1	1	1	Between 30 and 50	Male	Yes
2017-10-27 13:21:24	2017-10-27 13:33:52	IP Address	94.192.84.127	100	748	True	2017-10-27 13:33:53	R_1NFyO9d3sTqnc8z					53.466293334961	-2.1342010498047	anonymous	EN	592db857ed1d2a0001c4961a	Marks and Spencer	1	2	2	2	3	4	3	2	2	3	4	3	3	4	4	4	4	4	4	4	4	4	4	4	4	4	4	4	Between 30 and 50	Female
2017-10-27 13:30:22	2017-10-27 13:37:45	IP Address	82.42.196.120	100	443	True	2017-10-27 13:37:49	R_1JRdyHfVIrIujTA					51.75	-0.33329772949219	anonymous	EN	59d778915cddae0001ff052a	Boots	4	7	2	6	3	4	5	4	5	3	5	6	5	4	5	6	6	5	5	5	5	5	5	5	6	4	5	6	Younger than 30	Female	Yes
2017-10-27 13:18:08	2017-10-27 13:38:17	IP Address	2.125.101.231	100	1209	True	2017-10-27 13:38:17	R_Y5PpMBHU0Uf7Gkp					52.583297729492	-0.25	anonymous	EN	59b148bod98aabooo19badff	supermarket	8	8	5	4	4	5	4	5	5	5	3	2	3	2	2	2	2	3	2	2	2	3	2	3	2	2	3	3	Between 30 and 50	Female	Yes
2017-10-27 13:25:07	2017-10-27 13:38:25	IP Address	82.132.244.117	100	798	True	2017-10-27 13:38:25	R_cRQzWSzTvWUWvFT					51.496398925781	-0.12240600585938	anonymous	EN	5990e683dd41670001034822	Menzie Aviation	6	8	5	4	4	4	6	5	3	5	3	2	5	2	5	2	2	5	4	6	6	3	2	5	3	2	2	2	Between 30 and 50	Male	Yes
2017-10-27 13:26:52	2017-10-27 13:40:17	IP Address	199.82.243.104	100	805	True	2017-10-27 13:40:18	R_QoFXdpy9Fc2gO2J					35.091094970703	-89.651000976562	anonymous	EN	59cacb63916c4d0001094649	FEDEX	4	3	4	2	4	4	4	5	5	4	3	5	4	5	5	5	5	4	4	4	5	4	4	4	4	4	4	4	Between 30 and 50	Female
2017-10-27 13:24:55	2017-10-27 13:40:40	IP Address	143.159.91.30	100	944	True	2017-10-27 13:40:40	R_11dYBDc75XfCGkH					53.300003051758	-1.13330078125	anonymous	EN	5996b604b5566b0001aa81fa	Derbyshire County Council	4	6	4	6	4	6	6	7	4	6	5	6	5	4	4	5	6	5	4	5	6	5	5	6	5	5	6	5	Older than 50	Female	Yes
2017-10-27 13:30:37	2017-10-27 13:42:21	IP Address	94.3.24.189	100	703	True	2017-10-27 13:42:21	R_2CrCdhI9CNLZYoQ					52.466705322266	-1.9167022705078	anonymous	EN	59e5b26477860e0001512d27	Sandwell & West Birmingham Hospitals NHS Trust	8	8	6	6	5	6	7	6	7	6	5	2	4	3	4	6	5	6	6	3	6	6	2	5	3	4	5	6	Between 30 and 50	Male	Yes
2017-10-27 13:32:16	2017-10-27 13:42:25	IP Address	99.110.186.215	100	609	True	2017-10-27 13:42:27	R_doNYHb7fLmi8HGp					33.863906860352	-84.124298095703	anonymous	EN	5788cc99c9abeb0001af20a7	TJ Maxx	5	4	3	3	2	4	5	4	1	5	6	5	4	3	2	3	6	4	4	5	5	5	4	5	6	3	5	4	Between 30 and 50	Male	Yes
2017-10-27 13:27:29	2017-10-27 13:42:48	IP Address	94.21.36.0	100	919	True	2017-10-27 13:42:49	R_1C1kVjGEDyRElXW					46.317993164062	20.026992797852	anonymous	EN	59d0d2f54f2d3d0001d8e04f	Retail assistant	6	9	6	7	6	7	6	7	6	7	7	4	6	5	5	2	5	5	5	5	5	6	6	6	5	5	6	6	Younger than 30	Female
2017-10-27 13:24:47	2017-10-27 13:42:48	IP Address	213.205.253.235	100	1081	True	2017-10-27 13:42:48	R_3JLCRI44U9D9IRs					52.466705322266	-1.9167022705078	anonymous	EN	59c67f105e01580001977671	Kirkbie Kendal School	7	7	6	4	6	7	5	7	5	5	6	7	5	2	5	3	5	4	5	6	5	2	3	4	3	4	5	4	Between 30 and 50	Male	Yes
2017-10-27 13:33:07	2017-10-27 13:43:24	IP Address	2.31.5.237	100	617	True	2017-10-27 13:43:25	R_3kb2wfPOrqgLSLd					51.42790222168	0.38679504394531	anonymous	EN	59976d41b5566b0001aa83e8	Managed property personnel	7	8	6	5	5	6	6	5	7	5	4	3	4	2	3	1	3	6	3	4	3	4	4	4	2	3	3	5	Older than 50	Female
2017-10-27 13:36:40	2017-10-27 13:43:49	IP Address	165.120.91.247	100	428	True	2017-10-27 13:43:49	R_3MfWiIJS6yd6aFn					51.613098144531	-3.4035949707031	anonymous	EN	592c6c1342957b00019db951@email.prolific.ac	CTUHB	10	10	7	7	7	7	7	7	7	7	7	7	7	7	1	7	7	7	7	7	7	7	7	7	7	7	7	7	Between 30 and 50	Female	Yes
2017-10-27 13:27:07	2017-10-27 13:44:16	IP Address	86.2.30.179	100	1029	True	2017-10-27 13:44:17	R_DcoUvVQvQAGfhER					52.468505859375	-1.7481994628906	anonymous	EN	59836c1b04619b00011a8d87	Specsavers	6	8	6	5	5	5	5	5	5	4	5	5	5	5	5	6	6	5	5	5	5	5	5	5	5	5	5	5	Between 30 and 50	Female	Yes
2017-10-27 13:41:01	2017-10-27 13:48:53	IP Address	76.190.230.161	100	472	True	2017-10-27 13:48:54	R_1NmrV2Vk2IrIpCc					41.235000610352	-80.497100830078	anonymous	EN	56031495e372c00005bd441b	Appen Butler Hill	8	8	6	5	6	6	6	6	5	6	2	2	2	2	2	4	4	5	3	2	2	4	2	4	6	2	4	4	Younger than 30	Female	Yes
2017-10-27 12:52:35	2017-10-27 13:50:27	IP Address	86.159.196.15	100	3471	True	2017-10-27 13:50:28	R_2WPbzfLYxYL1kd8					51.066696166992	-1.7832946777344	anonymous	EN	596295c4b752840001ca47a5	HSBC Bank	7	8	6	5	6	6	6	6	6	6	6	5	4	4	4	5	5	6	6	6	7	4	5	7	5	5	5	7	Between 30 and 50	Female	Yes
2017-10-27 13:42:46	2017-10-27 13:52:04	IP Address	197.2.128.111	100	557	True	2017-10-27 13:52:04	R_3DhJzTg0aZELMA0					34	9	anonymous	EN	59d4bd0b1d5386000127c6de	paypal	7	8	6	4	5	5	5	7	6	5	5	4	5	4	4	4	5	5	6	5	5	5	6	4	5	5	6	3	Between 30 and 50	Female	Yes
2017-10-27 13:43:47	2017-10-27 13:54:09	IP Address	86.9.132.180	100	622	True	2017-10-27 13:54:10	R_uwDZ58lwotNWINz					51.475692749023	0.3251953125	anonymous	EN	56307367733ea000111647a9	Hospital	8	8	6	6	6	7	7	6	6	7	6	5	4	6	3	4	6	6	5	6	6	7	5	6	4	5	6	5	Between 30 and 50	Female	Yes
2017-10-27 13:34:34	2017-10-27 13:54:17	IP Address	90.192.186.103	100	1183	True	2017-10-27 13:54:17	R_2tGtm3A3viotnBQ					51.350006103516	-0.033294677734375	anonymous	EN	59b17595f69f340001867199	Action Against Hunger	8	6	7	7	7	7	7	7	7	7	7	6	7	7	7	7	7	6	7	7	7	6	7	7	5	7	7	7	Between 30 and 50	Female	Yes
2017-10-27 13:43:27	2017-10-27 13:54:48	IP Address	2.103.40.9	100	680	True	2017-10-27 13:54:49	R_12mSzcTgrLh2VKB					53.416702270508	-3	anonymous	EN	59706c6162ef6900017a3ce6	Edge Hill University	8	8	6	6	7	5	6	6	6	6	5	5	5	6	3	5	6	5	6	6	6	6	6	6	6	6	6	6	Older than 50	Male
2017-10-27 13:46:46	2017-10-27 13:55:22	IP Address	86.177.217.146	100	515	True	2017-10-27 13:55:22	R_1OxxxEolEr6PwLP					51.559097290039	-0.053802490234375	anonymous	EN	59e33d88ae9f950001d83f96	Cancer Research UK	3	4	4	6	5	5	5	4	3	4	3	3	2	1	2	2	2	2	2	1	3	1	1	3	2	2	2	2	Between 30 and 50	Male	Yes
2017-10-27 13:45:53	2017-10-27 13:55:46	IP Address	94.192.186.250	100	593	True	2017-10-27 13:55:46	R_3nVrxtUAHeNS8zI					53.13330078125	-1.1999969482422	anonymous	EN	59dcecaeae9f950001d83bd1	All Saints Catholic Voluntary Academy	7	8	4	5	4	5	6	6	5	5	6	6	6	7	6	6	7	5	6	7	6	5	5	6	5	6	7	6	Between 30 and 50	Female	Yes
2017-10-27 13:43:10	2017-10-27 13:56:24	IP Address	5.69.168.8	100	793	True	2017-10-27 13:56:24	R_2v0TiVJW9cQUPlS					52.466705322266	-1.9167022705078	anonymous	EN	59ef2a4577860e0001513725	St Georges First school	8	9	7	7	7	7	7	7	7	7	6	6	6	6	6	6	6	6	6	6	6	6	6	6	6	6	6	6	Between 30 and 50	Female	Yes
2017-10-27 13:47:42	2017-10-27 13:57:16	IP Address	70.125.139.65	100	573	True	2017-10-27 13:57:17	R_2foFifzPLCg9cT1					29.555892944336	-98.365196228027	anonymous	EN	589da9a89a17120001d90a4e	Appen	9	10	7	7	7	6	6	6	6	4	6	4	4	4	4	4	6	4	7	5	4	6	4	4	6	4	4	5	Between 30 and 50	Female	No
2017-10-27 13:50:27	2017-10-27 13:58:58	IP Address	2.24.130.237	100	510	True	2017-10-27 13:58:58	R_8iDL6bOShdqrgnn					53.816696166992	-3.0500030517578	anonymous	EN	59711207a19c8000014fd9b9	Blackpool fylde and wyre nhs trust	7	7	5	6	5	7	6	6	6	6	5	5	5	5	3	5	5	5	5	5	5	5	5	5	3	4	5	5	Older than 50	Female	Yes
2017-10-27 13:55:10	2017-10-27 13:59:41	IP Address	82.132.233.151	100	271	True	2017-10-27 13:59:41	R_9QDSKQr7eg1j3Al					51.496398925781	-0.12240600585938	anonymous	EN	599622dbc825cf0001d7dec6	AGA	2	3	3	4	2	2	2	5	2	2	2	2	2	3	2	3	2	3	2	3	3	2	2	2	2	2	2	3	Older than 50	Female	Yes
2017-10-27 13:51:14	2017-10-27 13:59:44	IP Address	86.20.188.167	100	509	True	2017-10-27 13:59:44	R_4Z2toaZMx0W8sWR					53.416702270508	-2.3000030517578	anonymous	EN	598d787cb83f800001a5dc8b	Trafford Council	5	7	4	5	5	6	5	4	3	5	5	6	5	4	5	6	5	6	5	6	6	6	4	6	6	4	6	6	Older than 50	Female	Yes
2017-10-27 13:41:30	2017-10-27 14:00:03	IP Address	90.208.68.162	100	1112	True	2017-10-27 14:00:03	R_1IgFZXDcFWnQYnL					53.36669921875	-1.5	anonymous	EN	593efd2cfce4070001d33cce	Scunthorpe United football club	6	7	3	5	3	6	5	6	5	5	7	6	7	7	6	6	6	5	6	7	7	7	6	7	6	7	7	7	Older than 50	Male	Yes
2017-10-27 13:42:49	2017-10-27 14:00:41	IP Address	2.102.19.106	100	1071	True	2017-10-27 14:00:41	R_27TqSqzdnBGvMAI					53.550003051758	-2.11669921875	anonymous	EN	5999b9380ed7ae0001991b5b	Lloyds Banking Group	6	3	5	5	3	5	6	6	5	4	6	6	4	5	3	5	5	5	5	6	6	6	6	6	5	6	7	6	Older than 50	Male	Yes
2017-10-27 13:40:22	2017-10-27 14:03:25	IP Address	92.238.79.27	100	1383	True	2017-10-27 14:03:26	R_2R3om97Z1Ravkyk					53.416702270508	-3	anonymous	EN	59317c59db68d70001ecdae6	NHS	7	8	5	5	5	5	7	6	5	6	7	7	7	5	6	6	7	7	7	7	7	7	7	7	7	7	7	7	Older than 50	Female	Yes
2017-10-27 13:58:17	2017-10-27 14:03:31	IP Address	2.24.242.76	100	314	True	2017-10-27 14:03:32	R_2f1hS0Fbo6LBtIn					55.833297729492	-4.4333038330078	anonymous	EN	572509c765abf6001103b837	Nhs	7	6	4	4	4	6	6	6	6	7	5	5	5	5	5	5	5	6	5	5	5	5	5	4	6	6	5	5	Older than 50	Female	Yes
2017-10-27 14:00:21	2017-10-27 14:07:39	IP Address	86.169.252.76	100	437	True	2017-10-27 14:07:39	R_1M0zcEXtP8tTnrG					54.869506835938	-2.9515991210938	anonymous	EN	59b66e3f720b40000119b0a3	Euro Car Parts	5	5	6	6	6	6	6	6	6	6	4	4	4	3	6	4	4	4	4	5	6	4	4	5	2	2	6	4	Between 30 and 50	Male	Yes
2017-10-27 13:59:18	2017-10-27 14:09:09	IP Address	88.104.82.56	100	591	True	2017-10-27 14:09:10	R_e3UX9upwsV6Cg49					50.699996948242	-1.3000030517578	anonymous	EN	59399bfa76eec90g001645d6c	Glenfield Infant School	6	8	5	5	4	5	5	6	6	4	5	4	4	4	5	4	5	4	5	6	6	5	4	6	5	5	5	5	Between 30 and 50	Female	Yes
2017-10-27 13:56:51	2017-10-27 14:09:43	IP Address	217.42.26.183	100	771	True	2017-10-27 14:09:43	R_2AKyOeKWk6lLHUR					51.449996948242	-2.5832977294922	anonymous	EN	586400dfec49b5000158fbea	NHS	7	8	6	5	5	6	6	5	4	3	7	6	6	6	7	7	7	6	6	5	5	6	5	6	6	5	5	6	Between 30 and 50	Female	Yes
2017-10-27 14:02:38	2017-10-27 14:12:52	IP Address	146.199.200.155	100	614	True	2017-10-27 14:12:53	R_3Hq0NiF4HJsNc9l					50.833297729492	-0.23330688476562	anonymous	EN	5847e60f73170700013697c6	Hove Park School	7	8	5	5	5	4	5	5	5	5	6	6	6	6	6	6	6	6	5	6	6	6	6	6	6	6	6	6	Younger than 30	Male	No
2017-10-27 14:01:37	2017-10-27 14:13:28	IP Address	90.219.198.43	100	710	True	2017-10-27 14:13:28	R_2P58m5Sx7JFWPJ3					55.830093383789	-4.2528991699219	anonymous	EN	59a05d79fc15d200014b9fba	glasgow city council	6	8	5	6	5	7	5	5	5	5	4	6	4	4	1	3	5	5	5	3	4	3	3	4	1	2	2	4	Older than 50	Female	Yes
2017-10-27 14:10:04	2017-10-27 14:14:38	IP Address	70.95.183.60	100	273	True	2017-10-27 14:14:38	R_Zt6iM9gXdQJSAGR					32.965606689453	-117.12699890137	anonymous	EN	57fbe878035f6e0001d71a8c	LabCorp	5	6	5	5	4	4	5	4	4	6	5	3	3	4	5	5	4	5	3	6	4	5	5	4	5	3	4	5	Between 30 and 50	Male	Yes
2017-10-27 14:03:10	2017-10-27 14:14:59	IP Address	80.189.96.236	100	708	True	2017-10-27 14:14:59	R_vVJI3jdJdSAVzlT					55.880401611328	-4.3007049560547	anonymous	EN	55b7a16cfdf99b16cyb0021a4	Nhs	5	5	3	3	3	4	5	6	4	4	1	2	2	3	4	4	1	4	2	3	1	1	1	1	4	1	1	2	Between 30 and 50	Female	Yes
2017-10-27 14:06:11	2017-10-27 14:15:26	IP Address	82.132.221.55	100	555	True	2017-10-27 14:15:27	R_3j2LytJ9CkwDZJJ					51.496398925781	-0.12240600585938	anonymous	EN	559c3e04fdf99b32b55f2d8a	Kier	9	6	5	4	6	3	7	5	7	5	5	5	4	5	4	4	5	5	4	5	5	4	5	6	5	4	5	4	Between 30 and 50	Male	Yes
2017-10-27 14:03:47	2017-10-27 14:17:38	IP Address	90.254.49.167	100	831	True	2017-10-27 14:17:40	R_3Oe3AcBETYG5b6x					51.514205932617	-0.093093872070312	anonymous	EN	59692f4467a8600001b714e1	government	8	9	6	5	6	6	6	6	6	6	5	5	5	5	3	2	4	4	4	4	4	4	4	4	4	2	3	3	Between 30 and 50	Male	Yes
2017-10-27 14:12:10	2017-10-27 14:20:15	IP Address	82.31.241.160	100	485	True	2017-10-27 14:20:15	R_3Rx8TjtEB2W0HMW					55.88330078125	-3.5332946777344	anonymous	EN	597e36295ea29d000126ff26	semichem	4	7	4	3	4	4	5	5	4	4	4	2	3	2	1	1	2	3	3	2	3	3	3	3	2	2	2	2	Between 30 and 50	Male	Yes
2017-10-27 14:09:19	2017-10-27 14:21:28	IP Address	176.24.221.145	100	728	True	2017-10-27 14:21:28	R_DIQsqkH8AsIniTL					51.75	-0.33329772949219	anonymous	EN	59a13134ec2f75000124ee85	Computacenter	8	8	6	6	6	6	7	6	6	6	7	7	7	7	4	6	6	6	7	7	7	6	6	6	6	6	6	6	Between 30 and 50	Male	Yes
2017-10-27 14:16:33	2017-10-27 14:22:27	IP Address	79.66.25.67	100	353	True	2017-10-27 14:22:27	R_2YbOPpTBzQO1xWW					55.949996948242	-3.1999969482422	anonymous	EN	598d75e03694eb0001b81b04	NHS	4	3	5	4	5	5	6	5	3	3	5	2	3	2	1	2	4	6	4	5	6	4	5	4	2	5	3	3	Between 30 and 50	Male	Yes
2017-10-27 14:12:47	2017-10-27 14:23:09	IP Address	24.187.189.54	100	622	True	2017-10-27 14:23:10	R_3qQBdP8tk40qlIa					40.596099853516	-73.973197937012	anonymous	EN	5588d460fdf99b304ee56785	B&H	4	6	3	4	5	3	5	4	4	5	3	4	3	4	4	4	3	6	5	4	4	3	5	4	3	4	4	5	Between 30 and 50	Male	Yes
2017-10-27 14:17:49	2017-10-27 14:23:22	IP Address	86.4.63.90	100	333	True	2017-10-27 14:23:22	R_3htJ2aD43LR4YRL					53.433303833008	-1.3500061035156	anonymous	EN	59b9788e6039190001eaae12	Eon	0	0	1	5	3	4	5	5	5	4	2	4	4	1	2	1	1	1	1	1	1	1	2	1	1	1	1	2	Between 30 and 50	Male	Yes
2017-10-27 14:12:09	2017-10-27 14:25:45	IP Address	91.125.218.104	100	816	True	2017-10-27 14:25:45	R_1ilBn0GffwnvQ35					52.63330078125	1.3000030517578	anonymous	EN	594a481105e73f0001450009	Univercity of East Anglia	7	9	4	6	6	6	7	6	7	7	5	6	6	6	6	4	6	6	7	7	7	7	7	7	7	6	7	7	Between 30 and 50	Male	Yes
2017-10-27 14:14:28	2017-10-27 14:26:46	IP Address	94.175.81.144	100	738	True	2017-10-27 14:26:47	R_3LcJfKABJ5Gaac9					52.439300537109	-1.9402008056641	anonymous	EN	59ad42650acd5600012ec0b0	Stevenage Leisure limited	7	5	5	6	6	6	6	6	7	6	3	3	4	2	2	2	2	4	4	3	3	3	3	4	2	2	2	2	Between 30 and 50	Male	Yes
2017-10-27 14:14:43	2017-10-27 14:26:48	IP Address	94.173.152.242	100	724	True	2017-10-27 14:26:48	R_Rrz6LiNY4qf3vKp					52.466705322266	-1.9167022705078	anonymous	EN	582db13b6ef28c00019a118e	UNISON	6	7	4	6	6	7	4	6	3	2	6	6	6	7	4	6	6	4	5	6	4	6	6	6	6	7	6	7	Between 30 and 50	Female	Yes
2017-10-27 14:12:15	2017-10-27 14:29:55	IP Address	67.189.13.165	100	1059	True	2017-10-27 14:29:55	R_3JxtZqSi0z4l26v					45.620101928711	-122.57749938965	anonymous	EN	58327f9eb232860001b11140	Rev.com	9	6	3	4	4	5	5	4	5	5	5	6	6	6	6	6	6	5	6	7	4	7	6	7	6	7	5	7	Between 30 and 50	Male	Yes
2017-10-27 14:19:38	2017-10-27 14:29:59	IP Address	151.226.68.252	100	621	True	2017-10-27 14:29:59	R_33yvmfyX21bY3vh					54.766693115234	-1.5666961669922	anonymous	EN	594abc0e020b0c000177b12e	City Hospitals Sunderland Foundation Trust	4	7	5	4	5	7	7	6	5	5	5	5	6	6	6	6	6	2	5	5	6	7	5	3	5	5	6	4	Older than 50	Female	Yes
2017-10-27 14:20:17	2017-10-27 14:32:12	IP Address	109.151.54.13	100	714	True	2017-10-27 14:32:12	R_XijNkK246pZNVMB					52.199996948242	0.11669921875	anonymous	EN	58fa9db6d66f6400016dbfaa	British American Tobacco	9	9	6	6	6	6	6	6	6	6	5	4	3	4	4	4	5	5	5	4	5	4	3	4	6	3	5	6	Older than 50	Female	Yes
2017-10-27 14:23:14	2017-10-27 14:33:01	IP Address	146.90.208.25	100	586	True	2017-10-27 14:33:01	R_VJ8Tid2PN6HrZXX					50.699996948242	-1.3000030517578	anonymous	EN	59ea4ba46100f9000194a95e	isle of wight council	8	8	6	6	7	7	7	6	6	5	7	7	7	7	6	6	7	7	7	7	7	6	6	6	5	5	6	6	Between 30 and 50	Female	Yes
2017-10-27 13:56:05	2017-10-27 14:33:04	IP Address	86.170.66.2	100	2219	True	2017-10-27 14:33:04	R_10NM8rAx5UmqSxx					51.416702270508	-0.75	anonymous	EN	59f07a07c0d35a00012957ff	Royal Holloway University of London	8	8	7	7	7	7	6	6	6	7	6	7	7	7	6	6	6	5	5	6	4	5	5	6	6	6	6	6	Between 30 and 50	Female
2017-10-27 14:23:09	2017-10-27 14:34:39	IP Address	79.66.89.75	100	689	True	2017-10-27 14:34:39	R_A1zX2Yp41XTsczT					52.600006103516	-2	anonymous	EN	598ddb550675b100014daafe	Health Futures UTC	8	10	7	7	6	6	7	7	7	7	6	6	6	5	4	5	6	5	6	6	6	6	5	6	6	5	6	6	Between 30 and 50	Female
2017-10-27 14:29:10	2017-10-27 14:36:15	IP Address	86.191.158.21	100	424	True	2017-10-27 14:36:16	R_3kq88BgePyYr0jZ					52.566696166992	1.11669921875	anonymous	EN	59e8cff76100f9000194a812	Lakenham Primary School	5	7	3	5	5	5	5	5	5	5	5	6	5	4	4	5	5	5	5	6	6	7	6	5	6	4	6	6	Between 30 and 50	Female	Yes
2017-10-27 14:30:57	2017-10-27 14:40:33	IP Address	81.154.105.1	100	575	True	2017-10-27 14:40:33	R_1Oj0Sn3vcy2Ify9					53.869506835938	-1.2532043457031	anonymous	EN	58fca8d513b4b10001358bdf	North Yorkshire county council	8	9	6	5	6	6	6	7	6	6	7	7	7	7	7	7	7	7	7	7	7	7	7	7	7	7	7	7	Older than 50	Female	Yes
2017-10-27 14:28:58	2017-10-27 14:42:10	IP Address	80.3.209.140	100	791	True	2017-10-27 14:42:10	R_2fCDVdrPz0uRsY0					53.466293334961	-2.1342010498047	anonymous	EN	Unknown	Bupa	6	7	5	4	4	6	6	5	5	5	7	6	6	4	4	4	6	4	3	7	4	6	4	5	6	4	4	6	Between 30 and 50	Female	Yes
2017-10-27 14:31:26	2017-10-27 14:43:30	IP Address	94.192.233.253	100	724	True	2017-10-27 14:43:30	R_uh4qviBZPgmmxfX					54.869506835938	-2.9515991210938	anonymous	EN	59cc171505f7e200019eddd2	Primark	8	9	6	6	7	7	7	7	7	6	6	6	5	5	5	5	6	6	5	4	5	4	4	5	4	4	4	4	Younger than 30	Female	Yes
2017-10-27 14:34:21	2017-10-27 14:43:34	IP Address	2.28.11.69	100	552	True	2017-10-27 14:43:34	R_883mkSFpkQMBz7X					55.948394775391	-4.7611999511719	anonymous	EN	598f4e259d487e0001ac383f	EE	8	8	6	6	6	6	6	6	6	6	6	6	6	7	5	6	6	4	6	6	7	7	6	7	7	7	6	7	Between 30 and 50	Male	Yes
2017-10-27 14:36:46	2017-10-27 14:44:44	IP Address	146.198.203.95	100	477	True	2017-10-27 14:44:45	R_9vPKjhBfTGs1nC9					53.079193115234	-2.1401062011719	anonymous	EN	57cdc0804a458600014be844	Level 3 Communications	9	8	6	6	4	3	4	5	6	5	4	3	3	2	3	4	2	4	3	4	4	5	4	3	2	3	2	1	Older than 50	Female	Yes
2017-10-27 14:26:03	2017-10-27 14:45:24	IP Address	5.68.133.158	100	1160	True	2017-10-27 14:45:24	R_216P6hGHNxNeNXX					50.997695922852	-0.10310363769531	anonymous	EN	572faa2cad131600100169b5	NHS	6	7	6	6	4	7	6	5	5	6	5	6	6	6	4	6	7	7	7	6	6	7	3	7	7	4	6	7	Older than 50	Female	Yes
2017-10-27 14:35:46	2017-10-27 14:46:20	IP Address	209.93.34.105	100	634	True	2017-10-27 14:46:21	R_3p9M6F6QAksc8dx					50.899993896484	-1.3999938964844	anonymous	EN	59d38b8daeef3b000102215e	University of Southampton	7	8	5	6	4	5	6	6	7	6	6	6	4	5	2	6	6	5	6	6	7	5	4	6	6	6	6	6	Older than 50	Male	Yes
2017-10-27 14:36:08	2017-10-27 14:46:40	IP Address	92.4.127.176	100	631	True	2017-10-27 14:46:40	R_29nsQDgtKh0uiN8					54.988098144531	-1.6194000244141	anonymous	EN	59cff3884f2d3d0001d8e021	Vertu Motors plc	8	7	5	3	5	4	5	4	4	4	4	5	3	3	4	3	4	3	3	5	5	3	3	4	3	3	4	5	Older than 50	Male	Yes
2017-10-27 14:37:27	2017-10-27 14:47:04	IP Address	82.13.47.80	100	576	True	2017-10-27 14:47:04	R_3lEwwjXtQZ1Fozf					51.763397216797	-0.22419738769531	anonymous	EN	59e736cb7f3d71000171ddfe@email.prolific.ac	CLCH	8	9	7	6	5	6	6	5	6	6	6	5	6	6	4	2	7	5	6	5	5	6	4	4	6	6	5	5	Between 30 and 50	Female	Yes
2017-10-27 14:36:38	2017-10-27 14:47:27	IP Address	94.6.78.159	100	648	True	2017-10-27 14:47:27	R_2eVFYgzZZVgbtqm					53.453994750977	-2.85400390625	anonymous	EN	596a460f2dcbae0001d961c0	HMRC	6	8	3	5	4	4	4	4	4	5	4	2	3	2	3	3	5	3	3	2	3	3	3	3	4	4	3	4	Older than 50	Female	Yes
2017-10-27 14:35:37	2017-10-27 14:50:40	IP Address	213.205.198.118	100	902	True	2017-10-27 14:50:40	R_2pYLe8gAM69xW1D					51.61669921875	-0.31669616699219	anonymous	EN	5984c1b4666a9e0001ce43d9	The hollies	8	5	7	7	7	6	6	6	6	5	7	6	5	6	5	7	7	6	6	6	6	6	5	6	6	6	7	7	Between 30 and 50	Male
2017-10-27 14:44:56	2017-10-27 14:52:18	IP Address	82.42.65.60	100	442	True	2017-10-27 14:52:19	R_32QTdN97DdjAqER					54.991394042969	-1.5596923828125	anonymous	EN	59db373a50f88f000161ecb7	Nhd	10	10	7	4	7	6	6	6	7	6	7	7	6	7	7	7	7	7	7	7	7	7	7	7	7	7	7	7	Older than 50	Male	Yes
2017-10-27 14:35:33	2017-10-27 14:52:32	IP Address	2.122.106.61	100	1019	True	2017-10-27 14:52:33	R_3hyFG2Ce3BkBfGa					53.466293334961	-2.1342010498047	anonymous	EN	5706b27c3409da000d19d16b	Travelzoo	8	8	5	6	5	5	5	6	6	5	5	5	4	5	1	6	6	5	6	5	5	5	3	5	5	5	5	5	Between 30 and 50	Male	Yes
2017-10-27 14:44:03	2017-10-27 14:53:23	IP Address	82.5.77.65	100	559	True	2017-10-27 14:53:23	R_3qrtIguMHVQ3kUQ					55.86669921875	-4.36669921875	anonymous	EN	597e220e30b1d90001f5f14a	h samuel	4	7	5	7	6	7	7	7	6	7	5	6	6	6	5	5	6	6	5	6	6	6	6	7	6	6	6	5	Between 30 and 50	Female	Yes
2017-10-27 14:33:13	2017-10-27 14:54:41	IP Address	109.154.205.9	100	1288	True	2017-10-27 14:54:42	R_3F2sw240RISgZKj					52.805404663086	-0.16670227050781	anonymous	EN	592121984a71120001e0407b	Bakkavor	9	9	5	6	4	5	6	6	6	6	6	6	5	4	5	4	5	5	3	5	5	4	5	5	6	5	5	5	Between 30 and 50	Female	Yes
2017-10-27 14:45:37	2017-10-27 14:54:45	IP Address	92.25.133.107	100	548	True	2017-10-27 14:54:45	R_3KK2skxF74t3NCp					52.63330078125	-1.13330078125	anonymous	EN	5998310fa7b24000015233ed	Nottingham city council	9	6	7	6	6	6	7	7	7	6	5	5	6	5	6	2	6	5	6	6	5	5	5	5	4	5	5	4	Between 30 and 50	Female	Yes
2017-10-27 14:47:30	2017-10-27 14:55:53	IP Address	134.71.249.193	100	503	True	2017-10-27 14:55:54	R_12rOt58WIGlvsgp					34.065902709961	-117.78959655762	anonymous	EN	598e9c2e33481c000164d319	Dunkin Donuts	7	6	4	5	5	5	5	5	5	5	4	5	4	4	4	4	5	4	4	4	4	4	3	4	4	4	4	4	Younger than 30	Male
2017-10-27 14:44:57	2017-10-27 14:56:06	IP Address	195.147.22.9	100	669	True	2017-10-27 14:56:06	R_3jd0OKyb0R8Vc3w					53.613204956055	-2.6067962646484	anonymous	EN	5877f454127d7700018b1bdf	NICE	8	6	6	6	5	5	5	6	6	5	7	6	6	6	6	6	6	4	5	5	6	6	5	5	5	6	6	5	Between 30 and 50	Male	Yes
2017-10-27 14:48:47	2017-10-27 14:57:46	IP Address	95.151.57.138	100	538	True	2017-10-27 14:57:46	R_9zqyDe3yDIRA3o5					50.833297729492	-0.18330383300781	anonymous	EN	59cfc270db0cc90001478779	West Sussex County Council	9	7	6	6	6	6	6	6	6	5	6	6	6	6	3	5	6	5	6	7	7	7	4	7	5	4	6	4	Between 30 and 50	Female	Yes
2017-10-27 14:42:53	2017-10-27 14:58:34	IP Address	51.6.106.134	100	941	True	2017-10-27 14:58:35	R_zZpgFxCCwzKIY13					51.650802612305	-3.2317047119141	anonymous	EN	5995ed90d1732a00013425c5	Local health board	8	8	7	7	7	7	7	7	7	7	4	4	4	4	4	4	4	4	4	4	4	4	4	4	4	4	4	4	Older than 50	Female	Yes
2017-10-27 14:40:06	2017-10-27 15:00:00	IP Address	82.145.55.52	100	1194	True	2017-10-27 15:00:00	R_1DHC6SxZ1RMgT7x					51.496398925781	-0.12240600585938	anonymous	EN	574b73a65e5491000e3c5470	Kongsberg Automotive	3	3	3	3	4	3	4	4	3	4	6	5	3	4	3	4	6	5	6	5	6	6	3	4	6	3	5	5	Older than 50	Male	Yes
2017-10-27 14:47:21	2017-10-27 15:00:26	IP Address	151.226.23.55	100	784	True	2017-10-27 15:00:26	R_2zr7X72asNpW9Mt					53.699996948242	-1.4833068847656	anonymous	EN	59a82e2469b7e70001fe5d56	Leeds City Council	7	7	5	6	5	6	6	6	6	6	7	7	5	3	5	4	7	5	5	5	5	3	3	5	6	5	7	6	Between 30 and 50	Female	Yes
2017-10-27 14:41:11	2017-10-27 15:00:52	IP Address	80.189.167.24	100	1181	True	2017-10-27 15:00:52	R_1DqdukkuNVHq2Ka					51.496398925781	-0.12240600585938	anonymous	EN	595572800f4082000101fc2c	Marks & Spencer	8	8	7	5	6	7	7	7	7	6	5	7	6	3	5	7	7	6	7	6	7	6	5	7	6	7	6	6	Older than 50	Female	Yes
2017-10-27 14:44:05	2017-10-27 15:01:30	IP Address	2.127.72.106	100	1045	True	2017-10-27 15:01:31	R_2aUJT77twPvDCHq					55.933303833008	-3.4667053222656	anonymous	EN	5964de284d00a70001bf4467	Nhs	8	3	4	4	3	7	7	7	6	6	4	4	3	3	3	3	3	3	3	3	2	3	3	3	3	3	2	2	Between 30 and 50	Female	Yes
2017-10-27 14:35:28	2017-10-27 15:04:19	IP Address	80.4.160.132	100	1731	True	2017-10-27 15:04:19	R_6DmrV7hOX58LcsN					52.424194335938	-1.4638061523438	anonymous	EN	59466291d504750001dce1e8	Anchor	6	5	5	5	5	7	6	6	6	5	6	6	6	6	6	6	6	6	6	6	6	6	6	6	6	6	6	6	Older than 50	Female	Yes
2017-10-27 14:51:23	2017-10-27 15:07:36	IP Address	82.24.12.83	100	973	True	2017-10-27 15:07:36	R_3wHXJNpgtPBcadP					51.916702270508	-0.21670532226562	anonymous	EN	598517f52e38840001455b12	Hertfordshire Civil Service	3	4	5	6	3	3	6	5	3	4	3	6	3	3	6	5	6	5	3	4	3	4	3	6	5	3	6	6	Between 30 and 50	Female	Yes
2017-10-27 14:59:18	2017-10-27 15:07:44	IP Address	131.179.58.93	100	506	True	2017-10-27 15:07:45	R_VPFYXFnfvr7Zfrz					33.786605834961	-118.29869842529	anonymous	EN	59c3f215cb3cd4000101d492	UCLA	8	7	3	6	5	5	6	5	6	6	7	6	5	5	5	3	5	5	5	6	6	6	5	6	5	2	7	5	Between 30 and 50	Male
2017-10-27 14:51:26	2017-10-27 15:08:38	IP Address	82.132.226.157	100	1031	True	2017-10-27 15:08:38	R_1NrBMAnFuO7vTz3					51.5	-0.13330078125	anonymous	EN	59e505642f63d30001c8f76f	Vision express	9	8	6	7	6	6	6	6	5	5	6	6	5	7	7	4	6	3	5	5	5	4	4	4	5	5	4	5	Between 30 and 50	Male	Yes
2017-10-27 15:00:34	2017-10-27 15:10:08	IP Address	209.93.8.139	100	574	True	2017-10-27 15:10:09	R_BX5dzXLFoUER5Rf					50.699996948242	-1.3000030517578	anonymous	EN	596cc38ebb20c300012de45b	Boots	4	4	5	5	5	6	5	5	5	4	6	6	3	5	5	5	6	6	5	6	5	4	5	5	3	5	5	5	Younger than 30	Female	Yes
2017-10-27 15:01:19	2017-10-27 15:10:14	IP Address	213.205.253.9	100	534	True	2017-10-27 15:10:14	R_3qU4jrvT3wOQNLe					52.466705322266	-1.9167022705078	anonymous	EN	564674d3d01e6b00147276a1	Uber	7	8	5	5	6	6	5	6	6	5	5	3	3	3	3	3	3	5	4	3	2	2	2	3	2	2	2	4	Between 30 and 50	Male	Yes
2017-10-27 15:05:35	2017-10-27 15:10:57	IP Address	94.12.236.231	100	321	True	2017-10-27 15:10:57	R_D7YbK1rXf3BC5WN					54.988098144531	-1.6194000244141	anonymous	EN	56e5cb8525f3bd000b408030	sunchemical	8	9	7	5	6	7	7	7	7	6	6	3	6	5	2	1	6	4	6	7	5	6	7	6	2	6	5	6	Between 30 and 50	Male	Yes
2017-10-27 15:04:56	2017-10-27 15:13:43	IP Address	92.238.66.223	100	526	True	2017-10-27 15:13:43	R_2uPtqzGztaqCBC3					52.439697265625	-1.7254943847656	anonymous	EN	58fe1234b778bb00014e5607	GE	8	8	5	6	5	5	5	6	7	6	4	3	3	2	1	2	2	4	3	3	2	2	3	3	5	3	2	2	Older than 50	Male	Yes
2017-10-27 15:09:49	2017-10-27 15:16:34	IP Address	65.96.111.68	100	404	True	2017-10-27 15:16:34	R_2ANN3mCDxtPUvNz					42.380004882812	-71.13289642334	anonymous	EN	VICENTE.PAMPARO@GMAIL.COM	US Government	8	6	6	6	5	6	6	6	6	6	5	4	5	2	5	5	5	2	6	6	5	5	5	5	6	3	5	5	Younger than 30	Male	Yes
2017-10-27 14:58:53	2017-10-27 15:17:46	IP Address	2.120.41.247	100	1132	True	2017-10-27 15:17:46	R_W1ncGx7qpVkDxvz					53.416702270508	-3	anonymous	EN	59dfcd07e75b450001a68f05	Cheshire & Wirral Partnership	8	10	5	6	5	6	6	6	6	6	6	5	4	6	5	5	5	5	6	5	6	6	5	5	4	6	6	5	Older than 50	Female	Yes
2017-10-27 15:11:15	2017-10-27 15:20:03	IP Address	82.32.57.225	100	527	True	2017-10-27 15:20:03	R_3Enw8rJUX0wEEQ3					51.899993896484	-2.0832977294922	anonymous	EN	5642444817bdbe00062a1129	Superdry	7	8	5	5	5	5	5	5	5	5	7	5	7	7	7	7	5	6	6	7	7	7	7	7	7	7	7	7	Between 30 and 50	Male
2017-10-27 15:12:48	2017-10-27 15:23:22	IP Address	90.198.203.154	100	633	True	2017-10-27 15:23:22	R_2AQlktoQYM2g0eX					53.649993896484	-2.61669921875	anonymous	EN	59cfc6b2db0cc9000147877e	E.on energy solutions limited	3	3	3	5	2	3	4	4	3	3	2	2	2	2	3	3	3	3	3	3	3	3	3	2	2	3	3	2	Between 30 and 50	Male	Yes
2017-10-27 15:19:13	2017-10-27 15:24:39	IP Address	152.78.235.32	100	326	True	2017-10-27 15:24:40	R_2VausRs0MRvd4bN					50.899993896484	-1.3999938964844	anonymous	EN	58038ecf9c39b3000179ecdc	Costa	7	7	4	5	4	6	6	7	5	6	3	3	6	3	3	6	3	3	7	2	7	7	6	1	2	1	6	4	Younger than 30	Male	Yes
2017-10-27 15:13:53	2017-10-27 15:27:18	IP Address	86.14.182.150	100	805	True	2017-10-27 15:27:19	R_3dQUa589VQyAWml					54.52229309082	-6.0070953369141	anonymous	EN	5996af4c004c4f0001cc86c2	Northern Ireland Housing Executive	6	7	2	4	4	3	4	4	3	3	4	3	4	3	5	4	5	5	4	3	5	3	4	5	5	5	4	6	Older than 50	Male	Yes
2017-10-27 15:13:36	2017-10-27 15:27:35	IP Address	151.229.172.210	100	838	True	2017-10-27 15:27:35	R_AihTMd2gVeZT5zH					52.583297729492	-0.25	anonymous	EN	59bcfdc10ac77f0001f056ff	NHS	8	7	6	6	6	6	6	6	6	6	6	6	6	6	7	7	7	6	6	6	6	6	6	6	7	6	6	6	Older than 50	Male	Yes
2017-10-27 15:19:04	2017-10-27 15:28:15	IP Address	5.198.118.8	100	550	True	2017-10-27 15:28:15	R_1ieV4xG5k0tDYYa					53.721206665039	-0.50520324707031	anonymous	EN	59a02264c9281e0001c1b94e	Tesco stores	8	9	5	6	6	7	7	6	4	6	5	2	2	1	1	1	3	2	5	2	5	2	5	5	2	3	4	3	Between 30 and 50	Male	Yes
2017-10-27 15:13:57	2017-10-27 15:28:30	IP Address	77.98.248.73	100	872	True	2017-10-27 15:28:30	R_29pjbA6dOb8KQ5l					55.003204345703	-1.6338958740234	anonymous	EN	5997f581e6e73e000187170a	NHS	6	4	5	5	5	6	5	5	5	5	4	3	1	2	6	4	5	4	5	3	3	3	3	3	4	4	3	6	Between 30 and 50	Female	Yes
2017-10-27 15:23:23	2017-10-27 15:32:25	IP Address	95.151.89.72	100	541	True	2017-10-27 15:32:25	R_2Tu7ayKB1vTgnnd					55.830093383789	-4.2528991699219	anonymous	EN	56c7632ec41c43000b07e3cb	South Staffs College	8	8	5	7	6	7	7	5	6	4	3	4	4	4	2	5	4	4	7	4	7	5	5	5	6	5	5	5	Between 30 and 50	Female	Yes
2017-10-27 15:05:25	2017-10-27 15:33:01	IP Address	176.26.35.146	100	1655	True	2017-10-27 15:33:01	R_3DhVK9fZZj0TWVr					55.830093383789	-4.2528991699219	anonymous	EN	59bd70ad3c45a10001ccca5d	Asda	8	8	5	5	4	4	6	6	4	5	5	6	2	6	4	5	6	6	6	6	5	6	3	5	6	5	5	4	Between 30 and 50	Female	Yes
2017-10-27 15:28:50	2017-10-27 15:35:24	IP Address	73.55.19.4	100	394	True	2017-10-27 15:35:25	R_1eKOBc1YSO63QDy					27.054504394531	-82.117301940918	anonymous	EN	580840d12e30a90001da9428	Walmart	8	8	6	5	4	7	5	5	6	4	3	3	3	4	4	3	4	3	4	3	3	3	4	4	4	3	4	4	Between 30 and 50	Female	No
2017-10-27 15:23:18	2017-10-27 15:39:26	IP Address	5.65.21.91	100	967	True	2017-10-27 15:39:26	R_ePUCq52h2NDnYnT					55.830093383789	-4.2528991699219	anonymous	EN	5959190fcf9009000185a1d1	Local Government	8	7	6	6	6	7	7	7	7	6	5	7	4	4	3	3	6	4	4	5	7	4	4	4	4	4	6	7	Older than 50	Female	Yes
2017-10-27 15:27:08	2017-10-27 15:42:13	IP Address	146.90.95.172	100	904	True	2017-10-27 15:42:14	R_PIr5m1bBe4JE9S9					52.533294677734	-2.4167022705078	anonymous	EN	59a09748617ca80001fcd28c	Shropshire Fire and Rescue Service	7	7	5	6	5	5	6	6	5	6	7	7	7	7	6	7	7	7	7	7	7	7	6	7	7	5	7	6	Older than 50	Female	Yes
2017-10-27 15:31:37	2017-10-27 15:43:45	IP Address	200.34.66.45	100	728	True	2017-10-27 15:43:46	R_24k0I8uRgMlolEy					25.666702270508	-100.40000152588	anonymous	EN	598b2d47863ebe0001f64a77	Shoosmiths	8	9	6	5	6	6	6	5	6	5	4	6	4	3	3	4	5	5	5	5	6	6	3	5	5	2	3	3	Older than 50	Male	No
2017-10-27 15:34:22	2017-10-27 15:44:03	IP Address	82.11.253.116	100	581	True	2017-10-27 15:44:04	R_1PbCM5qJXmzyYrB					51.514404296875	-3.1544952392578	anonymous	EN	59380678cd539c000157c457	Abuhb	8	9	6	6	7	6	7	7	7	7	7	5	7	7	6	6	5	5	7	6	7	7	7	6	5	5	6	5	Between 30 and 50	Female	Yes
2017-10-27 15:32:51	2017-10-27 15:44:54	IP Address	51.9.255.13	100	723	True	2017-10-27 15:44:55	R_2rSgtqGXJIWuCmo					53.466293334961	-2.1342010498047	anonymous	EN	59ccfadcaeef3b000102175c	The Range (CDS Superstores)	3	7	3	5	3	4	5	4	3	3	2	6	2	5	5	6	7	5	4	5	5	6	3	3	6	1	5	6	Between 30 and 50	Female	Yes
2017-10-27 15:33:43	2017-10-27 15:44:58	IP Address	86.171.181.26	100	675	True	2017-10-27 15:44:59	R_d5wVeE7NcRJcISZ					53.416702270508	-3	anonymous	EN	59a9179f5ea0f3000128142e@email.prolific.ac	Hmrc	1	9	5	4	6	6	6	6	6	3	7	6	5	7	6	6	7	4	4	7	7	7	6	7	7	7	6	7	Between 30 and 50	Female	Yes
2017-10-27 15:17:56	2017-10-27 15:47:19	IP Address	78.145.55.49	100	1763	True	2017-10-27 15:47:20	R_1k0RwYISVpKhwJD					52.566696166992	-1.8166961669922	anonymous	EN	58c32f5c334d5b0001d636a3	NHS	9	9	6	6	6	6	6	6	6	6	6	2	4	4	2	4	6	6	6	6	6	6	5	6	4	6	6	6	Older than 50	Female	Yes
2017-10-27 15:31:17	2017-10-27 15:50:45	IP Address	90.215.206.126	100	1167	True	2017-10-27 15:50:45	R_3kj1BF08SDhgo5u					51.5	-3.1999969482422	anonymous	EN	598229e504ebec0001aaaf75	NHS	7	6	5	4	5	6	6	5	7	5	2	4	6	6	3	3	6	5	2	2	5	6	4	3	3	5	2	2	Between 30 and 50	Female	Yes
2017-10-27 15:32:53	2017-10-27 15:50:46	IP Address	94.173.214.162	100	1072	True	2017-10-27 15:50:46	R_3hmvj1BNYGH8K3c					55.952102661133	-3.1965026855469	anonymous	EN	59d96bc9cfaf740001611566	The Edinburgh Woolen Mill	7	9	5	7	7	7	7	7	7	7	4	5	6	7	5	5	4	5	5	6	7	7	6	6	3	1	5	7	Between 30 and 50	Female	Yes
2017-10-27 15:53:05	2017-10-27 15:56:16	IP Address	89.243.247.250	100	190	True	2017-10-27 15:56:16	R_2907eXoAWxtnUWS					51.920196533203	-0.210205078125	anonymous	EN	Mayesrach	Nuffield health	8	8	5	4	6	5	5	6	5	6	6	4	6	5	6	5	5	6	5	6	5	6	4	5	5	6	4	6	Between 30 and 50	Female	Yes
2017-10-27 15:50:17	2017-10-27 15:57:33	IP Address	74.135.6.80	100	436	True	2017-10-27 15:57:34	R_2fHVJYwpo3tX7dm					39.965301513672	-83.023498535156	anonymous	EN	59ee0daf7f3d71000171e2b9	The Ohio State University	4	8	3	2	4	5	4	5	4	4	6	6	6	6	2	4	5	2	3	5	4	5	3	5	3	4	5	4	Younger than 30	Male	Yes
2017-10-27 15:50:51	2017-10-27 15:58:58	IP Address	86.21.253.149	100	487	True	2017-10-27 15:58:59	R_33avnTCbRpPZeAB					50.716705322266	-1.88330078125	anonymous	EN	5991735252127f0001319997	Nhs	7	9	4	4	5	5	6	5	5	4	5	3	5	3	2	4	5	4	5	6	6	3	3	5	5	5	5	5	Between 30 and 50	Female	Yes
2017-10-27 15:46:42	2017-10-27 15:59:14	IP Address	97.116.116.187	100	751	True	2017-10-27 15:59:16	R_1JRxQqFHfT5wu9a					44.946395874023	-93.051498413086	anonymous	EN	59701154888ab8000104096b	Ameriprise Financial	9	8	5	6	6	5	6	5	3	5	3	6	1	6	3	4	5	7	3	5	6	6	3	2	3	5	6	3	Between 30 and 50	Female	Yes
2017-10-27 15:50:27	2017-10-27 16:01:46	IP Address	86.162.114.144	100	679	True	2017-10-27 16:01:46	R_22WDHubpJhh2O4N					51.358093261719	0.12770080566406	anonymous	EN	59556007da9d8500010d699b	Marks and spencer	6	6	4	5	3	5	6	6	5	5	7	6	7	7	6	6	7	7	7	7	7	7	7	7	7	7	7	7	Older than 50	Female
2017-10-27 15:57:44	2017-10-27 16:03:49	IP Address	98.229.50.201	100	364	True	2017-10-27 16:03:51	R_3Pe0wxFCPgBENkS					42.22380065918	-72.640899658203	anonymous	EN	55a55bd7fdf99b790558627c	psi	7	5	6	1	5	4	7	7	7	4	1	1	1	1	1	1	1	1	1	1	1	1	1	1	1	1	1	1	Younger than 30	Male	Yes
2017-10-27 15:54:01	2017-10-27 16:05:19	IP Address	109.155.243.34	100	678	True	2017-10-27 16:05:20	R_3J7VoAIPZXg1eQv					52.195999145508	-1.1383972167969	anonymous	EN	597a1d0ebb3b1f00017a0c0e	Meadows	8	8	7	7	7	7	6	7	6	7	5	5	5	6	4	5	5	5	5	5	5	5	5	5	5	5	5	5	Between 30 and 50	Female	Yes
2017-10-27 16:03:44	2017-10-27 16:06:34	IP Address	188.223.147.192	100	169	True	2017-10-27 16:06:34	R_2CQCqFTDB7DTyWj					52.416702270508	-1.5500030517578	anonymous	EN	59a1f8a3ec626e0001d54096@email.prolific.ac	nhs	9	8	6	5	7	5	6	6	4	6	6	5	7	5	5	7	5	7	6	4	5	6	6	7	5	4	5	6	Between 30 and 50	Female	Yes
2017-10-27 16:04:09	2017-10-27 16:09:13	IP Address	69.254.182.17	100	304	True	2017-10-27 16:09:14	R_2uTJzcrHkBLr8fG					30.399398803711	-84.172500610352	anonymous	EN	5588db53fdf99b304ee56904	Florida State University	8	6	7	6	7	6	7	6	6	5	7	6	7	7	4	7	7	7	7	7	7	7	6	7	7	7	7	5	Older than 50	Male	Yes
2017-10-27 16:04:29	2017-10-27 16:12:40	IP Address	86.185.106.212	100	490	True	2017-10-27 16:12:40	R_ysv1j2J8NCnH0UF					51.06950378418	-0.36140441894531	anonymous	EN	59ca3fe75535800001a8e492	Virgin Holidays	6	7	3	3	4	3	4	4	4	4	6	4	6	6	3	4	3	6	6	6	6	5	6	5	4	6	4	4	Older than 50	Female
2017-10-27 15:50:46	2017-10-27 16:14:43	IP Address	80.234.186.38	100	1437	True	2017-10-27 16:14:44	R_21vzaspAzcPuRKh					53.334701538086	-1.3520050048828	anonymous	EN	59b9239762b30d0001b7ab59	Boots	6	8	4	3	4	4	6	6	6	6	5	5	5	4	5	5	5	5	5	5	5	5	3	4	4	3	4	4	Younger than 30	Female
2017-10-27 16:09:58	2017-10-27 16:17:10	IP Address	24.217.163.56	100	432	True	2017-10-27 16:17:11	R_2B9Dleu0Yxz40o3					38.706298828125	-90.668403625488	anonymous	EN	53987712fdf99b68e3a45021	Mastercard	6	8	5	5	3	6	5	6	5	6	6	7	6	5	4	5	7	6	7	6	6	6	6	6	6	6	7	6	Older than 50	Male	Yes
2017-10-27 16:09:24	2017-10-27 16:17:40	IP Address	82.132.230.248	100	496	True	2017-10-27 16:17:41	R_2viVphhwGiWn69b					51.500106811523	-0.19540405273438	anonymous	EN	59d311d519d3170001b1d75e	Primark	4	7	3	1	3	2	4	3	1	2	6	7	3	6	3	5	6	5	6	6	3	5	5	4	2	4	5	5	Older than 50	Female	Yes
2017-10-27 16:06:15	2017-10-27 16:18:38	IP Address	2.217.115.141	100	742	True	2017-10-27 16:18:38	R_3sjHKji5Eh5DPfL					52.199996948242	-2.1999969482422	anonymous	EN	5912d04eff4422000138b584	Heart Of Worcestershire College	6	8	4	4	3	4	5	5	4	5	2	4	2	2	2	2	4	3	2	2	2	2	3	2	1	2	1	1	Between 30 and 50	Female	Yes
2017-10-27 16:07:43	2017-10-27 16:18:48	IP Address	64.134.178.84	100	664	True	2017-10-27 16:18:48	R_1N3U4xumJUJHlHQ					38.436996459961	-85.413299560547	anonymous	EN	59ee5f36e75b450001a69805	Walmart	7	6	6	4	6	6	5	6	6	6	6	6	6	6	5	5	6	5	5	5	5	5	4	5	5	5	5	5	Between 30 and 50	Female	Yes
2017-10-27 16:08:40	2017-10-27 16:24:34	IP Address	176.24.190.173	100	954	True	2017-10-27 16:24:35	R_pQvxtwb0ZNEcJ5D					54.86360168457	-6.2763061523438	anonymous	EN	59974ec21b3d95000121f77c	National Health Service UK	8	8	6	4	5	6	5	5	5	5	6	6	6	6	6	6	6	6	6	6	6	6	6	6	7	7	6	7	Older than 50	Female
2017-10-27 16:13:52	2017-10-27 16:26:51	IP Address	88.108.38.1	100	778	True	2017-10-27 16:26:51	R_REa0dZ82ZF4JD33					52.577194213867	-2.1078948974609	anonymous	EN	594d9152c2547e000150e3ac	Milton keyns College	7	7	5	5	5	6	5	6	6	6	5	5	5	5	4	4	4	4	4	5	5	5	4	4	4	4	4	4	Between 30 and 50	Male	Yes
2017-10-27 16:02:31	2017-10-27 16:31:56	IP Address	173.22.91.89	100	1764	True	2017-10-27 16:31:57	R_1Q4xmePIWSRkBPr					41.629104614258	-93.665802001953	anonymous	EN	59c25b315364260001dc4b45	Amazon Driver Support	5	6	5	5	4	4	5	4	4	3	6	7	6	6	6	6	7	6	6	6	5	6	5	5	7	5	7	6	Between 30 and 50	Female	Yes
2017-10-27 16:16:28	2017-10-27 16:33:07	IP Address	109.146.165.28	100	999	True	2017-10-27 16:33:08	R_20MdTJEbMtvr51C					54.13330078125	-0.80000305175781	anonymous	EN	59bb2d65f772b40001369749	Nhs	10	8	7	7	6	7	7	7	7	5	7	7	7	7	7	7	7	7	7	7	7	7	7	7	7	7	7	7	Older than 50	Female	Yes
2017-10-27 16:32:30	2017-10-27 16:37:31	IP Address	82.1.180.167	100	300	True	2017-10-27 16:37:31	R_1G0skOSQwOrjUaJ					51.927703857422	-0.097900390625	anonymous	EN	599075507d29e70001730287	dow chemicals	7	8	5	6	6	5	5	6	5	5	6	6	7	6	5	6	6	6	5	5	5	6	5	5	5	6	6	6	Between 30 and 50	Female	Yes
2017-10-27 16:26:32	2017-10-27 16:38:48	IP Address	82.11.18.48	100	735	True	2017-10-27 16:38:48	R_2aE1Usf8ujlmci5					53.649993896484	-1.7832946777344	anonymous	EN	59ca071259b37900011511df	RWE	9	10	4	6	3	2	6	7	7	7	7	7	7	7	7	7	7	7	7	7	7	7	7	7	7	5	7	7	Younger than 30	Male	Yes
2017-10-27 16:30:52	2017-10-27 16:38:55	IP Address	86.29.178.205	100	482	True	2017-10-27 16:38:55	R_2ro7mgTWMkPBfyK					52.911499023438	-0.64179992675781	anonymous	EN	59e9d6ad16ecc200016ff41a@email.prolific.ac	asda	6	7	5	6	4	5	5	6	6	6	6	6	5	4	5	5	5	6	6	5	6	6	4	5	4	5	5	5	Between 30 and 50	Female	Yes
2017-10-27 16:39:34	2017-10-27 16:49:15	IP Address	109.158.254.208	100	580	True	2017-10-27 16:49:15	R_3kLCxnBr4FqVFyD					55.890197753906	-4.2332000732422	anonymous	EN	5838861383a1cc0001f3f258	Glasgow Caledonian University	6	8	5	5	4	4	4	4	5	4	4	3	4	5	3	3	4	4	4	4	5	4	3	4	3	2	3	3	Older than 50	Female	Yes
2017-10-27 16:47:48	2017-10-27 16:56:03	IP Address	68.5.138.219	100	495	True	2017-10-27 16:56:04	R_2QM8QIhaHqKQuul					33.701095581055	-117.79699707031	anonymous	EN	57df44c28e00270001b4373d	Penguin Putnam	5	6	5	5	3	5	5	5	5	5	4	4	2	2	3	2	3	3	3	2	2	2	2	2	2	2	2	2	Older than 50	Female	Yes
2017-10-27 16:52:10	2017-10-27 16:57:32	IP Address	86.0.149.227	100	321	True	2017-10-27 16:57:32	R_eRiHnEfRPjYTXep					53.233306884766	-0.53329467773438	anonymous	EN	59d3c3e6d552520001fe6e7f	Capita	5	6	3	5	5	5	5	5	5	6	6	6	6	6	3	6	6	6	6	7	7	6	6	6	6	6	6	5	Older than 50	Male	Yes
2017-10-27 16:53:33	2017-10-27 16:59:55	IP Address	149.254.234.96	100	381	True	2017-10-27 16:59:55	R_2WOxKzEyqDTY9ya					51.88330078125	-0.41670227050781	anonymous	EN	56a8ab857f2472000c942c19	Nhs	6	6	3	4	4	4	4	6	4	4	3	3	3	4	3	3	3	4	3	4	3	3	3	3	3	3	3	3	Between 30 and 50	Female
2017-10-27 16:53:36	2017-10-27 17:05:41	IP Address	94.192.141.154	100	724	True	2017-10-27 17:05:41	R_3QDHSAWRNTzAjkH					52.600006103516	-2	anonymous	EN	Carolinep2003	Mitchells & butlers	5	6	4	4	5	4	4	7	7	5	3	5	4	2	4	5	4	3	2	5	5	4	2	5	4	2	5	3	Between 30 and 50	Male	Yes
2017-10-27 16:56:30	2017-10-27 17:06:35	IP Address	51.6.128.88	100	604	True	2017-10-27 17:06:35	R_3M5t8j2uPKWxneo					52.083297729492	1.1667022705078	anonymous	EN	5979e6e2d573480001404613	Environment Agency	7	7	5	5	4	4	6	6	5	4	7	5	6	7	4	6	6	5	7	6	6	5	6	6	6	6	7	6	Between 30 and 50	Female	Yes
2017-10-27 17:00:39	2017-10-27 17:08:32	IP Address	2.103.80.212	100	473	True	2017-10-27 17:08:33	R_2y9L4zjlAGpRqe0					53.38330078125	-2.3500061035156	anonymous	EN	59b59418180e830001575d0e	University of Manchester	7	10	6	5	6	7	6	6	6	6	6	7	5	7	2	6	6	4	4	6	7	5	3	5	7	4	7	6	Between 30 and 50	Female	Yes
2017-10-27 16:54:42	2017-10-27 17:13:00	IP Address	108.24.82.240	100	1097	True	2017-10-27 17:13:01	R_2UVZc1cMa7BVGIG					39.850601196289	-74.909896850586	anonymous	EN	56455613d01e6b0006727545	Walmart	6	6	4	5	5	4	5	5	4	4	6	6	6	6	5	6	6	6	6	7	7	7	6	7	6	6	7	7	Between 30 and 50	Female
2017-10-27 17:04:57	2017-10-27 17:15:02	IP Address	173.75.212.205	100	604	True	2017-10-27 17:15:03	R_3m4Ybfsc4KrXIY8					39.917999267578	-75.269203186035	anonymous	EN	59a49f188d2b1600011b41ba	boeing	6	7	5	5	5	4	6	5	4	4	4	3	3	2	4	2	2	2	2	3	1	1	2	2	2	1	1	1	Older than 50	Male	Yes
2017-10-27 17:28:16	2017-10-27 17:34:20	IP Address	66.87.148.37	100	363	True	2017-10-27 17:34:20	R_22rAZV8U1fBLwP3					28.101898193359	-81.924797058105	anonymous	EN	56e37165bcf73d000bebe17b	Walgreens	4	4	4	5	4	4	4	2	3	6	3	5	3	2	4	3	3	5	4	6	3	3	3	2	4	4	4	3	Between 30 and 50	Male	Yes
2017-10-27 17:18:24	2017-10-27 17:40:32	IP Address	98.227.4.226	100	1327	True	2017-10-27 17:40:32	R_2pYIp3L5owNyiqP					40.278793334961	-85.371002197266	anonymous	EN	5786f01716a091000112b57d	Working Solutions	9	9	7	7	7	7	7	7	7	7	6	6	7	6	4	6	7	7	7	7	7	7	6	7	6	6	7	7	Between 30 and 50	Female	Yes
2017-10-27 17:32:57	2017-10-27 17:48:26	IP Address	77.98.155.61	100	928	True	2017-10-27 17:48:27	R_2w0ITV11d3fbz9x					54.869506835938	-2.9515991210938	anonymous	EN	57faccc03073510001230cfc	Cumbria Care	8	7	5	7	6	6	5	5	6	5	6	5	3	6	4	3	5	3	6	5	6	6	4	6	4	3	6	5	Between 30 and 50	Female
2017-10-27 17:37:03	2017-10-27 17:50:38	IP Address	24.124.53.161	100	815	True	2017-10-27 17:50:39	R_cISxTGXcUkN9U0F					38.906005859375	-95.219902038574	anonymous	EN	59a5b8fd47b08900010f69a8	acadimia	8	8	4	6	6	4	5	6	4	4	7	7	7	7	7	6	6	7	7	7	7	7	7	7	7	6	7	7	Older than 50	Female	Yes
2017-10-27 17:41:08	2017-10-27 17:52:08	IP Address	151.228.148.222	100	659	True	2017-10-27 17:52:08	R_1BQSEWqS6CvFe9L					52.033294677734	-0.69999694824219	anonymous	EN	597e4dad99bd8800017730c8	Boots	6	5	5	5	4	4	5	5	5	4	7	7	4	7	4	7	7	7	7	5	7	7	5	6	7	4	5	4	Between 30 and 50	Female	Yes
2017-10-27 17:46:08	2017-10-27 17:55:06	IP Address	104.11.61.83	100	538	True	2017-10-27 17:55:07	R_1mRFVMRyD8K3ouQ					37.918106079102	-122.07350158691	anonymous	EN	558a327cfdf99b2d75651681	Verizon	8	7	6	6	7	7	7	7	6	6	7	6	7	5	6	6	7	6	7	7	7	6	6	5	7	6	7	6	Between 30 and 50	Female	Yes
2017-10-27 18:05:03	2017-10-27 18:22:46	IP Address	81.109.122.109	100	1062	True	2017-10-27 18:22:46	R_3LjnxqkrZHnD7th					53.169006347656	-1.2205047607422	anonymous	EN	571a82d06a1c6300094c6a19	Nottingham county council	7	6	4	6	6	6	7	7	6	5	7	6	6	7	7	7	6	6	6	6	7	5	7	6	4	7	7	6	Between 30 and 50	Female	Yes
2017-10-27 18:17:35	2017-10-27 18:27:28	IP Address	72.211.215.222	100	592	True	2017-10-27 18:27:28	R_1NrnLGLElYXJMbU					33.708099365234	-117.75959777832	anonymous	EN	59947c1cf9db7d00018957fd	Oracle	6	6	7	7	6	7	7	7	7	6	6	6	5	7	6	5	7	6	6	6	6	6	6	7	6	5	6	6	Between 30 and 50	Male	Yes
2017-10-27 18:34:47	2017-10-27 18:47:42	IP Address	88.145.69.185	100	775	True	2017-10-27 18:47:42	R_2VEGi9I3oP2akuC					53.533294677734	-1.11669921875	anonymous	EN	59bede4d49d8ac0001c30998	primary school	8	10	7	7	5	4	6	7	7	4	7	7	7	7	7	7	7	4	6	7	7	7	7	7	7	7	7	7	Between 30 and 50	Female	Yes
2017-10-27 18:46:27	2017-10-27 18:54:27	IP Address	86.7.104.58	100	480	True	2017-10-27 18:54:28	R_2TKPoEay2cRjy8M					55.91130065918	-4.2176055908203	anonymous	EN	59f0458e3e4b5a00016aaaa0	Lloyds banking group	7	7	6	7	6	7	7	7	7	7	5	7	6	7	2	2	7	5	5	7	7	7	5	7	6	7	7	7	Between 30 and 50	Female	Yes
2017-10-27 18:59:05	2017-10-27 19:05:02	IP Address	78.150.193.189	100	356	True	2017-10-27 19:05:02	R_4ORQBfxaha6c49j					52.63330078125	-2.5	anonymous	EN	5615c3c77ffc8a001281267b	The works	4	3	5	3	5	5	4	4	5	5	3	3	3	3	4	4	3	4	3	5	3	3	4	3	4	4	3	3	Between 30 and 50	Female
2017-10-27 19:13:38	2017-10-27 19:26:16	IP Address	184.18.198.114	100	758	True	2017-10-27 19:26:17	R_1oAMEKyqRXeN1Mx					41.130599975586	-85.128898620605	anonymous	EN	57dd2f7221d77800018e4501	school district	8	8	7	7	7	7	7	7	7	7	7	7	6	7	1	1	7	7	7	7	7	7	7	7	6	6	6	6	Older than 50	Female	No
2017-10-27 19:22:37	2017-10-27 19:30:28	IP Address	73.34.0.12	100	471	True	2017-10-27 19:30:29	R_x30wRtnvfsOSwDL					39.703598022461	-104.77239990234	anonymous	EN	584499f1a7722e0001305383	Jeppesen Sanderson, Inc.	9	9	6	5	7	5	7	6	6	6	6	5	6	6	7	6	6	7	7	7	6	7	6	6	4	7	6	6	Older than 50	Female	Yes
2017-10-27 19:39:57	2017-10-27 19:57:06	IP Address	108.238.235.180	100	1029	True	2017-10-27 19:57:06	R_1lmEbFYemNYzhte					38.811996459961	-94.531898498535	anonymous	EN	580e703cf25c440001679421	Amazon	8	8	6	4	5	6	6	6	6	6	6	6	3	4	4	4	6	5	5	5	5	5	6	5	5	5	6	6	Younger than 30	Male	Yes
2017-10-27 20:03:49	2017-10-27 20:13:34	IP Address	65.191.146.206	100	585	True	2017-10-27 20:13:35	R_2UW0DmHA9KqV0fA					35.146194458008	-78.994300842285	anonymous	EN	59c33ed2cb3cd4000101d3da	Us army	8	10	7	5	7	6	6	7	7	7	6	7	7	7	3	5	7	7	7	7	7	7	5	6	4	7	7	7	Older than 50	Male	Yes
2017-10-27 20:19:35	2017-10-27 20:30:07	IP Address	71.89.114.142	100	631	True	2017-10-27 20:30:07	R_6xIRE5Qbduzz98B					43.798202514648	-91.128601074219	anonymous	EN	55520576fdf99b6ebf725940	ATTIC Correctional Services Inc	6	7	7	5	5	7	7	7	7	6	3	1	1	1	2	1	1	4	3	1	1	1	1	2	3	1	1	5	Between 30 and 50	Female	Yes
2017-10-27 21:02:04	2017-10-27 21:10:11	IP Address	50.204.103.206	100	487	True	2017-10-27 21:10:12	R_2qsG9KZJuJYSDg0					39.295196533203	-76.623100280762	anonymous	EN	597a29943358830001cac853	Government	7	8	7	6	5	4	5	6	7	6	7	6	6	6	6	7	7	3	6	5	7	6	7	7	5	6	7	6	Between 30 and 50	Male	Yes
2017-10-27 21:01:52	2017-10-27 21:11:45	IP Address	82.132.238.165	100	592	True	2017-10-27 21:11:45	R_1DwCgbKsKYg9NVL					51.496398925781	-0.12240600585938	anonymous	EN	59d892708fd07a00018423f7	The Co-Operative	6	5	4	5	3	5	7	5	5	7	7	7	7	7	7	7	7	7	7	7	7	7	1	7	7	1	7	5	Younger than 30	Female	Yes
2017-10-27 21:24:35	2017-10-27 21:39:02	IP Address	98.159.212.219	100	867	True	2017-10-27 21:39:03	R_3en8Hi0Ijw8eIBr					42.407196044922	-76.515899658203	anonymous	EN	591513e9c8e90000010e8541	Sports Illustrated	8	8	6	6	5	5	6	6	6	6	6	6	6	6	6	6	6	6	6	6	5	6	5	6	6	6	6	6	Older than 50	Male	Yes
2017-10-27 21:55:26	2017-10-27 22:04:37	IP Address	76.106.255.103	100	550	True	2017-10-27 22:04:37	R_2wEVDxdv5UIfe3A					30.167205810547	-81.771499633789	anonymous	EN	5559b1a3fdf99b56816b06bf	ERC	10	7	7	7	7	7	7	7	7	7	7	7	7	7	6	7	7	6	7	7	7	7	7	7	7	7	7	7	Between 30 and 50	Male	Yes
2017-10-27 22:25:15	2017-10-27 22:35:46	IP Address	86.186.136.180	100	631	True	2017-10-27 22:35:47	R_1fcKl1sa6bFNHH9					52.816696166992	1.38330078125	anonymous	EN	595f7e70ee166f000195900b	Heartsease Primary Academy	10	10	7	7	7	7	7	7	7	7	6	5	7	4	4	4	5	7	7	7	6	6	6	7	6	5	5	6	Between 30 and 50	Female
2017-10-27 22:22:00	2017-10-27 22:41:18	IP Address	92.14.111.195	100	1158	True	2017-10-27 22:41:18	R_2Pv3fahxyVyoTE7					53.699996948242	-1.4833068847656	anonymous	EN	598e6bb89d487e0001ac37b1@email.prolific.ac	Leeds city college	3	3	4	6	3	6	6	6	3	6	6	6	6	6	5	5	6	5	6	6	6	6	5	6	6	6	6	6	Between 30 and 50	Male	Yes
2017-10-27 22:34:06	2017-10-27 22:49:58	IP Address	31.51.163.170	100	952	True	2017-10-27 22:49:58	R_9B2yotsIvRcBYI1					55.830093383789	-4.2528991699219	anonymous	EN	599f4d15bfd73c00010ea2b9	NHS	10	9	7	7	7	7	7	7	7	7	6	5	6	6	4	4	7	3	7	7	7	5	5	6	6	5	7	7	Older than 50	Female	Yes
2017-10-27 22:45:11	2017-10-27 22:54:00	IP Address	136.62.167.251	100	529	True	2017-10-27 22:54:01	R_28CawIwepoysbf1					30.207595825195	-97.858703613281	anonymous	EN	5979a0d4d0ee10000197d19d	Touchstone Toys	3	2	5	3	2	2	4	3	5	2	5	6	6	4	3	5	5	3	5	5	6	4	3	5	5	6	5	6	Older than 50	Female	No
2017-10-27 22:41:53	2017-10-27 23:06:05	IP Address	95.151.241.151	100	1451	True	2017-10-27 23:06:05	R_1Kp4K06mmyf88gl					54.89729309082	-5.8618927001953	anonymous	EN	597b11cb30f3ea000122f734	Education Authority	7	8	6	5	7	6	7	7	5	5	6	6	3	3	3	6	7	4	6	6	6	5	7	4	3	5	4	3	Older than 50	Female	Yes
2017-10-27 23:14:43	2017-10-27 23:25:29	IP Address	81.100.41.100	100	645	True	2017-10-27 23:25:29	R_3MnRMAo1Km7nj4s					52.199996948242	0.11669921875	anonymous	EN	59c3f4a1c458e800017b5c9e	Nhs	8	6	6	4	5	7	7	7	6	6	6	6	5	5	1	3	6	3	5	4	7	5	3	7	7	4	6	6	Between 30 and 50	Female	Yes
2017-10-27 23:04:45	2017-10-27 23:32:25	IP Address	81.174.248.160	100	1660	True	2017-10-27 23:32:26	R_1msVW1k9etyAn7r					51.496398925781	-0.12240600585938	anonymous	EN	599141c5b2bf030001c4f224	Fujitsu	9	9	5	3	5	5	5	5	6	4	6	6	5	6	5	5	6	4	5	5	3	5	5	5	5	6	7	3	Older than 50	Male	Yes
2017-10-28 00:06:38	2017-10-28 00:20:07	IP Address	77.99.229.153	100	809	True	2017-10-28 00:20:08	R_3ql28HgWPMhN7EP					51.899993896484	-2.0832977294922	anonymous	EN	598b69d64de34500012f550b	County council	5	6	5	5	5	6	7	7	5	5	6	6	7	7	2	5	7	3	5	6	6	6	4	5	4	4	6	4	Between 30 and 50	Male	Yes
2017-10-28 00:18:46	2017-10-28 00:26:20	IP Address	31.50.202.163	100	454	True	2017-10-28 00:26:20	R_3L20AmjinNhCgmP					52.526397705078	-1.0921936035156	anonymous	EN	59d3a2c147f4e80001a6c53a	NHS	7	7	5	6	6	6	6	6	6	6	6	6	6	5	5	7	7	6	6	6	6	7	6	6	7	7	7	7	Between 30 and 50	Female	Yes
2017-10-28 00:15:24	2017-10-28 00:26:31	IP Address	92.40.249.31	100	666	True	2017-10-28 00:26:31	R_1FlgxTu6Tak6ee2					51.514205932617	-0.093093872070312	anonymous	EN	59919844cceb0f0001b39a2b	Rotherham Borough Council	10	10	7	7	4	7	5	7	5	6	4	1	2	1	7	4	4	4	2	7	5	1	1	1	4	1	1	4	Older than 50	Female
2017-10-28 00:26:52	2017-10-28 00:34:07	IP Address	146.162.240.242	100	434	True	2017-10-28 00:34:07	R_ue3acaAif9Escwx					51.5	-0.016693115234375	anonymous	EN	57c3b42dccfe7800015dd024	Aviva	7	8	5	6	5	5	6	6	6	6	6	7	6	5	2	7	6	6	7	6	6	7	6	5	7	6	6	3	Older than 50	Female	Yes
2017-10-28 00:36:50	2017-10-28 00:42:59	IP Address	109.149.74.245	100	368	True	2017-10-28 00:42:59	R_1Q9iHupI0Cm2XG2					51.529907226562	-3.4010925292969	anonymous	EN	59bcfec7ab8d830001fe5bd3@email.prolific.ac	Uk armed forces	7	6	6	6	6	6	6	6	6	6	5	5	6	6	6	6	6	6	6	6	6	6	6	6	4	6	6	6	Between 30 and 50	Female	Yes
2017-10-28 00:34:03	2017-10-28 00:45:02	IP Address	2.124.94.132	100	658	True	2017-10-28 00:45:02	R_3hiSkjpZAFOKXHr					53.416702270508	-3	anonymous	EN	59386e92b820a200014f194e	McDonalds	9	8	7	6	6	6	7	6	7	6	6	7	5	4	2	6	7	6	6	7	6	6	4	5	5	4	6	4	Between 30 and 50	Male	Yes
2017-10-28 00:40:37	2017-10-28 00:47:20	IP Address	2.29.47.97	100	403	True	2017-10-28 00:47:20	R_1liwjgnnfhC0SwT					53.36669921875	-1.5	anonymous	EN	59954659c825cf0001d7dd6b	The University of Sheffield	8	9	7	3	7	6	7	6	6	3	7	7	7	7	6	3	7	7	7	7	7	7	7	7	7	7	7	6	Between 30 and 50	Female	Yes
2017-10-28 00:39:15	2017-10-28 00:48:48	IP Address	92.20.234.127	100	572	True	2017-10-28 00:48:48	R_2PoICDoPRd0KTTv					52.449996948242	0.050003051757812	anonymous	EN	57cf9cf94a458600014bec4b	Terrence Higgins Trust	8	9	6	5	6	6	6	6	7	5	5	5	4	4	5	5	6	4	3	5	6	5	4	5	5	3	5	4	Between 30 and 50	Female	Yes
2017-10-28 00:37:46	2017-10-28 00:51:09	IP Address	86.157.195.59	100	802	True	2017-10-28 00:51:09	R_1pLSrVBoO6VRtsF					51.496398925781	-0.12240600585938	anonymous	EN	59b59f9c773f4100014879f3	Highland council	9	8	6	6	5	7	6	7	6	5	6	7	6	7	5	5	7	4	6	7	6	6	3	5	5	4	6	6	Older than 50	Female	Yes
2017-10-28 00:32:19	2017-10-28 00:53:32	IP Address	5.81.59.171	100	1272	True	2017-10-28 00:53:32	R_yDwWwrsY2e1O5B7					53.276992797852	-2.9362945556641	anonymous	EN	58357ce8ccb7ca00017da3a9	Bilfinger Industrial Automation Services	7	8	6	6	6	4	6	6	6	6	5	1	1	1	1	1	2	5	4	2	2	1	1	1	1	1	2	1	Older than 50	Male	Yes
2017-10-28 00:44:39	2017-10-28 00:54:51	IP Address	86.181.17.140	100	611	True	2017-10-28 00:54:51	R_1156f0m8a0m07H2					51.191192626953	-0.34320068359375	anonymous	EN	56360f25dc62e50005cb4437	Total Gas and Power	8	9	6	6	7	6	6	7	5	6	6	6	6	3	4	5	6	6	6	6	6	6	6	6	7	6	6	6	Older than 50	Male	Yes
2017-10-28 00:48:59	2017-10-28 00:55:59	IP Address	195.244.204.252	100	419	True	2017-10-28 00:55:59	R_BrY7uq4wwP4glrj					36.13330078125	-5.3500061035156	anonymous	EN	595d45d8e11c9d0001522b9f	LadbrokesCoral	6	8	5	5	6	5	7	7	7	7	7	7	7	7	4	6	7	6	7	5	7	7	5	7	7	7	7	7	Between 30 and 50	Male	Yes
2017-10-28 00:52:35	2017-10-28 01:02:41	IP Address	90.222.159.157	100	605	True	2017-10-28 01:02:41	R_10I9OWMQSX0SM5a					54.991394042969	-1.5596923828125	anonymous	EN	59ac07e11b7a550001d6399a	NHS	8	8	5	6	5	5	6	6	6	5	6	6	6	5	6	5	4	5	5	5	5	5	5	5	5	5	5	5	Between 30 and 50	Female	Yes
2017-10-28 01:10:41	2017-10-28 01:17:58	IP Address	81.99.65.85	100	436	True	2017-10-28 01:17:58	R_2VaRoExi1h9zdq6					50.800003051758	-0.36669921875	anonymous	EN	57cc48444a458600014be721	Western Sussex NHS Trust	6	7	5	4	4	5	5	6	6	6	5	6	6	4	4	5	5	5	4	5	4	4	4	4	4	4	4	4	Between 30 and 50	Female	Yes
2017-10-28 01:12:07	2017-10-28 01:18:07	IP Address	85.255.232.142	100	360	True	2017-10-28 01:18:07	R_3230dsszv3Xv2q0					51.496398925781	-0.12240600585938	anonymous	EN	599c4f800ed7ae0001991ec1	Pertemps	6	7	5	4	4	3	6	4	5	5	5	5	5	4	4	5	5	6	5	6	6	7	6	6	5	6	5	6	Between 30 and 50	Male
2017-10-28 01:13:37	2017-10-28 01:23:48	IP Address	2.223.63.217	100	611	True	2017-10-28 01:23:48	R_2tLMNOxYLVKbCe2					56	-3.7666931152344	anonymous	EN	59d6a195f50cfe000125da5f	NHS	9	8	6	7	5	5	6	6	6	6	6	7	7	7	5	6	7	6	6	7	4	5	6	5	6	5	6	6	Between 30 and 50	Female	Yes
2017-10-28 01:24:42	2017-10-28 01:29:14	IP Address	85.211.6.186	100	271	True	2017-10-28 01:29:14	R_1ODmSiRSRruI9Hv					52.466705322266	-1.9167022705078	anonymous	EN	56a9277911926500056e1418	wh smith	4	4	3	5	5	4	4	4	2	5	1	1	1	1	1	1	1	1	1	1	1	1	1	1	1	1	1	1	Between 30 and 50	Male	No
2017-10-27 09:30:30	2017-10-28 01:29:21	IP Address	90.210.215.175	100	57531	True	2017-10-28 01:29:22	R_TbUjuGB2eRWdFPX					51.583297729492	0.61669921875	anonymous	EN	574c1f935bef980010b0a080	nhs	4	2	4	4	5	4	4	4	2	3	4	5	5	5	4	5	5	5	4	5	5	5	4	5	4	4	5	5	Between 30 and 50	Female	Yes
2017-10-28 01:26:48	2017-10-28 01:41:35	IP Address	5.68.153.185	100	887	True	2017-10-28 01:41:35	R_1o1sWF3GmVAW7Bi					53.233306884766	-0.53329467773438	anonymous	EN	59a86e1f5ea0f300012813f3	North linc council	7	8	6	4	6	7	7	7	6	6	6	5	4	3	6	6	4	6	6	4	4	3	6	6	4	4	4	4	Between 30 and 50	Female
2017-10-28 01:33:43	2017-10-28 01:42:27	IP Address	213.205.251.226	100	523	True	2017-10-28 01:42:27	R_vvEPtILw47uoCPv					51.514205932617	-0.093093872070312	anonymous	EN	54fd9fe9fdf99b72edc358dc	Eastbury	7	8	6	6	7	6	7	6	6	6	6	5	5	6	2	4	7	5	7	5	5	6	4	6	5	7	6	6	Between 30 and 50	Male	Yes
2017-10-28 01:38:23	2017-10-28 01:52:20	IP Address	213.205.194.136	100	836	True	2017-10-28 01:52:20	R_2rqO9FFsvtII04y					51.384002685547	-0.15769958496094	anonymous	EN	58074c10950001e6c81a	Mitie	8	8	5	6	5	6	5	5	6	6	2	2	2	2	2	2	2	2	2	2	2	2	2	2	2	2	2	2	Between 30 and 50	Male	Yes
2017-10-28 01:43:17	2017-10-28 01:53:55	IP Address	90.197.78.230	100	638	True	2017-10-28 01:53:56	R_1JD58uWn2vPradT					52.63330078125	1.3000030517578	anonymous	EN	59da50d9cfaf740001611593	Iceland	3	5	2	2	3	4	5	4	5	4	1	1	4	1	1	1	2	4	2	1	1	1	2	3	2	1	1	1	Younger than 30	Male	Yes
2017-10-28 01:39:34	2017-10-28 01:54:06	IP Address	80.7.19.51	100	871	True	2017-10-28 01:54:06	R_215oqofVIzdO12J					50.833297729492	-0.18330383300781	anonymous	EN	59862e56c01c89000185c266	Brighton and hove city council	8	8	6	6	7	7	7	6	6	6	5	7	6	5	7	6	6	6	5	6	7	7	6	6	7	6	6	5	Between 30 and 50	Female	Yes
2017-10-28 01:50:54	2017-10-28 01:58:40	IP Address	86.2.240.102	100	465	True	2017-10-28 01:58:40	R_1kTd1feTCXxPZmF					51.248397827148	-0.76300048828125	anonymous	EN	Tanduplessis@gmail.com	Eni	6	7	5	6	5	5	5	6	6	5	5	6	5	6	3	5	5	5	6	5	5	3	5	4	5	4	6	4	Between 30 and 50	Female	Yes
2017-10-28 02:01:59	2017-10-28 02:11:34	IP Address	151.224.50.169	100	575	True	2017-10-28 02:11:34	R_3J8hmTm8aTeahnM					54.988098144531	-1.6194000244141	anonymous	EN	59e4e5bc77860e0001512cd5	North East Ambulance Service	8	8	6	6	7	7	7	6	7	6	2	3	2	1	4	1	1	3	2	1	2	1	3	3	1	4	1	7	Older than 50	Male	Yes
2017-10-28 01:58:39	2017-10-28 02:11:44	IP Address	146.90.253.96	100	784	True	2017-10-28 02:11:45	R_1eyD21QUx0PVAGB					53.666702270508	-3	anonymous	EN	57b8bbd01e1cd400013e4708	Morrisons	6	7	5	6	4	5	4	5	4	4	5	4	5	3	3	3	4	4	4	3	4	3	4	3	2	3	3	3	Between 30 and 50	Female	Yes
2017-10-28 02:17:38	2017-10-28 02:23:30	IP Address	109.155.243.34	100	352	True	2017-10-28 02:23:30	R_3lunjTqR1vUjIUm					52.195999145508	-1.1383972167969	anonymous	EN	597a1d0ebb3b1f00017a0c0e	Meadows	8	8	7	7	7	7	7	7	7	7	6	6	6	6	6	6	6	6	6	6	6	6	5	5	6	6	5	6	Between 30 and 50	Female	Yes
2017-10-28 02:18:32	2017-10-28 02:26:33	IP Address	146.198.131.237	100	480	True	2017-10-28 02:26:34	R_6LOAU4clBIVQWlz					51.5	-0.11669921875	anonymous	EN	59ae68e84cddde00016ce7e5	NHS	8	9	6	7	6	5	5	5	6	5	7	5	6	4	7	7	6	5	6	5	5	4	4	6	5	5	6	7	Between 30 and 50	Female	Yes
2017-10-28 02:16:27	2017-10-28 02:26:58	IP Address	79.66.253.131	100	630	True	2017-10-28 02:26:58	R_2V7P2XFWf2s54IR					53.75	-2.4833068847656	anonymous	EN	59dfc45bd838ae0001850667	N Brown	8	9	5	7	6	6	6	6	7	6	6	5	6	6	6	6	6	6	6	6	6	6	7	6	6	5	6	4	Younger than 30	Female	Yes
2017-10-28 02:19:27	2017-10-28 02:29:12	IP Address	151.228.50.33	100	584	True	2017-10-28 02:29:12	R_28ZcZw0MFuoB4XK					55.830093383789	-4.2528991699219	anonymous	EN	59710ac7b174180001757d6a	NHS	6	7	6	5	6	6	6	7	4	5	6	6	6	6	6	6	7	4	4	7	6	6	6	6	6	6	7	7	Older than 50	Male	Yes
2017-10-28 02:21:00	2017-10-28 02:32:19	IP Address	86.170.162.73	100	679	True	2017-10-28 02:32:20	R_9Ff8sUdxdJq8en7					51.496398925781	-0.12240600585938	anonymous	EN	599ca8a89039240001432773	nics	4	6	5	7	2	7	6	7	2	4	7	6	4	6	3	6	7	3	6	6	3	7	5	5	3	3	6	5	Older than 50	Female	Yes
2017-10-28 02:30:32	2017-10-28 02:35:10	IP Address	81.142.37.165	100	277	True	2017-10-28 02:35:10	R_Pt71kv8GEp43Xyx					52.805404663086	-0.16670227050781	anonymous	EN	58efc1cebc41a5000132d7c1	Lammas School	4	3	5	5	5	6	6	3	5	5	3	3	1	2	1	1	3	6	4	2	1	1	1	1	3	1	2	1	Between 30 and 50	Female	Yes
2017-10-28 02:32:24	2017-10-28 02:40:42	IP Address	94.197.120.169	100	498	True	2017-10-28 02:40:42	R_2Cymy0Ln6hBlVOi					51.533294677734	0.083297729492188	anonymous	EN	597265fdd4673000014ed1a2	Public sector	8	7	6	5	6	5	5	6	6	6	5	4	4	5	5	4	5	5	6	4	4	4	5	4	3	4	4	4	Between 30 and 50	Male	Yes
2017-10-28 02:33:45	2017-10-28 02:41:42	IP Address	79.68.63.178	100	476	True	2017-10-28 02:41:42	R_3078x4VAGLR3hFZ					52.850006103516	1.0332946777344	anonymous	EN	593ae9ee1b3dce0001e1c9d5	tesco	9	9	6	6	6	6	6	6	6	6	6	6	6	6	6	6	6	6	6	6	7	6	6	6	6	5	6	6	Between 30 and 50	Female	Yes
2017-10-28 02:31:13	2017-10-28 02:45:57	IP Address	88.97.137.102	100	884	True	2017-10-28 02:45:58	R_3k5nteSZogFQW93					51.833297729492	0.71670532226562	anonymous	EN	59ede0ddd838ae00018510e0	Boots	3	6	2	4	3	6	5	4	4	2	5	5	4	2	3	3	4	5	3	3	4	4	3	4	4	2	5	6	Between 30 and 50	Female	Yes
2017-10-28 02:38:52	2017-10-28 02:46:06	IP Address	81.2.117.85	100	433	True	2017-10-28 02:46:06	R_22ui3HJ1PTrAfrd					53	-1.13330078125	anonymous	EN	596ca50993b82d000124b513	NHS	9	9	6	6	6	6	6	6	6	6	5	6	5	5	5	5	6	5	5	5	6	5	5	5	5	5	6	5	Older than 50	Male	Yes
2017-10-28 02:35:51	2017-10-28 02:55:10	IP Address	31.51.72.88	100	1159	True	2017-10-28 02:55:11	R_6gH2SVQJ4AANcuB					52.566696166992	1.11669921875	anonymous	EN	5888fc505726cc00011d6eda	Rosecroft Primary School	6	8	4	6	5	6	6	6	6	6	6	7	5	7	4	5	6	6	6	6	7	6	3	5	5	4	6	5	Older than 50	Female	Yes
2017-10-28 02:46:35	2017-10-28 02:56:23	IP Address	146.198.252.151	100	588	True	2017-10-28 02:56:24	R_2dHdS4xHZNU7I2q					51.514205932617	-0.093093872070312	anonymous	EN	596d16d828553c000155e597	University College London	7	7	5	6	6	5	6	6	6	6	7	7	6	6	6	7	7	1	7	7	6	6	7	6	6	6	7	6	Between 30 and 50	Female	Yes
2017-10-28 02:47:44	2017-10-28 02:56:37	IP Address	184.58.255.70	100	532	True	2017-10-28 02:56:38	R_3FLRy1e8YkQfMvo					42.977294921875	-87.894096374512	anonymous	EN	59dc458f77860e000151240e	UWM	10	9	7	7	7	7	7	7	7	7	5	7	5	6	6	7	7	5	7	7	7	7	4	7	7	5	7	6	Younger than 30	Male	Yes
2017-10-28 02:36:36	2017-10-28 02:57:59	IP Address	81.156.31.216	100	1283	True	2017-10-28 02:57:59	R_27scX4Gu1RdQPXU					57.143707275391	-2.0980987548828	anonymous	EN	59f441412b574f0001129089	BadmintonScotland	9	8	7	7	6	6	6	6	7	6	7	7	6	5	6	6	7	6	7	6	6	6	6	7	6	5	5	5	Between 30 and 50	Female	Yes
2017-10-28 02:46:15	2017-10-28 02:58:07	IP Address	2.31.188.136	100	712	True	2017-10-28 02:58:07	R_2sbcOrT8A2nsIIz					53.88330078125	-1.9167022705078	anonymous	EN	59518033c58c85000101df8f	Sheffield Hallam University	7	9	6	7	6	7	7	7	7	7	5	7	5	5	5	5	7	6	5	6	6	6	5	6	4	5	6	5	Between 30 and 50	Male	Yes
2017-10-28 02:58:16	2017-10-28 03:10:23	IP Address	86.139.11.206	100	727	True	2017-10-28 03:10:24	R_1DqclauLwK5CWle					50.733306884766	-1.7666931152344	anonymous	EN	59e876085439d8000108d0b6	Dorset County Council	4	2	3	2	2	3	4	3	2	4	5	6	5	5	6	5	7	4	5	5	6	4	5	5	5	5	7	5	Older than 50	Male	Yes
2017-10-28 03:04:29	2017-10-28 03:12:05	IP Address	2.216.167.202	100	456	True	2017-10-28 03:12:06	R_29b8r5EHNa5DBlu					55.600006103516	-4.6667022705078	anonymous	EN	59e0b64bae9f950001d83e8a@email.prolific.ac	North Ayrshire council	4	6	4	6	5	4	6	5	4	5	5	6	5	5	5	7	6	6	5	5	5	7	5	5	4	4	5	5	Between 30 and 50	Female	Yes
2017-10-28 02:52:49	2017-10-28 03:13:45	IP Address	51.6.224.118	100	1256	True	2017-10-28 03:13:45	R_1Ca94LxK3zXp04o					54.316696166992	-2.75	anonymous	EN	57bc60fd79c5a70001eb9b02	Barnardos	5	7	3	6	6	6	7	5	5	4	4	4	4	2	4	3	4	5	4	4	2	4	4	2	2	2	3	1	Between 30 and 50	Female	Yes
2017-10-28 03:15:30	2017-10-28 03:23:58	IP Address	90.222.115.77	100	508	True	2017-10-28 03:23:59	R_YRA2iQ2gZFrFWRb					55.830093383789	-4.2528991699219	anonymous	EN	59bacd41ab8d830001fe572c	Nhs 24	7	7	5	6	6	6	6	6	6	6	6	6	6	5	4	4	5	5	6	6	5	6	5	5	6	5	5	6	Between 30 and 50	Male	Yes
2017-10-28 03:20:10	2017-10-28 03:25:59	IP Address	2.221.132.173	100	349	True	2017-10-28 03:25:59	R_2QGLuVOFLX0SciE					51.833297729492	-2.25	anonymous	EN	59a3cdc36da1d30001c31558	Adaptimmune ltd	9	7	7	5	6	7	7	7	7	7	5	5	6	6	6	6	5	6	5	3	3	5	3	6	4	6	6	6	Between 30 and 50	Male
2017-10-28 03:20:30	2017-10-28 03:27:30	IP Address	81.135.118.33	100	420	True	2017-10-28 03:27:30	R_1j9AiRXPbdY3apI					52.416702270508	-1.5500030517578	anonymous	EN	59e0f069ae9f950001d83ed5	Na	2	3	2	3	5	5	4	2	2	2	2	2	2	2	2	1	3	1	1	1	1	1	1	2	1	1	1	2	Younger than 30	Female	Yes
2017-10-28 03:25:19	2017-10-28 03:32:16	IP Address	94.5.217.152	100	417	True	2017-10-28 03:32:16	R_2tJePliRQmbGJNh					51.129699707031	-3.0005950927734	anonymous	EN	59b56694e798730001488f75	first bus	8	7	5	4	4	4	7	7	4	4	2	1	1	1	1	1	1	4	4	4	5	1	1	1	1	1	1	1	Between 30 and 50	Male	Yes
2017-10-28 03:26:56	2017-10-28 03:33:26	IP Address	176.25.193.211	100	389	True	2017-10-28 03:33:26	R_eKxTj14OWKAsHqV					53.649993896484	-1.7832946777344	anonymous	EN	599cfb00b5566b0001aa8b56	Npower	7	7	4	5	5	6	5	5	5	4	5	5	5	6	4	5	5	5	6	6	6	5	5	5	4	4	5	5	Younger than 30	Female	Yes
2017-10-28 03:03:02	2017-10-28 03:34:04	IP Address	94.0.252.22	100	1861	True	2017-10-28 03:34:04	R_2OT6Ug6Os6fWB4W					52.63330078125	1.3000030517578	anonymous	EN	587e6f2e8e1ad5000142de8b	NHS	2	2	3	5	3	5	5	6	3	5	3	5	4	6	5	3	4	4	5	5	6	4	4	4	4	5	4	4	Older than 50	Female	Yes
2017-10-28 03:33:51	2017-10-28 03:42:41	IP Address	90.208.161.226	100	530	True	2017-10-28 03:42:41	R_22rEfBo2t6DUmzj					54.610504150391	-5.9624938964844	anonymous	EN	571c8700e1d2ec0013a686d9	EA	8	9	6	6	6	6	7	6	6	6	6	7	6	5	4	6	7	6	6	6	7	6	5	6	5	6	7	6	Older than 50	Female	Yes
2017-10-28 03:36:54	2017-10-28 03:46:15	IP Address	90.217.129.119	100	560	True	2017-10-28 03:46:15	R_1obaI3AirQSrVyt					55.830093383789	-4.2528991699219	anonymous	EN	5972807e67488200016e1c7e@email.prolific.ac	USC	6	6	5	5	5	5	6	6	6	6	3	4	4	5	5	3	4	4	3	4	5	5	5	4	6	5	3	4	Between 30 and 50	Female	No
2017-10-28 03:37:26	2017-10-28 03:49:43	IP Address	84.13.130.60	100	736	True	2017-10-28 03:49:43	R_3M3iKD3KVpWPUvV					51.350006103516	-0.033294677734375	anonymous	EN	58a8b0bd76c5b700016622d9	London Borough of Lambeth	7	7	4	5	5	3	5	5	4	5	5	3	3	5	2	4	5	4	4	5	6	2	4	3	3	3	5	5	Between 30 and 50	Female	Yes
2017-10-28 03:46:17	2017-10-28 03:53:56	IP Address	95.147.246.225	100	458	True	2017-10-28 03:53:56	R_2Et1NhRvJjAupXa					52.966705322266	-1.1667022705078	anonymous	EN	58f89d1cedf274000143eb4e	The academy	6	6	5	2	4	3	4	5	6	6	5	6	5	4	4	5	5	5	3	5	6	4	5	4	6	6	4	7	Older than 50	Male	Yes
2017-10-28 03:54:55	2017-10-28 04:01:43	IP Address	94.173.121.119	100	407	True	2017-10-28 04:01:43	R_2EiTiknJFoimyhe					52.466705322266	-1.9167022705078	anonymous	EN	595558b60f4082000101fbfa@email.prolific.ac	Nhs	10	8	7	6	5	5	6	6	7	4	7	7	7	5	4	5	7	6	6	7	5	5	6	6	5	7	6	6	Between 30 and 50	Male	Yes
2017-10-28 03:58:36	2017-10-28 04:03:20	IP Address	82.2.187.225	100	284	True	2017-10-28 04:03:21	R_2OVYEcgD4Kpy1bf					54.641799926758	-1.2380981445312	anonymous	EN	57fac0b0035f6e0001d717d2	jet2	7	9	6	6	5	6	5	7	6	6	7	7	7	7	7	7	7	6	6	7	6	6	7	7	7	7	6	7	Younger than 30	Female	Yes
2017-10-28 03:58:52	2017-10-28 04:04:43	IP Address	86.16.110.194	100	351	True	2017-10-28 04:04:44	R_Z3i0uKzsy4iSc2R					53.697906494141	-2.6876068115234	anonymous	EN	542345f6fdf99b328c91b258	Runshaw College	5	6	5	5	5	5	6	7	2	6	6	6	6	5	5	5	6	6	6	6	6	7	4	6	5	5	6	5	Older than 50	Female	Yes
2017-10-28 03:58:39	2017-10-28 04:04:49	IP Address	82.41.153.42	100	369	True	2017-10-28 04:04:49	R_3fSObnaS1agEupq					55.783294677734	-4	anonymous	EN	598192bb35fbf100017d0f4d	Poundland ltd	8	8	5	6	5	5	6	6	6	5	6	5	6	7	4	3	4	5	6	6	6	5	6	6	6	5	5	6	Between 30 and 50	Male	Yes
2017-10-28 03:58:47	2017-10-28 04:05:18	IP Address	81.109.102.94	100	391	True	2017-10-28 04:05:19	R_V2bdVvuYQDNCPex					52.468505859375	-1.7481994628906	anonymous	EN	59f2f63653a84e000110ace9	Nhs	7	6	5	6	5	6	6	6	5	5	4	4	5	4	4	5	4	4	4	5	4	4	5	4	5	5	5	5	Between 30 and 50	Male	Yes
2017-10-28 03:43:33	2017-10-28 04:13:16	IP Address	86.184.173.7	100	1783	True	2017-10-28 04:13:16	R_2BrMG7DD5QnI0CC					53.46989440918	-2.9980926513672	anonymous	EN	5992b7cea2bbe00001882fbe	De Montfort University	8	7	6	7	6	7	6	6	7	7	6	5	6	6	7	7	6	6	7	7	6	7	6	7	7	7	6	6	Between 30 and 50	Male	Yes
2017-10-28 04:05:44	2017-10-28 04:17:42	IP Address	176.249.85.92	100	718	True	2017-10-28 04:17:43	R_0rMaSsHd98KCOtj					51.566696166992	-0.016693115234375	anonymous	EN	59ef2d6f77860e000151372c@email.prolific.ac	nhs	6	4	5	5	5	5	5	5	4	6	5	5	6	6	4	4	5	4	4	4	4	3	4	5	4	5	5	6	Between 30 and 50	Female	Yes
2017-10-28 04:11:08	2017-10-28 04:24:30	IP Address	146.87.101.52	100	802	True	2017-10-28 04:24:31	R_3somaOPm2ralmSm					53.483306884766	-2.2666931152344	anonymous	EN	59f3262fdcb6dc0001f5c225	Galliford Try Plc	8	8	5	6	5	6	6	6	6	6	6	2	4	2	5	7	7	6	7	7	7	7	5	6	6	5	6	5	Between 30 and 50	Male	Yes
2017-10-28 04:16:26	2017-10-28 04:26:37	IP Address	2.124.95.197	100	610	True	2017-10-28 04:26:37	R_3MFLy12vwIq2GRw					53.416702270508	-3	anonymous	EN	5952b968243bab0001bd2bcd	barclays	7	8	6	5	6	6	6	7	7	5	6	6	5	4	4	5	6	5	5	5	3	6	5	5	6	4	6	5	Younger than 30	Female	Yes
2017-10-28 04:21:36	2017-10-28 04:34:52	IP Address	46.208.104.250	100	796	True	2017-10-28 04:34:53	R_1hDX5k5iYS9n6zh					53.38330078125	-2.3500061035156	anonymous	EN	56b6136e5cd743000c6decc1	AECPS	9	8	6	6	6	6	7	7	6	6	6	6	5	4	6	6	7	2	7	6	6	7	5	6	6	6	7	7	Between 30 and 50	Female	Yes
2017-10-28 04:24:56	2017-10-28 04:35:34	IP Address	92.237.41.234	100	637	True	2017-10-28 04:35:34	R_yxOqpvbRQ0kf8op					53.550003051758	-1.4833068847656	anonymous	EN	5994f2d9c825cf0001d7dd3a	gist ltd	9	9	6	7	6	6	6	6	6	5	4	5	3	2	3	2	4	6	5	4	4	2	3	4	4	2	4	4	Between 30 and 50	Male	Yes
2017-10-28 04:48:26	2017-10-28 04:56:24	IP Address	86.178.158.132	100	478	True	2017-10-28 04:56:25	R_1gMjrVuruHBPiPI					52.13330078125	-0.98330688476562	anonymous	EN	59ef45d37f3d71000171e3a7@email.prolific.ac	Argos	7	6	4	4	4	4	5	5	5	4	4	5	4	4	3	3	5	4	3	3	2	4	2	3	1	2	4	3	Younger than 30	Male	Yes
2017-10-28 04:52:00	2017-10-28 04:59:15	IP Address	80.0.35.125	100	434	True	2017-10-28 04:59:15	R_2CjIOWocFEDGPd6					53.38330078125	-2.6000061035156	anonymous	EN	5977986837d15f00016f1d08	Civil Service	7	7	5	4	4	6	6	6	6	6	5	7	7	7	7	7	6	6	6	6	6	5	6	6	6	5	6	7	Between 30 and 50	Male	Yes
2017-10-28 05:12:11	2017-10-28 05:17:37	IP Address	82.40.63.36	100	326	True	2017-10-28 05:17:37	R_1jm7h059pSKBhkN					53.553604125977	-3.0682067871094	anonymous	EN	https://www.facebook.com/uniladmag/posts/3495965350426499	primark	10	10	7	7	7	7	7	7	7	7	7	7	7	6	6	4	7	7	7	7	7	4	6	4	5	5	6	6	Younger than 30	Male	Yes
2017-10-28 05:11:26	2017-10-28 05:20:41	IP Address	2.127.117.199	100	554	True	2017-10-28 05:20:42	R_1eLG5eK64hOkjH8					51.199996948242	-0.80000305175781	anonymous	EN	59e3d1ba16ecc200016fef50	Surrey County Council	8	7	5	7	4	5	6	5	6	5	4	4	2	1	4	3	3	4	1	1	1	1	3	2	4	1	1	4	Older than 50	Female	Yes
2017-10-28 05:22:05	2017-10-28 05:35:12	IP Address	86.178.216.186	100	786	True	2017-10-28 05:35:12	R_2fJ5c59AtYbyDft					51.5	-0.016693115234375	anonymous	EN	58e7ae93449c1b0001fc1d31	Essex county council	5	4	1	1	1	5	2	1	1	1	5	6	5	6	6	6	6	4	7	6	7	7	7	7	7	7	7	7	Between 30 and 50	Female	Yes
2017-10-28 05:34:23	2017-10-28 05:40:43	IP Address	81.141.109.81	100	380	True	2017-10-28 05:40:43	R_32QJO4TDn9Y7Z0D					51.474395751953	-0.21519470214844	anonymous	EN	598b01f2f80b160001b36ae1	Discovery Communications	8	9	6	6	6	6	6	6	6	5	4	5	4	3	4	2	5	3	2	4	4	3	4	4	1	2	5	3	Between 30 and 50	Female	Yes
2017-10-28 05:31:15	2017-10-28 05:42:32	IP Address	86.148.206.2	100	677	True	2017-10-28 05:42:33	R_5nVF0HQj5CwAOaZ					54.32389831543	-1.48779296875	anonymous	EN	5996fae3b5566b0001aa8283@email.prolific.ac	School	6	6	5	3	4	4	5	5	6	3	5	5	5	3	3	4	5	5	5	5	5	4	3	5	5	5	5	5	Between 30 and 50	Female	Yes
2017-10-28 05:32:32	2017-10-28 05:45:11	IP Address	80.192.82.247	100	759	True	2017-10-28 05:45:12	R_2yfPxgT2bGq46nW					52.439300537109	-1.9402008056641	anonymous	EN	59d786348fd07a000184205d@email.prolific.ac	Tesco	7	7	6	7	6	6	7	7	7	7	7	7	7	7	7	7	7	7	7	7	7	7	7	7	7	7	7	7	Older than 50	Male	Yes
2017-10-28 05:27:06	2017-10-28 05:47:51	IP Address	82.28.79.136	100	1245	True	2017-10-28 05:47:51	R_1fZ4g45eJS75RHV					51.489105224609	-0.11070251464844	anonymous	EN	56e06fde907c12000ae3ab94	NHS	7	5	6	6	4	7	7	7	7	7	1	1	1	2	4	1	2	4	2	1	2	1	1	3	1	2	2	4	Between 30 and 50	Female	Yes
2017-10-28 05:41:10	2017-10-28 05:52:58	IP Address	148.252.129.25	100	708	True	2017-10-28 05:52:59	R_3hsy6RKbmyJZBUV					51.550003051758	-0.18330383300781	anonymous	EN	59f3757705d1d60001f140b6	Barclays	7	8	4	4	6	5	5	5	6	5	3	4	4	4	4	4	4	4	4	3	5	5	5	5	6	5	2	5	Between 30 and 50	Male	Yes
2017-10-28 05:52:52	2017-10-28 06:02:24	IP Address	109.151.150.125	100	571	True	2017-10-28 06:02:24	R_2CCzw8Adi6d1RJq					57.666702270508	-2.9667053222656	anonymous	EN	59673a263b60f6000145a849@email.prolific.ac	Norlin ELCC	8	9	6	4	4	5	4	6	4	4	2	6	7	5	4	2	6	4	3	7	2	5	1	4	7	1	4	6	Between 30 and 50	Female	Yes
2017-10-28 06:02:24	2017-10-28 06:09:40	IP Address	92.10.36.69	100	435	True	2017-10-28 06:09:40	R_XyRYcau0ZH2ZhJf					51.473602294922	-0.091598510742188	anonymous	EN	579f410b6f13c2000174a90b	London School of Hygiene & Tropical Medicine	9	9	6	6	6	6	6	6	6	6	7	7	4	4	4	7	7	4	7	7	7	7	2	7	7	2	7	7	Between 30 and 50	Male	Yes
2017-10-28 06:06:28	2017-10-28 06:13:34	IP Address	188.221.162.65	100	425	True	2017-10-28 06:13:34	R_3J4uwmuaJaYdggO					51.433303833008	-1	anonymous	EN	598119c9554956000142ce84	Surrey County Council	6	7	5	5	5	6	5	5	4	5	5	5	5	5	4	5	6	6	6	6	6	6	6	6	6	6	6	6	Between 30 and 50	Female	Yes
2017-10-28 06:10:09	2017-10-28 06:16:05	IP Address	107.189.43.250	100	355	True	2017-10-28 06:16:06	R_2Uaz5AtC8aQxYZd					33.748001098633	-84.385803222656	anonymous	EN	59f35c718a2d3d00012c0f00	EditingBros	6	8	7	6	5	6	5	4	6	7	6	5	7	6	5	4	5	6	7	5	4	5	6	6	5	7	5	5	Between 30 and 50	Male	No
2017-10-28 06:12:35	2017-10-28 06:23:38	IP Address	86.5.40.243	100	663	True	2017-10-28 06:23:39	R_eQaagEPKeFbdObT					51.88330078125	-0.41670227050781	anonymous	EN	599829a66c165e000113fab4	Asda	10	10	7	7	5	7	7	7	7	6	5	6	5	6	3	5	5	4	4	5	5	5	5	5	4	4	4	4	Between 30 and 50	Female	Yes
2017-10-28 05:09:39	2017-10-28 06:25:31	IP Address	87.114.208.46	100	4552	True	2017-10-28 06:25:31	R_3lysPMcE8ZVi2tj					51.496398925781	-0.12240600585938	anonymous	EN	594f19f5243bab0001bd2077	HMRC	5	6	4	3	3	4	5	5	3	4	5	4	3	5	5	4	3	4	3	3	4	3	2	5	5	3	4	2	Between 30 and 50	Male	Yes
2017-10-28 06:15:07	2017-10-28 06:27:05	IP Address	94.11.74.118	100	717	True	2017-10-28 06:27:05	R_28VcvaEaoDawaYO					51.483306884766	0.19999694824219	anonymous	EN	561fa7d1ed6e5a000bc7ea2b	Dentsu Aegis Network	6	8	5	6	5	7	5	5	5	5	6	7	6	5	5	5	6	6	6	7	5	5	5	6	4	4	7	5	Younger than 30	Male	Yes
2017-10-28 06:19:30	2017-10-28 06:28:08	IP Address	90.240.22.139	100	518	True	2017-10-28 06:28:09	R_3ez3Hf4e1lluObf					51.496398925781	-0.12240600585938	anonymous	EN	5952a7da3e9d73000192562c	OHCAT	9	9	6	6	6	6	6	6	6	6	5	5	5	3	4	4	5	4	4	3	3	4	4	4	4	3	5	5	Between 30 and 50	Female	Yes
2017-10-28 06:34:10	2017-10-28 06:40:35	IP Address	92.237.215.56	100	384	True	2017-10-28 06:40:35	R_2rIngEODV4LVMDV					52.606002807617	-2.0406036376953	anonymous	EN	59f30a73a7df4f00012ce2fb	EE	7	7	7	5	4	5	6	6	7	5	4	4	4	4	4	3	3	3	4	4	2	3	3	3	3	3	2	2	Between 30 and 50	Male	Yes
2017-10-28 06:35:16	2017-10-28 06:43:50	IP Address	77.86.94.191	100	514	True	2017-10-28 06:43:50	R_3nNoOza3lesYhKo					53.716705322266	-0.33329772949219	anonymous	EN	5982008322a6bb000113295e	hull city council	5	7	5	5	5	5	5	5	5	5	5	4	5	6	3	5	5	5	4	5	6	6	6	6	6	5	6	5	Younger than 30	Female	Yes
2017-10-28 06:53:43	2017-10-28 07:00:51	IP Address	86.0.142.240	100	428	True	2017-10-28 07:00:52	R_3lzc15Lg3nqpuxp					55.88330078125	-3.5332946777344	anonymous	EN	593ff0bb771f6b00014b2013	West Lothian Council	6	6	4	5	4	4	4	5	5	4	4	6	4	4	4	5	5	4	4	4	4	4	4	4	4	4	4	4	Between 30 and 50	Female	Yes
2017-10-28 06:56:21	2017-10-28 07:03:07	IP Address	107.77.204.98	100	405	True	2017-10-28 07:03:08	R_2ZUHGJD63aDjuRS					39.290405273438	-76.612197875977	anonymous	EN	560ff9897ffc8a000f8112ff@email.prolific.ac	Indian River School District	6	7	5	6	7	6	6	5	6	6	6	7	7	6	6	6	7	6	6	7	7	7	6	7	7	6	7	7	Between 30 and 50	Female	Yes
2017-10-28 06:55:34	2017-10-28 07:05:14	IP Address	87.81.160.147	100	579	True	2017-10-28 07:05:15	R_1i9WcHf7ns41Mvu					53.25830078125	-1.4250030517578	anonymous	EN	59d4e4436cc82800013e32b0	nhs	7	6	5	5	4	5	5	5	4	5	3	2	2	2	2	2	2	2	2	2	2	2	2	2	2	2	1	1	Between 30 and 50	Male	Yes
2017-10-28 06:57:20	2017-10-28 07:06:45	IP Address	109.152.28.96	100	564	True	2017-10-28 07:06:45	R_2AMT4StC7r7qYjN					53.592498779297	-2.2194061279297	anonymous	EN	599f0d7e514a2200017e6732	Stockport council	9	10	7	7	6	7	6	6	6	6	6	7	7	7	6	6	7	6	6	6	6	6	6	6	7	6	6	6	Between 30 and 50	Male	Yes
2017-10-28 07:00:23	2017-10-28 07:08:17	IP Address	209.93.61.202	100	473	True	2017-10-28 07:08:17	R_2aYbRDWCDWBB7tP					55	-7.3332977294922	anonymous	EN	5957a896eb4f4a00011688b5	Ulster University	8	8	7	7	6	7	7	7	7	7	4	4	4	4	4	4	4	7	7	5	4	4	4	4	4	4	6	4	Between 30 and 50	Female	Yes
2017-10-28 07:19:05	2017-10-28 07:26:54	IP Address	95.145.32.161	100	469	True	2017-10-28 07:26:55	R_1Kjo3uvMARiXF4I					55.932601928711	-3.2530975341797	anonymous	EN	59dd519a16ecc200016feb7e@email.prolific.ac	NHS	4	4	5	5	5	4	6	6	4	5	6	6	5	5	5	4	6	5	5	5	5	5	5	5	5	4	6	5	Between 30 and 50	Female	Yes
2017-10-28 07:03:13	2017-10-28 07:30:34	IP Address	2.220.19.77	100	1640	True	2017-10-28 07:30:34	R_20TLOaBc2vLupPY					51.516693115234	-1.7832946777344	anonymous	EN	5907a8bc05fbfc00014771d4	Lloyd's Bank	6	7	6	5	5	5	5	6	6	5	6	5	5	7	5	5	6	6	6	6	5	6	6	6	4	6	5	6	Between 30 and 50	Male	Yes
2017-10-28 07:31:26	2017-10-28 07:40:49	IP Address	176.251.30.243	100	563	True	2017-10-28 07:40:50	R_d0bG5hV1uLZ4KQN					52.466705322266	-1.9167022705078	anonymous	EN	59dbe911ac0af70001b361d9	Geodis	3	6	4	4	5	6	6	7	4	4	3	4	4	3	1	4	3	1	7	6	5	4	1	3	7	2	1	7	Between 30 and 50	Male
2017-10-28 07:43:30	2017-10-28 07:50:07	IP Address	82.132.243.163	100	397	True	2017-10-28 07:50:07	R_Od2X836eeBdcDmh					51.496398925781	-0.12240600585938	anonymous	EN	sfleet4	Hermes	7	8	6	6	7	5	7	7	6	6	6	2	3	2	4	3	3	5	3	4	5	4	2	5	4	2	2	7	Between 30 and 50	Female	Yes
2017-10-28 07:50:15	2017-10-28 07:58:29	IP Address	68.117.139.126	100	494	True	2017-10-28 07:58:29	R_3MuqzS7Dv2O4Rvi					42.581604003906	-88.540901184082	anonymous	EN	597a94e88a05ba00010a4daf	Travelers Insurance	8	8	6	5	5	6	6	6	6	6	7	7	5	3	4	5	7	6	6	7	7	7	6	7	7	4	6	6	Between 30 and 50	Male	Yes
2017-10-28 08:02:02	2017-10-28 08:11:07	IP Address	82.40.149.31	100	544	True	2017-10-28 08:11:08	R_1qdMvlFMZNlOMpS					51.455200195312	-2.5966033935547	anonymous	EN	59ecc95b7f3d71000171e209	Nhs	4	3	3	3	4	5	3	5	3	3	7	6	7	6	7	7	7	5	7	7	7	7	6	6	7	5	7	6	Between 30 and 50	Female	Yes
2017-10-28 08:09:52	2017-10-28 08:17:46	IP Address	2.222.123.246	100	474	True	2017-10-28 08:17:46	R_2tJwOL87LIBozh3					50.148300170898	-5.0760955810547	anonymous	EN	5963bf9f604aac000121135e	Na	5	8	4	4	5	6	7	6	6	6	5	6	7	6	6	6	5	5	5	5	6	6	6	6	6	6	6	6	Between 30 and 50	Female	Yes
2017-10-28 08:18:30	2017-10-28 08:28:20	IP Address	82.23.55.206	100	589	True	2017-10-28 08:28:20	R_2TZ6JsWPwgO57Pv					50.899993896484	-1.3999938964844	anonymous	EN	Vicky.saxby83@hotmail.co.uk	Nhs	6	5	6	6	6	6	5	6	6	5	5	6	6	6	6	6	6	6	5	6	5	5	5	5	6	6	5	6	Older than 50	Female	Yes
2017-10-28 08:35:04	2017-10-28 08:40:07	IP Address	151.230.105.164	100	302	True	2017-10-28 08:40:07	R_21nDNOvUr4P3hFE					53.533294677734	-1.11669921875	anonymous	EN	594b8f21890ed60001ead0a3	QBE Insurance	6	7	4	4	5	5	5	5	5	5	7	5	5	5	6	6	6	5	5	5	5	5	5	5	5	6	6	6	Between 30 and 50	Male
2017-10-28 08:32:38	2017-10-28 08:47:57	IP Address	51.7.121.88	100	918	True	2017-10-28 08:47:57	R_1CywCvtjst8Dyga					51.283294677734	0.41670227050781	anonymous	EN	58d7fa7c82b20f0001b99f0e	Sevenoaks District Council	7	7	4	6	5	5	6	6	5	7	7	6	5	6	6	6	6	4	6	6	6	7	4	6	6	4	7	5	Younger than 30	Male	Yes
2017-10-28 08:46:31	2017-10-28 08:53:35	IP Address	149.254.235.8	100	423	True	2017-10-28 08:53:35	R_1NzesqcSBjDfGAU					51.496398925781	-0.12240600585938	anonymous	EN	596a1af7739fc30001e0afc4@email.prolific.ac	Rac	10	9	7	7	7	7	7	7	7	7	7	7	7	7	7	7	7	4	6	6	6	6	6	6	5	6	6	7	Between 30 and 50	Female	Yes
2017-10-28 08:40:40	2017-10-28 08:53:38	IP Address	73.149.121.182	100	778	True	2017-10-28 08:53:41	R_2w0nfRhPJbLxnyc					42.349594116211	-71.074600219727	anonymous	EN	559c88a8fdf99b4989fb1891	BOSTON MEDICAL CENTER	7	7	6	6	6	7	6	7	7	6	6	3	2	7	2	5	7	3	6	7	6	5	4	6	3	2	6	3	Older than 50	Female	Yes
2017-10-28 08:44:12	2017-10-28 08:56:54	IP Address	77.97.25.116	100	761	True	2017-10-28 08:56:54	R_2SB3xa8EJFha97S					53.761199951172	-1.7973937988281	anonymous	EN	598dcbe68380cc00012a3ab3	Jd wetherspoon	10	10	7	7	7	7	7	7	7	7	7	7	7	7	7	7	7	7	7	7	7	7	7	7	7	7	7	7	Between 30 and 50	Male	Yes
2017-10-28 08:44:48	2017-10-28 08:57:46	IP Address	146.199.62.228	100	778	True	2017-10-28 08:57:48	R_1fiJtLE6C2VMSZf					50.600006103516	-2.4499969482422	anonymous	EN	57a4ce3a82f7f90001eea7c7	Local authority council	4	5	2	3	2	4	5	4	3	3	2	2	6	5	4	6	4	6	7	7	7	5	5	7	7	4	4	6	Between 30 and 50	Male	Yes
2017-10-28 09:02:19	2017-10-28 09:09:48	IP Address	90.253.219.177	100	449	True	2017-10-28 09:09:48	R_um0iGMJfH6u27Zv					53.800003051758	-1.5832977294922	anonymous	EN	587bc31edfa9d80001a4077e	Queen Elizabeth Facilities Limited	10	10	7	7	6	6	7	7	7	7	6	6	7	6	7	7	7	6	7	6	7	6	7	7	7	6	7	7	Older than 50	Male	Yes
2017-10-28 09:05:49	2017-10-28 09:15:19	IP Address	80.4.105.104	100	570	True	2017-10-28 09:15:20	R_x3ZF37uMGm83trH					53.36669921875	-1.5	anonymous	EN	594ec50fe59b950001b5076a	South Yorkshire Police	8	9	5	7	7	7	7	7	5	7	7	7	6	6	7	7	7	7	7	5	5	7	7	7	6	5	7	7	Older than 50	Female	Yes
2017-10-28 09:07:37	2017-10-28 09:18:57	IP Address	94.1.90.138	100	679	True	2017-10-28 09:18:57	R_3dFXrtDgJeriMNO					51.38330078125	0.51669311523438	anonymous	EN	591c58daa940aa0001f1bd8f	Department of work and pensions	8	8	6	5	5	6	6	5	6	6	7	7	7	7	7	7	7	7	7	7	7	7	7	7	7	7	7	7	Older than 50	Female	Yes
2017-10-28 09:13:07	2017-10-28 09:20:02	IP Address	77.101.208.185	100	415	True	2017-10-28 09:20:03	R_6VZ31Pj4pDkJd3H					52.399993896484	-0.71670532226562	anonymous	EN	58e7ecbccf9b280001e8bf8f	craft store	9	7	6	6	6	6	6	6	6	6	6	5	5	5	5	6	6	6	5	5	5	6	5	5	5	5	4	4	Between 30 and 50	Male
2017-10-28 09:15:22	2017-10-28 09:23:12	IP Address	90.255.148.231	100	470	True	2017-10-28 09:23:12	R_3htGaME13wAg9Bk					55.093307495117	-3.5590057373047	anonymous	EN	5992afc9cf1d1700016ef725	Mcdonalds	10	10	7	7	7	7	7	7	7	7	2	2	2	2	2	1	1	2	2	2	3	1	1	1	2	2	1	2	Younger than 30	Male	Yes
2017-10-28 09:15:06	2017-10-28 09:23:16	IP Address	173.77.244.109	100	490	True	2017-10-28 09:23:16	R_2BfzzSeD5x1l6LV					41.097396850586	-73.970100402832	anonymous	EN	59889a215ff23800011e10f0	Pleasantville UFSD	7	6	6	6	6	5	6	6	6	6	6	6	6	7	4	6	6	6	6	6	6	6	6	7	6	6	6	6	Between 30 and 50	Female	Yes
2017-10-28 09:36:00	2017-10-28 09:48:33	IP Address	86.168.200.153	100	752	True	2017-10-28 09:48:33	R_3PvMGTbrsNqPQJ8					51.85920715332	-4.3117065429688	anonymous	EN	59cbd3c3916c4d000109470a	NHS	7	7	5	6	6	6	7	6	6	6	5	5	3	3	2	5	5	3	5	3	6	4	2	3	5	4	5	6	Between 30 and 50	Male	Yes
2017-10-28 09:43:30	2017-10-28 09:49:31	IP Address	90.220.159.250	100	361	True	2017-10-28 09:49:31	R_3eh5dn6zSZbjsxD					52.583297729492	-0.25	anonymous	EN	598db845e339120001fb8973	tesco	6	5	3	2	2	4	4	3	2	2	3	4	2	1	2	4	5	3	4	3	3	3	1	5	5	4	4	4	Older than 50	Female	Yes
2017-10-28 10:01:31	2017-10-28 10:09:50	IP Address	2.223.224.198	100	499	True	2017-10-28 10:09:50	R_9Hpu6lD3Ou8HjUd					52.766693115234	-1.5500030517578	anonymous	EN	59c2b4aa8e6ea10001f7b8de	NHS	7	8	6	6	6	6	6	5	5	6	5	5	6	6	4	5	6	6	5	6	7	6	7	6	6	6	5	4	Between 30 and 50	Female	Yes
2017-10-28 10:06:19	2017-10-28 10:15:58	IP Address	188.29.165.52	100	578	True	2017-10-28 10:15:58	R_3EmsbYYyHycKl76					51.350006103516	-0.033294677734375	anonymous	EN	59adaf3ea372d6000157ee6e	Government	6	7	4	3	4	5	5	6	4	5	4	4	5	5	4	4	5	5	3	5	4	4	3	4	3	2	3	4	Between 30 and 50	Female	Yes
2017-10-28 10:13:32	2017-10-28 10:21:53	IP Address	2.98.57.98	100	500	True	2017-10-28 10:21:53	R_1OwM8eMYrdyrjMZ					53.466293334961	-2.1342010498047	anonymous	EN	59ef16d72f63d30001c90230	Royal bank of Scotland	5	7	5	5	3	6	6	6	5	5	5	5	5	5	5	5	5	5	5	5	5	5	5	5	4	5	5	5	Between 30 and 50	Male	Yes
2017-10-28 10:11:32	2017-10-28 10:23:49	IP Address	77.99.175.183	100	736	True	2017-10-28 10:23:49	R_24d4EnDDChNHLMh					55.942901611328	-3.2850036621094	anonymous	EN	59ebb8523e4b5a00016aa84a	Richmond Fellowship	4	2	5	4	3	7	7	6	4	6	7	7	7	6	1	5	7	3	6	6	5	5	5	4	2	3	7	3	Between 30 and 50	Female	Yes
2017-10-28 10:19:48	2017-10-28 10:26:00	IP Address	80.2.36.143	100	371	True	2017-10-28 10:26:00	R_1CHNWNCtIADkY7f					52.964797973633	-1.2131958007812	anonymous	EN	55ab63cafdf99b2dcdcc1ff2	Nottingham City Council	5	5	5	4	5	5	5	6	4	4	5	4	4	4	5	5	5	5	4	4	4	5	5	4	4	4	3	5	Between 30 and 50	Female	Yes
2017-10-28 10:22:09	2017-10-28 10:28:33	IP Address	86.6.97.23	100	384	True	2017-10-28 10:28:34	R_2Emoiy8Gghi2mGd					55.91130065918	-4.2176055908203	anonymous	EN	59cab69b59b3790001151279	NHS	7	7	5	5	5	5	6	6	5	5	4	3	3	4	4	3	3	3	2	4	2	2	3	3	4	4	3	3	Older than 50	Male	Yes
2017-10-28 10:14:39	2017-10-28 10:29:54	IP Address	82.36.131.249	100	915	True	2017-10-28 10:29:54	R_xuADFMPneAVAZa1					51.499893188477	0.25169372558594	anonymous	EN	593996096c168c000177835e	Ormiston academies trust	8	8	5	6	6	5	7	7	6	6	7	7	7	7	7	7	7	7	7	7	7	7	6	7	7	6	7	7	Older than 50	Female	Yes
2017-10-28 10:22:19	2017-10-28 10:38:44	IP Address	90.216.134.195	100	984	True	2017-10-28 10:38:44	R_21dE6CRCQrCFfZ1					51.466705322266	-0.33329772949219	anonymous	EN	5938f746c7f8ef00017fe703	sky	8	9	7	7	7	7	7	7	7	7	5	5	4	5	4	4	4	4	4	4	4	5	4	4	5	5	5	5	Between 30 and 50	Female	Yes
2017-10-28 10:30:01	2017-10-28 10:45:55	IP Address	92.234.190.184	100	953	True	2017-10-28 10:45:55	R_2B96MJfb3Dx6jHv					54.945007324219	-1.6174926757812	anonymous	EN	59f49d67da08940001d4e6f8	Northumbria University	4	5	5	5	4	5	5	6	5	5	6	6	6	6	5	5	6	5	6	5	6	5	6	6	6	6	6	5	Between 30 and 50	Female
2017-10-28 10:35:37	2017-10-28 10:50:22	IP Address	81.104.73.170	100	884	True	2017-10-28 10:50:22	R_2dRQPJSoysiKpdK					54.583297729492	-5.9333038330078	anonymous	EN	59d4cc3ff35ff40001914ce8@email.prolific.ac	Catholic Council for Maintained Schools	4	4	3	6	2	4	4	4	4	6	2	3	3	4	1	1	4	2	4	2	4	3	3	3	1	4	3	3	Between 30 and 50	Female
2017-10-28 10:39:47	2017-10-28 10:54:20	IP Address	77.86.13.142	100	873	True	2017-10-28 10:54:21	R_12av5CLRxEZuDB4					53.716705322266	-0.33329772949219	anonymous	EN	55f5e49232af7400101704cb	DUNELM	5	5	4	4	5	4	5	5	3	4	3	4	3	3	3	3	4	4	3	4	3	3	3	3	4	4	5	3	Between 30 and 50	Female	Yes
2017-10-28 10:56:13	2017-10-28 11:01:17	IP Address	86.26.22.137	100	304	True	2017-10-28 11:01:18	R_2CPyidBbm8FVfxQ					53.800003051758	-1.5832977294922	anonymous	EN	59a05f5a617ca80001fcd268	Asda	8	5	6	6	6	6	7	6	6	6	3	3	2	1	4	1	3	4	4	3	1	1	2	1	3	3	2	1	Younger than 30	Female	Yes
2017-10-28 10:51:53	2017-10-28 11:08:34	IP Address	79.68.165.52	100	1000	True	2017-10-28 11:08:35	R_2bVQs1ddZmiVkfe					52.25	-0.88330078125	anonymous	EN	5721d3558a60d20013a4fb34	Bedford Council	7	7	5	5	4	5	6	4	5	5	6	4	3	4	2	2	3	4	2	4	3	4	4	2	1	1	3	2	Between 30 and 50	Male	Yes
2017-10-28 10:11:05	2017-10-28 11:13:40	IP Address	81.158.55.153	100	3755	True	2017-10-28 11:13:41	R_2y2sx7bTEZZllpf					51.37939453125	-2.3656005859375	anonymous	EN	5992b09d004c4f0001cc8113	Taylor shaw	6	6	6	6	5	7	6	5	5	6	5	5	3	3	4	3	4	3	3	3	3	4	3	3	3	5	4	4	Between 30 and 50	Male	Yes
2017-10-28 10:48:11	2017-10-28 11:15:18	IP Address	151.230.153.117	100	1627	True	2017-10-28 11:15:19	R_3fCQGHnReFhoUeS					51.583297729492	-3.2167053222656	anonymous	EN	59f4b15e7086f800019412b1	Medacs Healthcare	6	6	4	4	4	6	5	5	6	4	7	6	7	6	7	7	7	7	7	6	7	6	4	7	7	7	7	7	Between 30 and 50	Male	Yes
2017-10-28 11:34:31	2017-10-28 11:42:32	IP Address	37.152.228.224	100	480	True	2017-10-28 11:42:32	R_2tnG9kpmpSCjz5b					53.466293334961	-2.1342010498047	anonymous	EN	59f0df566100f9000194ad20	Intrahealth	6	5	4	5	4	3	3	4	3	4	3	5	2	2	2	2	5	2	2	2	3	3	2	5	2	1	4	3	Between 30 and 50	Female	No
2017-10-28 11:35:32	2017-10-28 11:44:12	IP Address	88.211.116.90	100	519	True	2017-10-28 11:44:12	R_2E45kJeOFYIyzs7					53.199996948242	-2.9167022705078	anonymous	EN	59523adf243bab0001bd29cd	Lancashire teaching hospitals nhs trust	6	6	7	7	6	5	5	5	4	4	4	5	5	4	4	5	5	5	6	5	5	6	3	5	5	4	4	4	Between 30 and 50	Female	Yes
2017-10-28 11:34:43	2017-10-28 11:44:16	IP Address	86.173.252.190	100	573	True	2017-10-28 11:44:17	R_PGxD1ip2uU9zGvL					50.75	-3.2666931152344	anonymous	EN	58cd978ca47dbb000171dee8	Wiley	6	5	4	5	4	5	5	5	4	5	4	5	4	4	3	4	5	3	5	5	5	5	4	3	5	4	5	5	Between 30 and 50	Male	Yes
2017-10-28 11:39:22	2017-10-28 11:52:58	IP Address	92.20.188.82	100	816	True	2017-10-28 11:52:58	R_3321ulDq32mUVlc					50.899993896484	-1.3999938964844	anonymous	EN	59d93084416c900001ea5b18	nhs	7	10	7	5	7	5	7	7	6	6	7	4	4	3	6	2	3	5	2	2	4	2	2	2	2	2	2	5	Between 30 and 50	Female	Yes
2017-10-28 11:43:04	2017-10-28 11:53:49	IP Address	81.187.27.153	100	644	True	2017-10-28 11:53:49	R_1r1eNsmJMH7sDaQ					51.516693115234	-0.21670532226562	anonymous	EN	559d96aefdf99b1e448268e5	bank of america	8	7	4	4	5	3	4	5	5	5	4	4	4	4	4	4	5	5	4	4	4	4	4	4	4	4	4	4	Between 30 and 50	Male	Yes
2017-10-28 11:48:15	2017-10-28 11:56:56	IP Address	176.249.15.251	100	521	True	2017-10-28 11:56:57	R_27pP67iqIJgMUia					52.25	-0.88330078125	anonymous	EN	591d58a5213ede0001757e2c	Saint gobain	3	2	2	2	2	2	5	4	2	1	1	1	1	1	1	1	1	7	2	1	1	2	1	1	2	1	1	3	Between 30 and 50	Male	Yes
2017-10-28 11:50:59	2017-10-28 12:01:56	IP Address	109.154.61.222	100	656	True	2017-10-28 12:01:56	R_3RlVSnrPSttLWyg					53.642395019531	-1.5292053222656	anonymous	EN	59943bad60937e00018994a6@email.prolific.ac	Eon	9	8	6	6	7	7	7	7	7	7	3	2	2	3	2	2	1	2	4	4	2	4	2	2	2	2	1	2	Between 30 and 50	Female	Yes
2017-10-28 12:10:59	2017-10-28 12:17:15	IP Address	151.230.109.230	100	376	True	2017-10-28 12:17:15	R_AnA1vYKXsGzjJbr					51.449996948242	-0.083297729492188	anonymous	EN	5971cee2f4058000011deea6	National Health Service	8	8	6	5	5	6	6	5	6	5	5	4	5	4	4	5	5	5	5	5	6	5	5	6	4	4	5	5	Between 30 and 50	Female	Yes
2017-10-28 12:09:54	2017-10-28 12:29:05	IP Address	76.25.155.64	100	1150	True	2017-10-28 12:29:06	R_1jKdUihjafRejzd					39.489501953125	-104.76760101318	anonymous	EN	597a9109ae36d500016cb18a	Crowe Horwath	4	6	4	4	5	5	6	6	4	6	5	5	3	3	6	6	6	4	1	2	1	4	3	5	7	4	5	4	Older than 50	Male	Yes
2017-10-28 12:30:21	2017-10-28 12:37:40	IP Address	176.24.91.28	100	438	True	2017-10-28 12:37:41	R_XTDuf2xoqAnjNYJ					55.830093383789	-4.2528991699219	anonymous	EN	5995ca339845ef00014de357	USC	7	7	5	5	5	5	6	6	5	5	3	3	3	3	3	3	4	3	3	2	2	2	2	2	1	1	2	1	Between 30 and 50	Female	Yes
2017-10-28 12:26:59	2017-10-28 12:39:59	IP Address	66.18.56.16	100	779	True	2017-10-28 12:39:59	R_2uKFtowJsVTJCrg					35.048599243164	-85.154998779297	anonymous	EN	59f4c0bf5ac99000018b029b	Best Buy	8	7	7	7	5	5	7	7	7	6	7	7	7	2	4	4	7	7	7	7	7	7	6	7	6	4	7	7	Between 30 and 50	Male	Yes
2017-10-28 12:32:23	2017-10-28 12:50:41	IP Address	74.143.208.242	100	1098	True	2017-10-28 12:50:42	R_1Ejlwgun29czE6D					38.061492919922	-84.456596374512	anonymous	EN	5981ed8ffdb5240001150153	Lexington Public Library	7	7	7	7	5	6	7	6	7	5	6	7	6	7	6	7	7	7	6	7	6	7	6	5	7	7	7	6	Between 30 and 50	Female	Yes
2017-10-28 12:58:51	2017-10-28 13:04:07	IP Address	104.49.89.99	100	315	True	2017-10-28 13:04:08	R_2TFs0jD3bgspEjn					37.562896728516	-97.228500366211	anonymous	EN	5731061e1efe74000d2f923e	Wichita State University	8	8	6	7	5	6	5	3	7	4	5	7	6	6	2	5	7	5	5	4	3	5	7	5	3	4	7	5	Between 30 and 50	Female	Yes
2017-10-28 12:51:26	2017-10-28 13:06:36	IP Address	213.105.62.249	100	909	True	2017-10-28 13:06:36	R_2aa9fuJT4vnuf2s					55.899993896484	-4.5	anonymous	EN	559cdad9fdf99b66f54b7794	Morrisons	5	8	4	6	6	5	5	6	5	6	6	7	5	6	3	6	7	6	7	6	7	7	5	6	7	6	7	6	Between 30 and 50	Male	Yes
2017-10-28 12:59:59	2017-10-28 13:08:03	IP Address	86.149.20.13	100	483	True	2017-10-28 13:08:03	R_3m2cL2RoLVhxo90					51.899993896484	-2.0832977294922	anonymous	EN	592dd9d088f90100016724a3	local council	5	5	6	6	5	4	5	6	6	6	6	4	5	5	4	3	4	5	5	5	5	5	5	5	4	5	5	5	Between 30 and 50	Female	Yes
[truncated: 55 more columns]
