# Supplementary material for: The promise of open survey questions—The validation of text-based job satisfaction measures
Source: PLoS One. 2019 Dec 26;14(12):e0226408. doi: 10.1371/journal.pone.0226408 (PMC6932814; doi:10.1371/journal.pone.0226408)
Supplement: S1 Dataset — (titled [Data_PromiseOfOpenQuestions.zip]). (ZIP) [file pone.0226408.s003.zip › Data_PromiseOfOpenQuestions/Wave 1/Open_w1.csv]

Open;Rating_rat1_open;Rating_rat2_open;Rating_rat3_open
I love my job and the difference that I make.I find it rewarding although stressful and I can not switch off from it on days off constantly thinking about whether I have done enough .Lack of resources such as equipment make the job more stressful that it should be and the lack of training and back up in the introduction of new technology worrying.;4;3;4
My job is very challenging and does vary on a day to day basis.some days depending on the challenge it can be very invigorating and I feel that I am delivering to the success of the company. Other days I feel that it is not fulfilling and I walk away deflated. I did leave the company that I work for but came back as I do enjoy working for them. The more of the challenge the better I feel.;3;4;3
I like my job, it provides lots of mental stimulation and varied opportunities. You will always Ben learning in this role. Sometimes it is very high pressured and you work to short timescales. Often it feels as though other departments take priority and over promise leaving us to deliver in difficult circumstances. ;3;4;3
I feel excited	motivated and satisfied. I feel that I'm making a difference and not just a cog in the wheel.;4;5;5
I enjoy my job	I have different challenges every day that keep it interesting and I get on with most of the people I work with.;4;5;4
I like doing the aspects of my work that are the reasons why I went into nursing, such as caring for people, chatting with patients and working as a team. The main reason why I'm not happy with my job are that it can be an unsupportive environment. I moved a few months ago to my current place of work and due to staff sickness I've often felt 'pushed into the deep end'. This seems to be a reoccurr…
I am a teacher which involves long hours out of official work time - the downside to the job - but if I ask myself the 3 questions above then then answer for all of them has to be "yes". I have been teaching for over 25 years and it is still a great job to be able to work with youngsters (I teach in secondary/ VI Form) and yes, I love the work. It is incredibly rewarding and no day is ever the sa…
I like my job and love the people I work with;4;5;4
My actual job is enjoyable but the organisation is undergoing a university-wide restructuring exercise (which has happened to me before in this organisation) which unsettles everyone and leads to poor job performance and I’ll health in staff.;3;4;2
I enjoy my work it's rewarding to help others ;4;5;4
I like my actual job but not the environment I am forced to work in ;3;4;3
I am very happy with my job and am passionate about it. I feel like I am making a difference when I am working. It is long hours and there is little work/ life balance but my team and supervisor was very supportive and all passionate about their jobs. ;4;5;5
I am content with my job. I don't dislike my job	I don't dread going to work but equally I don't look forward to going to work or enjoy myself. My work enables my family to live where we live and enjoy the things we which in turn makes me happy.;3;2;3
I love my job. We have a good team ethic and everyone supports each other. We are well supported my supervisors and any problems are sorted promptly. I look forward to going to work and enjoy what I am doing while there. ;4;5;5
I like my actual job activities and the excellent work/life balance and flexible working. However	I am not rewarded fairly for my level of experience and qualifications.;3;4;4
the work I do is of vital importance to the organisation but is often not respected by others. I dread going to work and feel that i am capable of much better. I hate the early starts as it affects the rest of my life. Its well paid for menial work though and generous sickness and holiday pay plus good pension so its difficult to beat!;2;2;2
I feel like I contribute greatly in my job role. I make a big difference to the lives of many on a daily basis. I feel motivated to help others and the end result is usually very rewarding. The only negative about my job is that it is not very well paid.;3;4;4
I am never happy to get up to go in to work. When I get there I get carried away and forget about my home life. It is rewarding and I feel proud of what I do but the overall manager has ideas that put pressure on work life balance.;3;3;3
I enjoy my work on the whole. The environment can be stressful and the work is physically	mentally and emotionally challenging. However	I work within a supportive team. ;4;4;4
I enjoy elements of my job and certainly see I am lucky in some ways. I do like the challenging aspects and the environment however find that decisions taken at a higher level in the organisation (that I disagree with) makes it seem like my job is being made much harder than it needs to be by people who just don’t understand it.;3;4;3
I am very happy with my job and enjoy doing my job! I feel a sense of accomplishment when my day is done. It is a rewarding job.;4;5;5
My job is hard and there is s lot of stress but I cope ok with it;2;3;3
I love my job and am confident that I am successful at it	having a positive impact on others.Occasionally the constrictions of the organisation I work for negatively affect how I feel;4;4;4
I feel like the rest of the business does not appreciate the work that we do	which does bring me down a bit and lowers my excitement/thrill for work.;3;2;2
Yes i like my job	its not where i want to be in the future but it will help me get there ;4;3;4
I feel that I do a worthwhile job that helps people to get back on their feet and live a more fulfilled life despite their illnesses. I feel privileged that people put their trust in me and I enjoy building long term relationships with individuals. I also feel my job is undervalued by society in general.;3;4;3
I do like my job as I feel I am doing important job providing the drugs to patents and making a difference in their life. I feel connected to the values of the company. My company do care about their employees and I have never had and issues. I know if I would have an issue it would be resolved. Although my job is demanding and high pace I do enjoy it. ;4;5;4
I love my job whilst at work	but feel it encroaches on my personal life too much. I wish it were easier to have a better work-life balance.;3;4;4
I like my job	I'm very happy there and i would not change it for other.;4;5;5
not happy in my current job;1;1;1
I find my job just hard enough to be taxing and rewarding	but easy enough to be able to perform to a high standard. I enjoy my work and when things are on the go time disappears very quickly! ;4;5;4
I am generally happy when working although very busy and stressed out at times. I enjoy my job and find it to be very rewarding. I am happy with my job. ;4;5;5
I really enjoyed my job and love what I do but the hours are long and I always take work home with me which means that I don't get time to spend with family or friends as much as other people. I spend a lot of time having to do things that are there to just tick boxes. I love the people that I work with and enjoy going to work most of the time. ;3;4;3
I am very happy when I am working. Success provides instant gratification. I would like to be recognised more within my role as a senior manager but enjoy the freedom that comes with long service. ;3;4;4
I do like the job but the management is really lacking in consistency.;3;4;4
I am working really well and proud of my achievements. It is a fun place to work and I am very proud to work there. I love it! ;5;5;5
I feel that I am making a difference	I love my job but it requires me to work evenings and weekends at home to stay on top.;3;4;4
I enjoy my job and I find that it’s role is needed and worthwhile ;4;5;4
I really like my job and I'm proud to tell people about what I do. however, I feel theresources on the organisation to save money has had a knock on effect on people's morale and street levels. This in turn makes me sad. I used to tell people to work for my organisation, now I put people off joining. I'm fortunate to be carrying out a role that I enjoy. But the current environment is toxic. So ma…
I have been working here for over 40 years	I enjoy the work and the work atmosphere.I M Hppy with the work I do and the people that I work with and work to. I am not happy with the lack of salary increases in recent years but now enjoy work for other reasons	especially moving towards retirement next year.;3;4;4
My job is not taxing and is not unpleasant. It doesn't stress me nor does it thrill me. It's a steady job with guaranteed income in a nice building with pleasant people so I am in no way unhappy with my lot.;3;3;3
I am not happy in my job	i feel over qualified and underpaid. However the job allows me to work part time and manage my home work life balance. It is a temporary stop gap until my children are older and i can resume my career.;2;1;2
I am overall pleased with my job. I undertake a variety of tasks and every day is different. I have had opportunities through my job which I would not have had elsewhere	and I feel that I will be well prepared for any future employment opportunities. I feel within my team there can be a lack of organisation which does affect my enjoyment of work. I do not feel like I fit in with my team and often feel isolated	unless involved in a team task.;3;3;4
I like the work I do, i lke the patients i look after. I like and enjoy working with my colleagues. I do not like the NHS at the minute. I have not had a payrise in 7 years so am working for lessmoney than ever before. Its a struggle that could have been easily averted. The level of staffing ont he wards is inadeuate. ;3;3;3
I LIKE THE RESPONSIBILITY OF BEING A LEADER OF A VAST DEPARTMENT and being in charge of a global team of 300+ . i don't like the politics of my job and the senior people in the company who always have a "hidden agenda".;3;3;3
I am happy at work	I am responsible for a team of 9 co workers and we work well as a team. I enjoy the challenges at work and do the job well;4;5;5
I love my job working to support families however I feel hugely under valued. I had t take a huge down grade in salary to work p/t and now I am underpaid for doing the same intensity of work I did before. I get no praise or thanks. Many of the families don't appreciate us either and some days it feels like a pointless task. Management let us get on with and get very little guidance or instruction…
When I am working I feel like the result of my job will have a positive impact in the world	I am happy with my job because it gives me the freedom to express myself creatively whilst still incorporating my love for science and scientific literature. I like my job because I work with great people who are like minded and encouraging. ;4;5;5
I think there is real value in the NIHR and what’s I do	however I have been doing it now for 5 years and so feel the role no longer challenges me	and I get bored by the monotonous tasks. However I want to stay within the NIHR and keep working in Research as I see the value and patient benefit in the NHS and am proud of that;3;2;3
we help those with an asbestos related condition. I am a welfare Rights Officer training and also run the admin office;3;3;3
My job is fairly relaxed and generally stress free. This is the biggest advantage. However	I do often feel bored and uninspired due to the lack of work or due to it's repetitiveness. I am however happy with the fact that I seldom need to do overtime and do not feel pressure. Due to these competing views	I would say that on the whole I am satisfied with my current job. ;3;3;3
I am satisfied with my job but believe that there is room for improvement in what I can do and what support I can be given. There is very often a state of inertia in plans going forward and this is frustrating.;3;3;3
My job is very easy, and I have a great work-life balance due to the fact I am only part time. I thoroughly enjoy the people I work and I have a lot of freedom to do what I want at work due to the nature of location. However, I could not do it full time: it would be soul-destroying. ;5;4;4
I like my job, I like the work I do and I'm good at it. What I do not like is when I make suggestions they are dismissed and then a manager or director uses them as their own. I often speak up when someone is being bullied, if something iswasting time or if something just isn't right. I now have a negative reputation for this. People at work often complain to me about issues however when I raise …
It feels like there are always obstacles to everything and it's frustrating. People moan all the time and that makes me fed up and brings me down. Even if I'm down at work I refrain from moaning ;1;1;1
My work is the same each day. I can count on one hand how many people I’ve actually helped. Our managers are extremely poor and have no idea how to manage an organisation	we don’t have the correct technology to assist in our jobs and moral is very low;1;1;1
I feel generally that I am appreciated however my work schedule sometimes can be hectic. My colleagues on the whole are supportive but some do more than others	I feel some times like I have to do some of my colleagues work to cover for there incompetence. ;3;3;4
My job is secondary to my home life. I went part time to bring up my family. I am happy with my work life balance and see my work as a source of income and interest. Having a hig flying career is not important to me. When I am at work I think I’m focused and hard working but once I walk out of the office I give it little thought. I enjoy the work I do and get on well with my colleagues. They woul…
In general I am very happy with my job. My personal values align to those of the organisation	I am proud to tell people I work here and have no plans to look elsewhere. The only thing I am dissatisfied with is the salary	which is fair but I have reached the stage where I need to progress into management in order to further my career. This means doing a bit of soul-searching and deciding if that step is what I really want to do!;4;4;5
I feel the work that we do is fulfilling and I pride myself in ensuring my service delivers exacting high standards and exemplary customer care. I love the challenges of the work and I love working with my colleagues to improve the customer experience. What I don't like is always being asked to do more and more with less and less resources and recently being asked to compromise on quality in pref…
I am very proud to work for the institution	I am pleased to be able to support the scientific research and like to be surrounded by intelligent and questioning scientists whose aim is to drive forward research into medical issues. I enjoy every day here	and the new challenges which occur. I am valued by my supervisor and co workers and feel very much a part of the department.;5;5;5
I am generally happy at work	despite it being somewhat repetitive. I think I make a difference.;3;4;4
I have a demanding role wherby l have to interact with many colleagues to achieve my own role and it is very dependent which individuals are on duty to how satisfying my own role is and what can be achieved. Therefore	it changes every shift l am on depending on the various individula s and myself as a leader. I find the role rewarding at times but extremely demanding. ;3;3;3
As whole I find my job very rewarding. Each day is a new challenge and is quite unpredictable which I find very exciting. At the moment I'm very happy	but am looking to move on in the future.;4;4;5
I feel like its my own business	so im 100%	im very happy.;5;5;5
My job is a fulfilling job it makes you feel good knowing that your are helping people but it is very faced paced and the company is to focused on statistics in terms of number of calls answered etc which makes it stressful and makes me easily run down ;3;3;3
I feel extremely bored when in work	its very slow and hard to keep my mind awake. I am happy with my job in one respect as it works with my anxieties and depression and stress management but on the other hand I don't know if I can cope with the bordem anymore;2;1;2
I enjoy the people I work with which makes a difference. It can be frustrating sometimes when I want to do tasks differently to current ways but I get on with it. It would be more enjoyable if my hours were more flexiable but I get good money;3;3;4
I work in a fabulous building working for a company whose main aim to improve healthcare for patients and over the counter customers which is amazing. My own role is admin based and doesn't particularly inspire me	I would like to be more challenged which would help boost my enjoyment and self esteem whilst at work.;3;4;4
i think my job is a way to earn money - i look forward to being finished as i only work weekends sundays are my favourite day ;2;1;1
My job is easy and flexible most of the time and I am in charge of myself and my tasks generally. However sometimes it is so busy that we are under-appreciated by higher staff. The pay is ok but not in line with inflation. The office environment is nice and bright. My office colleagues are usually a good laugh but sometimes when one is moody it affects the whole group. ;3;3;3
I had to change my job at three points in my career	from working online from home	to working in an industrial setting	I feel like teaching is my calling now. Everyday is different	and despite a lot of red tape with regards to paperwork and assessment	it is a rewarding and engaging job	I'm fortunate to have a role where my learning and results impact young minds and their futures. I feel confident in my role	supported by SLT and the department I work within.;4;5;4
It is a means to an end	but based on what I am good at and enjoy. I am logical and enjoy the technical and logical challenges my job poses. I enjoy puzzles	and I see my job as a string of complex puzzles.;4;4;4
I try and make a difference;3;4;3
very like my job feel free and happy;4;5;5
I would say that I really enjoy my job working as a hydrologist	95% of the time. Given how unhappy some people appear to be in their jobs I feel that I can live with feeling not so happy 5% of the time. My job is highly specialised and technical and I spent 7 years at university training to become a hydrologist. My workload is high varied and I can honestly say that I rarely feel bored when I am working. A lot of the time I feel I am being challenged and I qu…	easy job. Am I happy with my job? Yes. Do I like my job? Yes. I just wish we were able to employ a few more staff to share the workload a little as at times I can feel slightly overwhelmed.;4;4;4
My job gives me purpose	I know the work I do helps change people's life's for the better and when there at there most vulnerable. I like what I do for a job but it's hard with the lack of resources and drama with staff ;3;4;3
Overall I do like my job. It is challenging	which to me means that it pushes my capabilities. I consistently learn new skills. Most days I like showing up to work	a large part of that is due to the people I work with.;4;4;4
I feel like I am helping the public and contributing to society when I work which is a plus but overall it is quite dull. I am happy with the job itself but feel like it is time to move departments and maybe then I would be happier in it.;3;2;3
I enjoy the role, it can be varied and engaging and have lots of different elements meaning boardom doesnt happen. However i feel management dont always connect to us that well. I realise they have to make tough decisions however they dont seem to realise how those decisions affect us. And actually even though I have supervisoary roles upper management dont communicate well this leaves staff feel…
I enjoy certain aspects of my job, like helping people find jobs and mentoring my staff but sometimes the tedious tasks and policy issues annoy me. I feel happy when I am at my work, I enjoy working flexitime and I have a good team working for me. Our office is laidback and we generally have a good working environment. I like my job and the promotion prospects that it offers.;4;3;4
I like my job but I want to progess in my role and take on different roles ;3;4;4
My job involves working with teenagers with difficulties. When I am working, I do get involved and try to think of new ideas to get involved. I hope that the work that I do has a positive impact on their lives. This makes me happy when I am at work. I like my job, although I follow a timetable, no 2 days are the same due to the nature of the young people involved. ;4;4;4
I like my job. I feel fulfilled and happy. I get on really well with the majority of my colleagues. We socialise and get together after work now and again and have a good laugh together. My job can be demanding but it is very rewards and worthwhile and the majority of the time it gives me great satisfaction	;5;5;5
I love my job. It gives my life purpose	plus it lets me show who I really am. I feel like my job fits my personality and I really can't see myself doing anything else honestly.;5;5;5
I would feel more confidebt and hapoy at work if management appreciated staff more.;3;2;3
This is an important role which is necessary for the organisation to move forward in terms of smarter working	I enjoy the importance of this job although it is hard trying to rely the importance to others which can often be frustrating. I am generally happy with my job although I would be happier if the work was more constant and immersive.;3;3;4
My work offers a chance for disaffected children to gain access to education. It can be very challenging and frustrating but on the whole I enjoy my work and the interaction with the pupils. the hours I work suit me and the amount of responsibility I have also suits my needs. all in all I am very content with what I do.;5;4;4
The work I am doing is a rewarding one in nature, when I see patients getting discharged, etc... But the workload is too much, I have to multitask so much that I know it can affect my performance and my ability to do my job with the highest of standards. Training was lacking and I had to learn many things without much guidance. Job roles were not exactly clear either, so my colleges expected of m…
My job as a whole. Is sometimes fun	sometimes boring. Everyday is different and depending on the mood of the boss will make the day good or bad. His mood affects the entire team. ;3;3;3
I get total satisfaction with the role that I do in my job due to the fact that I work with special needs adults and children. Seeing them every day does brighten your day up and and then other days can be very challenging. On a whole I really enjoy my job and I hope that I bring some fun and laughter to those that I am in charge off. I am more than happy in my job and the duties that I tend to e…
I feel my job is incredibly rewarding but that I am currently doing the work of at least 2 people which can leave me exhausted. I’ve noticed my resilience is fading in light of this. I do feel a duty to ensure my own subordinates have the support they require and this can often be at my own expense. My contract is due to end in 2 years and I have refused offers of further contracts as I feel I ne…
The work isn't particularly interesting nor intense (depending on the day) but I enjoy the company of my colleagues and supervisor. I'm happy with the job overall	though it isn't the type of job I could stay in for a long time.;2;1;3
I enjoy the actual mechanics of my job (research science) and the interaction with the external scientific community	but find my department and university a poor fit.;3;2;3
I am not at all happy in my job and am desperately looking for another one. I am constantly undermined by my supervisor who takes on all the work and I feel like I am being constantly scrutinised in every thing I do. I am left with barely any work to do each day and feel more worthless and incompetent as time goes by due to not being given any work;1;1;1
I love my job. I help people and serve God at the same time. I teach	preach	visit	and work alongside my wife.;5;5;5
My job is a little demanding, presently, I'm still investing in my future so the pay is not synonymous to the amount of work i do daily (which is fine by me). Apart from that, I am happy doing what i do because of the flexibility in working. For instance, I could decide to work from home and not go physically to the office. ;4;4;4
I look at my job as just that a job. I've always viewed jobs in the same light	something that needs to be done	should be done well but ultimately something done for the benefit of others with little actual interest to myself. A job is a means. I never wrap my identity up in something that is so far from me as a person	and how couldn't it be? I don't particularly like my job but I am able to entertain myself by being myself. Jobs are odd things to me	I don't really know how to view them. It's not really done for my benefit but it's done none-the-less. ;3;1;3
I feel like the hours I work are too long and spend too much time sat at a PC. It makes me feel more tired and drained.;2;1;2
I enjoy my job on the whole	it can be very demanding and stressful at times working on a strict timetable but its very rewarding and most days I enjoy it very much. I have a good relationship with my colleagues which enables me to work in a good environment and makes me more productive.;4;4;4
I like my job but have been doing it for almost 3 years now and think that I need a change. It's very repetitive and I do the work of 2 people as my colleague isn't as able as I am. I like going to work and I enjoy performing my daily tasks. That said if I was to be offered another job tomorrow I'd probably take it out of boredom here.;3;2;2
Have become disillusioned with the organisation I work for. Funding cuts and over beurocracy and uncertainty over temporary posts demoralising;2;1;1
Yes I am happy with my job. As I reach retirement age though my expectations of career and work generally have changed. They matter less and the most important thing is for me to do the current job as well as possible. My fellow team workers are very supportive of this.;5;4;4
I always enjoy the interaction I have with the children I work with. No day is the same. They can make you laugh	you learn new things from them	aswell as have frustrating moments. I enjoy the challenge on the more frustrating days. I go to work for the children. Its their company I enjoy rather than my colleagues. I do not go to work to socialise	I go to care for the children. Sometimes I can feel left out within my team. I dnt let this bother me as socialising with them is not why I go to work. ;3;3;4
My job brings me a lot of joy	I enjoy being with my colleagues and learning new skills;5;5;4
I have to work to earn money	but I could do without it.;2;1;2
I enjoy the work I do and the people I work with. We attend social events regularly to boost team moral and everyone attends because they want to not because the feel obligated to ;4;5;4
My job at the moment is beneficial to me	it is only part time and something i am doing whilst completing university. It fits in well around my uni timetable and on a whole the job is not difficult. I get on well with my colleagues	making shifts a bit more bearable and i am rarely unhappy at work. Of course i'd rather be somewhere else than in work but at the end of the day it earns me money to live off. I don't particularly want to stay in this job for the rest of my life as I feel like I have better skills than what my work requires but for the time being it is suitable. ;3;2;3
My job is very repetitive	so it gets very boring. I am not happy with my job as there is very little room for progression. I would like to leave and move onto a role and company with better incentives and progression opportunities.;2;1;1
My job is pretty boring as it consists of data entry and we do the same thing every day. However, it pays well for what it is and the company offers good benefits (e.g. generous holidays, flexible working, good pension. alternative working practices) which makes it an attractive job to retain. ;3;2;2
I feel slightly content when doing my job	however	I was offered a promotion in which I would spend most of my work day helping and coaching others	which has not persistent. I am happy where I work and my employers are flexible and understanding of my work and family life. I do sometimes find my job frustrating as they are not consistent in the work tasks provided to me;3;3;4
I love my job despite its challenges. I feel I make a difference to people's lives in an area in which I'm passionate about. Mental Health is important and the stigma needs to be broken. ;5;5;4
My job is not currently right for my stage in life	it it more suited to an older person. I do not feel that I am challenged or mentally stretched enough by the nature of the position or the repetitive work it entails. I am happy with the team I work with and the company	but not with the job.;2;1;2
i like my job but hate my boss;3;3;3
I'm a bit stressed - there's a rolling programme of redundancies and there's always too much to do. Plus I feel the organisation operates a bit of a blame culture (even though it publically states it's against such things) so I'm worried I'll get something wrong	or even get blamed for another person's mistakes (it's happened a few times). A lot of my work is quite repetitive too which is dull	and there's not much opportunity to change roles (the department I work in has been shrinking since 2005). Sometimes there are projects which are interesting and different	but often that's not the case.;2;2;2
My job is important to get right for the welfare of patients. I am precise and often go the extra mile	I don't mind being at work and enjoy providing a service ;4;5;4
Very vital job as it's a caring job for the mental health in the community.;3;5;4
i think its a great place to work . If there could be any changes in the management and processes streamlined it will not only increase the productivity but will also create a healthy and happy work environment.;3;4;4
I enjoy being part of the education sector but the department I currently work in is very fragmented with a lack of supportive managers. I have great supportive	competent co-workers and work in a pleasant atmosphere which is enjoyable. My job role has evolved and whilst I enjoy elements of it I am restrained by the lack of software available to be able to perform better. The lack of spending within the department has resulted in less staff and without the necessary tools to enable us to do our jobs better.;4;3;3
I moderately enjoy my job but somehow I think it sometimes becomes repetitive. I wishto continue this job until I find a better one. ;3;1;3
I feel that I am making a positive difference to people's lives;this is felt througout the whole team. I like the things I do at work and although some are a little mundane, they are an important part of the workflow process that we use to help our clients.;4;4;4
I mean	I'm fine with my job. It's not my calling in life. No job really is. I only work because I don't want to starve. So	yeah. It's fine. I'm fine when working. It's like going to the doctor's. No one wants to	but you have to do it	there can be pleasant experiences there	unpleasant ones as well	and generally you'd just rather be doing something else. ;3;1;3
I love my job. I work very hard	and have a lot of fun. I am able to teach others new skills. It's very rewarding;5;5;5
I love my job but would like the opportunity to progress more.;4;4;4
I love the work i do . General daily tasks are easy enough but i love the way we are left to help new staff and try and train them up to do the job at hand. ;4;5;5
I enjoy my job and I mostly enjoy going in. I am mainly happy with my job but find pressure and deadlines sometime difficult. The people I work with are supportive. I sometimes find the Senior Leadership Team don't always notice what is going on around them and sometimes don't realize the expectations are sometimes hard to reach and don't often make an impact. I enjoy the busyness of my job but s…	I find my job rewarding.;3;3;4
I feel happy in my job I feel appreciated and respected by my manager and colleagues ;4;5;5
Since I work for the NHS I do completely love my job and since we have a pay freeze I definitely do not do it for the money, but because I truly believe in the NHS. However external government forces are creating an impossible working environment, ;3;3;4
I feel as a whole the work I do is valuable to the company and brings in a lot of revenue	but it can be also soul-destroying at times. This is despite the fun products we work to create. I should be happier after Christmas when things are adjusted in a restructure.;3;3;3
I hate my actual job but I love the company I pay for and the people I work with. The hours fit well with my home life and it pays well	it just is not what o want to be doing with my life at all;2;1;2
When I am working I am happy because I know I contribute a lot to the whole. My job has a lot of dimensions that keep me busy. I get to work with the staff and meet their needs. I also get to meet the needs of the students and that is very fulfilling. Providing the technical support so staff can be more productive; while servicing the students so they don't have to worry about funds or classes. I…
although I get frustrated at work with less willing team members who pull their wait i do enjoy my job at times	being at the bottom of the ladder with no prospect of moving up I will be looking for a new job after Christmas. I used to love my job and looked forward to working but the last 6 months have taken it's toll.;2;2;2
I like my job and at times love it but there are many times where my workload feels too big and my hours are long. I don't feel I get the recognition I deserve and this is reflected in my pay and other ways. I enjoy what I do but not the overwhelming amount of 'box ticking' and paperwork. I don't feel I am able to give 100% to the children as I am so busy doing everything else. ;2;3;3
I find my job very exciting as it is different every day. It is challenging as there is a lot to do and a lot of pressure to finish tasks which I enjoy.;4;5;5
I have worked in the same role or similar for over 20 years in an organsiation which for 9 years ghas been under enormous financial pressure. Structural changes have made the job very difficult and whilst I still have high personal standards the corporate environment is one I am no longer comfortable with. So I like the job and my team and the people I serve but do not feel valued or respected by…
I think my job is personally fulfilling, working in an area I am interested in and doing work that has meaning for me. There is opportunity for progression, and support to allow this. I can bring any problems to my supervisor and know that they will be taken seriously. I get along with my coworkers and generally enjoy being at work. My work is relatively flexible, and doesn't encroach on my eveni…
I love the job that I do, I enjoy working with people and have worked hard in my studies to get where I am today. The job is changing and there have been cutbacks due to government cutting funding for my local authority. I feel that those who make the decisions do not understand what is happening on the ground and where there is a low morale. I would not want to leave the job I do and I plan to w…
I enjoy working	I like to be left alone to get on with things but that rarely happens now. I am always being rushed to do more in shorter spaces of time. There is little recognition for good work these days. I will be very happy to retire when the time comes.;3;2;2
I love my job but it is pressurised and stressful. I hope to keep in my current job role until I am ready to retire.I am proud of the job I do and wouldn't choose another vocation;3;4;4
Sometimes I am happy with my job	however some other times I feel like I can do more than that	I fell like I can create something and not just use my job for a financial certainty.;3;3;3
I don't mind my job but would prefer not to do it. It fits around my children and pays reasonably well. I work with good people and have made some good fiendships. The work is easy but repetitive and a bit boring.;3;2;2
I enjoy the work type and being part of a team	and feel valued and supported by my direct supervisor	but I don't enjoy my specialism and do not feel supported by higher management.;2;2;3
I'm happy with my job as it gives me autonomy over how to do the job and enforce visible changes within the business. I also get to help younger team members which makes me happy. The downsides are we sometimes have too much work to do with the resources available. ;4;3;4
It's ok i'm ready for a new challenge and pay rise to be fair if I could get a pay rise at work i would stay;3;2;3
Yes I'm happy with my job I enjoy looking after people it gives good job satisfaction. Nothing like seeing some one very Ill and helping them recover Not happy with the pressure the nhs and staff are under and the lack of financial resources Government targets that are unachievable lower moral.;3;3;3
I am very passionate about my job	it is a very important area within the company and without myself and my team the company would not be as effective. ;4;5;5
I like the essence of my job however the workload impacts negatively on health and work/life balance. To this degree i struggle to sleep and feel tired and lacking energy many days at work. My supervisors are manipulative and can be very harsh.The subject areas of work are of interest to me and I strive to be better without aspirations for progression to management. I maintain an integrity base t…
I really enjoy my job as it is varied and provides challenges without affecting work life balance. I am happy to go to work and stay on when needed. I thouroughly enjoy my job;5;5;5
I do like my job I work on an elderly care ward however i would like to move to another department as it's not challenging no more dont really learn anything new however due to child care I feel stuck due to i get the shift patterns I need around children and partners job. Due to having young children I find less enthusiasm goin to work now as I am tired more. I also find 95% of the time we are s…
I love my job and I feel like I help people there. However I am a single mother and because I work every weekend and my daughter is in school I feel I don’t see her as much as I should and that makes me feel like I don’t have a brilliant work life balance. My salary is brilliant so on the whole I would say I do like my job and am happy with it. ;3;4;4
I like the my job. It is stable and in a prosperous area. I think that I could have this job for a while and it pays very well. It's not the most glamorous job	but it gets the job done.;4;3;4
I do r like my job Work is done because I need the money ;3;2;3
I find my work very rewarding. It is challenging but extremely satisfying. Stress is involved when my workload becomes too high. ;4;4;4
I find my job to be quite boring and repetitive however it is helped by the fact that the people I work with are friendly. I often do the same tasks and often have to Work alone. ;3;2;2
When working with my immediate team I am happy but their is ever increasing expectation from senior management to complete work above and beyond my remit. This work impacts on how I can manage my team as it restricts the amount of time I have during the day. I cannot remember the last time I had a lunchbreak at work.;3;3;3
My job is a relaxed happy atmosphere but with lack of actual work to do so far. I feel I am happy with the job but not with the pay.;3;3;4
I feel happy and appreciated in the job I do and although it can sometimes be tough and hard work I usually go home feeling happy after a shift ;4;4;4
I feel I'm part of a team and provide a service to the backbone running of the company;3;5;4
I am happy in my job	it keeps me active	fit and healthy. I work 10 hours a night and only 4 days a week. The pay is really good and suits my lifestyle. I have been doing it fr 15 years and hopefully can do it for another 20;5;5;5
Overall	my job feels line exactly what I should be doing right now. It can be occasionally boring or frustrating but no more so than any other part of my life. I fell well qualified for what I do and wouldn't trade my current job for most others.;4;5;4
My job provides me with the lifestyle I am happy with and also offers opportunity to improve myself with varying levels of knowledge;3;5;4
I am fairly happy with my job	I like the people I work with and I enjoy the day to day work I do. However	I still struggle to get up for early morning shifts even though I have been doing them for a while now.;3;3;4
I do like my job and I get paid with for what I do	however I sometimes feel like I need a change as I've been there a long time	I feel I am stagnating somewhat. I still enjoy it though;3;3;4
I am happy with my job	but I am currently in-between careers so I do feel a little lost a lot of the time. I don't see this being my life long career so although I enjoy it	I don't love it. I really like the flexibility it gives me	so that I can have other part time jobs so that I can still have a social life. ;3;3;4
I really enjoy my job. I like helping customers find what they need especially if they are shopping for presents. I think our prices are reasonable and MOST of our products are very good. My team is fun to work with.;5;5;4
Most days i like coming to work. i am happy with my job and like most aspects of my job. I really like my coworkers and enjoy working with them rather than working alone. I feel supported most of the time. I wouldn't want to change to another job.;4;4;4
The work that I do is important. It is important that data is reported accurately. However	I am a small fish in a big pond and I am unable to influence change. Those that can abuse the position they are in and are work shy	This is infuriating. I therefore don't like being at work because as a team it's not doing what it should be doing.;1;2;2
i am happy with my job i run my own department and im always on top game and make my sales and present stock in great way to make people buy. i really enjoying what i do for my company;5;5;5
I feel even though we are a team that most I do or say and any effort I put in is not appreciated, the supervisor often favors others when issues and feel there is favoritism in the team . I feel at times when working it is more of a chore and am on a wheel going round and round getting no where, although I try and I often get picked on for tiny mistakes when others get away with a lot more. This…
Put it this way when I get up I never think oh I have work. I love my job. Without it I would never have made the friends I have now. My job givesme fulfilment. ;5;5;5
I'm frustrated that most of my current job seems to be chasing up others to do their jobs - or doing it for them. My job is making me ill	anxious. I feel like I have no control. I currently don't like my job or the company I work for because of the way they are treating people who put good effort in.;1;1;1
There is always a lot to do with multiple priorities that sometimes conflict and resources are always constrained. I have a good team and good colleagues around me.;4;4;3
I have too much work to do - I do the job of 3-4 people with little thanks. I am not happy with my job. ;1;1;2
view work as a means to earn a living;3;2;2
i Am happy with my job because there is a great need for it and it incorporates socities sick and needed	and i Do like my job and the eventual outcomes;3;5;4
i think my job is ok	it is very tiring and hard working. i dont mind doing hard work but there is always to much do do for he amount of staff there is.;2;3;3
I like my job and the people I work with. I have a lot of autonomy to set my own tasks	I like the variety that this brings to the job. When I am working I am almost always happy and enthusiastic.;4;5;4
My job is very rewarding. When I see our clients smiling and happy it’s all worth our time. It’s a very rewarding job. ;5;5;5
I dread going to my job but when I am there	I am happy and generally too busy to feel anything at all really. I would like to progress in my career. Over all I am happy with my job	just not my work/life balance. ;3;3;4
I think my job is repetative and boring. Most tasks are done weekly and are easy to complete. I often get unfocused and bored. ;2;1;2
I feel unsafe as I work with violent children. I feel supported by some staff but not by others. I used to like my job but not so much now.;2;2;2
Within my current job role I am advising and assisting: members of the public, other members of staff, other local authorities, councilors to get the best out of the Council transparency and open data. I am happy and confident with the level and standard of work I am completing and my job allows me to complete a variety of tasks as every day is different and I never know what sort of problems or …
I find my job extremely rewarding. I feel very lucky to work doing what I do - getting to research issues important to me and generate new knowledge. However	I also find the work stressful	demanding and difficult to escape from	since so much of it involves thinking and I can't just leave work and forget about it. I carry it with me everywhere. I have highly supportive and interesting colleagues and supervisors who are committed to my development.;4;3;4
I enjoy my job working with Looked After Children. my job is the only 1 of its kind in the city and I feel v lucky.;5;5;5
I am very unhappy with my job. The alleged values of the organisation and what actually occurs are two very different things. I believe in treating people (clients) fairly and as individuals but in this workplace there is a 'one size WILL fit all' mentality. There is no flexibility or room for compassion. Any attempt to employ any amount of humanity is discouraged. We are supposedly there to 'hel…	you are questioned about it or even reprimanded. ;1;1;1
I do like me job and school day different ;3;3;4
I am happy going to work and really like the group of people I work with. Sometimes I feel overwhelmed with the volume of work and am concerned that I never get the chance to fully catch up. I like the type of work and the challenges it brings personally to me, problem solving is a major part of my job which I really enjoy. Am I happy in my current job, well on the whole I am but like anything th…
I’m sometimes happy at work but not all the time Each week there seems to be new processes ;3;3;3
The majority of the time I feel stressed while working due to lack of communication between employees/supervisors/managers. I get very fed up as feels like I can never do anything right as no one ever gets praised. I’m definitely not happy with my job and desperately want to find a new one;1;1;1
I do enjoy my job	the challenge it gives me providing a service that helps and saves people's life's. The variety within my role means that everyday isn't the same so it doesn't become routine but it can be stressful and some procedures you adhere to can be annoying and time consuming that stops you being more productive in your role. However I do enjoy the people I work with and provide for so overall it is a rew…
I enjoy my job and I have done freedom over the decisions. I would like to learn new things but that is not possible at the moment. It can get caught bit repetitive though and boring;3;3;3
For me	working a job is all business. I go in to do what needs to be done and earn a paycheck. There are a few laughs with coworkers	but it's all about getting the job done safely and on time.;3;2;3
Thoroughly enjoy my job. It's what I've trained to become and learnt so much more through experience in the job. Cannot see me doing anything else. I feel I make a positive difference to others lives in a fun way. My team is lovely and my closest colleague shares the same thoughts and feelings as I do regarding our job and we have mutual respect for one another.;4;5;5
i really enjoy my job	meeting people everday and getting job satisfaction	i love helping the team out so that we get the best out of our roles and day to day tasks	i genrally feel happy in work	but do sometimes have off days.;4;4;4
I am fine with my job but dont feel like its anything special.it doesnt challange me and its very monotone.it can be unrewarding and you can feel unapreciated.;3;2;3
I like my co-workers but dislike the building I work in due to the amount of dirt	dust and hard work that I have to do. I feel annoyed with the amount of work that I have to do. I dislike my job. ;1;1;2
I like working	makes me feel like i have a purpose	liked it better before i moved store	feel like i know more about the business than most of my co workers which makes me feel like i care more ;3;3;4
I feel generally happy with my job	although I often feel that the company is not a very dynamic place to work. When I am working	I am often bored and will take breaks to regain my concentration. ;3;2;3
I took this job because my last job was extremely stressful and I have a lot of family obligations. Although	I would like to work closer to my home and work less hours	this job does allow me to take care of my family. Not in the way I would prefer	but it is okay. I don't hate this job but I have thought many times about leaving. I have about 10 more years until retirement and I will probably stay at this job if I can. It's a Government job so unless I do something horribly wrong then they won't fire me. I could be laid off	but that doesn't happen very often	very rarely. Everyday I am pretty bored at this job	but I don't want to communicate that because I find that then you are just give a higher quantity of boring work to do. I try to keep a positive attitude in everything	so don't tend to complain about my job very much.;2;2;3
I feel worthless that I am just a number with zero chance of progression;1;1;1
I do enjoy my work and love working in retail, but sometimes I wish I had more support and respect from my supervisor. ;3;3;3
My work is vital and I do love it but it is very hard ;3;3;4
I am usually quite absorbed when I am working, this keeps me busy and thus keeps me happy. I am very proud of the work that I hand in and take a very pro-active approach in getting work completed before the deadlines. I am happy to do what I do and feel that my work life balance could not be much better. I would have no interest in trying to get another job just now as I do not think it would ben…
I think my job just requires me to be a robot and not have any personal feelings or problems.;1;2;2
I feel good when i am working, as i am providing goods for our customers and when we solve problems it gives me the feeling of being helpful. I am happy and i like my job as all of my colleagues and directors are great people, we all have a laugh and it is laid back.;5;5;5
I think my job doesn’t do a good job act incentivizing it’s employee base on the quantity and quality of work the my do;3;2;3
I really enjoy my job. I feel happy and content when I am working and always know what to do and what is expected of me. I have a small team of between 3-7 people that I supervise and I know I can always have a laugh and a joke with them and my own supervisor. I really like mu job because it's a fast paced environment with lovely people - the only thing that sometimes irritates me is one or two o…	I don't have any complaints at all and am happy at continuing my job role there.;4;4;4
I love my job. I usually feel appreciated. I can and do provide a good service. I just wish I could be given more hours on my "Zero hours" contract so I could earn more money.;3;4;4
Because my salary is not fixed I am only getting paid on how much I work and I work with one other employee who provides most of the support mostly, therefore I feel as though the company itself does not support a lot when it comes to supporting the employees to achieve well. I do like my job because it is flexible I can work the hours that are suited me but this can affect my salary I am happy b…
I enjoy my job and enjoy the variation of my role. No day is the same and each day brings a different challenge! I feel my pay is satisfactory for what I do and I also receive yearly salary increments which is rewarding. I like the level of responsibility I am given by my manager and feel that she appreciates me.;4;5;4
I like the work I do but I get frustrated with both the company I work for and the industry I am in as a whole. When I get to go to work and do my actual job I have a great time and enjoy it	but more often than not I get frustrated by road blocks set up by bean counters who have no idea or desire to know how things on the floor really work. ;3;3;3
I thoroughly enjoy my job and look forwards to working each day. My colleagues are very good to work with. ;5;5;5
I enjoy my job because it is very varied. No two days are the same and I like that. I also like the team I work with.;5;5;4
Sometimes I find my job interesting - the subject area certainly is fascinating - but often I am doing tasks well beneath my level of education and it does feel a bit demeaning/ like my degree was a waste of time... I like the people and the office though!;4;3;3
I don't enjoy it. At present it is a means to an end. It allows me to earn enough whilst giving me a lot of flexibility that means I have no childcare costs. I feel what the company says and does are at odds with my beliefs and values. I intend to leave when it no longer suits my family life	probably when my children start school.;3;1;2
I love my job. It has many different aspects	and I like managing different projects at the same time. I do both research and teaching	and love interacting with students	planning courses	and also managing longer term research projects. I feel absorbed when I am working and inclined to get far too interested in too many things. I'm happy with this job	and intend to stay in it for a long time. My colleagues are nice	and it is well paid and satisfying. ;5;5;5
I am very happy with my job as I genuinely feel I am helping others. I always remain positive even when faced with negative things sometimes.;5;4;5
My job can feel rewarding from time to time. Honestly having to choose a career for the sake of making a living was something that I had to reconcile with. Intrinsically I am more creative than objective minded	but my job requires objective	critical thinking. I occasionally want that	so I am occasionally satisfied with it.;4;3;3
I think that my job is okay. It's not that good that I can boast about it but it's not that bad so I can't moan about it. I wouldn't really say I am happy with my job because it's not something I wish to do for the rest of my life but it does have its own benefits so. I would say it's satisfactory.;3;2;3
I'm not enjoying my job as much as I used to	because my workload is becoming heavier	the work itself has become more challenging & I don't feel that I fit in as well with my new colleagues. ;2;2;2
I have referred to my last job when answering questions, as I am currently seeking a new role. I enjoy the content of the job and the team that works for me. I enjoy interacting with other teams. I have not felt comfortable with the way my supervisor works and behaves.;3;3;4
I love my job but the pressures due to budget cuts are difficult to manage. The workload is becoming unmanageable and I spend a lot of time at home preparing materials. ;2;2;3
overall positives outweight the negatives. flexibility	good salary	self management far outweight point in my life. I know there are further opportunitites too;3;3;4
How do I think about my job as a whole?: My job is in two halves, transcribing and mentoring. Transcribing for disabled students - I am often thinking about the time, partly because the work is constrained to windows of hrs in duration but also because sometimes the transcribing can be quite demanding and I want to know how long there is left of the work. The material that I process attentively t…
At the moment I'm still trying to find my way	a way to fit in with my colleagues and their work ethic. It is a little stressful but I'm working on it;3;2;3
I think of it as worthwhile and purposeful job	one that I enjoy and value	but at times can be hard working and frantic;3;3;4
My job in theory in not a bad one but it can be a struggle once you have done it for a while mainly because it is very repetitive. You speak to customers on the phone daily and some of these can be abusive which is hard for an individual to deal with. I feel stressed a lot at work	mainly because I worry I will get a bad customer who will be horrible to me and the support I have is not great. My supervisor is ok at her job but lacks certain skills such as understanding how the job affects her team. I am content with my job but I worry I will lose my head at some point from the stress. The supervisor does not get great support from above so has not much to play with really i…
I enjoy my job and the ability to help other people in my team to develop their skills further. I find the "red tape" frustrating as sometimes this can really slow processes down which puts our team and the public we work with at a disadvantage.;3;3;4
Sometimes the work can feel very repetitive	and then I am allocated a case completely different from all of the others I have. I work with people	who of course are all so different	and this is what creates the variety in my job. I experience a lot of frustrations	particularly related to colleagues outside of Sussex Police. But within Sussex Police itself	I am happy and proud at work. ;4;3;3
There are interesting aspects	however the level of inertia complicates and slows down decision making;3;2;3
Depending on the day can the people I'm working with, the job can either be fun and smooth where time would pass quickly or I'm working with people that I don't get along with as much and it becomes more tedious. I'm not as happy with my job as of recent. I used to like working there but lately I've just been working to earn money. ;2;2;2
The job in itself i'm fairly happy with. I like the ambition of the work	I feel frustrated by others a lot when i'm trying to do it.;3;3;3
I feel confident in my role, and happy doing my current duties. I am generally happy to take on extra work for diversity within the position. Also to work through breaks in order to complete tasks. I enjoy my job and happy with the people I work with. ;4;5;5
I love my job. It is extremely rewarding and everyday I feel fulfilled. It is challenging to get a balance between work life and home life	especially given the training involved with my job. The commute can often be challenging too. Overall the job mitigates these factors. My salary does not increase in line with inflation and I know that eventually I could make more money by working privately	however I feel that my values lie with the organisation too much to take the private route. ;4;4;5
I feel like my job is important and that i have a rewarding role. ;4;5;4
I use to enjoy my job until I went back after maternity leave I am current working my leave ;2;2;4
I enjoy my job as a whole and am passionate about the topic that I research. I am happy with the work I am required to do and specifically with the control I have over what I do on a day to day basis.;5;5;5
Job is an easy option for me as it is low hours so I can concentrate on home life.i put up with my job because of this although I could earn alot more elsewhere.;3;2;3
My current role is very rewarding. I feel satisfied and happy when at work. As I work a lot of nightshifts I feel very tired which affects my personal life ;3;3;4
When I am at work I feel good motivated to do my work and although I am a supervisor I have good support around me. I have had a close bereavement only recently and my piers at work have been great very supportive and now I feel ready to get back to work as I am missing it after one week off. I love the work I do it is rewarding and I feel its something I am good at. I have been doing this job ro…
generally happy with my position in the company. when busy I am very happy in my job. when we are quiet, I get bored and do not enjoy work. would love to be paid more and have more responsibility, perhaps have a team to manage.;3;3;3
I like aspects of my job very much and am happiest when I am doing certain things and interacting with certain people. My responsibilities mean that I have a variety of tasks and some I enjoy less and this impacts on how I feel. There has been an increase of pressure on the success achieved in the job and the industry; this has made the job less enjoyable as it seems there is a much greater focus…
I love the work that I do with the children	however I feel like the leaders in my school district don't actually care about the children.;4;3;4
I work as a merchandiser in retail I enjoy my job very much when I see the end result I’m at the moment putting Christmas displays on and feel proud how it’s looking the only time I’m unhappy in work is when we are short staffed and I can’t complete my work to the standard I enjoy;4;3;4
I really like and enjoy my job. I enjoy working with my colleagues	all on the same wavelength	there to get the job done. Sometimes it is hard work and it can get tiresome but I'm just happy and thankful that I'm in employment. I find myself bored when I have a day off!;5;5;5
I enjoy going to work on some days to have adult conversations away from my children. It gives me structure and routine. The job in all is fairly easy and I am good at it so I don’t have any hassle at work. I don’t feel very posative about the management at work but I try not to let it bother me or get to involved. ;4;3;3
I am unhappy with my job role and the responsibilities I carry out. I am currently looking for a new job. ;1;1;1
I sometimes like my job and I enjoy the clients that I work for	but most of my job is picking up the slack for people that take the credit for my actions	with no support and no guidance. It is stressful and absolutely unappreciated	both in personal praise and in salary/benefits. My coworkers and I share very different political and personal views on how to treat people which is hard to overlook	which makes it very difficult to get along.;2;1;2
The job itself is a bit repetitive I feel my skills are not used to the full potential but there's room to progress and the company is inspiring and a good atmosphere to work in;3;3;4
I enjoy my job even though it requires working under pressure at time to get the job done. Better support and recagnision from the company would be nice once in a while to boost moral and productivity. Overall i love the job role i do;4;3;4
It's exciting and stimulating ;5;5;5
How do I feel at work?;3;3;3
I am happy with the flexibility of my schedule and the ability to work remotely. However	the inconsistency of the work and expectations is very frustrating. The work itself is not at all satisfying and the pay is on the low side. In addition	there doesn't seem to be much opportunity for advancement. Because there are so many negatives	I am	for the most part	unhappy with my job. ;2;1;2
I don't like my job. Comcast customers are entitled and forget they're talking to a human being. Comcast's metrics are there to set people up. The people who excel are just that good. The people who don't aren't necessarily bad. The pay is okay	but not enough true what we have to do. This job has made me hate customer service. My next job will not be customer service and it is because of Comcast. ;1;1;2
I really enjoy my job and find it very rewarding although I do find it very tiring some days. I enjoy working with my colleagues and find it to be a very happy work environment;4;4;4
I do feel my job has meaning	but rather for the company not for the wellbeing of the world	which I feel is a pity. The environment however is nice with friendly colleagues and reasonable bosses. The salary is okay all-in-all which makes the job overall doable. I would however i think be happier in a job pla e closer to home.;3;3;3
I feel that I love the job I do as a special needs teacher. The school is very caring and supportive of peer and pupil. We all do the best we possibly can for the students. I like my job. I feel proud to tell people what I do. At times it is not easy but I get tremendous satisfaction from doing it. ;5;5;5
I am happy with work I have to day to day but I am not too happy with the 12hr days and the early starts. The hourly rate pay for the job needs to be much better and will be with time hopefully, overall I am happy in my job and currently I have decided to stop looking. ;3;3;4
I feel happy and confident at work and get on well with all my colleagues. My job gives me a sense of meaning and warmth looking after people when they are unable to so there selves.;4;5;5
I truly enjoy the environment	supervision and co-workers I engage with on a daily basis.;5;5;5
I overall enjoy the concept of the job (which is teaching)	though there are several detractors that can sometimes make my enjoyment less than it should be. Some of those detractors are due to working remotely (the class I teach is online and I live at a distance from the University location)	lack of complete support	odd expectations	rushed timeframes and lack of transparency/authority of control over tasks/goals	to name a few. I appreciate my job and am proud to conduct it but there are ways in which I could improve the situation	so overall I'm happy but not overly so. ;3;3;4
I enjoy my job whilst I am busy and participating in activities and going out and seeing managers whilst being helpful;4;5;4
I like the content of my job	but there are several aspects of it that could be better - like my relationship with my supervisor	for example. There are a lot of office politics that go on in that office and because I am relatively new to the position	I do not have much political clout. I have to work harder to get my projects approved than others who have been working their longer.;3;3;3
I enjoy my job at times but it would seem that my area of work we are not understood enough so we don’t get to make any decisions that could reflect better for the company.;3;3;3
I should be paid a lot more	but could be on a lot less elsewhere	no bonus incentive or overtime. Will be stuck in same job till I retire unless I move on. Due to commuting & long work hours	have little time for family. Someone leaves	another employee gets the workload instead of replacing them. Like the job I do but don't feel appreciated enough & rewarded enough. Used to be a friendly company to work for	but since it was bought out	money is the only thing that matters	no loyalty taken into account at all.;2;2;1
I feel like I'm forced to do it. I'm always so envious of people around me who seemed to like and are passionate with what they're doing. I wish I have that. I'm happy with my job I couldn't be more grateful but I'm just not motivated to do it. I feel like I don't deserve it and I've been faking it all these while. I didn't even know how I got accepted here in the first place. ;2;1;2
I feel bored when I am working as the work I do can be very repetitive and mind numbing. I am happy with my job and I like it more because of the people who I work with more than the job i am doing.;3;2;3
I am very happy in my job	it was I've always wanted to do and I always feel like I am making a difference. The only thing is I work really long hours everyday and I am tired haven't had a holiday on a while.;3;4;4
I enjoy some aspects of my role over others. I find it difficult that in 18 months I have had 4 managers and each one changes the way in which we work and the clients we work win which makes it difficult. Some managers have micromanaged and took control over the work we do which leaves us with little autonomy to be creative and work more effectively. ;2;3;3
At this moment in time I am somewhat unhappy in my work. I'm in a support role and I've been told to withdraw support from some to ensure the central location is open during working hours. This situation was caused by a lack of staff and an unwillingness to pay for additional staffing. I enjoy my job and love working with my clients. However	I am increasingly frustrated at the lack of respect	consultation served to me by my managers. I feel unwanted	under scrutiny and as a result	feel my confidence ebbing away. I don't feel trusted to manage my own workload and my creativity is hampered. ;2;3;2
I am happy with the flexibility I am given at work to self-manage my day and responsibilities. I am also given the opportunity to work from home thus allowing me to enjoy a good work-life balance. All in all I am very happy with the company I work for.;5;5;5
I think my job is very fulfilling. I enjoy both the administration tasks and the customer communication role. It is varied and interesting. I am happy when I work even though awkward customers can sometimes make it challenging.;5;5;5
I work to look after my family, when I finish at work I rarely think about it when I am at home however when I am at work I do my job to the best of my ability. I don’t see myself as career oriented, whilst I’m not completely happy with my job it fits my family life which is the most important aspect for me so I will continue with my job until it doesnt;4;2;3
I feel frustrated at work because i really want to do my best for those that i care for but we are so stretched its a case of prioritising which jobs to do - and by default prioritising which jobs 'not' to do (or do late) because there isn't enough time or staff to do what needs doing. I feel burnt out and broken after 31 years working for the NHS but he last 11 in my current role have got progre…
I am very happy and satisfied with my work ;5;5;5
My job is a very demanding one both mentally and emotionally. When at work it it sometimes difficult to face the enormity of what I do and sometimes need to deal with difficult emotions later. I am mostly happy with my job but lack of funding and resources can lead to frustrations when I can not provide the best care for my patients.;3;2;3
My job is ok. I find it tiring staring at screen and dealing with phone calls. I also find it frustrating when you need others to fix problems and have to wait for them to do it. The computer systems are awful.;3;2;2
Very disillusioned which is made worse by similar jobs in public services over the years in that I don't feel listened to	inefficient systems are so frustrating & don't get the support I need. Supervisors stick to rigid rules & they don't take some important factors into consideration. Lack of training & lack of staff so working part time with enormous amounts of work to do with little support & managers don't really have a full understanding of all the issues. I have explained many times & they try to support me bu…	other people who they need help from etc. Very unhappy. Feel like walking out and will do shortly.;1;1;1
I like my job because I look after people and help them get back to their normal life after brain injury.;4;5;4
I feel like my job doesn't challenge me anymore. Due to ill health I have realised what is more important and that is being home with my family. I would rather be at home than at work. I work because i need the money. ;3;2;2
Love my job but frustrating we are so busy we don't always have time to care. Good bunch of colleagues who all help out for the good of the ward;4;3;4
I love my job	the company and the people I work with. Working does not feel like a task. I look forward to going to work everyday	it does not feel like a drag when I get ready for work.;4;5;5
I would very much like to leave because I do not feel that my efforts are appreciated. I've been there over 5 years and it has become clear that there is no reward for extra effort or conscientiousness	and in fact I am being actively discriminated against.;1;1;2
I like my job. Every day is different. I'm my own supervisor. ;5;5;4
I feel a range between "nothing" and "I need to get out of here" for my job. I hate it;1;1;1
It is a relatively new job role	so I may be in the beginner's bubble but I love it! My last job drained me and I hated having to go. So far this job has been everything I hoped it would be and much much more. It does involve travel and so using public transport can be annoying but I try to get work done whilst training which hopefully means I will have less work to do outside of my working hours.;5;5;4
My job consists of travelling with disabled children to and from work. I love seeing these kids every day. Make me happy when they are happy ;5;5;5
I am happy with my job	I work hard and can be stressed at times	but when I am in a rhythm	I can provide an extremely high level of service which I thrive on. I enjoy making other people happy	and I enjoy helping my team out. I am employed by management that care about us and are happy to acknowledge good things and improve bad things.;5;5;4
I feel my job is important and i hope i'm making a difference to other people's life's and not simply working towards someone's profits. I am also enjoying the fact that no day is similar to previous one and there are always ample learning opportunities and new challenges. I also love the field of my work - youth offending. ;4;5;4
I find my current role to be somewhat repetitive and boring. In addition	I feel under great pressure to deliver on certain tasks without appropriate guidance or knowledge. If I didn't need the money I would leave as soon as I could.;2;1;1
Teaching is a rewarding jobs and I happy what i doing but my organization care more abut papers than other thing;3;3;4
I feel very happy with my job	it involves working with my hobby and being relied upon in a field I am very experienced and very competent in. It gives me a sense of purpose and a feeling of being very useful as many of my colleagues come to me for help and advice. ;5;5;5
My current job is a temporary job while I'm studying. In general the job is not very rewarding but my coworkers and the odd customer make it moreso.;3;3;3
I don't like my job. I very much see it as a means to an end. The hours fit around my children very well so I'm prepared to stick with it until they are older. ;2;1;2
I'm happy with my careers in general and my current job satisfies that careers trajectory. That helps me to deal with day-to-day issues and problems.;3;4;3
I like my job but am increasingly frustrated by corporate goals and a focus on quantity over quality of product and customer experience.;3;3;3
I do not like m current job. I have recently been away from work for three months because of illness	and returning to the workplace has been challenging	but has let me see the organisation with fresh eyes. You need to have full barriers up	people are down	heads down	no time to support each other. Pay has stagnated (public sector) over the last seven years	and the unions	while campaigning for better pay	are also highlighting how far behind our pay is (mine is up to £7k less than it should be according to my union). The senior managers in my strand of work lack formal academic education that would allow then to be less automatons	and become actual thoughtful decision makers. Some of the people are lovely	but only one kept in touch with my while i was on leave. I like working for the public sector	and I believe in the work of my organisation	and I think the very senior people do a good job of representing our work in the press	but my little office is awful - beige walls	messy furniture	depressed people. I dread going into work every day. I find it hard to hide this	and I think it impact son my work. I am counting the minutes till the end of the day and doing the fundamentals - I have worked outside the box before and it pays no rewards in my organisation.;2;1;1
Overall	im fairly happy with my job. There are things that could be improved	such as support systems	but	largely my day to day work is satisfying. Im fairly compensated financially	although i do feel the company could look at other ways of rewarding employees outside of monetary reward.;3;4;4
I find my job very monotonous. It is physically strenuous but the pay is not too bad for an unskilled position.;3;2;2
I like the job that I am in - it is interesting and I feel like I do worthwhile work that will help others. However	I dislike the politics in the department and sometimes find my supervisor difficult to work with. I get on well with my colleagues which helps to overcome some other problems I have. ;3;3;4
I am happy with how i work and they way im trrated overall. Some uncertainty just now around my job that is causing concern about being paid off potentially. But im sure my job is secure. I like the work i do and im happy to do it;3;4;4
I have a very easy	low pressure job. Work is sporadic	and there is a lot of downtime to read books or walk around. I am happy at my job insofar as it pays the bills	and allows me to think about my real passions outside of work. However I am not very motivated at this job	as the work is routine and there is no room for advancement. ;3;2;3
I feel when I am working. Am I happy with my job.I am vary vary happty.;4;5;5
I am happy in this job	but it is part-time casual	while I set up my own business elsewhere. If it was full time permanent I feel I wouldn't enjoy it so much. It is a job I'm very grateful for as it fits round my children. I feel accepted there and I feel I do a good job. ;4;4;4
I think my job as a whole is an example of worker exploitation in current day capitalism. At this time the rest of the world is facing food scarcity	meanwhile Bourgeoisie are consuming discounted all you can eat food. Yet the workers cannot afford to consume the food that their labor is used to produce. No I don't like my job. ;1;1;2
I enjoy the occupation but can't get co-workers or management to do the job correctly.;2;3;3
I dislike my job due to stress from mangers above	they consently pile more work on when there is not enough time to complete my own. Staff feel undervalued and unsure of the future due to budgets senior management have over spent so to save money they take away from my department causing a very stressful working environment ;1;1;1
As a whole I feel the good out weighs the bad. My job is more like a temporary job	I like it	but have other plans for my life.;3;3;3
I take pride in the Quality Diagnostic job that i do for Royal Mail therefore	I always work to the best of my ability to make sure the customers mail is dealt with efficiently and given the highest priority.;4;5;4
Generally I feel like my work is important however I often feel undervalued and feel that too much KS required of me for the level of my pay. I also feel that while my job can be meaningful	often it is not recognised. I would prefer honestly to stay at home with my son rather than go to work;3;2;2
I like my job	it makes me happy and I like the work that I do. It's different everyday which keeps me interested. ;4;5;5
I am very happy with my job. ;5;5;5
I like my job and love what i do but i think im undervalued and my skills are put to use regually but i never gain any reward for the extra work or effort i put in. So now im at the point where i would rather do the minimum needed foe a wuiet life at work;3;3;4
My job is challenging and some days it’s so busy that I don’t have lunch or I leave late. However	that’s because I work with people and my job isn’t just 9-5	it’s dealing with people’s lives. It doesn’t matter to me that I don’t leave my desk some days	I make that choice to get the work done because I care. I feel my manager supports me and understands me. in the caring profession as a social worker	when I’m at work I come second to the children and families I am trying to support. I think most people I work with feel like this but some people have done the job for so long they are disillusioned and don’t feel the signifant feeling of overwhelming responsibility that I feel every day	at least not as often as I do. But I love my job	I am happy with my role and happy with my management. I feel happy going to work most days. ;4;4;4
I generally enjoy my job but feel that too much paperwork gets in the way ;3;3;3
I enjoy my job but feel I have a lot more to give ;3;3;3
I love my job	this makes work much more enjoyable. I do not mind working outside of my work hours to complete my work. I work with Children and Families and are able to understand others and work with other. I am very happy with my job and I believe that my supervisor enables me to enjoy my job. ;5;5;5
I often get immersed in problems that need to be solved in a timely manner. It can be very satisfying when these are resolved and creates a good team atomsphere. It can be very stressful while these are underway though.;4;3;4
I think my job is relatively well paid	has excellent work-life balance	has generally good and intelligent people and is comfortable. The daily tasks tend to the boring	with exceptions. Most employees are given autonomy and expected to complete their tasks and responsibilities without micromanagement. The industry is in the latter stages of a long-term downturn	so there tends to be a feeling of nostalgia (or envy	among the newer and younger staff) for the 'good old days' when there were fewer controls and restrictions on perks and expenses. ;4;3;4
Feel as though I am making a difference ;4;5;4
I am happy with my job . at the end of the day i have a job and their are people who arent fortunate to have a job . ;3;4;4
I enjoy my job I feel I do it well and I make a difference;4;5;4
I am comfortable with working at nights and in weekends yes i like my job very well;4;5;4
I like my job and I feel chalenged but I don't feel pasionate about it. I don't feel happy with the environment and the oportunities for progretion.;3;3;3
When i am working it can feel like you are trying to ice skate uphill as you will be assigned a number of tasks to complete as a priority, you complete those tasks hoping to get on with some of your other daily duties only for the goals to have changed on the original task, or extra work gets added onto the task. Overall i am happy with my job as despite its flaws, the boss can be flexible and ad…
I am fulfilled and feel like I am progressing but also helping others and my colleagues are inspiring ;4;5;4
I like my job as a whole since its the right field of work i have always wanted to be in and my career progression may be slow but its steady and i have a great team leader and company is reputable and good and i love my work colleagues. All staff work well with each other on the whole and offer help where needed and also look out for each others well being which is great.;4;5;4
I have an excellent work life balance. I am happy in most aspects of my job. Pay could be better but conditions	company and manager are great. ;4;4;4
I like my job but don't like the management & how they under value their staff. We don't get paid in accordance with the responsibility and skills and knowledge required in the job. Far too much is expected for no reward not even a thankyou job well done 😟;3;3;3
I am extremely fortunate to be a teacher in a deprived area	able to shape young minds and give them experiences they may never have had. It is a tough job and	most weeks	my personal family life is impacted but it is one of the best jobs in the world:;5;5;5
My job suits my needs for the moment	my free time and the ability to afford what I need is more important than a career and this gives me the balance to focus on my priorities. The job itself doesn't make me happy but my coworkers are wonderful and I enjoy my life as a whole.;4;3;4
I feel i do a lot fo what i have to do for my job i do not get paid much i do a lot that is not needed fo my role;3;2;2
I feel happy when I am at work. As a matter of fact	I am so thankful that I have a job that is well respected in my community. I like getting up in the morning and getting ready to get to work. I am enthusiastic in a sense. Of course at times it may become stressful but I guess it is a part of work life so it is not a problem. I feel skilled in what I am doing so I am able to handle that comes along my way.;4;4;4
I have fun but it is hard work ;3;4;3
My job is only a means to earn money. It takes up my spare time when I should be doing work for my University course;2;1;2
I love the impact I have on my clients lives and futures and how I can help them get peace of mind by helping them;4;5;5
very important to be happy;3;3;3
I feel happy being busy and helpful. But when you don't get appreciated or others don't do the same standard of work and aren't prepared to it is quite deflating. I feel also I have grown out of my job.;3;3;3
I like the people I work with andtge hours I do just don't think my wages cover the bills;2;3;3
I enjoy my job	I do feel I am underpaid a little	but because I like my job I am happy. My colleagues are great	also are my supervisors and directors. My hours are good and I get to do things at home that I wouldn't be able to with different hours. I enjoy my job unless my children are ill and I am at work. I feel happy working.;3;4;4
When at work I enjoy my job but at times can find it challenging when I busy which can result in me feeling stressed as I’m the only one instore who can complete my tasks ;3;3;4
I'm very absorbed in my work, so time flies at work when I am there. I would say I'm mostly happy with my job but it doesn't fulfil me on a deep level, meaning I don't get excited about going to work and I don't find my tasks particularly exhilarating although they are necessary. On the whole, I like my job but would be open to other opportunities if they interested me. ;3;3;3
i feel happy when I'm working and enjoy doing what I do	I work with great people and feel at home in my job;4;5;5
I am very happy with my current position	and feel that I am privileged and lucky to be here. I look forward to going to work every morning	and the days never drag. My work makes me feel better about myself	and like I am making a positive change on the people I work with	and my city. ;5;5;5
I love my job. I provide an important service within the NHS so it feels great to do something that's needed and supports the nhs;5;5;5
Generally I find a tedium in my work because I have done the same role for many years and still feel neglected through lack of resource provision ;3;2;2
My job is challenging but that is rewarding. I like having lots of various tasks to do	completing each one is rewarding. It makes me happy to work with other people and see the organization as a whole do well. I feel that I am part of a larger group.;5;4;4
I like the work in general and believe it is a good use of my talents. I have learned a lot during my time at this company and they have supported my learning by allowing me to obtain different certifications to assist me with what I do. The company also is generous with work hours	time off and holidays which is very nice.;4;4;4
I am happy when I am working. The balance between work and life balance can be really good	in terms of the annual leave. However	I often have to work unsociable hours which mean I miss out on seeing friends and family. I liked my job when I first joined. It kept me alert and it was very different to what I was used to. However	I am ready for a change and I feel like the morale around me has really gone down. ;3;3;4
I think it's a great job. I actually want to go to this job as opposed to staying home. I've never had a job like that before.;5;5;5
It is a job i'm comfortable in, but no longer challenges me. I'm torn between wanting a challenge (and more money) and enjoying an easy job where i don't have to exert myself. I often feel like i am not making the most of myself, that i am lazy. ;3;2;3
I am satisfied with my job as a means to provide for my family. I do not feel it places me under unnecessary stress or risk of harm. I feel secure in my position. I do not enjoy the content and am not optimistic about future advancement.;3;2;2
It's an OK job to have	but I am looking to do better. I have also had recent frustrations related to the fact that I could not take my holidays.;3;2;2
I don't like either the tasks I do anymore or the company. I feel unhappy because the company has disrespected the workers and because I feel like the company no longer serves the good of the community since it was bought out my a large international corporation. The tasks I do have evolved and are no longer related to the job I used to do and don't fit my skill set or personality at all. I feel …
I am partly happy in my job. I love the work that i do which is helping people out but the hours are very long and normally late nights so i don't get to spend much time with my partner and daughter. ;2;3;4
I think of my job as being a decent source of fulfillment and purpose	as well as a decent way of making of living. I know I could work elsewhere and make more	but overall I enjoy the work I do and am okay with making less. I feel pretty good at work	although it can be stressful. Still	I enjoy the challenges working on issues that affect 39 million people inherently has. ;4;4;4
I enjoy my job when I get the opportunity to do it properly. As long as we are not short staffed it is an enjoyable environment. I am usually happy at work but sometimes stressed when things are hectic. ;3;3;4
I love my job itself but I feel like the job comes with so many other unnecessary tasks to create a paper trail	that it becomes less enjoyable as time goes on.;3;3;4
I am satisfied with my job at this time but I will likely change companies in the near future.;3;3;4
My job should be satisfying as I make my own workload instead I feel overwhelmed and unsupported. My part time status is constantly questioned and there is no acknowledgement of my workload;2;2;2
My current position, while satisfying, feels very transitional, or at least temporary. My position is only part time while I'm in graduate school, so I'm using it as experience and more of a stepping stone towards my career. My coworkers and the library I work at are absolutely my favorite part. We work at a very overlooked branch with a majority minority community, which has forced my perspectiv…
I feel a lack of respect because I am the youngest in the office and on significantly lower pay than most other people. I feel like my administrative job is outdated and could be easily done with technology. My job also does not use the skills I have or stimulate me mentally.;2;1;2
I feel I am really lucky to have this job. It enables me to use my creative talents every day, which is very satisfying. Some of my duties involve doing things that I am less suited to and not so good at (these are, basically, anything that involves being organised!) but these form a much smaller proportion of my workload therefore they don't get me down. The company I work for has great ethics a…
I really enjoy my job	I look forward to going to work each day and rarely feel like I don't want to be there. I get on well with all my colleagues	and hardly ever feel stressed. My only complaint is that I wish I was on more money	and could get a further position in my career. ;4;4;4
I enjoy my job. The atmosphere is light-hearted and inviting	and people usually leave with a smile. I feel competent that I can carry out my tasks because I've been working there for a long time. There are limited tasks to complete so if i am efficient enough	I can have extra time left-over to relax.;4;5;4
I hated my job in fact I got sacked 4 weeks ago because I was sick. I was bullied in the workplace and discriminated due to my disability ;1;1;1
I feel like my job can be challenging and time consuming. I often feel like I am on the verge of it being exciting but the mundane stuff always ends up overriding that. The majority of time I am happy but I feel that it comes down to the team that I am working in rather than the company.;3;3;3
Am very happy with my job	provides good work-life balance and I get to spend the day chatting to customers and promoting my company's products;4;5;5
There could be better communication between people and to know where you stand as a whole with someone. ;2;2;3
Overall I like my job but it has changed significantly over the last few years and it does not have the same values as me any more. My new supervisor has completely different values to me and I am not happy in my work anymore ;2;2;2
I feel like I am making a contribution at work for the company and to individuals. It's a good opportunity to take the experience I have had and pass onto others as well as receive it from those more experienced. ;3;4;4
I feel a series sense of freedom and belonging where I work! I am more than happy with my job it's someone I enjoy doing ;5;5;5
I feel very rewarded when I have people telling me how they love coming here(hospital)as we are all friendly and happy. It makes me happy to see others happy. I like to be busy but also allow time to listen and chat to others.;5;5;5
My job is incredibly rewarding and I am lucky to be able to inspire others. I feel proud of the work I do and enjoy the varied nature. I can become frustrated when others don’t work as hard as me but I also realise that I work in my free time more than most. I prefer to box jobs off though and would rather work in my free time. ;5;5;4
I like my job because recently conditions have noticeably improved and there is a better ambience for all at work. I feel I achieve a lot of worthwhile work and even though it leaves me exhausted I do feel happy about my accomplishments because I know that I am helping to improve the lives of others. I have great colleagues whose company I enjoy and I am able to laugh a lot at work.;5;4;4
my job is a vital role in our company. i coach advisors daily and continue to look for improvements. most day i enjoy my job as its something different every day in terms of what or who i am coaching. however at the same time its mentally draining listening to other people problems and showing you care and are interested when your not.;3;3;3
Overall I enjoy what my job has to offer and provide sense of achievement, although on a daily basis can get bogged down with admin and less meaningful tasks. View my current role as a stepping stone to build up experience to take me towards my more desired position;3;3;3
Im a midwife, I love my job and find what I do very rewarding most of the time. We very rarely have breaks, don't have time to eat or drink properly, no time to go to the toilet BUT it is the best job in the world. I love the team that I work with but find the management structure frustrating. I don't like the politics involved with working in the NHS.;4;4;4
I enjoy helping other figure out how to lead a healthier life and reach your goals. My coworkers are friendly	warm and care about the members and each other. While I wish I was paid more I love that I have more time for my son and still can do something meaningful in my work life. ;4;4;4
I feel Undervalued within my current position. I feel like the organisation wants to shut me out and remove me from it ;2;1;2
I am happy with my job. It has its challenges but it keeps me busy and I enjoy seeing the results ofrom my work ;4;4;4
I like most of my co-workers and I enjoy what I do but the company is shamelessly taking advantage of me. I am very dissatisfied with my job as a whole but not the day-to-day;2;2;2
I have not been working in my current job for a long time, however so far I am most happy about how supportive and welcoming my team have been. I am enjoying my training and have a positive view of the working environment. I am aware that my department has a bad reputation amongst certain pockets of society and is not portrayed favourably in the media, however this is largely due to outdated view…
I feel happy when working but occasions when there's nothing to do it is hard to motivate myself. My job is interesting but it can also be stressful and the pay doesn't reflect what i do. ;3;3;3
I feel very lucky to be working in a profession which is well paid	well respected and gives me an opportunity for personal growth. As a rule I feel very positively about my job and am generally optimistic even when other people are feeling less positive. Lately there has been a change in culture at work which has made it challenging to remain positive and optimistic. For the first time I am seriously considering looking for a new job but ultimately I doubt if I …
I am under utilised and under stimulated in my role and have been at risk if potential redundancy for over 5 years due to reviews and budget cuts. I love my team and my line manager is very faithful to us but his ability to influence the situation is nil. I'm bored and seriously over qualified for the job but there is zero progression.;2;2;1
its a ok job that meets the needs if my work home bapance life means i can work around my children ;3;3;3
I do not enjoy my job and am actively seeking other employment. I feel bored when I am working but I do like the staff I work with;1;1;2
I never feel 'in control' in my work due to the roulette of what I do each day	as I work as A safeguarding manager I deal with many out of control situations every day	so it can often bring feelings of stress and anxiety and it's also very emotionally demanding. I also have two young children so the work and exposure to certain issues has tainted my view of the work. These are the negative feelings I experience in my job	however	there are positives. For example	I never	ever	feel bored in my job	every day and hour are varied you truly never know what will surface. I also feel like I am doing work that matters	especially where so many public support services have been cut my support services at college are often seen as the 'last bastion' for young people. ;3;3;2
I enjoy working in my current team as the work is fast paced and my colleagues are good team workers. We apply a set of strong skills to get the job done and have a sense of satisfaction when the outcomes are positive. I work flexibly around my family and therefore achieve a good work life balance. ;4;4;4
I enjoy me job and get on well with my work colleagues. I feel most happy at work when I am busy.;4;4;4
Unhappy in the job as there us no opportunity for growth	even though there are plenty of opportunities in the office;2;1;2
I absolutely love my job. I am getting paid to do something that I would do for free. ;5;5;5
I enjoy my work but do not feel appreciated for the amount and content of work I do.;3;3;3
Ive currently been with my company for over seven years and in the beginning I was full of energy an very happy to get to work everyday. It was so rewarding. Over the years we had new management take over an the whole job changed	I started disliking my job an the working environment. ;2;2;2
Currently I am very happy with my job even though it is probably the worst type of job in my air force career. I have gone from hands on to a desk job! It's a 3 man team which includes my supervisor. He does nothing hence the low scores;2;3;4
Hate going in to work. Hate the job and the work and its stressful ;1;1;1
I feel enthusiastic at work. I am happy with my job. I enjoy most days at work. I sometimes been under appreciated (not by colleagues or my superiors but by the people i teach). I am proud to do my job. Everyday is different with new challenges which makes every day interesting and unique. ;4;4;4
The work I do can be challenging but I enjoy the tasks and the successes and even the difficult times. I do not enjoy the environment in which I work; the management structure and the confines of the corporation are often inhuman. Not trying to be hyperbolic here, just that the company is more of a mechanism than an organism. And, with that, comes a lack of personal happiness. ;3;3;3
I am very happy with my job although working with teenage children can be very demanding and stressful but extremely rewarding. I feel I am doing something worthwhile. I also feel I am learning lots along the way as well;5;4;5
I am happy with my job	I like the work and I like the people ;5;5;5
I like my job and find it rewarding. However	my work load is never ending and I can find it hard to keep on top of everything. I do like how no two days are the same. ;3;4;4
I am happy in work and I enjoy what I do	when I am left alone to do my job! More often than I am given extra task that are not my job	my supervisor give me these task to lighten his work load. This makes me angry as he claims a lot of credit for the work I do.;2;3;3
I do not like my job;1;1;2
I'd like more responsibility and to make more decisions in relation to the job I do;2;2;3
I work for a good employer with many benefits that enable to me have a good work life balance, not feel too pressured and have good support structures. There are the occasional frustrations with company policies but overall this does not hamper activity. I feel happy in my job and the team I work with we have a working relationship and get on at a personal level which makes for a pleasant working…
I feel very lucky to have found the job I work in. Since starting here everyone who I work with has been very welcoming and generous with their time. The salary compared to the pace/level of work is extremely satisfactory. There has never been a day when I have not wanted to go into work. This is mostly down to the people but also the environment and the work/life balance it provides.;4;5;5
Its varied and interesting	i deal with a multiple of problems through a large geographic region which allows me to see alot of devon and cornwall which is cool.;4;4;4
Overall	I am happy with my job and my role in the organisation	but the ebb and flow of the work means some weeks I am working to capacity	some weeks I have too much time on my hands	and sometimes I am struggling to keep up. The funder I work with regularly makes demands with too little time to implement them	which is stressful	and though the team I work on works together to minimise stress for each other the organisation as a whole does not seem to understand the significance of the work we do.;3;3;4
I find my job very repetitive and boring at times;2;1;2
ITs great apart from very queit and under staffed;3;3;4
I enjoy my job because of its simplicity but I feel that I am wasting my abilities. I enjoy parts of the job but dislike other areas	depending on what day it is	which dictates which job I have to do. I am worried that I will be stuck in a humdrum position such as this for my whole life that that weighs on my mind very frequently.;3;3;3
I like my job	and especially my supervisor and team. However	I have been doing it for over a decade now and find the work itself to be relatively simple and unfulfilling. It's also a bit of a dead end due to the nature of what I do. There isn't a lot of opportunity for advancement. I love that I'm able to leave my job at the door	and I rarely think about it when I'm clocked out. It's also very low stress for the most part and I get along well with everyone that I work with. Sometimes I just wish there was more of a challenge and that it was more personally satisfying.;3;2;3
I enjoy my work tasks and the flexibility of acheduling at my work	as well as my coworkers. However	the scheduling lately has left every worker alone in areas and during busy times of the day that make it impossible to get work done. My job has become needlessly stressful due to bad management.;2;2;3
I feel like I am undervalued and are not given enough to do. This makes me generally unhappy and makes me not like my job as much as I know I could if I was utilized better.;2;1;2
I like where I am going	but am in a transitional period right now. The company I work for treats me well	my manager is the best i've had yet	and the pay is competitive. The times I don't love my job is the hours of downtime in which work needs to be found or the work i'm doing is unfulfilling. There are many days where I wished I was self-employed	managing my own wages and my own hours. Maybe one day!;3;3;3
I am very content with my job. I have a great team and my workload is manageable. I have a fair work/life balance. I do not dread coming to work every day	whereas I have in previous jobs.;3;4;4
I am happy with my job	I wish there were more growth opportunities or opportunities to learn more things like programming or networking. I like the people I work with and have a great time everyday.;4;4;4
I enjoy my work when I am prepared for it	when change is introduced and no training is given and when management are not interested in managing change	my job is horrendous. I am good at my job but I am not good at everything that is thrown at me without the resources being in place for me to do my best. There is no interest in the stress levels of staff or whether the job can be done properly	the only interest is in getting the job done	management want quality but do not provide the resources or the training or the time to get quality. Therefore I dislike the position I am in and I am neither happy in my job or have faith in the management.;1;2;2
I enjoy my job and the work I do. I have a degree in environmental studies and I work on conservation practices so my work is very inline with my values.;5;5;4
I love my job	there is no way around it. And while the pay is not as high as I would like it to be	the nature of my work and the team make more than up for it - for now anyway;5;4;5
I enjoy parts of my role. More so I enjoy working with my colleagues and have good relationships with them. I don't enjoy some of our corporate initiatives and policies ;3;3;3
I am happy when I am at work	I enjoy it and helping people ;5;5;4
Whilst the workload has increased massively due to many governmental changes, the number of staff expected to complete the work has been decreased. This situation has made the prison service a very dangerous place to work for both uniformed, non-uniformed staff and also the prisoners. Working in such a volatile atmosphere is not condusive to work. Management think that offering well-being events …
Generally I feel good about the job that I do. The work I produce matters greatly and helps the lives of others even if I don't get to see the results directly myself. I have a good community of colleagues who I get on with well.;4;5;4
I don't like my present job but am persevering with it for the timebeing . At work I feel overworked, that work is unfairly allocated, and that I'm not being appreciated & paid enough for the work I do.;2;1;1
I like my job and am good at the organisation and support required for both clients and colleagues . I am respected and valued . However my boss is lazy	incompetent and never works the hours she should . Everyone knows it but nothing is done about it ;3;3;4
As a whole	I just can't wait to get out of my current job and am always looking for somewhere else to go. I don't feel respected by management in my role. I don't feel like the hard work and effort I put in gets recognised. When I wake up in the morning	I just want to call in sick but fear losing my job	which in turn would mean I would lose my house etc. I feel like my life revolves around working. I do sort of like my job role	but at times it becomes overwhelming and exhausting.;2;1;1
I've got years experience in the security Industry. I've landed on my feet with this job. Good money, good hours, Long days. But I like the social aspects. And really enjoy my job ;5;4;4
I feel like I always work hard at my job to make sure that I am doing the best job that I am able to do . As of now I am kinda in the middle of if I am happy with my job or not but for the most part i do like my job .;3;3;3
I feel amazing in my job!;5;5;5
I enjoy my job and feel.respected there;4;5;4
I like my job in principle. I do not like the petty standards that have been introduced meaning everything is dealt with at full disciplinary level and no one uses any common sense. I feel too long in the tooth to be continuing in this vain ;2;2;3
At the moment work is slow	so I'm not as engaged as I've previously been. Time is going slower because if this and there can be a feeling if tedium. If the oil and gas business picks up again I'm sure my work will go back to being challenging and engaging	but right now it's just slow. ;3;3;3
Overworked and low pay. Supervisor treats me as her right hand man so I do all the jobs she doesn’t like doing. I tend to do the most work as I like to see that jobs are done and done right. There are usually 6 people in daily but nobody else takes the spare jobs on as they would rather do the minimum needed. ;3;2;1
It is just a job. I like my colleagues and it fits around my family but I get very little satisfaction from work;2;1;2
I love my job and cope well with all the stress of it;4;4;5
I really enjoy my job and feel that it is worthwhile to my company aswell as giving me a great sense of achievement;4;5;5
I trained for 3 years to be able to do my job and continually undertake training and learning to ensure I perform my job to the best of my abilities. I am fortunate to be part of a small supportive team with similar values. The organisation I work for however does not appear to hold the same values at times	and prioritises the needs of the organisation over the needs of workers. We have a good supervisor who is supportive of his team and allows us the opportunities to develop and Persue interests in specialist areas and commends us for good work. We are also given the space to work Indepently and autonomously which boosts my sense of self worth as a clinician. I feel my current job has reached a pla…	I am actively seeking further opportunities job wise to progress professionally. I work in a difficult profession under an organisation that continues to raise expectations of its workers but conversely	consistently diminishes the resources desperately required to perform job roles efficiently. ;3;3;4
i feel happy with my job as i have been working in the company for more than 11 years now and work in education	i enjoy my job as it gives a sense of achievement into what i can teach the children	looking at all walks of life and getting to know their individuality	you always learn something new;4;5;4
I like my job because I get to make an impact on students lives directly	and to see that manifest as the semester goes on. For that sake	I can put up with the bullshit from the administration.;3;3;4
My job is very busy everyday. I feel that I am doing something worthwhile as I can see a change everyday. I love what I do but sometimes feel that I am doing too much and my work-home balance is compromised ;3;4;4
I feel I am carrying out important work which leaves me feeling fulfilled. I am happy in my work and like to make fellow colleagues feel happy. I enjoy my job and look forward to going to work. ;4;5;5
My job is away of making money for my family;3;2;2
I find the job I do very rewarding. It can be very tiring and I wish I could be more involved. Unfortunately due to my personal situation I feel that this holds me back. Hopefully in the future I can further my carrier in my line of work. I enjoy being involved with the young people I work with and it makes me happy to know I’m making a difference.;3;4;4
Overall I enjoy my job, there are many areas which make up my work and there is a lot of "plate-spinning". Occasionally this can get stressful and create unwanted stress but on the whole it is a worthwhile job.;3;3;4
I find my job incredibly satisfying. I work for a great company that is very employee friendly and the coworkers I work with in my office I consider my second family. Management is fair	compassionate	and leads by example. I am proud to work for the company.;5;5;5
I AM HAPPY IN MY JOB	MY JOB MAKES ME FEEL LIKE A VALUABLE MEMBER OF THE COMMUNTIY. IT BOOSTS MY SELF CONFIDENCE. I ENJOY BEING AN INTEGRAL PART OF THE TEAM.;5;5;5
I feel content but stressed. I'm happy with my job and very much like my job but I feel my supervisor is inadequate and lazy;4;3;4
I am happy with my job cause allows me to manage my own schedule	however	sometimes the workload is too overwhelming and I dont have free time or when I decide to take days off I cant stop thinking about my job and the things I need to get done. ;3;3;3
I think about my job as a whole as just a job - to support how I live. I completely agree with the sentiment that I work to live	not live to work. It supports my family	I'm relatively satisfied with my job duties and work conditions	so I'm content.;3;3;3
I love my job and find it very rewarding but don't feel very supported and there needs to be more people in the team to deal with the work load. ;3;3;4
I am very happy with my job. I am a manager and am in charge of my own hours which gives me great flexibility for me and to benefit my team. This coupled with a great salary and bonus makes my job very attractive. I do find my job stressful at times but I have a supportive team to accompany me in the day to day running of the operation. I have no reason to want to leave my job	and I would expect to be working for the same organisation for many years to come.;5;4;4
I enjoy my job and get on well with my colleagues;4;5;4
My job is currently the best job I have had but sometimes as the younger working there I am overpowered by older more experienced voices. It does pay very well though and allows me to live a more rich life outwith work and study ;4;3;4
I ask myself whether my job is truly going towards a true cause and very often it is always a yes. I ask whether there is a better job out there. Could I be making more money. Do I see myself doing this for 40 more years? The question often is yes	but I am not going anywhere.;4;4;4
It is boring and I wish I could do something bettering ;2;1;2
I like my job most of the time	I feel we make a difference to the community we serve and I am proud to work for the company that I do. ;3;5;4
yes i am happy in my job;3;5;4
Am happy doing my job. Just wish others would have same work ethic as me. I like my job;3;4;4
I enjoy the actual job that I do. I struggle working alongside a team because of many conflicting personalities and it also depends on how your supervisor manages. I feel we are managed unfairly as others seem to be treated better because of their strong health personalities	leaving the rest of us to be micromanaged ;3;3;3
As a whole I enjoy my work	it is an interesting diversion although there is something evil about enabling degenerate gamblers.;3;3;4
I hate my job. I never know whether I'm making the right decisions. I worry all the time about whether I have done things correctly. I hate being the bearer of bad news.;1;1;1
I do not like my job. I find it boring as it is an entry level job which I have been doing for several years and have out-grown. I am actively looking for a new job because this one makes me unhappy and demotivated.;1;1;1
Micro managed and treated like a child;1;1;1
if busy work is fine	but get bored.;3;3;2
I often feel physically and mentally tired at work. I feel like no one really cares about what I do. I don’t enjoy my job but am too lazy to get another job;2;1;2
I feel very happy when I am working, but I am often very busy taking care of my family and thus do not feel as happy with my job as I might be, were I to be able to devote more time and concentration to it. I am sometimes intimidated by the competitive nature of my work environment, as many of my colleagues are very concerned with their reputations and I am far less driven in that way. This diffe…
I am proud to be of service and validated by doing excellent work and providing guidance for my team so that they may do the same. My job is both professionally and personally satisfying.;5;5;5
The actual work I do and my immediate team and colleagues are fun to work with. I enjoy the relationships we have and the work ethic. However the lack of satisfaction comes from the silo mentality of the work place culture and a distinct lack of co-operation we face internally resulting in issues with our external customers;3;3;3
I have an important job answering emergency calls and helping others but it is very mundane and the job only really seem bothered about average call handling times.;3;3;2
I look forward to going to work. I'm very happy in my job.;5;5;5
I am very happy with my job as a whole. It is a fulfiling role in the organisation and I get a sense of gratification knowing that I am helping people on a daily basis. My job gives me a sense of belonging and purpose in the world. My job is very worthwhile.;5;5;5
I am generally happy in my job. I work in a field that is related to my degree so feel very lucky in that respect	and I work for a company that looks after its staff well. I do occasionally feel las if I am lacking support from my supervisor (I see him approx. once a fortnight)	and could perhaps benefit from more training	but on the whole I am happy and would not leave my job.;4;3;4
I feel u have worked really hard to get where I am today ;3;4;3
When I'm working I focus much more on my co-workers and customers as opposed to the job itself. I feel the work is meaningful to others but it is not meaningful in the sense that I get accomplishment from it. I get the satisfaction in my job from the interaction with my peers and getting to know different people. I am moderately satisfied with my job right now.;3;3;3
It has a purpose but theres no scope for making changes. Im happy enough its a job.;3;3;3
I am happy with my job but sometimes feel like i am not doing enough even though i know that i am;3;3;4
I enjoy my job	manage my own workload and believe I am valued by my supervisor for the work I do and my input to how the team works. I work part-time	flexible hours and am not over-managed. Enjoy working in the public sector.;4;4;4
On the whole	I believe my job is a means to an end it pays a good living wage with a reasonable workload. I don't dislike my job but I do not	not like it either	having a good working relationship with my colleagues helps get me through the day. I am happy with my job at the present time although I can see that there is no room for growth meaning I will outgrow the company potentially giving me cause to leave. ;3;2;3
My job is tedious a times. I am happy that I get to work from home however and I think the pros outweigh the cons by some degree.;3;1;3
It's ok been there too long to leave;2;3;3
Work provides me not only a salary but also a social setting and a rountine in life	it is good for our mental health to work and learn.;4;4;4
My job is a good job but definitely not my ideal job. It isn’t one I would choose to do but it pays well and gives future security through a good pension scheme. I feel exhausted after work most days as it can be challenging and also sometimes demoralising but sometimes i do go home feeling like I’ve made a difference. ;3;1;3
i am happy with my job and enjoy going to work;4;5;4
I love my job and it brings me great satisfaction. I feel happy because we make it an environment to have fun;5;5;5
I feel like I'm making a difference to children's lives and that every day is different. I am excited to explain interesting subjects and make learning interesting.;4;5;5
I love my job	but hate the fact we are paid so poorly for such an important job.;3;3;4
The level of socialization and interaction with clients required is perfect for me	and the tasks suit my skill set. However	I want to pursue my true passion and this job seems too quiet most days. ;2;3;3
I enjoy what I do in my role however do not enjoy working for the company. Although the people I work with on a day to day basis are amazing I feel unappreciated by the company as a whole.;2;3;3
I enjoy the job but i have to be self motivated which can be difficult working alone. ;2;3;4
I feel better working when I am working with colleagues who like similar things to me and we can chat throughout the day (whilst still working) sometimes I have to work alone and my productivity slips as the day goes on. I am happy with my job at present though. ;4;3;4
I enjoy my job but dislike the corporate red tape holding us back;3;3;4
It is good. I very much like it. I wish I could work here forever but i wont.;4;5;5
I am very happy with my job I feel challenged	engaged and valued. My managers are supportive and I get a great deal of satisfaction from my work.;5;5;5
I love my job	and am mostly happy with it. Sometimes I think that I am underpaid for the work that I do	but I get a lot of satisfaction from it and have a great work-life balance. My main negative at the moment is I work part-time and don't have enough time to get all my tasks done	plus my current boss is completely incompetent and just creates extra work for me.;3;3;4
I see my job as a necessary part of my life to be able to live a reasonable lifestyle. It doesn't interest me enough to say I love my job but enough for me to stick with it. My job is local to my home and offers a good work life balance.;3;2;3
I enjoy my job role I get to see lots of different people and help them feel better ;4;5;4
Fairly happy with y job	feel some people could do more to help out ;3;3;4
Job is interesting. Most stress is caused by supervisor ;3;3;4
It is important as people rely on us for medication. There are problems at times, and the frustration does get taken out on myself and colleagues. ;3;2;3
Love my job and what I gain from it. Everyone is lovely with each other and it's a team ;5;5;5
I am satisfied with my career choice	it makes me happy to know I am part of helping patients. Currently I have days where I feel completely happy and days where I wished I worked somewhere else but generally I am happy to go to work. I enjoy working with my team and I'd miss them if I left. ;4;3;4
feeling very well when i working. yes i am very happy for this job.yes i like my job.;4;5;5
I like my job as i work for social services and find it very rewarding helping people on the phone;4;5;4
Interesting	helpful to society	valuable. But underfunded and undervalued by the government	and so it is also stressful and frustrating at times	as I know it could be better and we could be doing a better job for people. ;3;3;3
I like my job and enjoy what I do most of the time. Sometimes there are challenges and these are sometimes due to the constraints placed on us by government policies;3;3;4
It has interesting and challenging parts but also some boring parts. It works for me right now but wouldn't say it's the best fit long term. ;3;2;3
I am mostly happy in my job as is aligns with most of my moral and ethical values	I have a really nice supportive team	I feel the manager is kind and organised. I am happy with the content of the job as it provides what I want and use skills I have. There are small things such as equipment	specific people	hours and logistical that I dislike but the good things outweigh the bad.;4;4;4
I feel stressed by my job	i am not happy and have been looking for another job for months. ;1;1;1
I enjoy my job itself, but there are too many tasks given to do in too little time which makes me give less time to my patients. Management are only interested in targets;2;3;3
I enjoy my job on the whole but I find it had to not get distracted and move onto tasks that I prefer. I don't find my job as inspiring as previous jobs;3;2;3
I enjoy my role as it is varied and I never know what work shall be like when I wake up. No day is the same. I get yo work with brilliant staff and members of public. I make a difference to society daily. ;5;5;5
I enjoy my Job because I'm good at it	it's varied & I can work at my own pace. On the other hand I don't feel that it's an important job	I'm not doing any good to mankind or the environment	just putting more money into rich people's pockets. From that point of view it's very unsatisfying.;3;3;3
I enjoy my role within the organisation. I am trusted to self-manage and my input is always considered. The industry regulations mean that the expectations are always evolving	so the job as a whole has changed over the years that I've worked there. In general	I am satisfied with my employment. I would probably be considered to be operating below my academic achievements	however the role suits my family life and I have no need to think about work out of working hours.;4;4;4
Not very happy with the job;2;1;2
I enjoy the challenge of the work itself and the interesting variance of the issues that arise. This is offset by frustration from a lack of support and structure in a changing environment.;3;3;4
I am happy in my job	I work long hours which is hard at times but the time off I receive makes up for that. Sometimes I feel as if there aren’t enough hours in the day to fulfill all of my tasks. My job is very physical so I feel like it’s keeps me fit and contributes to my exercise. ;4;4;4
I enjoy my work when I am doing what I am intended to do at work, however, a lot of the time I am doing jobs that I am not supposed to be doing. I feel my work load is too much for one person and should be distributed evenly. Coming to work feels a lot like a chore as I do not enjoy it as much as I should.;2;3;2
Most of the time I am happy with my job as a whole but as I work part time the company does not always consider my hours when training is scheduled so I often miss out on valuable training or information. I have worked for the organisation for 12 years and sometimes feel like I know less that new starters due to constantly feeling like I am trying to catch up.;3;3;3
I feel energized	competent	and able to help customers orientate themselves around the store. I am able to interact with other departments within the store and this gives me a sense of freedom whilst still being in a team. ;3;5;4
as a whole I like my job it has variety every day to it	it is never the same so if you have a bad day the next one could be completely different. The staff all get on fairly well and we all help each other and information share constantly. ;3;4;4
I enjoy doing many tasks as well as helping out the manager with extra things such as restock of cards etc. I enjoy getting to know everybody and learning more about the working atmosphere. I have only worked for 2 shifts but am ready to work even more and get through this Christmas.;3;4;4
Whilst I am proud of getting the job that I have	sometimes I don't enjoy what I do because it is challenging every day. I do miss previous roles I have had in the company where I have more of a work life balance and less responsibility.I feel quite stressed at work but I enjoy the company and team I work with. ;3;2;3
I used to love my job am a very people's person and love to talk to customers and colleagues and I enjoyed it but over the ten years I've been there I've been passed over for promotion because iam a single parent and carnt be as flexible as they like so I feel am just stuck in this job with no prospects no future promotions its now a job that pays the bills and I don't enjoy it anymore and I can'…
I genuinely enjoy going to work. My team and my boss are all like minded and hard working people and the atmosphere we work in is one of mutual respect and recognition ;4;4;4
Hate my job	was forced to take a change of position which I didn't want. Colleagues are pleasant however supervisor is blunt & very critical. I am constantly worried about making a mistake. Working hours are long;1;1;1
Very rewarding and beneficial to many people;4;5;5
I don't feel much when working - I'm just doing what I have to do	my assigned tasks and what my responsibilities are. I find it alright and quite interesting	I just wish I was able to connect with my colleagues more. My job is not stressful and I can take my time with the assigned tasks and the work life balance is really good. I'm not sure if I'm happy	I still haven't decided if that's what I wanna do in life. I don't dislike my job	there are days I really like it and there are days I'm feeling down. ;3;2;3
My job is crap it's cold and tedious;1;1;1
It’s a good job to have and presents a lot of opportunities that others might not get to experience in their life time. ;3;4;4
I like completing jobs quickly and efficiently while enjoying helping customers to have a better day and enjoying my time spent at work with my team. Since our team is more like a family we are very successful and supportive of one and other ;4;5;4
I am not happy with my job as I find working with the public to be a challenge as a lot are rude. The hours I work are too long	however	the salary is good.;2;2;2
I do a very worthwhile job unfortunately we are desperately understaffed and cannot do our job to the best of our ability ;2;3;3
I really take pride in what I do	the team and the members help with the way I feel. If I wasn't doing a career change I would stay with this company for the long run. ;3;4;4
I feel passionate about my work and strive to achieve the best I can whilst there	I carry out tasks to the best of my ability and try to ensure tasks are completed fully and concisely. I wish that my company followed through on the areas that they claim are important.;3;4;4
My job at times frustrates me for many reasons. People I work with not do I g their jobs.properly.or favouritism between staff and supervisors.. customers are often rude and offensive and we do it ever have enough staff.;2;1;2
I am happy overall with my job and feel lucky to have it. I worry about not doing it well enough and I worry about losing it.;3;3;4
I thoroughly enjoy my, it is a profession that I am very proud to be a part of, despite its high demands and difficult days. ;5;4;5
I feel really fulfilled with my job	I feel like I really make a difference in people’s lives and my job matters;5;5;5
I enjoy my job. And get on with the staff I work with. The hours are what I need.;4;5;4
Variant tasks which leads to a exciting challenging job;4;5;5
There as many aspects which I enjoy and many which I don't. ;3;3;3
I think my job is an extremely great opportunity and I am lucky to have it. I think about this every day	as I'm grateful to have a greater than decent salary and friendly staff surrounding me in the workplace. I have very few complaints about my job as a whole.;4;5;4
feeling very cool. i am very happy. i like my job.;4;5;5
I'm physically disabled and have anxiety issues. My work is tiring	and when I'm at work sometimes it's all I can do physically to get through till another break. Sometimes my anxiety is really high	and I'm easily flustered	and constantly afraid I'll mess things up. That said	I enjoy my work	I enjoy most of my customers	I enjoy almost all of my coworkers	and I like the company I work for. They're honest and fair	and don't screw over their employees.;3;4;4
It's hard work and stressful but rewarding at then end of each day ;3;4;4
When I am working it helps with my mental health. It a full filly job helping customers	it's rewarding and good for socialising	it is busy and sometimes can get too much but overall I like my job ;3;4;4
I am satisfied because I have an excellent work life balance and am able to work from home. My supervisor is not too demanding and is family orientated	like me.;4;5;4
I see that the job i do provides invaluable insight into the direction of our company and the potential for wider positive impact on thr community. I question the efficiency of how we achieve our goals at a time of consistent change and adaptation due to cuts.;3;3;4
My job is very challenging at times but with the nature of my work I get to care for people and see things that inspire me every day.;3;5;4
It is the job I have always wanted to do. I have build up my own team and we are like a family. My supervisor is tough but supportive and fair and I learn from her a lot. She gives me confidence and independence which works really well with my personality. However the charity is going through changes which might mean my role will change or disappear completely which fills me with anxiety ;4;5;4
It fits well around my children ;3;5;4
I love the company that I work for. I love my customers and helping them. My role is very challenging but exciting. I am never bored. No two days are ever the same. The only downside is that there is not much support for my team from the managers. We are seriously understaffed and struggling with workloads. It is very hard to offer a first class service to our customers when behind the scenes thi…
My job is very complex and takes on average 6 months to gain a good grasp of the role. Despite this I am being paid minimum wage and on average work an 11 hour day. Travelling is excessive and we cannot work from home	I am often tired and demotivated. I often feel stressed at the amount of work I have and dread going back to work after time off. I cannot say that I like my job. I like the people whom I work with and the company is a very secure one to work for but they do not value their employees	especially newer ones.;1;1;2
1) I feel like I am working in a job that has limited promotional prospects, but it is one that I currently enjoy and that suits my lifestyle as it currently is. Pay is not great, but my team are good. 2) I am happy with my job, because again, it suits my lifestyle. 3) I would say that I like my job - I work with good people, and it fits in well with my life. ;4;4;4
ON THE WHOLE I LIKE MY JOB AS IT IS HELPING VULNERABLE CUSTOMERS DEAL WITH OUR SYSTEMS SO I FEEL LIKE I CAN REALLY MAKE A DIFFERENCE. HOWEVER I DON'T LIKE OUR CONSTANT RESTRUCTURING AS IT LEADS TO TOO MUCH UNCERTAINTY	NOR THE FACT WE HAVEN'T HAD A PAY RISE IN 8 YEARS.;3;3;3
I like working and I try 100% to do the best job I can. I am not unhappy in my work but I do not feel my employee values me in my role;3;2;3
I love my job. It feels like a second family with the staff and the regular customers which makes you want to go to work each day. There is support from other staff members and my supervisor.;5;5;5
My job is fun and I am generally feeling appreciated on it. ;5;5;4
I am really got with my job and love working with my co workers ;5;5;5
I like some parts of my job I get on well with my colleagues and they make the job much better. Office politics and business speak annoy me intensely. My company would me to be more corporate. I am 50 and looking forward to retiring	I don't want to be developed mostly just left alone to get on with doing a good job.;4;3;3
My job is very diverse hence it can be difficult to master one skill in particular. However	diversity of the job can be a positive as it give me an opportunity to test different waters. Overall	I work in a great theme so	I'm 5980e543fdb524000114fcd1 with my job.;3;4;4
I like my job most of the time. I get along well with my colleagues and I enjoy the work I do. I do not care much for my supervisor.;3;3;4
I only like my job in that it is not demanding	does not take up much time and is very well paid for what I do. However	as I do so few hours	my overall income is not very good. That said	I like having all that time when I am not having to work. I am not very happy with my job but I am appreciative as I know it could be very much worse.;3;2;3
I generally enjoy my job but I think I can move onto something better eventually since I'm in college and working on campus. I'm working in something related to my future career but I'm more of a laborer than a leader at my work. I'm happy to come in to do work because my boss is kind and the work is mindless and easy.;4;2;3
I dislike Royal Mail and the politics of the job	less staff more work. Management threatening staff us every day and lie after lie. As a postman out on Delivery	I enjoy it.;2;1;3
I enjoy my job most of the time as long as the other staff members are pulling their weight. It gets hard at times having to clean up other peoples mess but on the whole I feel happy to be there;3;3;4
My job has a big responsibility as I am dealing with other peoples concerns. I enjoy my work as it is time consuming and no 2 days are the same. It combines telephony and face to face customer service;4;4;4
I like the people i work with and the work i do but i fwel that sometimes im expectes to spend to many hours in the office. I et very tired but the people alway pick you up which is good. I have gain so many skills which is a bonus ;3;4;4
I love the company that I work for and its values	however a severe lack of trust and relationship with the supervisor I work with most leads to almost complete job dissatisfaction. I feel undermined and useless. I fully enjoyed the job before she arrived	but now I'm looking to leave. ;1;2;2
very stressfull job but rewarding when fixing things ;3;3;3
I often feel happy at work although I do feel I'm taken for granted quite a lot. I love my job as it's helping the general public who don't understand certain things when paying bills	closing accounts etc. They look to me for a conversation most days as that's probably there only bit of communication they get that day. And to no that I have made someone feel happy makes me feel good. ;4;4;4
I dislike my job as I feel that my views and inputs don't matter to the company. There is no on going training so I feel as if I would struggle to move to another company. The pay is good	however this traps people in a job they don't enjoy.;2;1;2
Awful unless you are friends with the managers ;1;1;1
I am happy on the whole. My team work hard and together to achieve shared goals. Management do not recognise the work we do.;3;3;4
my job is great. I have great knowledge of my job	im the only one who does it in my hospital. My figures are publised nationally and that gives me a sense of achivement. ;4;5;5
I am happy when I'm working	I am satisfied in my employment and like my job. It gives me purpose and I hope I motivate others to give their all in their work too.;4;5;5
I feel as though the work I do is underpaid and I do alot of work above my core role with no pay increase . Other than this	I am very happy with my job	the staff and the work involved. it keeps me busy and i do get some enjoyment from the role and working with the people at my workplace;3;3;4
The job I have is a waste of time and I despise the firm I work at due to their lousy, unethical behaviour and as it has been voiced by employees it is a firm that only cares about the financial crowd so as to keep the share price high. Therefore Fred "The Swamp Crook," and his cronies acquire evermore wealth whilst impoverishing the workers and ultimately the customers shall suffer. Thus I am go…
i enjoy my job but feel that it would be better and less complex if senior management stuck to decisions that are made and also planned for changes with workers in mind as opposed to doing 'to' them. ;3;3;4
The day drags at work and I'm always looking at the clock. I am bored of my job and I most of the time dislike it.;2;1;2
I like the job	I don't like the supervisor and certain coleages.. supervisor is not professional what so ever	cant wait to get out of here!;1;1;2
I like my job well enough. The best part of the job is most of the people that do the job with	they make it fun and interesting. What I hate worst about the job is that also have contract workers doing the same thing	or different parts of the same job	and while say that we are all supposed to work together as a team it feels much more like they have created an environment where these parts are competitive	distrustful	and work somewhat against each other. One of the other job classifications treats people in my job classification poorly and make it unnecessarily hard and counterproductive. There are way too many supervisors and it is not made clear whose responsibility is whose. Many of these supervisors treat people poorly and others appear to have been poorly trained or just lack people skills. At least the …	that goes a long towards restoring my faith in management.;2;2;3
Its a new job so am enjoying it its different ;3;4;4
i feel happy with my work life balance	i feel tired and bored when at work. i feel unappreciated;2;2;2
I enjoy my work and I do it to the best of my ability. However	not everyone in my workplace pulls their weight which can lead to me having to do more work	which can be stressful. ;3;3;3
I enjoy my work. I feel privileged that others open up to me and I get to hear unique and personal stories. There will be a large workload which I am apprehensive about	but I feel well supported.;3;4;4
I struggle with my job as I suffer metal heath issues (anxiety and depression) and have been diagnosed with ME so am currently off long term sick. When I first went into my role I loved it but as time went on and work became busier I began to hate my job but I don’t know if that’s due to the actual work or my illness. ;2;2;3
I love my job as I am with children. I work as a lunchtime supervisor so I get to see the children during lunch time but as much as I do love the children	I get the feeling that the people I work with dont actually like me and hate when I have to have time off. This is why I dont like waking up and going to work	the moment I get there	the children make me feel better but its the bit before that I hate. For me	because I have a lot of travelling to and from work	my whole day is gone by the time I get home and I only work from 12-1.30pm. Because I dont get to go home when finished work as I have to get my son from school	from the hours of 9.40am til about 3.45 pm	I am out of the house so I dont even get to eat a dinner	I have to snack. So a long day for a short work period	its very draining. ;2;3;3
It requires a lot of energy and enthusiasm with very little return or reward. I am unsatisfied but am working towards an alternative career. I am happy when I can make a difference with people and support them with their career. I am learning to use my role to gain experience in the areas that I enjoy and towards my future career.;2;2;2
caring and considerate	helping others	trustworthy	educational;3;4;3
I never ask if I am happy at work but I often think I am unhappy on my way to work;2;2;3
I love the job that I do but it’s becoming more and more exhausting and the demands of the paperwork required are ridiculous. I’m excellent at my job but the pay does not match the work required to do it to such a standard. My work life balance is poor. ;3;2;3
My job, for a local government authority, is a Supervisory role leading a small group of surveyors. On the whole, they are a highly motivated team that can be relied upon, and that makes my job much easier to fulfill. Because of this, I gain a great deal of satisfaction, as I am given the freedom to work hard towards my goals, but feel that the team as a whole benefit from this positive approach.…
As I have to follow a process that process can sometimes can become boring but when the circle is broken my job can become interesting. ;3;2;3
I feel like this job meets most of my requirements. I feel like everyone is respectful to each other. The work load tends to be a lot but nothing no one can’t handle.;3;4;4
I love it when I am actually working in the classroom with the children. That is why I trained to be a teacher and when I am at my happiest at work! Paperwork	bad leadership and lack of resources provide challenges that I did not expect when training to be a teacher. ;3;4;3
For the last year I have felt under valued since my job role changed. My mew role is less skilled than my previous ones;2;2;2
As a disabled person who needs adaptions to be able to work	I am grateful to be still employed (most people with my condition don't work	according to the hospital). However	I feel upset that my manager bullies me and uses my disability against me	and gives me less interesting work. I am the most qualified and experienced person at my level	and I have the least responsibility because they took it away when I got sick. Although I could afford to give up work	I continue to work because the structure and the times when I get to do work I feel is of value	make me feel more normal. Feeling normal is very important	when you are chronically sick.;3;3;2
I love my job and I enjoy being at work	but I feel undervalued and concerned about the future of my current role in the climate of cost cutting and job reductions.;3;3;3
I like the team that I work with with little exception. I would like the job to be more structured but do enjoy the autonomy I have. ;3;3;4
I love my job. I have great control of the emergency system and work to benefit the staff. I feel happy knowing that i can make a difference and make their jobs easier. I enjoy my colleagues and have made great friends with some of them. Some days work is hard but other days it is fun.;4;5;5
My job has meaning to society and this makes me feel good. My company is public sector so I feel good that I'm not working to make someone rich. I love my work because it's very interesting. I feel proud about where I work because it's a specialist field of my profession. I worked very hard at university to get my job so that keeps me motivated. ;5;5;5
I really like my job even though it can be frustrating and overwhelming sometimes. The majority if my tasks are simple, but there are times when we have to dig deeper and reaolve issues which ads a level of complexity. We work under deadlines constantly and deal with people’s money so there is a bit of a high pressure element. Overall, though, I do enjoy my job, and there are moments when we can …
I am a number to my employers. I am poorly paid	I am not trusted	I have zero prospects	my pension is disappearing fast and I am managed by complete idiots.;1;1;1
I feel that my job is okay. I don't hate or love it. I feel comfortable in my job and feel that this can be a good and bad thing.;3;3;3
I do like the general role of my job. I find that I enjoy my job most days as I know what I am doing but I would like to be challenged further on a daily basis. I like the people I work with but I would like to find a more challenging role that pays more money. I find it hard when people are abusive towards me at work. ;3;3;3
I like my job as a whole. It's sometimes a little boring doing the same things but the people are great. I feel happy but not always fulfilled. ;3;3;4
It has it good and bad points	good points would be the flexibility of home/work balance and part of the job being enjoyable. Bad points is the unfair distribution of work;3;3;3
i	m very happy with my job	meeting and working with different people everyday.Is it hard work but i wouldnt change my work im happy with everything.The boss is really nice and polite	explains things in great detail if needed.;5;5;5
I really enjoy my patients and my job as a whole. I am given the ability to make decisions for my office as a whole	which is extremely nice.;5;5;5
I feel happy when I'm doing my job knowing I'm helping others.;4;5;4
I have doing this role for a few years. Recently we moved to another site and i have taken on more duties and tasks. I now feel happier at work and really enjoy the team i work with with. At times my work can be stressful but my manager is supportive and recognises the work i do in a positive way. I feeling the happiest when i am managing the team independently and everything is going well during…
My Job is ok just repetitive and can be boring	I need stimulatation ;2;2;
I enjoy the work I do, the challenges it poses and the impact it has. However too much work is placed on me with little recognition or time allocation. I feel work is not fairly distributed and this leads to much frustration for me. My team do not always have the same work ethic as me which is very frustrating also. I do feel I develop during my role and there is plenty of scope yo continue to de…
I enjoy my job on the whole as I have a great work life balance. I work with some nice lads and we all work well as a team together. The hours I do at work are pretty easy	and the tasks pretty straight forward too. I feel lucky to have this job;4;5;4
I am very happy with my job. I like the people I work with	the work I do and the reward and recognition I am given. While working I mostly feel happy. It can sometimes be stressful but I take a great sense of achievement once I have completed the work. ;5;4;5
I think my job is a good attempt at something that may not be a need. I am an environmental health specialist and while I do good work it feels like an uphill battle.;4;3;2
The job is great but I am planning on furthering my career which will not happen there. I am currently in school and a not getting paid the amount I should be at my place of work. Even though I recognize that	I still continue to work for the experience so I can get what I need and move on to companies that can value the work I put in to the job. Management is a mess and the turnover rate at my place of employment is very high which is disappointing. ;2;3;3
I think it is a good way to earn a living;3;5;3
In all honesty	I am there for my pay check. I do not intend to stay there forever. The environment is nice and most colleagues are great people to be around. Overall intention is to move on eventually.;3;2;2
As a whole I do not like my job. I love my work colleagues and they make going in to work worth while. However the job itself is poor. The wages are low and the work load is huge. We're extremely understaffed and the manager cares more about how he looks rather than supporting his team. This creates a lot of stress and bad blood. My manager also chooses to use the technique of managing us like a …
It's a job	a means to an end.;2;2;2
My job plays in important roll it the tools and success our war fighters have in the field. I feel engaged and appreciated at work and have a team that shares the urgency in what we do. There is a high level of satisfaction at completing a program or solving a problem for our customers. There is also a healthy level of pride in knowing we support our country it the ways we do.;4;5;4
It is what I am looking for currently	but is not something I would be willing to work once I finish graduate school.;3;4;3
Once I am There I getting involved. I spend a lot of time training and mentoring new staff. I get tired as it is quite a stressful job. ;3;3;3
I enjoy working and helping others that is the main part of my job. I like it at work when I am on my own and when my boss is not there as she is not very supportive or fair. She always criticises everyones work. I like my job but only if the bosses do not intervene as they very often create chaos and upset all workforce.;3;3;3
There are aspects of my job that make me happy like helping a genuine vulnerable customer but I feel under-valued and under-paid. I have done worst jobs do know it could be worse. ;3;2;3
I feel happy going my job;3;4;4
I like my job because I can basically do whatever I want.;3;4;4
i'm free to decide what and how to do my job so in control	which gives me satisfaction and minimal frustrations;3;5;4
My job content is boring and not what I wanted to get into but I had to fill a gap in the organisation. My organisation is a great one to work for	they are very progressive and I get to work from home with a flexible schedule. I also feel I get paid well for what I do.;3;3;3
I am happy with the type of work I'm doing	and feel like I am helping people with important issues to them. I enjoy working woth my colleagues and my team leaders/managers and enjoy going to work.;4;5;4
I feel tired when working. I sometimes feel happy. I like my jobs;3;3;3
I like my job and am happy with is a whole - emprovements could be made such as salary and holidays;3;3;4
I am happy because I know I am helping the youth achieve a bright future.;4;4;4
The job is rewarding though stressful	job cuts lead to under resourcing so people are stressed and overloaded.;2;3;3
I enjoy my role but the management is hurrendous and makes me very unhappy ;2;2;2
it's far too volatile due to constant "firefighting" to tackle problems that shouldn't have arisen. I also spend far too much time trying to persuade people in other teams to cooperate and do the jobs they are being paid to do. lack of collaboration between teams is the biggest issue that I face and I find this extremely frustrating, along with lack of support from senior managers. There is also …
I have a love/hate relationship with my job. The pay is rather handsome however it is known as a "taboo" job so i dont feel the sense of pride i want to feel about it.;3;3;3
Very underpaidmfor long hours and long committing on a managerial role;2;2;2
I love my job	I feel like I'm making a difference in the lives of students. This makes me happier than anything.;4;5;5
I get along very well with my colleagues and I enjoy the company culture and the working environment at my office. However	the opportunities for progression are limited within my department and sometimes the work I am given isn’t very interesting;3;3;3
Very happy and rewarding. I feel part of a great team we support eachother. I feel valued and respected by my manager ;4;5;5
I feel that it provided a good work/life balance and still interests me. However there are time when I feel I'm not given enough responsibility;3;3;3
Overall I am happy with my job	unfortauntely the management and company I work for feel too much regarding budgets and money rather than staff happiness and customer happiness. ;2;3;4
I really enjoy the work I do and I love being part of a team where we all help each other along. I feel happy when I am at work and although I have been in my current role nearly 3 years I still feel unsure about things which gives me a kind of nervous energy when completing my work. My team members are always at hand to encourage me and assist when needed. ;4;4;4
I like my job	although it is a lot quieter than it used to be and I would prefer to be busier. I meet lots of interesting people at my work and have good conversations. I feel I would be happier in my work if I had more to do.;3;3;4
I am very interested in my role and it isn’t something that I hope to develop into a very fulfilling career. I am currently very happy and love the team of individuals that I am working with.;5;5;5
When I feel I am making a difference and doing what i do best, I feel engaged and positive. However, at the moment, this isn;t the case. ;2;2;2
I think it is challenging but that makes it exciting. I learn new skills daily and am pushed to exceed;3;4;4
I like my current position. It offers me a chance to indulge in a topic that interests me while still engaging with my professional expertise. The organization and group I work for is closely aligned with my own values	and so I feel like my work does some real good;3;5;4
It pays the bills therefore I cannot complain too much.;2;2;2
I love the fact I can change a child’s life;3;5;4
I'm relatively happy with my current position. When I do my work I feel like a cog in a huge machine that works towards common goal. ;3;4;3
I am proud of the organisation and the work we do. I'd sooner not work if I could afford not to but I generally enjoy the challenge of my job and am motivated to do a good job. ;4;4;4
My job makes me feel sluggish and as if I'm never gonna move forward in life ;2;2;2
I feel I am a really important part of caring for people in my role. I enjoy what I do and get job satisfaction from it. It is also flexible and works well with my family life ;3;5;4
I like the actual work that I do however I feel the management are uncommunicative and restrictive	which makes my work difficult at times;3;3;4
I feel happy when working and always give 100%. However I am working to better myself;3;5;4
I think there are merits and points that could be improved. Everything must be a balance of else things start to go astray. ;3;3;3
I am very happy with the work I do and with my colleagues. I am new to my role and my colleagues are always at hand to help me. enjoy the excitement of my role and the challenges it brings me.;4;5;5
I enjoy my work. It is flexible and I have a large amount of autonomy in deciding what to do and when to do it. I also have many opportunities to network across the organisation and indeed	within my profession across the world. I don’t feel valued my my immediate supervisor	in fact	I don’t think she is particularly good at her job	but I do feel appreciated by my colleagues and other senior staff.;3;3;4
Within my work space I a very satisfied and enjoy teaching the children in my classroom. I often get immersed in what I'm doing and enjoying making things interesting and exciting. However, I often go above and beyond and support other colleagues which is rarely noticed by senior colleagues with my supervisor often taking credit for paperwork and ideas that are not her own. This in itself is a co…
My job is a means to make money. While I do enjoy what I do, it isn't a "calling" ... It is a necessary to feed my family and keep a roof over our heads. I like my job and think I am good at it, but still look for new jobs which pay better money.;3;3;2
I love when I am at work and interacting with the people there. As I am a supply teacher I only wish that the money reflected the work that I do and that I could be sure of regular money. I absolutely love teaching and watching the progress that the children make.;5;3;4
I enjoy my job on a whole	i like the work environment and people who I work with. I am driven on sales and meet these daily. I have fun in work ;5;4;4
I don't enjoy my work: I am bored and have very few opportunities to progress in my current department.;1;1;2
I enjoy my job and feel a sense of achievement with what I am doing. I have a lot of respect for my manager and appreciate that she makes me feel like a valued and valuable member of staff. I feel let down by certain colleagues that do not support the team as a whole and work in an insular manner. I feel like my job has given me the potential to learn a great deal and I feel positive regarding th…
I enjoy my work. I am able to be creative about the content of the writing that I develop for our end users. When I am doing this	I feel happy and excited about the final outcome. I am able to collaborate with clients and internal customers to come up with ideas about education strategies for the end user and take that to work with Designers who bring the idea to life. It's satisfying to see the final outcome	especially when positive feedback comes in. Many of my communication pieces include a call to action related to people participating or improving their retirement outcome. It's a great feeling when we can see statistics on how many people took action to improve their retirement outcome. It can be disappointing at times when the statistics do not show much action. I'm fortunate that my colleagues …	but as an opportunity to learn. Those situations teach us what doesn't work and give us a chance to shift the message or the delivery to make it more of an impact.;4;5;4
My job as a whole is good. On a good day it can be fun yet tiring due to being on my feet anywhere from 5-10 hours. The majority of my colleagues are great people to be around. Having 3 section leaders (supervisors) makes life difficult at times especially when 2 of them feel they are more superior than the likes of me. Customers brighten the day with their chat and observations. On the whole I e…
It’s a balancing act. There are positives like a good team, and the knowledge I’m helping unwell people get well and get home. Their thanks makes the stress worthwhile. Managers are constrained by huge financial issues and have unrealistic expectations of what staff can do. Some days as a whole I love my job ( when things go well and the managers aren’t hassling and demanding the impossible) some…
I had a permanent position until last Christmas and I found that my job was taking over my life and I was neglecting my own family. I started to work for a Supply agency in January and although I feel exhausted each day and nervous when going to a new place	each day is different and I work hard but can then go home and spend quality time with my own family. I am therefore a lot happier than I was this time last year and I do like my job again. However	if I won the lottery	I would take early retirement! ;3;4;3
I enjoy my job altjougj i sometimes feel undervalued by my organisation. ;3;3;4
Generally	I am happy at work- I have quite a rewarding job (even though it is not in monetary terms) & can see how the changes implemented make a difference. It is frustrating sometimes as it is quite rigid & bureaucratic	but sometimes that can create challenges which makes it all more interesting. ;3;4;4
its a job	sometimes i feel underappreciated.;2;2;3
Over all I am very happy with my job	the work is fulfilling and I feel like I am making a difference. The only downside is that it feels like my supervisor does not want to be I the role she is.;4;4;4
Happy in my job but stressed with workload as other staff are off;3;4;4
Generally I enjoy my job we all pull together as a team most of the time	there's always someone to talk to if your having problems. We tend to be like a large work family. The only thing I'd say is how the main management look down on shop floor workers. Team leaders and supervisors are hardworking as is most of the staff. All in all I enjoy my job and the people I work with and the customers ;4;4;4
I feel dissatisfied with my job, it is not what I thought it was going to be. ;2;1;2
I love helping patients and that keeps me going through a stressful job. The management in my department is currently very poor and this makes the job a lot harder.;3;3;3
I enjoy going to work. I feel happy in my work. I feel valued. i would like to stay in bed some mornings but i dont dread going to work;4;4;4
I enjoy my job but feel that more and more is expected from a already overstretched service. I have lots of responsibility and the pressure to ensure a high level of care with few resources makes it stressful and busy. I have lots of skills and enjoy the challenges my job brings but worry that working too fast may cause mistakes to be made;4;3;2
I have only been in my current role for a couple of weeks. However I feel like I have a purpose at work. That my job matters and I make a difference. At the momet I like my job but I haven’t been there very long. ;3;4;4
I feel happy when I first arrive at work but as it’s retail customers can be very challenging. I often leave feeling drained and upset due to difficult and rude customers. On the days where everything goes smoothly I leave feeling happy and full of energy. I am happy in my job as I am currently switching roles this makes me like my job a lot better as a whole.;3;3;3
Basic starter job. Supportive to other collegues in order to allow the office to run.;3;3;3
I like my job. It is a bit more simplistic than I would like due to the corporate structure and policies. However	it pays well	which is a motivator	but it also allows me a good work life balance which is almost priceless.;4;4;4
I am happy with my job in that the work I do I throughly enjoy and I think I am good at and make a difference. What i am less happy with is the office politics and the stress of working with people who have something to prove. Luckily I work from home so can minimise the stress of office politics. I feel challenged and that I am doing goo when I am working and I'm happy with my job although the o…
Love my job	but can't take the constant bullying;1;3;2
Sometimes my job can be stressful as there is deadlines I need to reach but with the fast-paced work it keeps me occupied and busy making my shifts go quicker. ;3;3;3
I hate my job and am looking to change careers;1;1;1
i enjoy my job meating with people from all works of life;3;4;4
There is too much pressure and not enough trained staff to share the load. It's a place where you become a victim of your own success.;2;2;2
MY JOB IS MUNDANE	AND NOT WELL PAYING. MY JOB DOES NOT PAY FOR THE DUTIES I PERFORM;1;1;2
I enjoy my job	especially working with the public and the variety that ensures	but it is time-pressured and the are many admin tasks that need to be constantly done to ensure the smooth running of the service. Hence I would say that most of the time it's a great job	but it's also stressful and choked with red tape;3;3;3
I enjoy my work	I find great satisfaction in helping those that are unwell reach their full potential again. I do struggle with some team members due to their attitudes	however this is not the case with my supervisor. This means when I work with certain team members I am more unhappy at work & feel this influences my mood with patients. ;3;3;4
I think my job gives me a purpose of getting up in the morning. It gives me satisfaction of performing my daily tasks. The people are family orientated and the people at the work place really care about you. Most of the time I am happy at my job. Sometimes the customers make it unpleasant. I feel good when I am busy.;3;5;4
I really like my job because I can help to the customers if they needed and most of the times they are really lovely;4;5;4
I enjoy my work and what I do. Knowing it makes a difference to many people year after year is a bonus however I sometimes feel if I left tomorrow the company would believe they could replace me easily. However they are very backwards with the wages they offer for the work and roles they're done;3;3;4
I love my job it works around my family gives me some extra money at the end of the month and is an intense 2 hours.;4;5;5
My job is very diverse and no two days are the same. I work as part of a team and feel extremely valued and useful. I’m used as a sounding board when colleagues have things about their job on their mind. I’m a good listener and try to give an unbiased opinion.;4;5;5
I would not be able to live without work. I enjoy being at work but hate getting up for it. Once im there im fine and work hard. I could not just sit at home and do nothing. Work keeps me busy which i like;3;4;4
For me	work is just a way to earn money. I don't have any input into what I do	so I don't get a lot back from my job. At this time in my life	this is okay. I no longer feel that work is the most important part of my life. I used to	when I was younger	but no longer.;2;2;3
I sometimes feel overwhelmed with my job and need to ensure I'm on top of certain tasks	at the expense of the quality of my relationships with peers and staff. I like to be working but wish it was possible to work slightly fewer hours to improve my work/life balance. I feel I have a good overall pay and reward package for the job that I do and the hours I work. I sometimes don't feel confident in my abilities to do my job well.;2;3;3
some times i like my job	other times not really;3;3;3
I feel my uses are invaluable. I contribute to the working place;3;4;4
I feel extremely fulfilled by the work my organisation does. When I am frustrated with my work	it is because I do not have the opportunity to work on the projects I am most passionate about. Despite being very dissatisfied with the pay	I accept that it is a part of working in the sector that my organisation operates in. I do not work for the pay or for any other benefits	I work for this organisation because I believe in their values and their cause. ;3;4;4
As a whole I feel positively about my job. Sometimes I do not feel motivated when I wake up to go to work but when I think about it I enjoy what I do and I am lucky for that. When I am doing tasks I enjoy I feel confident and passionate and happy in my job. I do feel excited about certain aspects of my job too. But also my job does bring me down sometimes	for a number of reasons and many of these are beyond my control. Sometimes there are periods where it feels like you are fighting fire and never clear your desk	but other times it is less like that - so there can be a balance. ;3;3;4
I love my role and the people who work there, however they do take advantage of people quite often. They often get people doing roles above their paygrade for long lengths of time and then say it is "good experience" rather than giving them a promotion.;5;3;4
I enjoy the work I do	the rewards are great and I do not think I could improve on that. The people I work with are sensitive and friendly	they offer advice and share information and skills. I am supported by my supervisor	they listen and respond to problems. ;4;5;4
My role is challenging and rewarding. I have developed my skill set immensely whilst working at the school. There is great team spirit and everyone is happy to help each other in the differing roles we do.;4;5;5
Overall I love my job because it gives me a lot of freedom. The pay isn't great	but the nice people I work with and for	coupled with the freedom makes up for it. The only complaint I'd have is that currently don't have as many hours as I'd like	but I occasionally get more depending on the month. ;4;4;4
I enjoy certain elements of my job role and some of the people in the small team that I work	I often get irritated by people who do not have the same work ethic as myself ;3;4;3
I hate my job and I don’t like the people. Management is terrible ;1;1;1
I feel like I make a difference and I can't imagine doing another one where I would be much happier. I moan about it sometimes but I think that would be true of anywhere and in general I like it. ;3;5;4
I like parts of my job more than others I do feel respected in my job and my role, on occasion it is challenging and can be tough, Which is better because it gives me more forfillment. I have a good team which I work with every week. When it's busy it's better the time goes quicker. ;3;4;3
When I am working I generally feel bored	my work is quote repetitive. However	I am occasionally allowed to do something that I enjoy because it is different and challenges me. The company is a good company to work for	and the job was good whilst I was having children	but now I've finished having children	I want something more interesting. I like my job because of the people	mostly	and it's not a bad job to have	but am just bored of it now. ;3;2;2
I feel good when I am working as I love to do things properly and set myself tasks to get things done. I am happy with my job but it is not a job I love and I wish I had of followed my dream when I was younger. I am just happy that I am in a good job with stability and live comfortably although I do wish we had extra money for holidays etc. ;3;4;4
I generally enjoy my work. I like to be challenged and stimulated and my work does this. Of course there are bad days but overall I do enjoy my job.;3;5;4
My job is very stressful and a lot is asked of me daily	i like my job & have become comfortable working there as i've been there for many years	but i now i have taken on the role as a manager i am exhausted constantly;2;3;3
My job brings me pleasure although it is challenging. I am proud of what I do and I enjoy the teamwork.;4;5;4
I really enjoy my job as I get to make a difference to people's lives and the people I meet everyday are extraordinary. Working in healthcare is an amazing industry to work in and I always look forward to the day's challenges. The team I work with are hardworking and we all work together to provide the best care for our patients.;5;5;5
A very engaging and interesting position that's giving me time to grow and develop and prepare for a future career. I am very happy with the tasks I have to do which are often fun and interesting and rarely boring. I am very excited for the future prospects that this job should open for me. ;5;5;5
On days i hate it	on days i love it. If i could just do my job without the management i would loved it. I think about quitting regularly. ;3;3;3
I enjoy my job as it provides me challenging opportunities to solve complex issues;4;5;4
It is very important to the recovery of patients	but I feel like more could be done to improve the catering as a whole and more needs to be done about staff morale and how much support we are given.;3;3;3
I can very easily do the "day job" in the team, but am struggling to make the time to shake this off and focus on the the more managerial aspects, which is what the company pays me a premium to do;3;3;3
its ok	the hours are convenient	leave and flexi are good.;2;4;3
i like my job	i am good at it	my workmates are great and i get along with most. the upper management im not a fan of it. but the jobs okay	the peple im around often are okay. i just wish it was a little better paid. it is also close to me so no commute costs.;3;4;3
I am happy with my current role in my organisation. While it has been a recent move in my career that distances me from operations to more strategic and decision-making roles	I am content with what I do and I feel rewarded for it.;3;5;4
I enjoy the circumstances around the job that I hold	especially as it is of real noticeable benefit to the community	however I personally do not feel stretched by the position and can end up feeling rather bored. I don't dislike the surroundings	or my colleagues	however I can end up feeling like it is rather mundane. ;3;3;2
My job required me to develop a sales pattern to teach to others.I don't like it but	I just learned to tolerate it.;2;2;2
I hate my job i work hard but get no reward my manager dosent like me as im not a yes person he only hires or promotes females whom he has slept with or wants to sleep with and fires ones who dislike him i find it very hard to work at my place but i have bills and a damily i have no choice;1;1;1
I'm happy in my job but feel like it does not push me to my limits. I have skills I need to learn and have had to push myself and look outside of work.;2;3;4
I enjoy the work that i do	saving lives however do not appreciate my supervisors	or the company. I have the best colleague's. Do no want to do this job for the rest of my life;3;3;3
I struggle immensely with my job	but that is mainly due to my disability. which makes it almost unbearable. I didn't used to struggle and then enjoyed it more. I find that mentally it is not very challenging and that I am undervalued at an organisational level	but not necessarily by immediate management. I have a huge amount of pride and respect for the values and goals of the organisation	which is why I still work there	but realistically I don't think I have much longer left due to my own personal health issues. I get on ok with my colleagues but have always felt a little left out because I haven't formed any particularly strong bonds	despite being employed for 6 years. I feel as though my colleagues look down on me because of my health issues and time off	even though nobody has said anything directly.;3;2;3
I enjoy my job	I have a lot of autonomy in the tasks I take	although the pay is not often in the area I like	depending on my efficiency and bonuses and such. I get to work from home	which is somewhat important to me. All in all	I mostly like my job	I get to improve the way that I do it and gaining expertise is rewarding.;3;4;4
I am happy with my job almost all of the time. However being short staffed and busier than ever. Each week is more stressful than the last and I cannot see that changing any time soon. I love my job and worked hard to achieve the necessary qualifications needed for it. ;3;3;4
I feel challenged to find innovative solutions to the company objectives. This stimulates me in my job	and allows me to explore new ideas	and develop new skills. I am involved in different projects	and I feel I can always bring my contribution to the discussion;3;5;4
The work i do is important and carries alot of job satisfaction and through mmy job im happy and enjoy my work;3;5;5
I really enjoy my job in terms of the tasks that I perform - they are very varied. I also work part-time and my job allows me to work flexibly around bringing up my daughter. I do like my job very much but at the same time feel a bit unsettled due to departmental restructuring.;3;4;4
I feel happy with my job at the present time. I work within a great team	who all get on really well and work well together. I feel like I have job satisfaction. ;5;5;4
My work can be tiring	but overall I am happy with my job. I feel as if my work is important and essential in helping children with their education. Sometimes it can feel overwhelming	but overall it is positive.;4;4;4
I enjoy my job. I do not have any Sunday night panic about going to work on Monday. I have a very responsible position	working with public services and looking after vulnerable people	but this is very fulfilling. My supervisor is excellent. ;4;5;4
I throughly enjoy what I do. I am happy in my role at my current work place as it gives me a good work/life balance. I get the time to really make a difference and help people ;5;4;5
I have had many different jobs over my adult life	even working for myself after setting up my own company. This job isn't by far the easiest job I've ever had. I enjoy the day to day work	meeting new people	communicating with work colleagues etc. I enjoy going to work every day.;4;5;4
My job excites me and motivates me. I am challenged to try new things and effect change. I feel like what I do makes a difference. I do not think I am sufficiently remunerated which does cause me some frustration. But I work hard and I am respected. I am known for doing an excellent job ;4;4;5
I feel sometimes the day can get away from me when working due to the nature of the business	it takes me away sometim3s from my real work managing the team. I am happy with my work as a whole however distractions do get in the way.;3;3;4
When I am working	I am constantly thinking about the welfare of others. It can be tiring having to make constant risk assessments but I do it because I care. People generally appreciate the work I do and I find that very motivating - it is lovely hearing praise from members of the public. Some don't appreciate me though and that makes me hate my job sometimes. But on the whole	there are more good days than bad. ;3;3;3
I like many aspects of my job as it builds on previous experience but I also learn more. My role is varied which means I do not get bored and I am given chances to get involed in other tasks. I like tha I am trusted to get on with my work and that my ideas are listened to;4;4;4
I enjoy it but wish I had more time to spend on important	strategic projects compared to urgent but less important tasks. I would rather have a larger team. ;3;4;4
I think my job as a whole is rewarding and quite neccesary for good public health. It contributes to better health outcomes from young families and growing up. This makes me feel like I am contributing something invaluable to society	though the results may not be evident now	in the future they will be. So as a whole my job is useful and necessary. ;3;4;4
I ocassionally like my job. I swap and change tasks which i do in work	so one week i could be dealing with one aspect of the job and the next week it can be something completely different. It can be very time consuming/tiring as 97% of my job is computer based. I am sometimes happy in my work. However	we ocassionally run out of work to do	in those cases i think it's a waste of money and man power.;3;3;3
I am very lucky that I have found a job that I feel valued and welcomed I love the work I do and feel it makes a difference I enjoy going to work and feel positive about the day ahead;5;5;5
Cant wait every morning wakeup to go to work.;4;5;5
I enjoy my job and as I’ve been there over six years I’ve developed within my role. I enjoy being around my colleagues and I’m relatively happy in my work environment. Sometimes I find the role a little repetitive but I’m always finding new ways to develop and new things to learn. ;4;4;4
i feel meh about my job	it does not pay enough. it can be unfair allocation of shift patterns. i do not like my job i am currently looking for a new one. ;2;1;1
I enjoy my job when I have work to do but there isn't enough to fill a 12 hour day. Meaning there is quite a lot of down time in my role where I am constantly trying to find something to do. This makes the day go very slowly. ;2;3;3
I am very proud of my job role	and even though it is very demanding I find it rewarding.;4;5;4
I think that my job as a whole is just a means to an end. I do it simply to earn money to fund my personal and educational needs. I neither like nor dislike it.;3;2;3
i like my job, i think the company is brilliant to work for, but it can be a bit samey day to day ;4;4;4
I feel that my work is fulfilling	although emotionally and often intellectually challenging. It is varied and makes me a better person. ;4;5;4
I love my job and enjoy doing things for my patients x but i am ready to retire now. new staff (youngsters) have't got the same enthusiasm that i have and dont work to scale.;4;5;4
I like the job I'm doing	but I've got far too much to do. There are too many mistakes made by others that I have to rectivy. There's no consistency in the work environment and this makes it hard to get the right results. That's why I am not happy at my workplace.;3;2;2
I really enjoy my job because it makes a difference to people's lives. It is varied and full of the unexpected. I would love my job if I felt supported by the management team.;3;4;4
I like my job. I feel in control at work and that I run things effectively. I am satisfied with my work but want promotion. The people are nice there and most of the customers;3;5;4
I love the caring aspect of my job I'm a senior carer.Howeever I do not enjo my work as the moment due to pay cuts and work over load and a manager that is at best useless;2;3;2
I love my job, however I am quite new to the job, it is hard work, quite stressful and I have much to learn. I care about the people I care for. I am proud to be doing this job. I am proud to work for the company. I have great, supportive colleagues. ;3;5;5
I think I my work and my job involves giving too much of myself in what is actually a thankless task. It's a job with little resources which means that often my colleagues and I are stretched to breaking point. At the moment	I am unhappy with my job but I continue because I am in a position where I can make a real difference to peoples lives in some of their darkest times. When I am working I feel both physically and psychologically drained. ;2;1;2
I feel my current job is a means to an end. It is not my dream. The money is good and my colleagues are good people.;3;2;3
I enjoy helping others in my job and that's what I enjoy about my job. I get on well with my work colleagues so I enjoy the environment I work in;3;5;4
I have become uninterested in my job.;1;1;2
Lot flexibility to work when I want where I want;3;4;4
i dont feel valued in the workplace and dont feel im rewarded for the work i do;2;1;2
In today’s environment lack of resources and budget can be stressful ;2;2;3
The why behind my job motivates me. Unfortunately	personnel apathy erodes that confidence.;2;3;2
I feel somewhat dissatisfied at the moment as the job is quiet and I prefer to be busy. Also the work is not that interesting ;2;1;2
I enjoy the responsibilities of the role and it gives me a strong sense of purpose. When I am busy with my role I can easily lose focus of other things which can be quite relaxing in a way. Overall	I like my job.;3;4;4
I have worked for the company for 10 years and I have gone through a lot of changes	I feel that my current role no longer suits my skills ;2;2;2
I think that my job is good enough to be earning a small amount of money whilst studying	my coworkers are friendly and a see them outside of work as well	this generally keeps me happy at work and feeling good;3;4;4
I find my job a bit dull and boring as it is repetitive but I do it well. I take pride in keeping up to date and achieving targets. Because of the pay cap I feel underpaid which is demoralising. My work ethic however is always good and I turn up everyday and am rarely sick. ;3;2;2
Tiring but rewarding ;3;4;4
Can be split about my job. Days go from one extreme to another. Full on intense	all going right to all going wrong. Dependent on time of year	manager and position of company;3;3;3
I see my job as making a contribution to make my corner of the world better. I want to help people and enjoy forming relationships with my patients. I feel privileged to follow them on their personal journeys. I enjoy my job but am frustrated by the time constraints	often sacrificing g on apersan level to maintain standards. ;3;5;3
I am very happy with my job. I love support the learners and helping them to achieve. I feel like I am giving them a good start on their chosen career path. I do not like the organisation I work for as money is tight and cuts are being made which has a negative affect on the learners experience.;4;3;4
It is the same thing everyday with more jobs added on,less colleagues,more preassure to get jobs finished quicker. Only thing I would miss from working there is the colleagues. ;2;2;2
I try to feel happy at work	but not easy at times. I do not like my job a whole lot.;2;1;2
I love my job as a whole, however the pressures and the work load are forever increasing and there does not seem to be a great work/life balance due to this. This therefore creates negative feelings towards it as I do not feel that I ever "leave the office", and still there are not enough hours in the day to complete all the work expected.;2;2;4
My job pays the bills. I am fortunate enough to work with a lovely bunch of people who I trust and respect. Although the pay is not great	I get benefits like flexi time	an understanding	accommodating manager and a great work/life balance. But my passions lie elsewhere - as a second job I write travel articles for various different companies online	work which I've found off the back of a travel blog that I spend all my spare time managing and producing content for. My day job is so relaxed and relatively easy that it allows me the time and focus I need to maintain a second job successfully.;4;3;3
I feel my job isn’t a job, it’s a lifestyle. The quality of work is very high, but this comes at a cost. The job demands so much of you, your energy, your head-space, your time and commitment. It is rewarding but incredibly stressful and taxing. 12 hour days are not uncommon and clients (and supervisors) are incredibly demanding, often - by objective standards - unreasonably so. “Balancing” work …
So long as there are key aspects/ projects to focus on and progress with others, I love my work I can get frustrated if staff don't own their agreed actions and work on delivering what they agreed to;3;3;4
I hate my job. It’s not the job I was originally there to do and did not have a choice about going into the role. I do not enjoy the role. It makes me feel very lonely and depressed as I work alone;1;1;1
I love the nature of my job	I enjoy all aspects of my investigation work and making sure others are treated fairly. I can’t imagine leaving ;5;5;5
every day is different and I enjoy my job.... I get to meet different people every day and deal with a wide range of topics which is very engaging and interesting;5;5;4
I love my job but get frustrated that work load and staffing levels make the job impossible to do well. This is stressful and upsetting as I feel I am forced to do my work at a lower standard just to get things done;3;3;4
It keeps me busy and pays my bills. The only thing that keeps me there is my team of co-workers.;3;2;2
I am happily fulfilled because job satisfaction makes me joyful in my role;5;5;5
I really like my job and the work that I am given. My coworkers make my job even better.;5;5;5
I feel content and satisfied when I am working and knowing I am doing a good job and helping to improve people’s lives. I am mostly happy in my job. Things can get stressful and I can feel undervalued a lot of the time but when I look at the picture as a whole I feel proud of what I do.;4;4;4
I think my job is difficult and challenging but I would not have it any other way. I wish it would be easier to do my job but I wouldn't keep doing my job if it was easier. I feel satisfied and happy when I fix a client's problem and I have lots of support from my colleagues and bosses to make the difficult things easier. ;4;4;4
I a man happy in my work. I work well as part of a team where we support each other. ;4;5;4
I like the freedom my job affords me. My supervisor works remotely and I have only met him once. Overall he is useless	but the flip side is he leaves me alone. As long as I show up for my shift	I'm ok. The job is boring but easy work	I don't work nights or weekends	I don't bring work home and I'm not on call. At this point	it works for me.;3;2;3
Self-fulfilling	and helpful to the clients;3;4;4
I love my job	it can be challenging but worth it;4;5;5
My job is rewarding and fulfilling. I enjoy what I do every day.;4;5;5
I feel lucky to have my job although it isn't perfect. It allows me to make a reasonable compromise between practical concerns such as salary	flexible working and near-home location whilst also giving me challenging	interesting work where I can grow. In an ideal world I would work in a different sector / industry - with a slightly less commercial and more analytical bent.;3;4;4
It does not challenge me enough	and leaves me bored. The customers are rude leaving me longing to go home	and I feel I am a little wasted there as this is not the area I enjoy.;2;1;2
I really	really like the team I am on at work. The work tasks themselves are okay	but not super interesting to me--I don't feel all that excited or passionate about them. At the same time	however	I realize that it's work	and that sometimes work will just be a paycheck. As a whole	my job is pretty good. It's not very stressful for the most part	but a lot of times I feel like I'm using only a very small portion of my potential.;3;3;3
I get along with my colleagues and supervisors at work but despise the management. I do not feel happy getting up for work in the morning and all weekend dread going back on the Monday ;2;1;2
I think the job I currently have has too much pressure and responsibility for basically minimum wage. I feel I am stressed and overworked and come home every day exhausted mentally physically and emotionally. I hate the corporate policies and hierarchy and feel un supported by the organisation. My team whom I work with are supportive and understanding and its because of them my fellow colleagues …	she is very much a marter who does not practice what she preaches	she definitely does not have her teams back.No I do not like my job and in the new year I am looking for a complete career change maybe working for myself.;1;1;1
I really rnjoy my job. Im very busy and often due to working constantly with public get stressed but actually enjoy this !! I wish there wad more opportunities to pronotr. But am fairly happy to stay in this podition for now;4;4;4
Work is stressful at times but enjoyable when there is a good outcome I enjoy what I do but increasing degrees of documentation requirements take the edge off the enjoyment Would find it very difficult to do anything other than the job I do;3;4;4
I am happy when I am working	but the facilities are very limited to do the job correctly.;3;3;4
I am in a second career and it was not a strictly voluntary move in so far as I made a personal mistake unrelated to my work but my state does not allow a reversal even after 10years so my criminal history permanently decides my future. So	I am a trained biomed researching doing phone support. I have spent a number of years and jobs trying to adjust to working outside my field and I like my current job. I do driver logistics and it’s fairly rewarding. I like when people get their packages or I am able to help lost drivers	it makes me feel useful. However	I am already starting to grow bored because I have mastered their system and call handling and while I am hopeful of advancement I am not completely committed because it’s retail and who even really cares aside from the capitalists? I worked for academic research	it’s sure not for money but the rewards of discovery and the thrill of learning are so much more valuable to me. I’m thinking of this now and even as a remote	aloof person easily detached	the loss of my career and my passion still give me an actual emotional reaction and I can’t help this tear rolling down my face.;2;2;2
I love my job	it is very rewarding helping people. To see people recovering is fantastic. My job is the best job you could have. I help to improve quality of life.;5;5;5
i like my job	and feel valued by my collegues;4;5;4
I do a lot more work than people of the same grade so find that demoralising	it’s not helped by managers not agreeing with suggested improvements to workflows. However	my team are mostly good and my supervisor is excellent	probably as we’re close and share the same views On the company;3;3;4
i don’t 100% enjoy my job but it is doing something i enjoy the majority of the time. i would much rather stay at home with my daughter but i need to work to pay bills;3;2;2
Unhappy sometimes with work and constant changes in staff and location. Do not like as much as I used to. I enjoy the team interaction and helping others but are not given up to date training. I do not feel appreciated by supervisors;3;2;2
I like the job tasks that I have to do	with one or two exceptions - additions have been added to my role that are unpleasant and weren't part of the job when I was hired. I like my coworkers quite a bit	with one or two exceptions - and those exceptions	I don't mind as people	I just don't enjoy working with. I am underpaid for the work I do	which causes quite a bit of stress and saps my enjoyment some. ;2;2;3
My job is generally good and rewarding. However	there are times where there seem to be stresses from elsewhere in the company particularly in relation to the utilisation of my team. ;3;3;4
I would love my job if I was valued but I do not feel valued and it is a thankless job. The patients appreciate you but the nhs who you work for doesn’t ;2;3;2
I enjoy my job	I generally feel happy at work	I do not feel supported by my boss though;3;3;4
I like my job overall	although I get frustrated with the processes I have to go through. I feel like my job makes a difference and I have good work colleagues. I struggle with the computer side of my work as I find it draining to look at a computer all day.;3;3;3
I feel my job is fulfilling and stretches my natural abilities although I would like more variation in my role. I feel safe and secure in my job and well supported by my peers and supervisor.;3;4;4
My job involves interacting with customers all day long. I appreciate the moments when I am able to help a customer find something or answer a question they have. I'm lucky to have a really great supervisor who manages my department well	which makes it easier to do my job successfully.;3;5;4
I feel like my company lies to me about its future	which leads me to believe that I will soon be out of work.;3;1;1
I feel stressed but still like my job overall. I like to help people. I like to be competent. I like that I can leave my work at work	not having to worry about it at home. I have friendly coworkers. But I fear I am not good enough.;3;4;3
I am happy with my job. I have a great work-life balance. There's an excellent cultural environment with plenty of room to grow.;4;5;5
I really enjoy my job and have done for the last 8 years. However	we had 10 months of uncertainty when our roles were threatened with redundancy. The roles changed a lot after the consultation period	and while my job was safe	the role changed drastically. The last 12 months have been a period of adjustment	frustration	anger with no support from the higher manager. The basics of my job are something that keep me interested and immersed. The management appear to be hell-bent on lining their own nests rather than the practicalities facing adult social care.;4;2;2
I have nice job and great supervisor. I wish I could do more interesting things.;4;3;4
I get on with the tasks in hand.help when i can.keep my head down and soldier through tough times.try and make it fun without it controlling me.;3;2;3
As a whole, I think of my job as an important component in my life. I work at a technology company where we are always being challenged to learn new skills and technology so I think of my job as a way to learn new capabilities that I might not learn otherwise. I also view my job as a way to develop a professional network of co-workers and peers that have similar interests and skills. I like my jo…
I am happy in my job to the extent that I am making a huge difference to the lives of others around me but this process often leaves me feeling drained. I like my job sometimes and sometimes something will happen that reminds me why I work with the less able and more challenging people and then I love it! I like my job because I am surrounded by very supportive people and we all work great as one…
I am content with the work that I do and I am proud to be working for my company. I had very little training when I first got this job so I have had to learn a lot on my own. While I do get stressed with the workload	I hope to continue to have a successful career with this company.;3;4;4
i feel like I make a a change in some people life and enjoy when I can see my hard work is helping other I like my job when it means something other than just making money I like to be able to feel like people are getting what they need from my work;3;5;4
I do like my job although it can be quite repetitive at time. It is very interesting and differs from case to case. My.job is satisfying as I know that I have helped achieve the end result;4;4;4
I like the actual job	it is just my boss that I don't like. She gets stressed and takes it out on everyone else;3;3;4
Work has changed. It started out great. then my boss got into a weird family matter and things changed. It is no longer fun to go to work.;1;2;2
I have never been as happy as I am at the job that I have. I have worked at a lot of places	and been unhappy at most of them. My boss does not micro-manage	and I am given authority to make decisions without getting a lot of approvals. My teammates are also professional	and we consult with each other constantly. My company is fair with compensation	very fair with benefits	and realizes how valuable that we are. I have never been this happy professionally and it shows in my work.;5;5;5
I love my job! I work with a great group of people. ;5;5;5
I feel stressed because I want to do the best job possible.;3;2;2
I absolutely love my job and what I do - my clients make it all worthwhile. However	the organization itself does not value client care and are always penny pinching to the extreme. There is significant micromanaging and my supervisor has a business background rather than clinical background	which impacts the work environment negatively. I enjoy my co-workers I work with on a daily basis. The job is a high stress environment and there is no support from management. I love my career/job	I hate my organization.;4;3;3
I really enjoy my job. It is the perfect job for me right now as I gain more experience for a future career. ;4;5;5
As my jobs very repetitive	I feel myself getting consistently bored within my working environment where the only thing that makes me look forward to going to work is my colleagues more so than the job itself ;2;2;2
I like my job and am happy while I'm working	but it's not work that I'm incredibly passionate about	and I don't see myself doing this job going forward in the future.;2;3;3
I honestly love my job. It provides me a very decent salary	so I can live without worry	and have enough money after bills to do leisure things.;4;5;5
I like the teaching side of my job but hate the paperwork side and the pressure from my school.;3;3;3
I no longer feel valued by my organisation. We have recently gone through a restructure where we had to apply for our own jobs at a reduced salary and increased work load. Because of job cuts across the college I have had to take on other job roles as part of my job. I enjoy the teaching side but the paperwork and extra responsibilities mean that there is reduced work life balance. This is having…
I enjoy the day to day challenges of working in a busy environment and feel proud to do the work I do. I get a great deal of personal satisfaction and I love my job. I am happy in my work.;4;5;5
My job is fine	but the tasks involved are not particularly stimulating or rewarding	and don't better me as a worker or thoughtful person.;3;2;3
I feel happy and blessed to do the job I do	as it is related to children's education. When I work with young people I feel joyful	my day fulfills	and my life has a purpose. I do enjoy interacting with colleagues too even though sometimes could be frustrating when you see that some of them	don't have the common sense of doing simple things related to every day's life and respecting each-other. ;3;5;4
I find my job very rewarding and enjoy both the team I work with and the type of work I do ;4;5;4
When I was at school	I wanted to go into this industry	and I have never been disappointed. I've been very happy with this employer	and have only considered leaving once in the 12 years I've worked for them. My current manager is the best manager I've had. This role is the most engaging role I've held.;4;5;5
I enjoy the job I do. I feel as though I make a difference to the children I work with. The organisation/government has made far too many cuts to education, which has led to a lot of frustration among educators due to the lack of resources and support for children with additional needs. ;3;3;4
I don't dislike my job but do not want to stay in administration for the rest of my life. I want something more active;3;3;3
I like my job. I can usually get on with my work without any hassle. I have a close relationship with my work colleagues which helps immensely and we help each other out if it is needed.;4;4;4
I feel my job is important as I'm helping people at times of stress however I have been doing the same role for several years and I don't find the worl challenging.;3;3;3
I like my job and feel it is important to the organisation ;3;4;4
Overall. I am happy with my job. I enjoy going to work and being able to spend time socialising with friends. ;3;4;4
I love to get up in the morning and go to work. I was told this would only last a few months but I'm over a year in and still love it. I enjoy the challenge and being busy and learning new things. I enjoy being a part of my department which is a great place to work full of great people. ;5;5;5
It is difficult for me to approach members of the public and ask them about very personal issues but this is vital to the work and is giving me the chance to expand my skills which will ultimately benefit me in my career	research. ;3;4;4
I really like my job. We are over 100 staff and we all support each other both physically and emotionally. I very much like the ethos of my school.;4;5;5
On the whole, I enjoy my job. I enjoy the work I do, and I find it challenging and fulfilling. I'm also happy at work most of the time. ;3;5;4
I enjoy my job as I like to be busy. I get to grow other staff and that gives me satisfaction. I am however underpaid for what I do and that frustrates me.;2;3;3
I am happy with the job I do	I have a fantastic team and e work extremely well together especially at busy times;5;5;4
Find it very hard work when under pressure. I do like it sometimes just not very happy with it at the moment. ;3;2;2
I enjoy going into work. I work with a great team who always help each other.;4;5;4
I am quite happy with my job. I enjoy certain aspects however not entirely happy with my salary and some tasks;3;3;3
I like my job. I have to use my brain and I am learning new things every day. I am proud to work for the NHS however I find the constraints set down by top level executive managers are some what restricting. I work alone so I sometimes feel isolated and there is not enought time for the whole team to get together to discuss ideas or talk through work issues. . Some of my work mos repetitive and t…	I like learn2new things and challenging my brain to think.;3;3;4
I think of my job as one long soul crushing experience;1;1;1
I enjoy almost every aspect of my job because it is related to helping people. It is very dynamic and stressful but I like this too.;3;4;4
The hours suit me at the moment	but it is too easy there is no challenge. ;3;2;2
I really like my job as a whole	I like working with students and all staff members are so lovely. My only issue is the fact that the role is very underpaid however apart from that	I'm very happy;4;4;4
I feel in my job I am not treated as a human being but as a general dogs body. ;1;1;1
I feel awful in my job and dislike it very much. I have a very good team and enjoy working with them but a lack of management	poor organisation and a company that only cares about people at the top means the majority of us dislike the job intesely. A manager that cares more for figures and numbers on a screen rather than managing his team correctly adds to this. As well as the blatant disregard for employment law such as demanding employees work through their breaks and using the threat of less hours to get what he want…	and satisfactory but is let down wholly by poor management both in the shop and at head office. A company can afford 25 directors and a helicopter to carry them about the uk but they can't afford to give us paid breaks. ;1;1;1
I feel well supported in my work by colleagues and management	yet frustrated at the limitations put upon us by local government funding. My work is both rewarding and demanding. I love my job and find it so fulfilling.;4;4;4
I am good at my job and apply myself at all times but do not want to make a career out of what I do and looking to make a more fulfilling change ;4;2;3
I love my job and enjoy helping patients but feel completely undervalued by the management and disrespected by the organisation as a wgole;4;3;3
I only work weekends at the supermarket but it’s a busy store I like to keep busy I get the same customers coming to my till I like talking to them and helping them with the shopping I’ve worked there for 10 yrs now and love working there ;4;5;5
It is a good service to the community.;3;4;4
I am stimulated and stretched by my job. It is challenging and satisfying but at times I feel overstretched intellectually and I find balancing my different roles can be a challenge. ;3;3;4
I am happy in my role as I know it is a stepping stone in making my end career goal happen. As long as the progression and promotions keep happening I believe I will still/mostly be happy in my role for a long time to come.;4;4;4
I like my job. I do however get frustrated when not all people work as hard as me. ;3;3;4
I really like my job. It is rewarding	I get to deal with different people every day. Every case I deal with is different so I never get bored. It is varied work with different tasks every day.;4;5;5
I love the work that I do (teacher with management responsibility) but dislike the school and its ethos;3;3;4
I feel proud of the work I do. I am a police officer and help others by investigating crime. I act professionally throughout and enjoy being busy;4;5;4
i like my job	it pays all my bills and allows me to also have a social life as the hours are flexible	i feel happy when i am working	i have lots of friends and enjoy what i do;4;4;5
At the moment I'm not totally happy with my job	I am alright when working as I know I'm earning money and I quite like some aspects of my job. I do not see my current job as a career though and often feel like I should be	or could be	in a better job due to my qualifications. Some tasks I do at work I find brain numbing	I often find myself bored and watching the clock. I am happiest in my job when helping other people.;3;2;2
My job is intensive and requires dedication	but is very rewarding and satisfying. Working can be stressful	but on the whole I am happy at work	enjoy the job	and wouldn't do anything else.;4;5;4
My job is the best job I've had it's very suited to me. I get on well with my colleagues and my supervisor.;4;5;5
A bit isolating but very interesting. Doesn't pay enough to make a comfortable living though.;3;3;3
I am very happy when I am working. It is fulfilling work that helps a lot of different people	and I enjoy that I am able to find unique solutions to their problems.;4;5;5
I feel really good when I am working as I'm making a difference with volunteers and community clubs to offer increase opportunities to play badminton for children	teenagers and adults. I work with clubs to be sustainable and build a player and coaching pathway that will look to have a strong beginner class through to elite level. I also love working with clubs who are just about leisure and just want to play	my job is great as I work with all types of clubs. I'm happy with my job and I really like my job.;4;5;5
My contract with the company is almost finished	so currently finishing the final report. Overall I have days with high productivity or with low joy;3;2;2
My job could be a very nice job, but some of the people I work with are not suited to the role and it affects my working life. I can feel very stressed and anxious due to assertive individuals who think they know best. I am happy in my job when I am left alone to complete it. I am OK with my job if my manager steps in, but do not enjoy my job if another colleague who is not my manager steps in. I…
I feel that I am helping my other colleagues by trying to take the pressure off them. I like this job as my colleagues are very thankful to have me there to help them;3;5;4
I really do enjoy my job, but I feel like I am not trusted in my role as much as I should be. I would like to have more access to the systems I use to allow me to complete my job more efficiently. Sadly the managers will not allow this at the moment. I wouldn't mind if they could give me a good reason about why I can not have the access, but they avoid answering the question. I really enjoy the p…
I feel that I am helping people at work, I am happy doing the job that I do but I need to do a lot of weekend and out of hours work which does work well for My family but I feel like I miss out on things sometimes because of my hours ;3;3;3
I feel the work I do is worthwhile and stimulating which leads to a sense of satisfaction with my career.;3;5;4
It pays well so I stick with it;3;2;2
i am happier now that I have changed roles and away from certain people;3;4;3
I can live with it but I'm ready for a new challenge;3;2;3
I find my job very stressful, mainly due to not being able to do the job as well as I would like due to having too much to do at one time and a lack of resources. When you are caring for people experiencing a stressful time themselves it is a very difficult environment to work in when you know that the work you are doing is not ideal and can put them at additional risk. It also feels like managem…
I feel that I undertake am essential role and that my job is extremely purposeful. It presents challenges to me but I feel that I am able to meet them and have both the ability and support from others to develop my skills to meet the requirements of my role. I enjoy my job and feel fulfilled by my daily work.;3;5;4
I am not happy in my current job. There are no opportunities for promotion and I am actively seeking new employment;3;1;2
I enjoy my actual job and building relationships with service managers	I feel confident in what I am doing and know where to go and who to speak to if there is something I am unsure about. There are elements of my role that I do not enjoy i.e. line management of two employees and feel frustrated by the lack of support from my manager in dealing with this.;3;3;4
The hours are really good. I am good at what I do and it comes easy to me but others would struggle. Once I'm there I'm happy but I wouldn't choose to work.if I didn't have to;3;3;3
I have recently starting at this job Ive been there for 2 months. When I am working I am happy and if doesn't feel like work	it is challenging but enjoyable. It's something new Ive been looking forward too as it's a career change and foot in the door to other jobs & goals. ;3;4;4
I love my job i work in the travel industry which is fantastic;4;5;5
My job is in education and I feel I am doing an important job and feel like I am making a difference in young peoples lives. I feel valued by my employer and society and I am proud to do my job. I only work part time	but wish I could work full time in my role	but there arent the hours available. ;4;5;4
I am passionate about my job and strive to provide the best possible service to our customers. ;4;5;5
It's okay - I enjoy my job and helping others but sometimes it seems pointless.;3;3;3
I do enjoy working in my place of work even the jobs are stressful. I love facing challenges from jobs as it could build up skills to work effectively and efficiently. Even though I am not pleased with my current salary	I am still happy with my job or task given to me as the important thing that makes me happy is my skills improving.;3;5;4
Im very happy with my job although the work load is quite a lot. ;4;5;5
I do really like my job and I want to excel in my field. I however do feel sometimes that there isn't much opportunity to go up the ladder. I am happy with my job and I'm always willing to go the extra mile when it comes to getting the task completed.;4;4;4
I have been in mu current job for 15 years	over the years the role has changed somewhat and it can be very challenging however I get great sense of achievement helping and supporting clients and I believe I get the support to do that. I have a great work/life balance and my superior understands that I have commitments outside of work. I love my job however as with any job I have days where I am fed up however on the whole I am happy with …
When I am working it is a fully immersive experience. It demands a great deal of mental and emotional stamina as the workload is so intense there is no time to slip. It is very satisfying seeing change in learning behaviours and to see 'light bulb' moments. It's great developing close relationships with pupils and, over time, with families as their children progress through the years. Having said…
i work in a warehouse at night so the work is the same every shift. its not hard but its in a chilled environment so can be tiring. i am well paid but do unsocial hours. overall the work is easy and i have a good team around me. management however is often poor and we have to look out for ourselves. i have no complaints.;3;3;3
Overall I am very unhappy with my job. I do not enjoy work and openly dread the start of each shift. These feelings are intensified by other members of staff who feel similarly. When I am working	I feel undervalued and taken for granted as I tend to contribute more to the workplace and productivity than others. ;1;1;1
I am passionate about the work of my team in particular. I feel I do an important job and am proud to work for my organisation although I do feel given I have been on a pay freeze since 2013	that the government does not value my department	which does affect morale;4;4;4
I am not happy with my job	it is boring and very stressfull!! I am actively seeking new work;1;1;1
I feel as though I don't have a voice and have never worked anywhere where the distribution of work is so unfair throughout the team. When I try to speak to my manager about it I am basically told to stop complaining and get on with the job. I am good at my job	I learnt fast and I am one of the most accomplished on the team but this seems to be an excuse to give me more work than anyone else for the same pay. I feel powerless when I am working. I am not happy with my job	although I do like my job.;2;1;2
My job is important and I feel as though I sometimes help people greatly but I do not feel as though I want to stay in this job for many years. I have been there 6 months and have seen the good and bad sides already. I would be happier dealing with matters to do with finance or paperwork rather than directly with people's lives. It feels very pressured ;2;3;2
I enjoy my work however it could be improved with better leadership from both supervisor and company senior management. ;3;3;4
I enjoy the work overall, however, cuts in staffing make the work difficult. Resources to get additional support and funding for SEN children is few and far between. I feel as support staff I get shit on a fair amount and expected to do far more than I am paid for.;2;3;3
There are elements of the job that mean i am over stretched	it is a remote role supporting 23 different stores online operations. it can be very rewarding supporting them	with the benefits of working my own diary which helps with a work-life balance. having said that	there is the element of them trying to reduce resource ending up with myself ending up with more work than i can handle	leading to prioritising certain tasks over others.;3;3;3
Whilst I enjoy helping people in their time of need	colleagues and the overall organisation ruin the job. ;2;3;1
I have recently moved roles and have left my old team and have been promoted. My new boss doesn’t understand my sector-which is fine as I have the authority to make decisions and can do what I want. However there is lack of support and I have to spend a lot of time educating my seniors	developing my juniors (when they’ve had no development prior to me joining) and showcasing that my department is beneficial to the company. At the moment I find it a challenge I want to get my teeth into	but if it continues like this for another year i believe my motivation will wane. ;3;3;3
If our manager listened to us things would be better;2;2;3
I like my job very much. I feel very fortunate to be working there. It is a respectful environment, and having come from a highly stressful and disrespectful work environment in my previous job, I appreciate my current situation all the more. Sometimes I struggle with concentration but that is not a reflection on the job itself, and when I am "in the zone" I am extremely productive and time flies…
It is a rewarding yet challenging job being a special educational needs teacher. You need a good team around you both co-workers and managers. ;4;4;4
I m happy with my job	but also hardworking but I like it .;4;4;4
I love my job it is very busy and challenging. When I am working I feel mostly happy even though I do get stressed at times. This is mostly due to outside pressure;4;4;5
I like my job as a whole. It challenges me and the variety is enough to sustain my interest. Whilst line management is not that present I am given a great deal of autonomy to carry out the work. The remuneration is too low for the work carried out. ;3;3;4
I really enjoy my job. I've never found a place like this before where I actually constantly feel like I'm challenged but to an extent where I'm perfectly capable of doing the work to a great standard. I also feel like I'm appreciated at work.;4;5;5
I enjoy my role	I strive to find better ways of working and am open to the current constant change even though it means learning new ways of working;3;4;4
My job used to be great since the new manager has come moral has dropped and favouritism has taken place. People in the team are unhappy and demotivated;2;2;2
I am happy at work as I have a supportive team	an enjoyable job working with children in a creative and fun atmosphere. I enjoy going to work	feel very lucky that I have a lot of holidays off work and dont work alot of weekends or have to do overtime. My work life balance is quite good. ;4;5;5
I like my job. I like working with my colleagues.i take pride in my work and sometimes do more than expected.;4;5;4
I enjoy my job. I feel successful when I can assist others in achieving their potential.;4;5;4
its ok for what I do and what I get paid	could be worse. enjoy working with my collegues;3;4;3
There is a lot of different things I need to do and I enjoy learning new things all the time. I deal with lots of different people and most are very helpful. I love what I do.;5;5;5
I love my job. It is interesting and it suits my needs. I left my job of 25 years and started this job in February and so far it is ideal for me.;5;5;5
I enjoy the work I do;4;4;4
I do like my job but as I have to travel several miles I find I am tired a lot because of it. I have difficulty concentrating and my performance suffers as a result ;3;3;3
My job is rewarding because I deliver to customers and being on time is key for me. I like to get the jobs done as quick as possible to ease my working day. The job is satisfactory and I don’t have to work weekends so I am happy at the moment ;3;4;4
I feel happy with the job I do	I provide excellent service to my customers. But I feel undervalued by my company who took 8 months to give me a 5p pay rise. ;3;3;4
I love my job and my line of work because it is well suited to my personality and give me a great deal of autonomy.;4;5;5
I am happy when I am doing my job. I feel proud of the work that I do and immerse myself in my job. So much so I often find it difficult to switch off particularly at night.;4;5;4
I love my job as a TA but I'm more of a floater so the tasks can be boring and monotonous. I'm happy with my hrs but would like more of a challenge. Working in a school works well with my personally as I have children.;4;4;3
I enjoy my job as it helps people. When I am working I enjoy engaging with patients. I am mostly always happy at work. I like my job but feel if I was allowed to implement some changes it could be even better.;3;4;4
I have been happier with it in the past	I am currently feeling in a bit of a rut with it and so not enjoying it as much;2;2;2
I mostly enjoy my job as it is varied and interesting. It can be extremely busy and there's alot to do but my managers are approachable and I feel able to talk to them if there is a problem. The team I work with are friendly and there is a good atmosphere in the office. There have been not to great times at work though	particularly when we have been through re-structures.;4;4;4
I'm happy with the people I work with. The job itself isn't stretching my brain but it fits with my personal life. ;3;4;3
At my job I feel well-respected	and I always exceed expectations of performance. I am closely bonded with several of my co-workers	and it is a laid-back atmosphere in which I am not stressed by outside factors while I complete my work. I have a great deal of autonomy - which is rare for my position type - in which I am trusted to accomplish any task that needs attention.;5;5;4
I love my job and the team I work with every day is a new challenge;4;5;5
There are elements of the job which I find really interesting; getting to work with, digitise & conserve documents which are hundreds if years old. Elements are also repetitive, such as scanning and photographing thousands of archival items. Pay is poor, some of the managers create stress in their daily interactions with staff. Its not the best job, its not the worst.;3;3;3
I am happy with my job	it is very interesting and varied. I could be doing totally different things everyday. My colleagues are mostly highly intelligent and capable of interesting conversation and ideas. The company I work for are a market leader and I enjoy working for them;4;5;5
I am happy with my job just sometimes I would like a bit more variety ;3;3;4
I feel happy when I am working	I feel like I have helped someone and made a difference to their life. I enjoy going to work and working with my colleagues. My working pattern means I have my evenings and weekends to myself ;3;5;4
i am happy with my job	really enjoy it;4;5;5
I've worked at my job for 23 years it's been great seeing me through being a student to being a mum where they have accommodated my change of hours. I do like my job and am generally happy in my work ;4;4;4
I like my job and find that it is busy and fulfilling	and also requires me to put it a lot of hard work and effort.;3;4;4
I enjoy my job & the challenges it entails on a daily basis	however I feel undervalued & under appreciated by my supervisors.;3;3;3
its ok but I could do better;2;3;3
I enjoy my work	I’m happy with who I work for and who I work with. My job is satisfying and fulfilling ;4;5;5
Confusing systems in place. Understand guidance but not the processes involved. Unable to give correct and concise answers to customers. I am very happy with my team. We work together effectively and i know support is there.;3;3;3
I like my job I enjoy helping customers. Sometimes it can be repetative most of the time I am happy at work. ;3;4;4
Taking care of vulnerable people and helping them live fulfilling lives makes me feel like I am making a difference and gives me something to get out of bed for. It's not a job you can leave at the door or easily move on from which is a lot of pressure but also creates a lot of joy for me. Seeing the difference I am making for individuals who have been in poor or inadequate environments if reward…
I feel I make a valid contribution to the lives of others and that pleases me.;4;4;4
I am happy with my job but would like to be busier. the workplace is very hot and stuffy and so it is hard to find that energy ;3;3;3
I enjoy the work I do	it can be rewarding	stressful and challenging all at the same time. I have a good team of colleagues and we all pull together to make each other's lives easier on a daily basis. I sometimes think of doing something different but don't think I can ever leave by my own choice. ;4;4;4
I am happy in my work and enjoy it;3;5;5
I feel ok about my job although workload has increased significantly which has caused me additional stress. ;2;3;3
I love most of the aspects of my job. It can be very fulfilling at its core. In recent years, paperwork, unrealistic government and management attainments and red tape constraints have changed the job so I hardly recognise it now. It is still a rewarding job and my pay is good but finding satisfaction, let alone happiness, is becoming harder every day. Working with a direct supervisor whose agend…
when at work i feel bored not given enough to do it gives too much time to think and time pasts to slow;2;1;2
my job as a whole is very satisfying however it is frustrating when I am doing the job of my supervisor because she doesn't do it herself.;3;3;4
I often feel frustrated by the unenlightened view of technology in our organisation. I feel this is due to the age group of the senior management. I feel they have a weak understanding of the changes they implement in the organisation with very little perspective	no open evaluation or lessons learned processes. Hence my day to day frustration with my organisation.;2;2;2
I feel I am unappreciated	I work hard and rarely get recognised	I do a job well so I am given more work	I go above and beyond	I do far more than I am paid for. I enjoy the job but I am bitter.;2;1;2
I am happy at my job for the first time in 3 years. I enjoy going to work and like my colleagues	there is the perfect balance of fun and professionalism. I feel like I am listened to by my manager and colleagues alike. The job is rewarding but as it is a form of recruitment there are times when it can be frustrating.;4;4;4
My job lacks responsibility or opportunity for further training it is full and unengaging.;2;1;2
I am extremely proud of the work I do and think I do it very well but I don't enjoy how hard and tiring it is and the people I work with are difficult to work with. ;3;3;3
I have only been there for a few months so a lot of it is still new. I like it when I am learning new things or solving complex problems. Some tasks are repetitive or less interesting which makes me feel bored. But overall I like my job and my team. ;3;3;4
There are parts of my role that definitely make me feel happy and proud of my job. What makes me unhappy - stress, heavy workload, lack of appreciation. I like working as a team.;3;3;3
I'm neither happy nor unhappy with my job. I don't particularly feel successful at it but I do know I have it in me (what it takes to be good at it). I wish i was more focused so that I can move forward but currently it feels like i am stuck at it.;3;2;3
The company as a whole isn't bad to work for but the amount of work expected from peoplenfiven the amount of staff is often unreasonable. Endless empty promises are made to try and get more out of you.;2;2;2
I really enjoy my job	I’m proud of my role and love to support and develop people on a daily basis. The company as a whole are very good and have excellent staff benefits which are useful	I do however wish my supervisor was supportive	social	less self centred and gave praise ;4;3;4
I absolutely love my job. I love that I make a big difference to peoples lives and I love caring for others and helping them as much as possible. I would never think about a career change as i love my job so much.;5;5;5
My job has changed its description based on former	inept executive members. My job is now two full time jobs and it's slowly destroying my work ethic and moral compass ;2;1;1
At the moment I like my job and although it's demanding and at times overwhelming	I feel like I can make a difference and try to improve my company.;3;4;4
As a whole	the company has built a environment that excels above many places I've heard of. The supervisors do a good job of placing trust in the employees which in turn brings the supervisors respect and it's just a cycle of positivity at work. Give others respect and you receive respect. I am happy to work at Best Buy because the atmosphere is not ever negative for the most part.;3;5;4
I feel useful when I am at my job in the library. I am happy with my job because we provide so many resources to the community free of charge. I love my job	because I work with a lot of like-minded.;4;5;5
I am satisfied with my job given my present state in life.;4;4;4
I often find my job stressful as we are frequently short staffed so we are having to cover other departments so I can't get as much work done. When we have staff I do actually enjoy my job and I like the people I work with. ;3;3;3
I feel my job uses my skills ad expertise and I find that very rewarding. ;4;5;4
