# Supplementary material for: The promise of open survey questions—The validation of text-based job satisfaction measures
Source: PLoS One. 2019 Dec 26;14(12):e0226408. doi: 10.1371/journal.pone.0226408 (PMC6932814; doi:10.1371/journal.pone.0226408)
Supplement: S1 Dataset — (titled [Data_PromiseOfOpenQuestions.zip]). (ZIP) [file pone.0226408.s003.zip › Data_PromiseOfOpenQuestions/Wave 1/Semi Open Ratings_w1.csv]

Semi1	Rating_rat1_semi1	Rating_rat2_semi1	Rating_rat3_semi1	Semi2	Rating_rat1_semi2	Rating_rat2_semi2	Rating_rat3_semi2	Semi3	Rating_rat1_semi3	Rating_rat2_semi3	Rating_rat3_semi3	Semi4	Rating_rat1_semi4	Rating_rat2_semi4	Rating_rat3_semi4	Semi5	Rating_rat1_semi5	Rating_rat2_semi5	Rating_rat3_semi5	Rating_rat1_semi_overall	Rating_rat2_semi_overall	Rating_rat3_semi_overall
rewarding	4	4	4	stressful	2	2	2	demanding	3	2	2	intensive	3	4	3	ever-changing	4	4	3	3	3	3
Challenging	3	4	5	Fulfilling	4	5	4	Remote	3	2	2	Difficult	2	2	2	Sizeable	3	3	2	3	3	3
Varied	4	5	4	Busy	3	4	3	Interesting	4	5	4	Pressured	2	2	3	Complex	3	4	3	3	4	3
Motivating	4	5	5	Inspiring	5	5	5	Exciting	4	5	5									5	5	5
Challenging	4	5	5	Interesting	4	5	4	Rewarding	4	5	4									4	5	4
Hard	3	2	3	Stressful	2	2	2	Rewarding	4	4	4									3	3	3
rewarding	4	4	4	worthwhile	4	4	4	diverse	4	4	4	fascinating	4	5	5	life-enhancing	5	5	5	4	4	5
Busy	4	4	3	Fun	4	5	4	Exciting	4	5	5	Happy	5	5	4	Worthy	4	5	4	4	5	4
Uninspiring	2	1	2	Unsettling	1	1	2	Stressful	2	2	2									2	2	2
Patients care	3	3	3	Health and safety	3	3	3	Audits	3	3	3	Team	3	3	3	Admin	3	3	3	3	3	3
Busy	3	4	3	Overwhelming	3	4	4	Rewarding	4	4	4									3	4	4
inspiring	5	5	5	fun	4	5	4	challenging	4	4	5	unpredictable	4	4	2	exhausting	3	2	2	4	4	4
Content	4	4	4	Satisfied	4	4	4	Normal	3	3	3									4	3	4
Important	3	5	4	Rewarding	4	5	4	Happy	5	5	5									4	5	4
underpaid	2	1	2	undervalued	2	1	1	wasted	1	1	1	disillusioned	1	1	1	sad	1	1	1	1	1	1
frustrating	2	1	1	boring	2	1	2	stressful	2	1	2	menial	3	2	4	worthwhile	3	4	4	2	2	2
Rewarding	4	4	4	Satisfying	4	4	4	Interesting	4	4	4	Motivating	4	4						4	4	4
Rewarding	4	4	4	Stressful	3	2	3	Demanding	3	2	2	Difficult	3	1	3	Holidays	3	4	3	3	3	3
Busy	4	2	2	Stressful	3	2	2	Rewarding	4	4	4	Challenging	4	4	3	Emotional	3	4	3	4	3	3
Challenging	4	4	4	Stressful	3	2	2	Engaging	4	4	4	Exhausting	3	2	2	Demanding	3	2	2	3	3	3
Demanding	3	4	2	Flexible	4	5	4	Considerate	4	5	4	Reliable	4	5	4	Friendly	3	5	4	3	5	4
Busy	4	4	3	Fun	4	5	4	Tiring	3	2	2	Exciting	4	4	4	Various	3	3	4	3	3	4
Important	3	4	4	Effective	3	4	4	Spportive	3	4	4									3	4	4
Tough	2	2	2	Busy	2	2	2	Underappreciated	2	1	1									2	2	2
Hardwork	3	4	3	rewarding	4	4	4	exhausting	2	2	1	enjoyable	4	4	3	time consuming	3	2	3	3	3	3
Helpful	3	4	4	Challenging	4	5	4	Social	4	4	4	Worthy	3	5	4	Satisfying	4	5	4	4		4
Inspiring	4	5	5	Fullfilling	4	5	4	Interesting	4	4	4	Stressful	4	2	3	Busy	3	2	3	4	4	4
Hard	3	2	3	Fulfilling	4	5	4	time consuming	3	1	3									3	3	3
great	4	5	5	fine	4	5	4	good	4	4	4	awesome	4	5	5	pleasure	4	5	5	4	5	5
long hour	2	2	3	shopping	3	3	3	customers	3	3	3									3	2	3
rewarding	4	4	4	interesting	4	4	4	taxing	3	2	3	engaging	4	2	3	easy	3		3	4	3	4
exciting	4		5	interesting	4		4	rewarding	4		4									4		4
Busy	4	4	3	Rewarding	4	4	4	Tiring	3	2	2	Fun	4	4						4	3	3
Important	3	4	4	Transformative	4	3	3	Conflicting	3	2	2	Exciting	4	4	4	Meaningful	4	5	4	4	4	4
Helpful	3	5	4	Supportive	3	5	4	Useful	3	4	4									3	5	4
Colourful	4	4	4	Bright	4	4	4	Warm	4	4	4	Light	4	4	4	Big	3	4	4	4	4	4
Rewarding	4	4	4	Exhausting	3	2	1	Challenging	4	5	4									4	4	3
Caring	4	4	4	Rewarding	4	4	4	Helpful	3	4	4	Empathetic	4	4	4	Worthwhile	4	5	4	4	4	4
established	3	4	3	responsible	3	4	4	hard	2	2	2	risk	2	2						2	3	3
Varied	4	4	4	Involving	4	5	3	Rewarding	4	4	4	Stimulating	4	5	4	Progressive	4	4	4	4	4	4
Routine	2	2	2	Boring	2	1	2	Untaxing	2	1	2									2	1	2
Boring	2	1	2	Repetitive	1	2	2	Outdated	1	1	2	Dull	1	2	4	Flexible	4	3	4	2	2	2
varied	4	4	4	cultural	4	4	3	challenging	4	5	4	different	4	4						4	4	4
demoralised	1	1	1	overworked	1	1	1	tiring	2	1	2									1	1	1
stressfull	1	2	2	demotivating	1	1	1	lonely	1	1	2	unrewarding	1	1	2	demanding	1	2	2	1	2	2
Happy	5	5	5	Challenging	4	5	5	Content	4	4	4	Enthusiastic	4	5	3	Willing	4	4	3	4	5	4
Undervalued	2	1	2	Stressful	2	2	2	Emotional	2	2	3	Frustrating	2	1	2	Office politics	1	2	2	2	2	2
Creative	4	4	4	Engaging	4	5	4	Fun	4	5	4	Stimulating	4	5	4	Interesting	4	4	4	4	5	4
Worthwhile	4	4	4	Monotonous	2	2	2	Easy	2	2	3									3	3	3
help	3	4	3	support	3	4	3	campaign	3	3	3									3	4	3
Relaxed	3	4	3	Calm	3	4	3	Honest	3	4	3									3	4	3
Frustrated	2	1	1	Waiting	2	2	2	Lonely	1	1	2	Friendship	3	4	3	Rudderless	2	1	3	2	1	2
easy	3	4	4	stress-free	4	5	4	fun	4	5	4	enjoyable	4	5	4	freedom	4	4	4	4	5	4
boring	2	2	2	stressful	2	2	2	bullied	1	1	1	sad	1	1	1	horrible	1	1	1	1	1	1
Effectiveness	3	4	3	Routine	3	2	3	Chaos	1	2	2	Strict	3	2	1	Frustrating	2	1	1	2	2	2
Rubbish	1	1	1	Poor management	1	1	2	Same	3	2	2	Poor technology	2	1	1	Hate	1	1	1	2	1	1
Relaxed	3	5	4	Funny	4	4	4	Busy	3	4	3	Intense	3	5	5	Happy	5	5	5	4	5	4
Worthwhile	4	5	4	Interesting	4	4	4	Challenging	4	5	5	Steady	3	4	4	Secure	3	4	4	4	4	4
Rewarding	4	4	4	Proud	4	5	5	Happy	5	5	5	Satisfied	4	5	4	Progress	4	5	4	4	5	5
Challenging	4	5	4	Rewarding	4	4	4	Emotional	3	4	3	Thought provoking	4	4						4	4	4
Fulfilling	4	4	4	Pleasant	4	4	4	Challenging	4	5	5	Exciting	4	5	4	Rewarding	4	4	4	4	4	4
Busy	3	4	3	Social	3	4	3	Challenging	4	5	5	Enjoyable	4	4	3	repetitive	2	2	3	3	4	4
DEMANDING	3	2	2	BUSY	3	2	2	STRESSFUL	2	2	2	TIRING	2	2	1	FRUSTRATING	2	1	1	2	1	2
Exciting	4	5	5	Intense	3	4	4	Stressful	3	4	3	Rewarding	4	4						4	4	4
fun	5	4	4	hard working	4	4	3	spirted	3	4	4	atmosphere	3	4						3	4	3
Fast	3	4	3	Busy	3	4	3	Stressful	3	3	2	Caring	4	4						3	4	3
Boring	2	2	2	Slow	2	2	2	Lonley	1	2	1									2	2	2
Friendly	4	4	4	Motivating	3	4	5	Frustrating	3	2	1	Difficult	3	2	4	Worthwhile	4	4	4	3	3	3
Unchallenging	2	1	1	Average	2	2	2	Unappreciated	1	1	1									2	1	1
long	1	1	2	boring	1	1	1	never ending	1	1	1									1	1	1
Easy	3	4	3	Calm	3	4	3	Complicated	3	4	2	Hectic	3	4	3	Busy	3	4	3	3	4	3
rewarding	4	4	4	caring	4	5	4	nuturing	4	5	4	enduring	3	4	2	demanding	3	4	2	4	4	3
Challenging	3	4	5	Tiring	3	2	2	Complex	3	2	3	Pressurised	3	2	3	Technical	3	2	3	3	2	3
Help people	3	4	3	Individual work	3	4	3	Teamwork	3	4	3									3	4	3
interesting	4	4	4	cleaning	3	4	3	friendly	4	4	4									4	4	4
technical	3	4	3	challenging	4	5	4	enjoyable	4	5	4	variable	4	5	3	unpredictable	4	4	3	4	4	4
Purpose	4	5	3	Helpful	4	4	4	Caring	4	4	4	Demanding	3	4	4	Worthwhile	4	5	4	4	4	4
Challenging	4	4	5	worthwhile	4	4	4	difficult	3	2	3									4	3	4
Dull	2	2	2	Helpful	3	4	4	Repetitive	2	2	2	Tedious	2	2						2	2	2
over worked	1	1	1	under paid	1	1	2	confused	1	1	3	tired	2	1	2	engrossed	2	1	2	1	1	2
Boring	2	1	2	Tedious	2	1	1	Helpful	3	4	4	Rewarding	3	4	2	Restrained	3	1	2	3	2	2
getting things done on time	2	2	3	can do better	2	2	3	benifits	3	4	3									2	3	3
Underpaid	2	1	2	Rewarding	3	4	4	Stressful	2	2	2	Hard	2	2	5	challenging	2	2	5	2	2	3
contentment	4	4	4	satisfaction	4	5	4	compassion	3	5	4	team work	4	5	4	quality	4	5	4	4	5	4
exciting	4	5	5	technology	3	4	3	computers	3	4	3	phones	3	4	3	electronics	3	4	3	3	4	5
Rewarding	4	4	4	Exhausting	3	2	1	Caring	4	4	4									4	3	3
Important	3	4	4	Useful	3	4	4	Necessary	3	2	4	Frustrating	2	1	4	Interesting	3	4	4	3	3	4
useful	4	4	4	pleasing	4	4	4	funny	5	4	4	challenging	4	2	1	frustrating	3	2	1	4	3	4
busy	3	2	3	intense	3	2	3	painful	3	2	2	necessary	3	2	4	rewarding	4	4	4	3	2	3
Boring	2	2	2	Interesting	3	4	4	Clique	3	2	2									3	3	3
Thought provoking	4	4	3	Inspiring	4	5	5	Demanding	3	4	3	Energetic	4	5	4	Rewarding	4	5	4	4	5	4
Rewarding	4	4	4	Exhausting	3	2	1	Consuming	3	2	3	Affirming	4	4	4	Developing	4	4	4	4	3	3
Consistent	3	4	3	Boring	2	2	2	Friendly	4	4	4									3	3	3
Interesting	4	4	4	Useful	3	4	4	Important	3	5	4	Fun	5	5						4	4	4
Boring	2	2	2	Unfulfilling	2	1	1	Tedious	2	2	1	Undermined	1	2	2	Scrutinised	1	1	2	4	2	1
People oriented	3	4	3	Church	3	4	3	Mentoring	3	4	3	Teaching	3	4	3	visiting	3	4	3	3	4	3
Results	3	4	3	Nice	3	4	4	Tired	2	2	2									4	3	3
pedantic	2	1	2	boring	2	2	2	Sisyphean	1	1	2									2	1	2
Slow	2	2	2	Long	2	2	2	Boring	2	1	2									3	2	2
manual	3	3	3	stressful	2	3	2	enjoyable	4	4	4	intense	4	4	4	rewarding	4	5	4	3	4	3
Easy	2	2	3	Repetitive	2	2	2	Boring	2	2	2	Vital	3	4	4	Reliable	3	4	4	2	3	3
Worthwhile	3	4	4	Unsecure	2	2	2	Demanding	2	3	2									2	3	3
involving	3	4	4	intellectual	3	4	4	demanding	3	4	3									3	4	4
Fun	5	4	4	Versatile	4	5	4	Challenging	4	5	5	Interactive	4	4	4	Enjoyable	4	5	4	4	5	4
Technical	4	3	3	Challenging	4	4	5	Rewarding	4	4	4	Engaging	4	5	3	Repetitive	3	4	3	4	4	4
Fun	5	4	4	Interesting	4	5	4	Demanding	3	4	3									4	4	4
Happy	5	5	5	Content	4	5	4	Demanding	4	4	3	Respectful	4	5	5	Important	3	5	5	4	5	4
beneficial	4	5	4	easy	3	4	3	helpful	3	4	4									3	4	4
Dull	2	2	2	Repetitive	2	2	2	Uninteresting	2	2	2									2	2	2
easy	3	4	3	flexible	3	4	4	secure	3	4	4									3	4	4
Communicative	3	4	3	Flexible	3	4	4	Persistent	3	4	3									3	4	3
Challenging	4	4	5	Demanding	3	4	3	Rewarding	4	5	4	Draining	3	2						4	4	3
boring	2	1	2	repetitive	2	2	2	unchallenging	1	1	1									2	1	1
Great	4	5	5	Good	4	4	4	Quality	4	5	4									4	5	5
Dull	2	2	2	Repetitive	2	2	2	Stressful	1	1	2	Technological	2	2	1	Unfulfilling	2	1	1	2	2	2
Care	3	4	3	Thorough	3	4	3	Precise	3	4	3	Accurate	3	4	3	On time	3	4	3	3	4	3
enjoyable	4	5	4	fun	5	4	4	worthwhile	4	5	4	vocational	4	4	4	caring	4	4	4	4	4	4
Interesting	4	4	4	Valuable	3	5	5	stressful	3	2	3	intense	3	4	4	joyous	5	5	4	4	4	4
Busy	3	4	3	Challenging	4	4	5	Teamwork	3	5	4	Rewarding	4	5	4	Professional	3	5	4	4	5	4
honesty	3	4	4	caring	3	4	4	diligent	3	4	4	hard working	3	4	4	polite	3	4	4	3	4	4
Detailed	4	4	3	Efficient	4	4	4	Cheerful	4	4	4	Focused	4	4	4	Adaptable	4	4	4	4	4	4
Interesting	4	4	4	Stressful	3	2	3	Helpful	3	4	4									3	3	4
Rewarding	4	4	4	Challenging	4	5	5	Happy	5	5	5	Content	4	5	4	Relaxed	4	5	4	4	5	5
Exciting	4	5	5	Interesting	4	4	4	Great	4	5	5									4	5	5
important	3	4	5	different	3	4	4	able	4	4	4									3	4	4
enjoyable	4	4	4	meaningful	4	5	4	rewarding	4	4	4	frustrating	3	2	3	intense	3	4	3	4	4	3
Exciting	4	4	5	Fun	5	5	4	Complete	4	5	4	Awesome	5	5	5	Energy	4	5	5	5	5	5
Busy	3	2	2	Over worked	2	2	1	Needed	2	4	3	Tiring	2	2	2	In Demand	3	4	2	2	3	2
hard	2	2	3	taxing	2	2	2	creative	3	4	4	inventive	3	4	4	productive	4	4	4	3	3	3
Stressful	2	2	2	Scapegoat	1	2	1	Well looked after	3	4	4	Well paid	3	4	2	Frustrating	2	2	2	2	3	3
fast paced	3	4	3	engaging	4	4	4	ongoing	3	4	3	helpful	3	4						3	4	4
tiring	2	1	2	tedious	2	1	1	frustrating	2	1	1	annoying	2	1						2	1	1
To teach children skills	3	4	3	To nurture children	3	4	3	To manage behaviour	3	4	3	To work as part of a team	3	4	3	To be a positive role model	3	5	3	3	4	3
Exciting	4	5	5	Challenging	4	5	5	Tiring	3	4	3									4	4	4
Challenging	4	2	4	Complicated	3	2	3	underpaid	2	1	2									3	1	3
Engaging	4	4	4	Supportive	4	4	4	Interesting	4	4	4	Busy	3	4	4	Flexible	4	4	4	4	4	4
stressful	3	2	2	hard	3	2	3	rewarding	3	4	4	skillfull	3	4	3	busy	3	4	3	3	3	3
pressured	2	1	2	stressed	2	1	1	unrecognised	1	1	1	alone	1	1						1	1	1
Teaching	3	3	3	Planning	3	3	3	Caring	3	3	3									3	3	3
interesting	3	4	4	easy	3	4	3	not stressful	3	4	4									3	4	4
Boring	2	2	2	stable	3	4	3	friendly	3	4	4	ongoing	3	4	4	flexible	3	4	4	3	3	3
Challenging	3	4	5	Caring	3	4	4	Tiring	3	2	2									3	3	4
Autonomous	4	4	4	Fast paced	3	4	3	Demanding	3	4	3	Satisfying	4	5						4	4	4
like	4	4	4	productive	4	4	4	organised	3	4	4	dependable	3	4	4	trusting	4	4	4	3	4	4
Patient care	3	3	3	paperwork	3	2	3	resorces	3	3	3	finances	3	3	3	Staff moral	3	2	3	3	3	3
Positive	4	4	4	Effective	4	4	4	Strong	4	5	4	Helpful	4	4	4	Empowering	4	5	4	4	4	4
Hard	2	2	2	Tiring	2	2	2	Stressful	2	2	1	Political	2	1	1	Bullied	1	1	1	2	2	2
exciting	4	5	5	motivating	4	5	5	inspiring	4	5	5									4	5	5
Confidentuality	3	4	4	Care	3	4	3	Dignity	3	4	4									3	4	4
Rewarding	4	4	4	Helpful	4	4	4	Hard	3	2	3	Friendly	4	4	4	Fair	4	4	4	4	3	4
boring	2	2	2	steady	3	4	2	long	2	2	2									2	3	2
Money	3	4	3	Convenience	3	4	3	People	3	4	3									3	4	3
challenging	4	4	5	creative	4	4	4	involving	4	5	4	satisfying	4	5	4	engaging	4	5	4	4	5	5
Boring	2	2	2	Repetitive	2	2	2	Time consuming	2	2	2	Quiet	3	2	2	Rigorous	3	2	2	2	2	2
Unhappy	2	1	1	Overworked	1	1	1	Overwhelmed	1	1	2	Disappointed	1	1	2	Battle	1	1	2	1	1	1
playful	4	4	4	relaxed	4	4	4	joyful	4	4	4									4	4	4
Supportive	4	4	4	Helpful	4	4	4	Caring	3	4	4									4	4	4
Busy	3	4	3	Thankful	3	4	4	Happy	5	5	5									4	5	4
enjoyable	4	4	4	exciting	4	5	5	fun	4	5	4	grafting	3	4						4	4	4
Interesting	4	4	4	Varied	4	4	4	Satisfying	4	5	5									4	4	4
Technical	3	4	3	Challenging	3	4	5	In depth	3	4	3									3	4	4
team work	3	4	3	give good customer service	3	4	3	support others	3	4	3									3	4	3
Rewarding	4	4	4	Submersive	4	3	3	Interesting	4	4	4									4	4	4
Confusion	2	2	2	Happy	5	4	5	Flexible	4	4	4									4	4	4
Busy	3	4	3	Interesting	4	5	4	Fun	5	5	4	Engaging	4	5						4	5	4
busy	3	4	3	varied	3	5	4	professional	3	5	4	active	3	4	5	challenging	3	5	5	3	5	4
boring	2	2	2	dull	2	2	2	repetitive	2	2	2									2	2	2
fun	5	4	4	enjoyable	4	5	4	busy	4	4	3									4	4	4
Boring	2	2	2	Dull	2	1	2	Changing	3	2	3	Innotive	3	4	4	Playfull	4	4	4	3	3	3
Technical	3	3	3	Precise	3	4	3	Depending	3	2	3	Commited	3	4						3	3	3
tiring	2	2	2	exhausting	2	2	1	stressful	2	2	1	busy	2	2	5	challenging	2	2	5	2	2	2
demanding	2	4	2	pressured	2	2	2	worthwhile	3	4	4	constrained	2	2	3	busy	3	2	3	2	3	2
Stressful	2	1	1	Thankless	1	1	1	Boring	2	1	2									2	1	1
ROUTINE	2	1	2	MUNDANE	2	2	2	BORING	2	1	2									2	1	2
good	4	4	4	helping	4	4	4	social	4	4	4	needed	4	4	3	pain	2	3	3	4	4	4
hard work	3	4	3	tiring	3	2	2	fun	4	5	4	enjoyment	4	5	5	challenging	4	4	5	4	4	4
Satisfying	4	5	4	Varied	4	4	4	Interesting	4	4	4	Enjoyable	4	5						4	5	4
Happy	5	5	5	Rewarding	4	4	4	Accomplished	4	4	4	Smiling	5	4	4	Helping	4	4	4	5	4	4
busy	3	2	3	tiring	3	2	2	social	3	4	4	engaging	4	4	3	easy	3	4	3	3	4	3
boring	2	2	2	dull	2	1	2	tirsome	2	1	2									2	2	2
unsafe	1	1	1	busy	2	2	2	chaos	1	1	1	loud	1	1						1	1	1
Cautious	2	2	4	Cooperative	3	3	4	Different	3	3	3									3	3	4
Rewarding	3	4	4	Tiring	2	2	2	Difficult to escape from	3	4	2	Worthwhile	3	4	4	Original	4	4	4	3	4	3
different	3	4	3	worthwhile	3	4	4	stressful	3	2	3	enjoyable	3	4	4	essential	3	5	4	3	4	4
Stressful	2	2	2	Difficult	2	2	2	Uncomfortable	2	1	2									2	2	2
Nice	3	4	4	Kind	3	4	4	Fun	5	4	4									4	4	4
challenging	3	4	5	diverse	3	4	4	relentless	3	2	3									3	3	4
Work	2	3	3	Money	2	4	3	People	2	4	3	Happy	5	4	1	Sad	1	2	1	2	3	3
Stressful	2	2	2	Tiring	2	1	2	Boring	2	1	2									2	2	2
Interesting	4	4	4	Challenging	4	4	5	Variety	4	4	4	Stressful	3	2	2	Annoying	2	2	2	3	3	3
Repetitive	3	2	3	Interesting	4	4	4	Important	3	5	4	Don't know	3	3	3	Don't know	3	3	3	3	3	4
Time	3	4	3	safety	3	3	3	accuracy	3	4	3	fun	5	4	3	work	3	3	3	4	3	3
Fun	5	4	4	Energetic	4	4	4	Creative	4	5	4	Different	4	4						4	4	4
CUSTOMERCARE	3	4	3	HELPING THE TEAM	3	5	3	GIVING 100%	3	5	3									3	5	3
boring	2	2	2	monotone	2	2	2	busy	2	2	2	easy	2	2	1	unchallenging	1	2	1	2	2	2
Dirty	1	1	2	Dusty	1	1	2	Hard	2	1	2									1	1	2
Simple	2	2	3	Required	2	4	2	Enthusiastic	3	4	4	Retail	3	3						2	3	3
Worthwhile	4	4	4	Important	3	5	4	Analytical	3	4	3									3	4	4
Necessary	3	2	4	Okay	3	3	4	Boring	2	2	2	unstressful	2	2	4	calm	3	2	4	2	2	4
Horrible	1	1	1	Worthless	1	1	1	Condescending	1	1	2									1	1	1
Respect	3	4	4	Compassion	3	4	4	Compromise	3	4	4									3	4	4
Important	3	4	4	Lifeline	3	5	3	Holistic	3	4	3	Woman centred	3	4	3	Baby	3	4	3	3	4	3
Safe	3	4	4	Friendly	3	4	4	Interesting	3	4	4	Challenging	3	5	4	Productive	3	5	4	3	4	4
Fast paced	3	2	3	Hard	2	1	2	Unappreciated	2	1	1									2	1	2
cool	4	4	4	good	4	4	4	happy	5	5	5	hilarious	5	4	4	complete	4	5	4	5	4	4
Laborious	2	2	3	Unrewarding	2	1	2	Interesting	3	4	4	Dynamic	3	4	3	Demanding	3	2	3	3	3	3
Fun	5	4	4	Laughter	5	4	4	Friendship	4	4	4	Teamwork	4	4						5	4	4
Responsible	4	4	4	Niche	4	4	4	Skilled	4	5	4	Satisfying	4	4						4	4	4
interesting	4	4	4	complicated	4	3	3	rewardful	4	4	4									4	4	4
Engaging	4	5	4	Challenging	4	5	5	Rewarding	4	5	4									4	5	5
Frustrating	2	1	1	Physical	2	3	3	Interesting	3	4	4	Mechanical	3	3						3	3	2
Caring	3	4	4	Energetic	4	5	4	Playful	4	4	4									4	4	4
Varied	4	4	4	Diverse	4	4	4	Interesting	4	4	4									4	4	4
Disorganised	2	1	2	Monotonous	2	1	2	Simple	2	2	2	Dull	2	2	2	Easy	2	2	2	2	2	2
Task	3	3	3	Supervising	3	4	3	Training	3	3	3	Coaching	3	4	3	Counselling	3	4	3	3	3	3
fun	5	4	4	worthwhile	4	5	4	interesting	4	4	4									4	4	4
Worthwhile	4	5	4	Positive	4	5	4	Busy	4	4	3									4	5	4
Complicated	3	2	2	Rigorous	3	4	2	Challenging	3	4	4	multifaceted	3	4	2	Dull	2	2	2	3	3	2
Team	3	4	3	High	3	4	3	Large	3	4	3	Resourceful	3	4	3	Fresh	3	4	3	3	4	3
Challenging	3	4	5	Difficult	2	2	3	Technical	3	3	3	Hardwork	2	4	4	Interesting	3	4	4	2	3	4
Complex	3	2	2	Consuming	3	2	2	Hard	3	2	2	Stressful	2	2	2	Demanding	2	2	2	3	2	2
Rewarding	4	4	4	Stressful	3	2	2	Demanding	3	2	2									3	3	2
stable	3	4	4	resourceful	3	4	4	opportunity	3	4	4	secure	3	4	4	interesting	3	4	4	3	4	4
travelling	4	4	3	supportive	4	4	4	demanding	3	4	2	memorize	3	3	4	meaningful	4	4	4	4	4	3
stressful	3	2	3	rewarding	4	5	4	challenging	4	5	5	creative	4	4	4	friendly	4	4	4	4	4	4
important	3	4	4	necessary	3	4	4	rewarding	4	4	4									4	4	4
Stressful	2	2	2	Tiring	2	1	2	tough	2	1	2	Repetitive	2	2	2	Draining	2	1	2	2	1	2
Busy	3	4	3	Important	3	4	4	Needed	3	4	4									3	4	4
Complicated	3	4	3	Busy	3	4	3	Satisfying	3	5	4	Interesting	3	4	4	Tricky	3	2	4	3	4	4
Process driven	3	3	3	Risk adverse	2	3	3	Self absorbed	2	3	3									2	3	3
intense	3	2	3	tedious	2	2	2	enjoyable	3	4	3	noisy	2	2	2	long	2	2	2	2	3	2
productive	3	4	3	ambitious	3	4	3	time consuming	2	2	3	unstructured	2	1	1	frustrating	2	1	1	2	2	2
Exciting	4	5	5	Different	4	4	4	Fast	3	4	4	Computers	3	3	3	Excel	3	3	3	4	4	4
rewarding	4	4	4	fullfilling	4	5	4	exciting	4	5	5	challenging	4	5	5	inspiring	4	4	5	4	5	5
Fun	5	4	4	Interesting	4	5	4	Rewarding	4	5	4									4	5	4
Busy	2	2	2	Fast	2	2	2	Long	2	2	2	Dull	2	1	2	Boring	2	1	2	2	2	2
Challenging	4	4	5	Engaging	4	5	4	Interesting	4	5	4	Collaborative	4	4	4	Useful	4	5	4	4	5	4
Repetitive	2	2	2	High concentration	3	2	3	Joking	3	2	4	Unorganised	2	1	1	Dangerous	2	1	1	2	2	2
To give the best care I can	3	5		To ensure I support families I work with	3	5	3	To act in a professional manner	3	5	3									3	5	3
Feeling pround	4	5	5	Feeling Happy	5	5	5	Achieving goals	4	5	4	Supportive team members	4	5	5	Love work	5	5	5	5	5	5
interesting	4	4	4	helpful	4	4	4	simple	3	2	3									4	3	4
challenging	4	4	5	rewarding	4	4	4	pressured	3	2	2	consuming	4	2	2	tiring	3	1	2	4	3	3
stress	2	1	1	poor	2	1	2	learning	3	4	3	work	2	4	3	team	3	4	3	2	3	2
Proud of the work I do	4	5	5	Job satisfaction	4	5	4	Happy	5	5	5									4	5	5
Happy	5	5	5	Energetic	4	5	5	Helpful	4	4	4	Amused	5	4		?	3			5	5	5
Easy	3	4	4	Convenient	3	4	4	Comfortable	3	4	4									3	4	4
Unfair	2	1	1	Challenging	2	2	5	Demanding	2	2	2	Timecostly	2	2	1	Unmotivating	2	1	1	2	2	2
boring	2		2	repetitive	1		2	unappreciated	1		1	bullshit	1		1	useless	1		1	1		1
Repetitive	2	2	2	Inspiring	3	4	4	Customer-facing	3	4	3	Entry level	3	2						2	3	3
challenging	4	4	5	engaging	3	4	4	demanding	3	4	3	busy	3	4	4	organisied	4	4	4	3	4	4
New	3	4	3	Energetic	3	4	4	Fast pace	3	4	3									3	4	3
Engaged	4	5	4	Busy	4	4	3	Thoughtful	4	4	4	Stimulated	4	5	4	Trusted	4	5	4	4	5	4
monotonous	2	1	2	stressful	2	1	1	frustrating	2	1	1	convenient	2	4						2	2	2
Unfulfilling	2	1	1	Disorganized	1	1	1	Pointless	1	1	1	Unnecessary	1	1	1	Draining	1	1	1	1	1	1
Rewarding	4	4	4	Exhausting	4	2	1	Meaningful	4	4	4									4	3	3
Long	3	2	2	Variable	3	4	4	Stressful	3	2	1	Fine	3	4	5	Challenging	3	4	5	3	3	3
creative	4	4	4	special	4	4	4	caring	4	4	4									4	4	4
long hours	2	2	2	mental	2	2	3	tiring	2	2	2	rewarding	3	4						2	3	3
Fullfilling	3	5	5	Meaningfull	5	5	4	Happy	5	5	5									4	5	5
interesting	4	4	4	thought provoking	4	4	4	freedoom	4	5	4									4	4	4
helpful	3	4	4	noble	3	4	4	educational	3	4	4	unusual	3	4	3	cutting edge	3	4	3	3	4	4
Helpful	3	4	4	Participate more	2	4	3	Enjoyment	5	4	4									3	4	4
worthwhile	3	5	4	meaningful	3	5	4	complicated	3	2	3									3	4	4
Positive	3	5	4	Difference	3	4	4	Caring	3	4	4	Feeling	3	4	4	Conscience	3	4	4	3	4	4
Huge Workload	2	1	1	Underpaid	2	1	2	Unappreciated	1	1	1	No ladder	1	1	1	Money only thing that matters	1	4	1	1	4	1
Draining	2	1	2	Difficult	2	1	2	Dry	2	2	2	Overwhelming	1	1						2	1	2
Repetitive	2	2	2	Tiring	2	1	2	Stressful	2	1	1									2	1	2
Rewarding	4	4	4	interesting	4	4	4	diverse	4	4	4									4	4	4
Demanding	3	4	3	Important	3	4	4	Life changing	3		5	Hard	3	2	5	Challenging	4	4	5	3	4	4
Tiring	2	2	2	Rewarding	3	4	4	Stressful	2	2	2	Upsetting	2	2	2	Unsettled	2	2	2	2	3	2
flexible	3	4	4	interesting	3	4	4	rewarding	4	4	4									3	4	4
fulfilling	4	4	5	active	4	4	4	worthwhile	4	5	4									4	4	4
Stressful	2	2	3	Eventful	2	4	3	Busy	3	2	3									2	3	3
stuck	1	1	1	anxious	1	1	1	depressed	1	1	1	unvalued	1	1	1	sad	1	1	1	1	1	1
Satisfaction	3	5	4	Happiness	4	5	5	Money	1	5	3									4	5	4
Difficult	2	2	3	Fulfilling	3	4	4	Emotional	3	4	3	Tough	2	2	4	Adaptable	3	4	4	3	3	3
Tiring	2	1	2	Frustrating	2	1	1	Repititive	2	1	2	Stressful	2	1	1	Nofun	1	1	1	2	1	1
Frustrating	2	1	1	Inefficient	2	1	2	Chaotic	1	1	1	Boring	1	1	2	Busy	2	1	2	2	1	1
Careful	3	4	4	Good communication	4	4	4	Hardworking	3	5	3									3	4	4
Mundane	2	2	2	Tiring	2	1	2	Uninspiring	2	1	1	Chore	2	1	1	Compulsory	2	1	1	2	1	1
Helping	3	4	4	Empathy	3	4	4	Teamwork	3	4	4	Satisfied	4	5	3	Busy	3	4	3	3	4	4
awesome	4	5	5	rewarding	4	4	4	interesting	4	5	4	challenging	4	5						4	5	5
disspiriting	2	1	1	depressing	2	1	1	boring	2	1	2									2	1	1
happy	5	5	5	satisfying	4	5	4	caring	4	5	4									4	5	5
Exhausting	3	1	1	Demanding	2	1	2	Underpaying	2	1	2	Unrewarding	2	1	3	Capitalism	1	1	3	2	1	2
Inspiring	4	5	5	Worthwhile	4	5	4	Exciting	4	5	5	Challenging	4	5	4	Rewarding	4	5	4	4	5	5
Care	3	4	4	Trust	3	4	4	Honest	3	4	4									3	4	4
fulfilling	4	4	4	challenging	4	5	5	rewarding	4	5	4	happy	5	5	4	progress	4	4	4	4	5	5
challenging	4	5	5	rewarding	4	5	4	inspiring	4	5	5	developing	4	5	3	diffucult	3	2	3	4	4	4
Repetitive	2	2	2	Stressful	2	1	2	Tiring	2	1	2	Pressurised	2	1	1	Unfulfilling	2	1	1	2	1	1
rewarding	4	4	4	complex	3	2	3	relaxing	4	4	4									4	3	4
challenging	4	4	5	rewarding	4	4	4	hectic	3	4	3	useful	4	4	4	supporting	4	4	4	4	4	4
Boring	2	1	2	Unfulfilling	1	1	1	Spontaneous	3	2	3	Varied	3	4	4	Social	3	4	4	2	3	3
Repetitive	2	1	2	Mundane	2	1	2	Boring	2	1	2									2	1	2
flexible	3	5	4	rewarding	4	5	4	intensive	3	3	3									3	4	4
Frustrating	2	1	1	Corporate	2	2	3	Quantity driven	2	1	2	Disappointing	1	1						2	1	2
boring	2	1	2	repetitive	2	1	2	mundane	2	1	2	un-creative	2	1	2	unsupported	1	1	2	2	1	2
challenging	4	5	5	satisfying	4	5	4	enjoyable	4	4	4									4	4	4
Boring	2	1	2	Tedious	2	1	2	Heavy	2	1	2	Tiring	2	1						2	1	2
Innovative	4	5	4	Interesting	4	5	4	Hardwork	3	4	3									4	5	4
Busy	3	4	3	Worthwile	4	5	4	Content	4	4	4	Friendly	4	4	4	Supportive	4	5	4	4	4	4
Boring	2	2	2	Easy	2	2	3	Relaxed	3	4	4	Stale	2		3	Simple	2	2	3	2	2	3
Good	4	4	4	Fine	4	4	4	Better	4	4	4									4	4	4
enjoyable	4	4	4	physical	3	3	3	hard	3	3	3									3	3	3
Fast	3	2	3	Quick	3	2	3	Easy	2	4	3	Short	2	2	2	Low paying	1	1	2	2	2	3
responsibility	3	2	3	dedication	3	2	3	problems	2	1	3	temporary	2	2						3	2	3
Stressful	2	1	1	Undervalued	2	1	2	Unappreciated	2	1	2	Miserable	1	1	1	Fearful	1	1	1	2	1	1
enjoyable	4	4	4	comical	4	4	4	amusing	4	4	4	joyous	4	4	5	inspirational	4	5	5	4	4	4
Motivated	3	5	4	Assertiveness	3	4	4	Optimism	4	5	4	Integrity	3	5	4	Generous	3	5	4	3	5	4
Educational	3	4	4	Happy	5	5	5	Relaxed	4	4	4									4	4	4
Educational	3	4	4	Interesting	4	4	4	Fun	5	5	4									4	4	4
Picking	2	3	3	Packing	2	3	3	Personal order	2	3	3	Transport	2	3	3	Shipping	2	3	3	2	3	3
Boaring	2	1	2	Slow	2	1	2	Easy	2	1	2	Undervalued	1	1	2	Repetative	2	1	2	2	1	1
Rewarding	4	4	4	Challenging	4	4	5	Serious	3	4	3	Supportive	4	5	3	Busy	3	4	3	4	4	4
Fulfilling	4	5	5	Demanding	3	2	3	Challenging	4	4	5									4	4	4
Fun	5	4	4	Enjoyable	4	5	4	Tiring	3	1	2	Hard	3	1	4	Rewarding	4	4	4	4	3	3
Hard	3	2	2	Kind	4	4	4	Loving	4	5	4	Children	3	3	3	Family	3	3	3	4	3	3
Complex	3	4	3	Skilled	3	5	4	Demanding	3	4	3	Responsible	3	5	4	Important	3	5	4	3	5	4
Comfortable	3	5	4	Long-term	3	5	3	Well paid	3	5	4	International	3	5	4	Energy	3	5	4	3	5	4
Caring	3	4	4	Compassion	3	5	4	Hopefulness	3	4	4	Excitement	4	5						3	5	4
work	3	3	3	creative	3	4	4	fun	4	4	4	different	3	4	4	chilled	4	4	4	4	4	4
Hard	3	2	3	Rewarding	4	4	4	Challenging	4	4	5	Changing	4	4	4	Innovative	4	4	4	4	4	4
strong	3	4	4	active	3	4	4	tired	3	2	2	positive	4	4	5	perfect	4	2	5	3	4	4
Tiring	3	2	2	Competitive	3	2	3	Chalenging	3	4	5									3	3	3
Monotonous	2	2	2	Thankless	2	2	1	Entertaining	3	4	4									2	3	2
Interesting	3	4	4	Passionate	3	5	4	Helping	3	4	4	Inspiring	3	5	4	Fun	4	4	4	3	5	4
fun	4	4	4	good	4	4	4	quality	4	5	4	pleasant	4	4	5	happy	5	5	5	4	5	4
Good	4	4	4	Satisfying	4	5	4	Enjoyable	4	4	4	Flexible	4	4						4	4	4
Stressful	2	1	2	Tiring	2	1	2	Dangerous	1	1	1									2	1	2
Rewarding	3	4	4	Busy	3	4	3	Time consuming	3	2	3	Career	3	4	3	Life-choice	3	4	3	3	4	3
Busy	3	4	3	Balanced	3	4	4	Support	3	4	4	Variety	3	4						3	4	4
busy	3	2	2	tiring	2	2	2	stressful	2	2	1	long	2	2	2	hard	2	2	2	2	2	2
demanding	3	4	2	busy	3	2	2	fast	3	2	3	multi-tasking	3	4	4	rewarding	4	4	4	3	3	3
Fun	4	4	4	Cheap	3	2	3	Hard	2	2	3									3	3	3
Wasting time	2	1	1	Boring	2	1	2	nessesary	2	1	4	cult like	1	1	2	not worth it	1		2	1	1	2
important	3	4	4	under appreciated	2	1	1	valuable	3	4	4	advisory	3	4	3	personalized	3	4	3	3	3	3
fun	4	4	4	fulfilling	4	5	5	exciting	4	5	5	happy	5	5	4	eventful	4	4	4	4	5	5
Helpful	3	4	4	Frustrated	3	1	2	Fine	3	4	4	Tired	2	1	2	Bored	2	1	2	2	3	3
Get shelves filled	3	3	3	Customer service	3	3	3	Clean as you go	3	3	3									3	3	3
Fair	3	4	4	Loyal	3	4	4	Enjoyable	3	4	4									3	4	4
Interesting	3	4	4	Different	3	4	4	Varied	3	4	4	Fun	4	4	3	Busy	3	4	3	3	5	4
Busy	3	2	3	Stressful	2	2	2	In-depth	3	2	3	Fast paced	3	2	4	Sociable	3	4	4	3	2	3
helping others	3	4	3	learning	3	4	4	fun	4	4	4									3	4	4
happy	5	5	5	inspirational	4	5	5	supportive	4	4	4									4	5	5
Happiness	5	5	5	Rewarding	4	5	4	Useful	4	5	4	Needed	4	4		?	3			4	4	4
Important	3	4	4	Time consuming	3	2	3	Collaborative	3	4	4									3	3	4
provoking	3	4	2	challenging	4	4	5	rewarding	4	5	4	complimentary	4	4						4	4	4
Productive	4	4	4	Helpful	3	4	4	Important	3	5	4	Varied	4	4	5	Challenging	4	4	5	4	4	4
Waiting for my promotion	2	2	3	Waiting to move to a different location	2	2	3	Possibility of becoming part time	2	2	3									2	2	3
fun	4	4	4	rewarding	4	5	4	helpful	4	4	4	fulfilling	4	5	5	great	4	5	5	4	5	5
boring	2	1	2	relaxed	3	4	3	unchallenging	2	1	1	frustrating	2	1	2	easy	2	4	2	2	2	2
Prestigious	3	4	3	tedious	2	2	2	smart	3	4	3	stagnant	2	2						2	3	2
active	3	4	4	rewarding	4	4	4	demanding	3	2	3	relaxed	3	2	2	frustrating	3	2	2	3	3	3
dread	1	1	1	hate	1	1	1	shame	1	1	1	disrespected	1	1	2	boredom	2	1	2	1	1	1
Caring	3	4	4	Helping	3	4	4	Someone to talk to	3	4	4	Happy	4	4	2	Tiring	3	2	2	3	3	4
furfilling	4	4	5	challenging	4	4	5	interesting	4	4	4	changing	4	4	3	long	2	2	3	4	4	4
Important	3	5	4	Stimulating	3	5	4	Mental	3	4	3	Hard	2	2	3	Busy	2	4	3	3	4	4
rewarding	4	4	4	frustrating	3	2	1	unnecessary	2	2	1									3	3	2
adequate	3	3	4	fair	3	3	3	tedious	2	2	2	uninspiring	2	1	3	okay	2	3	3	2	2	3
Hard	2	2	2	Confrontational	2	2	2	Difficult	2	1	2	Impossible	1	1	1	Sad	1	1	1	1	1	1
compassionate	3	4	4	empathetic	3	4	4	integral	3	3	3	challenging	4	2	1	underappreciated	2	1	1	3	3	3
Outdated	2	1	2	Inefficient	2	1	2	Boring	2	1	2	Waste of time	2	1	2	Too rigid	2	1	2	2	1	2
Creative	4	4	4	Satisfying	4	4	4	Hectic	3	2	2	Frustrating	3	2	4	Stimulating	4	4	4	4	3	3
Fulfilling	4	5	5	Inspiring	4	5	5	Rewarding	4	5	4	Fun	4	4	4	Good	4	4	4	4	5	5
Easy	3	4	3	Fun	4	4	4	Laid-Back	4	4	3	Rewarding	4	4						4	4	4
Boring	2	1	2	Thankless	2	1	1	Depressing	2	1	1	Undervalued	2	1	1	Put on I hated my	1	1	1	2	1	1
Frustrating	2	2	2	Stressful	2	2	2	Funny	3	4	4	Cyclical	3	3	4	Rewarding	3	4	4	3	3	3
fulfilling	4	4	5	meaningful	4	4	4	useful	4	4	4									4	4	4
boring	2	2	2	monotemous	2	2	2	same	2	2	2									2	2	2
Tired	2	2	2	Helping	3	3	4	Judged	2	2	2	Impossible	1	2	3	Children	3	3	3	2	2	2
Challenging	4	4	5	Exciting	4	5	5	Rewarding	4	4	4									4	4	5
Happy	5	5	5	Quiet	3	4	4	Easy	3	4	4									4	4	4
rewarding	4	4	4	helpful	4	4	4	caring	4	4	4									4	4	4
Varied	4	4	4	Rewarding	4	4	4	Successful	4	4	4	Stressful	3	2	5	Inspiring	4	4	5	4	3	4
Intense	3	4	3	Exhausting	3	2	1	Amusing	4	4	4	Busy	3	3	4	Worthwhile	4	4	4	4	3	3
hard work	3	4	3	mentally challenging	3	4	5	important	3	4	4									3	4	4
Important	3	4	4	Worthy	3	4	4	Tedious	2	2	2	Restricted	2	2						3	3	3
Rewarding	4	4	4	Exhausting	3	2	1	Underpaid	2	1	2	Relentless	2	1						3	2	2
Inspiring	4	4	5	Motivating	4	4	5	Fun	4	4	4									4	4	5
Stressful	2	1	2	Irrelevant	2	1	2	Boring	2	1	2	Slow	2	1	2	Ever changing	3	1	2	2	1	2
Clean	3	3	3	Job	3	3	3	Work	3	3	3	Active	3	3	3	Team	3	3	3	3	3	3
satisfying	4	4	4	frustrating	3	2	2	divisive	4	3	2	repetitive	3	2						3	3	3
Interesting	4	4	4	Rewarding	4	4	4	Challenging	4	4	5									4	4	4
Stressful	2	2	2	Busy	3	2	2	Hard	2	2	2									2	2	2
challenging	4	4	5	rewarding	4	4	4	well-respected	3	4	4									4	4	4
Boring	2	1	2	Understimulating	2	1	1	Frustrating	2	1	1									2	1	1
good shifts	3	4	4	ok money	3	4	4	good.holiday	3	4	4	good maternity pay	3	4						3	4	4
Boring	2	1	2	Monotonous	2	1	2	Pressured	2	1	2									2	1	2
Traumatic	1	2	1	Risky	1	2	1	Protection	3	4	3	Exciting	3	4	2	Demanding	2	4	2	2	3	2
Skillful	3	4	3	Intense	3	4	3	Teamworking	3	4	3	Organised	3	4						3	4	3
Technical	3	3	3	Involved	3	4	4	Compassionate	3	5	3									3	4	3
boring	2	1	2	pointless	2	1	1	no direction	2	1	2									2	1	2
Cerebral	4	4	4	Challenging	4	4	5	Fun	5	4	4	Ongoing	5	4	3	Overwhelming	2	2	3	4	3	4
stressful	2	1	2	busy	3	2	2	overworked	2	1	1	unappreciated	2	1	2	tired	2	2	2	2	1	1
Busy	3	4	3	Rewarding	4	4	4	Fast pace	4	2	3	Emotional	3	4	3	Eventful	3	4	3	3	3	3
Secure	3	4	4	Diverse	3	4	4	Challenging	4	5	5	Mountainous	3	4	4	Rewarding	4	5	4	3	4	4
Hateful	1	1	1	Stressful	2	1	1	Annoying	2	2	2									2	1	1
Pride	3	5	5	Fulfilling	3	5	5	Changing	3	4	4	Challenging	3	5	5	Exhausting.	2	2	5	3	4	5
Depressing	2	1	1	Mechanical	2	2	2	Overwhelming	2	1	3	Exhausting	2	1	1	Wasteful	1	1	1	2	1	1
rewarding	4	4	4	demanding	3	2	3	worthwhile	4	5	4	exhausting	3	2						4	3	3
Fun	4	4	4	Exciting	4	5	5	Interesting	4	4	4									4	4	4
Busy	3	2	3	Rewarding	4	4	4	Worthwhile	4	5	4	Unmanageable	2	2						4	3	3
hard work	3	4	3	exciting	4	4	5	dangerous	2	2	1									3	3	3
Unfair	1	1	1	Dislike	1	1	2	Unclean	1	1	2	Disorganized	1	1						1	1	1
Busy	3	2	3	Quick	3	2	3	Quiet	3	2	3									3	2	3
Satisfying	3	4	4	Frustrating	3	2	2	Pride	4	5	5	Worthy	3	5	5	Challenging	4	4	5	3	4	4
Free	4	4	4	Relaxed	4	4	4	Fun	4	4	4	Calming	4	4	4	Dynamic	4	4	4	4	4	4
Interesting	4	4	4	hard	3	2	3	varied	4	4	4	fun	4	4	3	stressful	3	2	3	4	3	4
challenging	4	4	5	entertaining	4	4	4	interesting	4	4	4	satisfying	4	5						4	4	5
None	3	3	3	None	3	3	3	None	3	3	3	None	3	3	3	None	3	3	3	3	3	3
exciting	4	4	5	boring	2	2	2	interesting	3	4	4									3	3	3
tedious	2	2	1	boring	2	2	2	uninspiring	2	2	1									2	2	1
Comfortable	3	4	4	Easy	3	4	3	Stable	3	4	3	Unfulfilling	2	1						2	3	3
Busy	3	2	2	Tiring	3	2	2	Exhausting	2	1	1	Under appreciated	2	1	2	Annoying	1	1	2	4	1	2
Boring	2	2	2	Difficult	2	1	2	Confusing	2	1	2	Hard	2	1	2	Dumb	1	1	2	2	1	2
Technical	3	3	3	Steady	3	4	3	Redundant	1	1	3									2	2	3
Manageable	3	4	4	Helpful	3	4	4	Stable	3	4	4									3	4	4
Fulfilling	4	5	5	Busy	3	4	3	Dreamy	4	4	4	Good	4	4	4	Succesful	4	5	4	4	5	4
stressful	2	1	2	difficult	2	2	2	relentless	2	2	2									2	2	2
engauging	4	4	4	rewarding	4	4	4	intersting	4	4	4	easy	3	4						4	4	4
challenging	4	4	5	varying	4	4	4	never boring	4	5	4	inspiring	4	5	4	aspiring	4	4	4	4	4	5
Hard work	3	4	3	Challenging	4	5	5	Interesting	4	4	4	Tiring	3	2						4	4	4
Helpful	3	4	4	Different	3	4	4	Caring	3	4	4									3	4	4
boring	2	2	2	repetitive	2	1	2	overloaded	2	1	1									2	1	2
Engaging	4	4	4	Important	3	4	4	Challenging	4	5	5	Worthwhile	4	5	4	Good	4	4	4	4	4	5
Trying	2	2	3	Unfair	2	1	1	Over working	2	1	1	Repetitive	2	1	2	Tiring	2	1	2	2	1	1
Worthwhile	4	5	4	Challenging	4	4	5	Rewarding	4	5	4	Varied	4	3	5	Stimulating	4	4	5	4	4	4
Secure	3	4	3	Unsatisfying	2	1	2	Depressing	2	1	1									2	1	2
Long hours	3	3	2	Good team	3	4	4	Good monthly wage	3	5	4									3	4	3
Hard	2	2	2	Stress	2	1	2	Tiring	2	2	2	Long hours	2	1	3	Weird times	2	1	3	2	1	2
Exciting	4	4	5	Unique	4	4	5	Rewarding	4	5	4	Satisfying	4	5	4	Enjoyable	4	4	4	4	4	5
Busy	4	4	3	Chaotic	4	3	2	Fun	5	4	4									4	4	3
Boring	2	2	2	Relentless	2	1	1	Responsible	3	3	4									2	2	3
Challenging	3	4	5	Important	3	5	4	Slow	2	2	3	Engaging	3	4	2	Tedious	2	2	2	3	3	4
Long	2	2	2	Slow	2	2	2	Copious	2	3	2									2	2	2
Boring	2	2	2	Repetitive	2	1	2	Dull	2	1	2									2	1	2
Fun	4	4	4	Happy	5	4	5	Busy	4	3	3	Varied	4	4	3	Chaos	4	3	3	4	4	4
Rewarding	4	4	4	Important	4	5	4	Helpful	4	4	4									4	4	4
Fulfilling	4	5	5	Respectable	4	4	4	Skilled	4	4	4	Inspiring	4	5						4	4	5
challenging	4	4	5	fun	4	4	4	educative	4	4	4	teaching	4	4						4	4	4
stimulating	4	4	4	varied	4	4	4	impactful	4	5	4	satisfying	4	5	4	engaging	4	5	4	4	5	4
Busy	3	3	3	Complex	3	4	3	Important	3	4	4	Worthwhile	3	5						3	4	4
Fullfilling	4	5	4	Energising	4	5	5	Important	3	4	4	Happy	5	5	4	Comfortable	4	5	4	4	5	5
Money	3	3	2	Get it done	1	2	2	When is my next week off	1	1	1									1	2	2
Rewarding	4	5	4	Happy	5	5	5	Proud	5	5	4	Whole	5	5	4	Fun	5	4	4	5	5	4
tiring	3	2	2	intense	3	2	2	complicated	3	2	2									3	2	2
Satisfying	4	4	4	Encouraging	4	4	4	Proud	5	5	5	Invigorating	4	4	4	Respectful	4	4	4	4	4	5
COMMUNITY	3	3	3	ORGANISED	3	4	3	IN DEMAND	3	5	3	FAMILY	3	3	3	UNITY	3	4	3	3	4	3
Organisation	3	3	3	Management	3	3	3	People training	3	3	3									3	3	3
rewarding	4	4	4	interesting	4	4	4	helpful	4	4	4	fruitful	4	4	2	stressful	3	3	2	4	4	4
Administrative	3	3	3	Local	3	3	3	Municipal	3	3	3	Family-feel	3	3	3	Means to an end	3	2	3	3	2	3
Draining	2	1	2	Frantic	2	1	2	Difficult	2	1	2									2	1	2
Supportive	4	4	4	Enthusiastic	4	4	4	Satisfying	4	5	4	Stressful	3	3	4	Productive	4	5	4	4	4	4
Satisfying	4	5	4	Worthy	4	5	4	Interesting	4	4	4									4	5	4
Repetitive	2	2	2	Boring	2	2	2	Friendly	3	4	4	Happy	5	4						3	3	3
Fun	4	4	4	Unique	4	4	4	Enjoyable	4	4	4									4	4	4
Boring	2	2	2	Working	3	2	3	Slogging	2	2	2	Repetitive	2	1	2	Labouring	3	1	2	2	2	2
Fulfilling	4	5	5	Proud	4	5	5	Worthwhile	4	5	4	Rewarding	4	4						4	5	5
well	3	4	4	good	3	4	4	good	3	4	4	well	3	4	4	nice	3	4	4	3	4	4
Enjoyable	3	4	4	Fun	4	4	4	Energetic	3	4	5	Educating	3	4	4	Interesting	4	4	4	4	4	4
Tiring	3	2	2	Challenging	3	4	5	Enjoyable	4	4	4									3	3	4
manipulative	1	1	2	evil	1	1	1	abusive	1	1	1	dishonest	1	1	1	wicked	1	1	1	1	1	1
Important	3	4	4	Variable	3	4	4	Complicated	3	3	3	Technical	3	3	3	Hard	3	2	3	3	3	3
Boring	2	2	2	Limited	2	1	2	Tedious	2	1	1	Reactive	2	1	1	Stressful	2	1	1	2	1	1
Repetative	2	1	2	Boring	2	2	2	Frustrating	2	1	1									2	1	1
bored	2	2	2	annoying	2	2	2	pass	3	1	3	non	3		3	none	3		3	3	2	2
Bored	2	2	2	Unrewarding	2	1	2	Tedious	2	1	1									2	1	1
research oriented	3	3	3	rewarding	3	4	4	underpaid	2	1	2	exclusive	3	3	3	competitive	3	2	3	3	2	3
Valuable	3	4	4	Service	3	4	3	Well paid	3	5	4	Dedication	3	5	3	Complex	3	3	3	3	4	4
Frustrating	3	1	2	Challenging	3	1	5	unpredictable	3	1	3									3	1	3
boring	2	2	2	repetitive	2	2	2	tiring	2	2	2									2	2	2
Fun	4	4	4	Happy	5	5	5	Hard	3	2	3	Good	4	2	3	Quiet	4	2	3	4	3	4
committed	3	5	4	excellent	4	5	5	best	4	5	5	kind	4	4	4	caring	4	4	4	4	5	5
Interesting	4	4	4	Challenging	4	4	5	Rewarding	4	5	4	Frustrating	3	2						4	3	4
Technical	3	3	3	Rewarding	4	4	4	Interesting	4	4	4	Challenging	4	4	3	Hard	3	2	3	4	3	4
Interactive	3	4	4	Rigid	3	2	2	Communicative	3	4	4	Formal	3	2	3	Procedural	3	2	3	3	3	3
Busy	3	2	2	Predictable	3	3	2	boring	2	3	2	repetitive	2	2	2	time consuming	2	2	2	2	2	2
Rewarding	4	4	4	Caring	4	4	4	Achievable	3	4	4									4	4	4
secure	3	4	4	convenient	3	4	4	rewarding	3	5	4									3	4	4
Repetitive	2	1	2	Tiring	2	1	2	Fustrating	2	1	2	Comical	2	1	2	Slow	2	2	2	2	1	2
Repetetive	3	1	3	Diverse	3	3	4	Relaxing	3	4	4	Stimulating	3	4	3	Consuming	2	2	3	3	3	4
Mundain	2	2	2	Normal	3	3	3	Same	3	2	3									3	2	2
inspiring	4	4	5	active	3	4	4	collaborative	3	4	4	challenge	4	4	4	rewarding	4	5	4	4	4	5
Demanding	3	2	2	Rewarding	4	3	4	Stressful	3	2	2	Repetative	3	2	3	Different	3	2	3	3	2	3
wages	3	3	3	work	3	3	3	colleagues	3	3	3	staff	3	3	3	friends	3	3	3	3	3	3
Fun	4	4	4	Pleasure	4	4	4	Rewarding	4	4	4	Challenging	4	4	4	Motivating	4	5	4	4	4	4
Productive	3	4	4	Significant	3	5	4	Exciting	4	5	5	Variable	4	4	4	Friendly	4	4	4	4	4	4
Worthwhile	3	5	4	Positive	3	5	4	Soul satisfying	4	5	5	Sad	3	2	3	Life changing	3	4	3	3	4	4
Open	3	3	4	Mixed	3	3	3	General	3	3	3	Inconsistent	3	3	3	Placated	3	3	3	3	3	3
N/a	3	3	3	N/a	3	3	3	N/aa	3	3	3	N/a	3	3	3	N/a	3	3	3	3	3	3
Exciting	4	4	5	Accountability	4	4	4	Selfsufficient	4	4	3									4	3	4
Challenging	4	4	5	Interesting	4	4	4	Necessary	4	4	4									4	4	4
friendly	4	4	4	fast	3	3	3	stressful	3	2	2									3	3	3
fun	4	4	4	cool	4	4	4	paying	3	4	4	rich	3	4	4	nice	3	4	4	3	4	4
Rewarding	4	4	4	Challenging	4	4	5	Fun	4	4	4	Stressful	3	2	3	Upstream	3	3	3	4	3	4
Positive	4	4	4	Empowering	4	4	4	People-focussed	3	5	4	Helpful	3	4						4	4	4
Predictable	3	3	3	Neutral	3	3	3	Essential	3	3	4									3	3	3
Caring	3	4	4	Professional	3	4	4	Tidy	3	4	4	Clean	3	4	4	Organised	3	4	4	3	4	4
Hard	2	2	3	Stressful	2	1	2	Rewarding	3	4	4									2	2	3
Interested	3	4	4	intense	3	4	3	Moving	3	3	3									3	4	3
Busy	3	4	3	Important	3	5	4	Services	3	4	3	Provide	3	4						3	4	3
Strong	3	4	4	Fast paced	3	4	3	Positive	3	5	4	Love	3	5	3	Health	3	4	3	3	4	4
Worthwhile	3	5	4	Appreciated	4	4	4	Fulfilling	4	4	4	Demanding	3	4	3	Stressful	3	2	3	3	4	4
i like my job	4	5	4	this job is verry well	4	5	5	when i working then my mind is fresh	4	5	4	good job	4	5	5	i love my job	5	5	5	4	5	5
Rewarding	4	5	4	Empathic	4	5	4	Fulfilling	4	5	4									4	5	4
Interesting	4	4	4	Important	3	5	4	Stressful	3	2	3	Engaging	4	5	2	Pressured	3	2	2	3	3	3
Valued	4	5	4	Useful	3	5	4	Challenging	3	5	5	Interesting	3	5	3	Complex	3	4	3	3	5	4
Interesting	3	4	4	Challenging	4	5	5	Has some boring parts	3	2	2	Ok for now	3	2	3	Not stable	2	2	3	3	3	3
Busy	3	4	3	Fulfilling	3	5	4	Interesting	4	4	4	Nice team	4	5						4	4	4
stressful	2	2	2	anxious	2	1	1	worrying	2	1	1									2	1	1
Strenuous	2	1	1	Tiring	2	1	2	Repetitive	2	2	2	Difficult	2	1						2	1	2
enjoyable	4	4	4	demanding	3	4	3	engaging	4	4	4									4	4	4
Exciting	4	5	5	Fun	4	4	4	Doing	4	4	3	Entertaining	4	4	2	Tired	3	2	2	4	4	4
Easy	2	4	3	Varied	4	4	4	Pointless	1	2	2									2	3	3
Interesting	3	4	4	challenging	3	5	5	regulated	3	3	3									3	4	4
Not sure	3	3	3	Not sure	3	3	3	Not sure	3	3	3									3	3	3
Challenging	3	4	5	Communication	3	3	3	Frustration	2	1	2	Varied	4	3	4	Interesting	4	4	4	3	3	4
Physical	3	3	3	Mental	3	3	3	Rewarding	4	4	4	Ambition	3	4	4	Trustworthy	3	4	4	3	4	4
Tiring	2	1	2	Unfair	2	1	1	Hard	2	1	2	Depressing	1	1	4	Friendly	3	4	4	2	2	2
interesting	4	4	4	motivational	4	4	4	different	4	4	3									4	4	4
Time	3	4	3	Quality	3	4	4	Competition	3	3	3	Care	3	4	4	Cooperation	3	4	4	3	4	3
challenging	4	5	5	different	4	3	4	fast paced	4	2	3	lively	4	4	4	supportive	4	4	4	4	3	4
Exciting	4	5	5	Flexible	4	4	4	Respected	4	4	4	Valued	4	4	4	Varied	4	4	4	4	4	4
stressful	3	2	2	demanding	3	2	2	responsibility	3	3	3	change	3	3						3	3	2
Being on time	3	4	3	Help as much as I can	3	4	3	Learn more about the role	3	4	3	Work better within the team	3	4						3	4	3
Rewarding	4	5	4	Happy	5	5	5	Engaging	4	5	4	Pleasurable	4	5	5	Great	5	5	5	5	5	5
Busy	3	2	2	Stressful	3	2	2	Scrutinised	2	2	3									3	2	2
Rewarding	4	5	4	Important	3	5	4	Varied	3	4	4									3	5	4
relaxed	3	4	4	interesting	4	4	4	repetitive	3	2	3									3	3	4
Crap	1	1	1	Cold	1	2	2	Sore	1	1	1	Tedious	1	2	2	Boring	1	2	2	1	2	1
Challenging	3	4	5	Diverse	3	4	4	Political	3	3	3									3	4	4
Rewarding	3	4	4	Learning	3	4	4	Togetherness	3	4	4									3	4	4
repetative	2	2	2	taxing	2	2	2	boring	2	2	2									2	2	2
Demoralising	2	1	1	Tiring	2	2	2	Difficult	2	1	2	Frustrating	2	1						2	1	1
fullfilling	3	5	5	happy	5	5	5	confident	4	4	4	ambitious	3	4	4	easy-going	3	4	4	3	4	4
Official	3	4	3	Responsible	3	4	3	Secure	3	4	3									3	4	3
Stressful	3	2	2	Challenging	3	4	4	Intense	3	4	3									3	3	3
Useful	3	4	4	Easy	2	4	3	Straight forward	3	4	3									3	4	3
Caring	3	4	4	Compassion	3	5	4	Intense	3	4	3	Worth while	4	5	4	rewarding	4	5	4	3	5	4
Stimulating	4	4	4	Active	3	4	4	Important	3	4	4	Necessary	3	4	4	Enjoyable	4	4	4	4	4	4
Hours	3	3	3	Location	3	3	3	Staff	3	3	3									3	3	3
Exciting	4	4	5	Variant	4	3	4	Challenging	4	4	5									4	4	5
Busy	3	2	3	Varied	3	3	3	Exceptional	3	2	3	Pressured	3	2	2	Negative	2	2	2	3	2	2
Rare	3	4	3	Amazing	4	5	4	Clean	3	4	4	Efficient	3	4	3	Easy	3	4	3	3	4	4
my jo is very well.	3	5	5	i like my job.	4	5	4	all time feeling cool.	4	5	5	i love my job.	5	5	5	also very happy.	5	5	5	5	5	5
tiring	3	2	2	fun	4	4	4	enjoyable	4	4	4	boring	2	2						3	3	3
Hard work	3	2	3	Rewarding	3	4	4	Stressful	3	2	2	Sad	2	2	3	Compassion	3	4	3	3	3	3
Interesting	3	4	4	Busy	3	2	3	Social	3	4	4	Communicative	3	3						3	3	4
Important	3	4	4	Complex	3	2	3	Rigerous	3	2	2	Time consuming	3	2	4	Enjoyable	4	4	4	3	3	3
Focused	3	4	3	Laborious	3	4	2	Intensive	3	4	2									3	4	2
Rewarding	4	4	4	Fulfulling	4	5	5	Positive	4	5	4	Inspiring	4	5	5	Challenging	4	5	5	4	5	5
Enjoyable	4	4	4	Deadline driven	3	4	3	Customer focused	3	4	3	Collaborative	3	4	4	Supportive	4	4	4	3	4	4
Money	3	3	3	Time	3	3	3	Childcare	3	4	3									3	3	3
Interesting	4	4	4	Fast	3	3	3	Busy	3	3	3	Diverse	3	3	5	Challenging	4	4	5	3	4	4
stressfull	2	2	1	complex	2	2	3	never ending	2	2	2	time consuming	2	2						2	2	2
Satisfying	4	4	4	Repetitive	2	2	3	Rewarding	4	4	4									3	3	4
ESSENTIAL	3	5	4	INTERESTING	4	5	4	INVOLVING	4	5	4									4	5	4
Hard	3	1	3	Exhausting	2	1	1	Consuming	2	1	2	Demanding	2	1	4	Challenging	3	2	4	3	1	3
Exciting	4	4	5	Happy enviroment	4	5	5	Friendly	4	4	4									4	4	5
Secure	3	4	4	Fun	4	4	4	Innovative	4	4	4	Intensive	3	4	3	Client-oriented	3	4	3	3	4	4
Encouraging	4	5	4	Fun	4	4	4	Energizing	4	5	5									4	5	4
Anxious	2	2	1	Timeconsuming	2	2	2	Friends	3	4	3	Salary	3	4	3	Average	3	3	3	2	3	2
flexible	3	4	4	diverse	3	4	4	work-life balance	4	4	3									3	4	4
hard	3	1	3	tiring	2	1	2	long	2	2	2	busy	3	2	2	complicated	3	1	2	3	2	2
undemanding	2	1	1	irrelevant	2	1	1	easy	2	2	2	redundant	1	2						2	2	1
Busy	3	3	3	Peaceful	3	4	4	Prolonged	3	4	2	Mindless	1	4	4	Kind	3	4	4	3	4	3
Untrusted	1	1	1	Unappreciated	1	1	1	Overworked	1	1	1	Unliked	1	1	1	Mistreated	1	1	1	1	1	1
Fast paced	3	4	3	Methodical	3	4	3	Familiar	3	4	3	Cheerful	3	5	4	Enjoyable	4	5	4	3	4	4
Stressful	2	2	2	Busy	3	2	3	Responsible	3	4	4	Time Consuming	3	2	3	Focused	3	4	3	3	3	3
Long hours	2	2	2	Giggles	4	4	3	Busy	3	2	2	Tires	3	3	4	Smiles	4	4	4	3	3	3
Fun	4	4	4	Tiring	3	2	2	Interactive	3	4	4	Challenging	4	5	4	Caring	3	4	4	3	4	4
tiring	3	2	2	hard	2	2	3	stressfull	2	2	2	enjoyable	4	4	5	happy	4	5	5	3	3	3
Ambitious	3	4	4	Confident	3	5	4	Easy going	3	4	4	Honest	3	5	4	Loyal	3	5	4	3	5	4
Boring	2	2	2	Hot	2	2	3	Tiring	2	2	2									2	2	2
Misleading	2	1	2	Busy	3	2	2	Cliques	1	1	2	Rude	1	1	1	Discrimination	1	1	1	1	1	2
interesting	4	4	4	helpful	4	4	4	stressful	3	2	2									4	3	3
Easy	3	4	3	Fun	4	4	4	Repetitive	3	2	3	Deadlines	3	3	5	Proud	4	4	5	4	3	4
Interesting	4	4	4	Inspiring	4	5	5	Motivating	4	5	4	Educational	4	4	4	Needed	4	5	4	4	5	4
opportunity	3	4	3	development	3	4	3	underpaid	2	2	2	exciting	4	4	4	interesting	4	4	4	4	3	3
Lousy	2	1	1	Wasteful	2	1	2	Worthless	2	1	1	Stupid	1	1	2	Untenable	1	1	2	1	1	1
worthwhile	4	4	4	challenging	3	4	5	varied	4	4	4	intense	3	4						3	4	4
Boring	2	2	2	Dull	2	2	2	Long	2	2	2									2	2	2
rubbish	1	1	1	un profesional	1	1	2	joke	1	1	2									1	1	2
necessary	3	2	2	tedious	2	2	2	overbearing	2	2	2	competitive	2	2	1	unfair	1	1	1	2	2	2
Good	3	4	4	Different	3	4	4	Baking	3	3	3									3	4	4
busy	3	2	2	repetative	3	2	2	slow	2	2	2	boring	2	2	2	dull	2	2	2	2	2	2
Tiring	2	2	2	Damanding	2	1	2	Funny	4	4	4	Stressful	3	2	3	Difficult	2	1	3	3	2	2
Privileged	4	4	4	Rewarding	4	4	4	Stressful	3	2	3	Busy	3	3						3	3	4
Busy	3	3	3	Different	3	3	3	Hard	3	2	3	Fun	4	4	2	Stressful	3	2	2	3	3	3
supervisor	2	4	3	Helper	2	4	3	Friend	3	4	3									2	4	3
tiring	2	2	2	energetic	3	4	4	consuming	3	2	3									3	3	3
knowledgable	3	4	3	caring and helping	3	4	4	trustworthy	3	5	4									3	4	4
tedious	2	2	2	repetitive	2	2	2	uninspiring	2	1	1	disappointing	2	1						2	2	2
Tough	2	1	2	Draining	2	1	2	Exciting	3	1	5	Inspiring	4	1	4	Rewarding	4	1	4	3	1	4
Fullfilling	4	4	4	Worthwhile	4	5	4	Leading	3	4	4	Responsible	3	4	4	Enjoyment	4	5	4	4	5	4
Interesting	4	4	4	Positive	4	5	4	Realistic	3	4	4	Continuation	3	4	2	Boring	3	2	2	3	3	3
Respectful	3	4	4	Easy	3	4	3	Interesting	4	4	4	Peaceful	3	5	4	Comfortable	3	4	4	3	4	4
Challenging	4	4	5	Rewarding	4	4	4	Soul destroying	2	2	1	Life changing	3	4	3	Amazing	5	5	3	4	4	3
Boring	2	2	2	Repetitive	2	2	2	Easy	2	2	3	Non threatening	2	2						2	2	3
Tolerable	3	2	2	Necessary	3	2	2	Disappointing	2	1	2	Bullying	1	1	3	Social	1	3	3	2	2	2
Fun	4	4	4	Suitable	4	2	4	Physical	3	3	3	Tiring	3	2	2	Unsecure	2	2	2	3	2	3
Boring	2	2	2	Unstructured	2	1	2	Disorganised	2	1	2									2	1	2
different	3	3	3	busy	3	3	3	essential	3	4	4	fun	4	4	4	caring	3	4	4	3	4	4
Caring	3	4	4	Intetesting	4	4	4	Challenging	4	4	5	Specialist	3	4	1	Dangerous	2	2	1	3	3	4
Simple	2	2	3	Complex	2	2	3	Demanding	2	2	2	Important	3	4	2	High Pressure	3	2	2	2	3	3
Boring	2	1	2	Underpaid	2	1	2	Undervalued	2	1	1	Exploitative	1	1	2	Uncaring	1	1	2	2	1	1
repetitive	3	1	2	routine	3	1	2	office	3	2	3	sedentary	3	2	2	dependant	3	2	2	3	2	2
Busy	3	2	3	Demanding	3	2	3	Variable	3	3	3									3	3	3
Busy	3	3	3	Happy	4	5	5	Stressful	3	2	2	Friendly	4	4	4	Organised	3	4	4	3	3	4
flexible	3	4	4	important	3	5	4	challenging	4	4	5									3	4	4
great	4	5	5	hard	3	2	3	enjoyable	4	4	4	rewarding	4	5	4	different	4	4	4	4	4	4
Rewarding	4	5	4	Progressive	4	4	4	Caring	4	5	4	Exciting	4	5	4	Interesting	4	4	4	4	5	4
Providing a service	3	4	3	Helping people	3	4	3	Enjoyment	3	4	4									3	4	4
fulfilling	3	4	4	supportive	3	4	4	meaningful	3	4	4	tiring	3	2	4	fun	4	4	4	3	4	4
Repetitive	3	2	2	Boring	2	2	2	Heavy lifting	3	2	2									3	2	2
Busy	3	3	3	Hard	3	2	3	Sensitive	3	3	3	Rewarding	4	4						3	3	3
team	3	4	3	easy	3	4	3	quick	3	4	3	shift	3	3	3	maintenance	3	3	3	3	3	3
Nice	3	4	4	Fun	4	4	4	Enjoyable	4	4	4	Friendly	4	4	4	Pleasant	4	4	4	4	4	4
fulfilling	4	5	4	different	3	4	4	scientific	3	3	4									3	4	4
Grateful	3	5	4	Hectic	3	2	3	Bad management	2	1	2	Inefficient	2	1	4	Meaningful	3	5	4	3	3	3
fast	3	3	3	long	3	3	3	interesting	3	4	4	old	3	3	4	fruitful	4	4	4	3	4	4
Interesting	3	4	4	Eventful	3	3	4	Normality	3	3	3	Average	3	3	3	Money	3	3	3	3	3	4
stressful	2	2	2	friendly	3	4	4	tiring	2	2	2	miserable	2	1	3	chatty	3	2	3	2	3	2
Mundane	2	2	2	Repetitive	2	1	2	Easy	2	2	3									2	2	2
busy	3	3	3	interesting	3	4	4	important	3	4	4	cool	3	5	5	challenging	3	5	5	3	4	4
Boring	2	2	2	Simple	2	2	2	Predictable	2	2	2									2	2	2
Customer service	3	4	3	Help others	3	4	3	Timekeeping	3	3	3									3	3	3
Rewarding	4	5	4	Challenging	4	4	5	Purposefull	4	5	4	Hard	3	2	2	Thankless	1	2	2	3	3	3
Constant	3	3	3	Mediocre	2	3	2	Stressful	3	2	2	Treadmill	2	2						2	2	2
Fun	4	4	4	Hard	3	2	3	Motivational	4	4	4									4	3	4
freedom	4	4	4	autonomous	4	4	4	interesting	4	4	4	routine	3	2	2	mundane	3	3	2	3	3	3
busy	3	3	3	changing	3	3	3	important	3	4	4	social	3	4	4	worthwhile	3	5	4	3	4	4
values	3	3	3	dull	2	2	2	comfortable	3	4	4	complicated	3	2	3	technical	3	3	3	3	3	2
Important	3	4	4	Fun	4	4	4	Challenging	4	4	5									4	4	4
Hard	3	3	3	Fun	4	4	4	Outgoing	3	4	3									3	3	3
Busy	3	3	3	Working	3	3	3	Hard	3	3	2	Non stop	3	2	2	On the go	3	3	2	3	3	2
Educate	3	4	3	Learn	3	4	3	Patience	3	4	3	Youth	3	4	3	Unlearn	3	4	3	3	4	3
Stress	2	2	2	Tiring	2	2	2	Repetitive	2	2	2	Data hungry	2	4	4	Rewarding	3	4	4	2	3	2
Unsaticfied	2	1	2	Draining	2	1	2	Alarming	2	1	1									2	1	2
exhausting	2	1	1	thankless	2	1	1	relentless	2	1	2									2	1	1
Well paid	3	4	4	Seedy	3	3	2	Lucrative	3	4	4									3	4	3
Tiring	3	1	2	Underpaid	3	1	2	Hard	3	1	2									3	1	2
Emails	3	3	3	Students	3	3	3	Business	3	3	3	Grading	3	3	5	Happy	3	5	5	3	5	4
Dull	2	1	2	Repetitive	2	1	2	Tolerable	2	2	3									2	1	2
Worthwhile	3	4	4	Rewarding	4	5	4	Fun	4	4	4	Serious	3	4	4	Important	3	5	4	3	4	4
Tedious	2	1	2	Time consuming	3	1	2	Rewarding	3	4	4									3	2	3
caring for others	3	4	3	helping	3	4	3	motivation	3	4	3									3	4	3
challenging	3	4	5	fun	4	4	4	tiring	3	2	2	exciting	4	4	3	fast paced	3	2	3	3	3	4
Easy	3	4	3	Pleasant	3	4	4	Nice	3	4	4									3	4	4
Interesting	4	54	4	Enjoyable	4	4	4	Varied	4	4	4									4	4	4
disengaged	2	2	2	parked	2	2	2	vacant	2	2	2									2	2	2
Stimulating	4	4	4	Exciting	4	5	5	Rewarding	4	5	4	Intense	3	5	3	Senior	3	3	3	4	5	4
engaging	4	4	4	practical	3	4	3	creative	4	4	4	technical	3	3	5	challenging	4	4	5	4	4	4
Tiring	3	2	2	Alright	3	3	4	Long	3	3	2									3	3	3
Hard	3	3	3	Challenging	3	4	5	Worthy	3	5	4									3	4	4
Important	3	4	4	Repetitive	3	2	2	Time consuming	3	2	2									3	3	3
Challenging	4	4	5	Rewarding	4	4	4	Frustrating	3	2	2	Run	3	3						3	3	4
Long	2	2	2	Boring	2	1	2	Dull	2	1	2	Na	3		3	Na	3		3	2	2	2
Caring	3	4	4	Dynamic	3	4	4	Exhausting	3	2	1	Exciting	3	5	2	Repetitive	3	2	2	3	3	3
necessary	3	4	2	performance	3	4	3	repetitive	3	2	2									3	3	2
busy	3	2	3	variable	3	3	3	skilled	3	4	3	knowledgeable	3	3	4	helpful	3	4	4	3	3	3
Busy	3	2	2	Tiring	2	2	2	Engaging	3	2	4	Uncomplicated	2	2	3	Long	2	2	3	2	2	3
fast paced	3	2	3	tiring	2	2	2	challenging	3	4	5	scary	2	1	5	exciting	3	5	5	2	3	3
Interesting	3	4	4	Varied	3	3	4	Challenging	4	4	5	Funny	4	4	4	Worthwhile	4	5	4	3	4	4
Creative	3	4	4	Exhausting	3	2	1	Difficult	3	2	3	Cumbersome	3	3						3	3	2
Varied	3	4	4	Enjoyable	4	4	4	Pressurised	3	3	2									3	4	3
exciting	4	5	5	developing	3	4	4	inspiring	4	5	4	tiring	3	2	4	innovative	4	5	4	4	4	4
Big	3	4	3	Worldwide	3	5	3	Fashionable	3	4	3	Ontrend	3	4	4	Pleased	3	4	4	3	4	4
Boring	2	2	2	Frustrating	2	1	1	Deadend	1	1	1									2	1	1
Fair	3	4	4	Safe	3	4	4	Loyal	3	4	4									3	4	4
Creative	3	4	4	Relaxed	3	4	4	Comfortable	3	4	4	Meaningful	3	4	4	Impactful	3	5	4	3	4	4
Responsibility	3	4	4	Fun	4	4	4	Tiring	3	2	2	Unappreciated	2	1						3	3	3
Draining	2	1	2	Frustrating	3	1	2	Stimulating	3	4	4	Stressful	2	2						3	2	2
rewarding	4	4	4	tiring	3	2	2	nerve wracking	3	1	2	proud	4	4	4	thankful	3	4	4	3	3	3
Life changing	3	4	4	Valuable	4	4	4	Artistic	4	4	4									4	4	4
Interesting	3	4	4	Challenging	4	4	5	Rewarding	4	5	4	Motivating	4	5	4	Change	3	4	4	4	4	4
work	3	2	3	chore	2	1	3	boring	2	2	2	unhappy	1	1	2	slow	2	2	2	2	2	2
Inspiring	3	4	4	Fulgilling	3	4	4	Critical	2	2	3									3	3	4
Caring	3	4	4	Attentive	3	4	4	Child protection	3	4	3									3	4	4
Fun	4	4	4	Interesting	4	4	4	Stressful	3	2	2	Tiring	3	1	3	Hard work	3	2	3	3	3	3
Hard	3	2	2	Stressful	3	2	2	OK	3	2	3	busy	3	2	2	inefficient	3	2	2	3	2	2
Stressful	2	2	2	Busy	3	2	2	Pressure	3	2	2									3	2	2
satisfying	4	5	4	rewarding	4	5	4	busy	3	3	3									4	4	4
Pressure	3	2	2	Busy	3	3	2	Responsible	3	4	3	Supportive	3	4	4	Proud	4	5	4	3	4	3
Challenging	4	4	5	Useful	3	4	4	Important	3	5	4	Thought provoking	4	4	4	Friendly	4	4	4	4	4	4
Challenging	4	4	5	Fun	4	4	4	Rewarding	4	4	4									4	4	4
varied	3	3	4	basic	3	3	3	simple	2	2	3									3	2	3
Pleasant	3	4	4	Repetitive	3	2	3	Logical	3	3	3									3	3	4
Stressfull	2	2	2	Demanding	2	2	2	Rewarding	3	4	4	Beneficial	3	4	2	Lonely	2	2	2	2	3	3
bully	1	1	1	disability discrimination	1	1	1	oppressive	1	1	1	not open to agreement	1	1	1	abusive	1	1	1	1	1	1
Stressful	2	2	2	Competitive	2	2	3	Fast-paced	3	2	3									2	2	3
boring	2	1	2	monotonous	2	1	2	unfair	1	1	1	hard	2	1	2	stressful	2	1	2	2	1	2
fullfelment	3	4	4	ease	3	4	3	testing	3	4	3	showes all sides	3	4	4	learning all differnet things in life	3	4	4	3	4	4
Tiring	2	2	2	Long	2	3	2	Stressful	2	2	2	Worrying	2	2	2	Unsafe	2	2	2	2	2	2
CUSTOMER SERVICE	3	3	3	QUALITY	3	3	3	KNOWLEDGE	3	3	3									3	3	3
social	3	3	3	customer-centred	3	4	3	hectic	3	2	3	busy	3	2	2	time-pressured	3	2	2	3	3	3
Intense	3	4	3	Physical	3	4	3	Compassionate	3	4	4	Taxing	3	4						3	4	3
friendly	3	4	4	busy	3	3	3	interactive	3	3	4									3	3	4
Nice	3	4	4	Helpful	3	4	4	Creative	4	4	4	New	3	4	4	Fit	3	4	4	3	4	4
Overworked	2	1	1	Underpaid	2	1	2	Underappreciated	2	1	1	Content	3	1	2	Tired	2	1	2	2	1	2
Clean	3	3	4	Busy	3	3	2	Hot	3	3	3	Non stop	3	2	2	Rushed	2	2	2	3	2	3
Helpful	3	4	4	Integral	3	4	4	Valued	4	4	4									3	4	4
Tiring	3	1	2	Mentally challenging	3	1	5	Keeps you on your toes	3	1	4									3	1	4
boring	2	1	2	mundane	2	1	2	dull	2	1	2	uninspiring	2	1	2	mediocre	2	1	2	2	1	2
Busy	3	3	3	Challenging	3	4	5	Varied	3	3	4									3	3	4
progress	3	4	3	help	3	4	3	assist	3	4	3	share knowlege	3	4						3	4	3
Supervise	3	4	3	Look after patients	3	4	3	Look after staff	3	4	3	Support	3	4	3	Lead	3	4	3	3	4	3
Stimulating	4	4	4	Exciting	4	5	5	Important	3	5	4									4	5	4
Interesting	4	4	4	Rewarding	4	5	4	Flexible	3	4	4	Independent	4	4	3	Busy	3	4	3	4	4	4
inspring	4	5	5	worthwile	4	5	4	stressful	3	3	2	demanding	3	3	4	fun	4	4	4	4	4	4
supportive	4	4	4	rewarding	4	5	4	helpful	3	4	4	informative	3	4	4	learning	4	4	4	4	4	4
Team	3	4	3	Enthusiasm	3	5	4	Communication	3	4	3									3	4	4
Fun	3	4	4	Simple	3	3	3	Creative	3	4	4	Unique	3	4	4	Interesting	3	4	4	3	4	4
Social	3	4	4	Professional	3	4	4	Respected	3	4	4									3	4	4
Boring	2	1	2	Tedious	2	1	2	Time waste	2	1	1									2	1	2
Varied	3	4	4	Interesting	3	4	4	Unpredictable	3	3	3	Worthwhile	3	5	4	Unique	3	4	4	3	4	4
Conscious	3	4	4	Necessary	3	4	3	Important	3	4	4	Dependant	3	4						3	4	3
Easy	2	2	3	Repetitive	2	1	2	Boring	2	1	2	Tiring	2	1	2	Dull	2	1	2	2	1	2
Boring	2	1	2	Busy	2	2	2	Stressful	2	2	2									2	2	2
Rewarding	4	5	4	Challenging	4	4	5	Diverse	4	3	4									4	4	4
hard	3	2	3	stressful	3	2	2	ambitious	3	4	3									3	3	3
Interesting	3	4	4	Challenging	4	4	5	Worthwhile	4	5	4									4	4	4
Enjoyable	4	4	4	Worthwhile	4	5	4	Rewarding	4	5	4	Friendly	4	4	4	Caring	3	4	4	4	4	4
Engaging	4	4	4	Enjoyable	4	4	4	Interesting	4	4	4									4	4	4
tiring	2	1	2	thankless	2	1	1	irritating	2	1	1	demeaning	1	1	4	important	3	3	4	2	4	2
exciting	4	4	5	interesting	4	4	4	stimulating	4	4	5									4	4	5
Busy	3	2	2	Stressful	2	1	2	Exhausting	2	1	1	Awkward	2	1	2	Rushed	2	1	2	2	1	2
Challenging	4	4	5	Different	3	4	4	Interesting	4	4	4	Varied	4	4	4	Unusual	3	4	4	4	4	4
boring	2	2	2	steady	3	4	2	average	3	3	3									3	3	2
warehouse	2	3	3	picking	3	3	3	trucks	3	3	3	saftey	3	3						3	3	3
Rewarding	4	5	4	Interesting	4	4	4	Prestigious	3	4	4	Involving	4	4	5	Challenging	4	4	5	4	4	4
Repetetive	2	2	3	useful	3	4	4	valued	4	4	4									3	3	4
boring	2	2	2	repetitive	2	1	2	loud	2	1	2	noisy	2	1	3	bright	2	1	3	2	2	2
Rubbish	1	1	1	Tiresome	1	1	1	Repetitive	2	1	2	Boring	2	1	1	Slavery	1	1	1	1	1	1
Mundane	2	2	2	Secure	3	4	3	Can change	2	3	2									2	3	2
Tiring	2	1	2	Boring	2	1	2	Uncomfortable	2	1	2									2	1	2
Supportive	3	2	4	Unbalanced	2	2	2	Thankless	2	2	1									3	2	2
Fulfilling	4	4	4	Interesting	4	4	4	Tedious	3	2	2	Improvable	3	2	2	Low-paying	3	2	2	3	3	3
Busy	3	3	3	Stressful	2	3	2	Worthwhile	3	4	4	Full filing	4	5						4	4	4
Challenging	4	4	5	Innovative	4	4	4	Fast-paced	3	4	3									3	4	4
Busy	4	3	2	Small team	2	4	2	satisfying	4	4	4									4	4	3
varied	3	4	4	interesting	4	4	4	busy	3	3	3	vibrant	4	5	4	sociable	4	4	4	4	4	4
Happy	5	5	5	Important	4	5	4	Successful	4	5	4	Friendly	4	4						4	5	4
Important	3	4	4	Worthwhile	3	5	4	Essential	3	5	4	Tiring	3	3	4	Satisfying	4	5	4	3	4	4
Important	3	4	4	Serious	3	4	3	Pressured	3	3	2	Flexible	3	4	4	Fulfilling	3	5	4	3	4	4
Empathetic	3	5	4	Professional	3	5	4	Compassionate	3	5	4	Efficient	3	4	4	Responsible	3	5	4	3	5	4
Fulfilling	4	5	4	Happy	5	5	5	Valued	4	5	4	Accomplished	4	5	4	Interesting	4	4	4	4	5	4
Chsllenging	2	4	5	Varied	3	4	4	Engaging	3	5	4	Inspiring	3	5	4	Enjoyable	3	5	4	3	5	4
Busy	3	3	3	Intense	3	4	3	Immesive	3	4	3	Fast-paced	3	4						3	4	3
Caring	3	3	4	Stressful	2	2	2	Overworked	2	1	1	Dedicated	3	2	2	Tiring	2	1	2	2	2	2
Busy	3	3	2	Achievable	3	4	3	Substantial	3	5	3									3	4	3
Undervalued	2	2	2	Interesting	3	4	4	Individual	3	3	3									2	3	3
Rewarding	4	5	4	Fulfilling	4	5	4	Useful	3	4	4									4	5	4
Repetitive	3	1	2	Dull	2	1	2	Boring	2	1	2	Interesting	3	4						2	2	2
Content	3	3	4	Worthwhile	3	4	4	Fun	4	4	4	Positive	4	4	5	Happy	5	5	5	4	4	4
Customer services	3	3	3	One job at the time	3	3	3	Relex	3	3	3	On time	3	3	4	Initiative	3	3	4	3	3	3
Repetitive	2	2	2	Negotiation	3	2	3	Friendly	3	4	4	Conflict	2	1	4	Fun	4	4	4	3	3	3
cheap	2	2	2	hollow	2	2	2	quick	3	2	3	quiet	3	2						2	2	2
Repetative	2	1	2	Slow	2	2	2	Unfilled	1	1	2									2	2	2
Hard	3	2	3	Rewarding	4	5	4	Cosuming	3	4	3	Values	3	4	3	Ethics	3	4	3	3	4	3
hot	2	2	3	tedious	2	1	2	long	2	2	2	boring	2	1	2	tired	2	1	2	2	1	2
thorough	3	4	3	detailed	3	4	3	interesting	3	4	4									3	4	3
Demanding	3	4	2	Chaotic	2	2	2	Fulfilling	3	5	4	Interesting	3	4	4	Caring	3	4	4	3	4	3
I enjoy helping my patients	4	4	4	I would like to work less days	2	2	2	I feel sad when a patient dies	3	2	2									3	3	3
challenging	4	4	5	versatile	4	4	4	demanding	3	5	3	important	3	5						3	4	4
Rewarding	4	4	4	Frustrating	3	2	2	Varied	4	4	4	Fun	4	4						4	3	4
Easy	3	2	3	Valuable	3	4	4	Responsible	3	4	4	Time-pressured	3	2	4	Friendly	4	3	4	3	3	4
Caring	3	4	4	Hard work	3	4	3	Patience	3	4	3									3	4	3
Rewarding	4	5	4	Stressful	3	2	2	Complex	4	3	3	Varied	4	4	4	Supportive	4	4	4	4	3	3
demanding	3	2	2	stressful	2	2	2	dangerous	2	2	1	vital	3	2	3	life-changing	3	3	3	3	2	2
Good pay	3	4	4	Easy	3	4	3	Fast	3	4	3	Different	3	4	3	New	3	4	3	3	4	3
Rewarding	3	5	4	Satisfying	3	5	4	Interesting	3	5	4	Challenging	3	5						3	5	4
annoyed	2	1	2	bored	2	1	2	frustrated	2	1	2	uninterested	2	1	2	unsatisfied	1	1	2	2	1	2
Drive	3	4	4	Skill	3	4	4	Fast	3	3	3	Quick	3	3	4	Cool	3	5	4	3	3	4
tiring	2	1	2	difficult	2	2	3	consuming	2	2	2									2	2	2
Rewarding	4	5	4	International	3	4	3	Interesting	4	4	4									4	4	4
intense	3	2	3	important	3	4	4	tiring	3	2	2	frustrating	2	1	2	busy	3	2	2	3	3	2
Monotonous	2	2	2	Friendly	4	4	4	Teamworking	3	4	4	Coordinate	3	4	3	Organised	3	4	3	3	4	3
Interesting	4	4	4	Important	3	5	4	Responsive	3	4	4	Fast-paced	3	4	4	Fun	4	4	4	3	4	4
Complex	3	3	3	Demanding	3	4	2	Helpful	3	4	4	Rewarding	4	5	2	Tiring	3	2	2	3	3	3
Relaxed	3	4	4	Flexible	3	4	4	Casual	3	4	3	Easy	3	4	2	Unimportant	2	2	2	3	3	3
Repetitive	2	1	2	Dull	2	1	2	Unchallenging	2	1	2	Busy	2	2	2	Boring	2	1	2	2	1	2
Fulfilling	4	4	4	Responsible	4	4	3	Burn out	1	1	1									2	3	2
Fast paced	3	2	3	Lively	3	4	4	Exhausting	3	2	1	Interactive	3	4	3	Mental	2	3	3	3	3	3
Humbling	3	2	1	Empowering	3	2	4	Frustrating	3	1	2	Uplifting	3	4	3	Privileged	4	4	3	3	3	3
Interesting	3	4	4	Happy	4	5	5	Inspiring	4	5	4									4	5	4
Mundane	2	2	2	Pressure	3	2	2	Workload	2	2	2									2	2	2
work	3	3	3	money	3	3	3	bills	3	3	3	cash	3	3	3	funds	3	3	3	3	3	3
Complex	3	3	3	serious	3	4	3	responsible	3	4	4	important	3	5						3	4	4
important	3	4	4	valuable	3	5	4	relaxed	3	4	4	easy	3	4	4	varied	3	4	4	3	4	4
Taxing	3	4	2	Complicated	3	2	3	Stressful	3	2	2	Rewarding	4	4	2	Demanding	3	4	2	3	3	2
Vsriable	3	3	3	Operations	3	3	3	Strategic	3	3	3	Developmental	3	3	3	Innovativr	3	3	3	3	3	3
Boring	2	1	2	Stressful	2	2	2	Depressing	2	1	1	Easy	2	2	3	Complicated	2	2	3	2	2	2
Professional	3	4	4	Investigator	3	4	3	Firm	3	4	3	Balanced	3	4						3	4	4
engaging	4	4	4	challenging	4	4	5	educational	3	4	4	fulfulling	4	5	4	varied	4	4	4	4	4	4
hard	3	2	2	frustrating	2	1	2	tiring	2	1	2	privileged	3	4	4	inspiring	4	4	4	3	3	3
undivided	3	4	4	united	3	4	4	satisfying	3	5	4									3	4	4
Rewarding	4	5	4	Whole	4	5	4	Satisfied	4	5	4	Unique	4	4	4	Good	4	4	4	4	5	4
Fun	4	4	4	Exciting	4	5	5	Flexible	4	4	4									4	4	4
Solid	3	4	4	Fun	4	4	4	Rough	3	4	3	Bumpy	3	3	5	Happy	5	5	5	4	4	4
complicated	3	2	3	challenging	4	2	4	different	3	3	4	pedantic	3	3	2	persistant	3	3	2	3	3	3
Busy	3	3	3	Varied	3	4	4	Rewarding	4	5	4	Friendly	4	4	4	Social	4	4	4	4	4	4
tedious	2	1	2	boring	2	1	2	easy	2	2	2	repetitious	2	2	2	monotonous	2	2	2	2	2	2
Service	3	4	3	Timely	3	3	3	Cleanliness	3	3	3	Respect	3	4	3	Confidentiality	3	4	3	3	4	3
great	4	5	5	interesting	4	4	4	diffucult	3	3	3	changeable	3	3						3	4	4
research	3	3	3	driven	3	5	4	varied	4	4	4	hard-working	3	4	4	fulfilling	4	5	4	4	4	4
Challenging	4	4	5	Lively	3	4	4	Learning	4	4	4	changing	4	4						4	4	4
boring	2	2	2	repetitive	2	1	2	brain-numbing	1	1	1									2	1	2
Educational	3	4	3	Slow	2	2	3	Collaborative	3	3	3									3	3	3
Boring	2	1	2	Draining	2	1	2	Angry	1	1	2									2	1	2
Hardwork	3	2	2	disrespected	1	1	1	overworked	1	1	1	poorly paid	1	1	1	fed up	1	1	1	1	1	1
Happy	5	4	5	Busy	3	3	3	Occupied	3	4	3	Stressed	3	2	4	Helpful	4	4	4	3	3	4
Responsibile	3	4	4	Respectful	3	4	4	Important	3	5	4	Helpful	4	4						3	4	4
bussy	3	2	3	unsatisfied	2	1	1	onesided	2	1	2									2	1	2
Complex	3	4	3	Rewarding	4	4	4	Interesting	4	4	4	Stressful	3	3	3	Fast-paced	3	3	3	3	4	3
Full time	3	3	3	Honest	3	4	4	Reliable	3	4	4	Professional	3	4						3	4	4
easy	3	4	3	lucrative	3	4	4	frustrating	3	2	2	local	3	3	3	part-time	3	3	3	3	3	3
Disorganised	2	1	2	Imbalanced	1	1	2	Change-averse	2	1	2									2	1	2
effective	3	4	4	easy	3	4	3	efficient	3	4	4									3	4	4
Mundane	2	2	2	Quiet	3	3	3	Good team camaraderie	3	4	4									3	3	3
fun	4	4	4	exhausting	3	2	1	social	4	4	4									4	3	3
Rewarding	4	4	4	sometimes stressful	3	2	2	varied	4	3	4									4	3	4
Caring	3	4	4	Worthwhile	3	5	4	Needed	3	4	4	Compassionate	3	5	4	Relevant	3	5	4	3	5	4
Boring	2	1	2	Tedious	2	1	2	Rewarding	3	4	4									2	2	3
Complex	3	2	3	Busy	3	2	3	Draining	2	1	2	Pressurised	2	1	2	Frustrating	1	1	2	2	2	2
Satisfying	4	5	4	Challenging	4	4	5	Mundane	2	3	2									3	3	4
Service-oriented	3	4	4	Challenging	3	4	5	Manageable	3	4	4									3	4	4
under paid	2	1	2	not appreciated	2	1	2	untruthful	1	1	1	overworked	1	1	1	no respect	1	1	1	1	1	1
Okay	2	4	3	Stressful	2	3	2	Satisfying	3	4	4									2	3	3
compassionate	3	4	4	ambitious	3	4	4	diligent	3	4	3	empathetic	3	4	4	impartial	3	4	4	3	4	4
chaotic	2	2	2	rewarding	4	4	4	frustrating	3	2	2	fulfilling	4	5	3	changing	4	3	3	3	3	3
nice	3	4	4	flexible	3	4	4	engaging	3	4	4	too easy	2	2	1	not challenging	2	2	1	3	3	3
Productivity	3	4	3	Fun	4	4	4	Progress	3	4	4	Fairness	3	4	4	Equality	3	4	4	3	4	4
demanding	3	4	2	hectic	3	4	3	challenging	4	4	4	fast-paced	3	4	2	chaotic	2	2	2	3	4	3
Satisfying	4	4	4	Overwhelming	3	4	3	Amazing	4	5	4	Frustrating	2	2	2	Sobering	3	2	2	3	4	3
stressful	3	2	2	fast paced	3	2	3	demanding	3	2	2									3	2	2
hardwork	3	3	3	rewarding	3	4	4	helpfull	3	4	4	creative	4	4	4	worth while	4	5	4	3	4	4
Interesting	3	4	4	Satisfying	4	4	4	Helpful	3	4	4									3	4	4
Busy	3	2	3	Stressful	3	2	2	Easy	3	2	3									3	2	3
tiring	2	2	2	cheap	2	1	2	unrewarding	2	1	2	unhappy	1	1	2	old	1	1	2	2	1	2
Professional	3	4	4	Goal-oriented	3	5	4	Team work	3	4	4	Optimistic	3	5	4	Collaborative	3	4	4	3	5	4
fun	4	4	4	boring	2	2	2	cold	2	3	3	hot	2	3	4	nonstressful	3	4	4	3	3	3
Hard	3	2	3	Overworkef	2	2	1	Rewarding	3	4	4	Proud	3	4	4	Valor	3	4	4	3	3	3
dysfunctional	1	2	2	interesting	3	4	4	challenging	3	4	5	conflictual	2	2	2	tense	2	2	2	2	3	3
Exciting	3	4	5	Different	3	4	4	Serious	3	4	4									3	4	4
Boring	2	2	2	Beneficial	3	4	4	Needed	3	4	4									3	3	3
Interesting	4	4	4	Rewarding	4	5	4	Cool	4	4	4	Valuable	4	5	2	Tiring	3	2	2	4	4	4
Enjoyable	4	4	4	Challenging	4	4	5	Comfortable	3	4	4	Flexible	3	4						4	4	4
inspiring children	4	4	3	teaching	4	4	3	caring	3	4	3									4	4	3
Overworked	2	1	1	Undervalued	2	1	1	Responsible	3	3	2									2	1	1
Rewarding	4	4	4	Challenging	4	4	5	Busy	3	4	3	Caring	3	4	4	Privileged	4	4	4	4	4	4
Time Consuming	2	2	2	Slow	2	2	2	Reclusive	1	2	2	Unrewarding	1	1						2	2	2
safe	3	4	4	rewarding	3	5	4	cosy	3	4	4									3	4	4
Intense	3	4	3	Focused	3	4	3	Methodical	3	4	3	Reliable	3	4	4	Honeat	3	4	4	3	4	4
Excited	4	5	5	Interested	4	4	4	Political	3	3	3									4	4	4
Stressful	3	2	3	Happy	5	4	5	Proud	4	5	5	Guiding	4	4	4	Empowering	4	5	4	4	4	4
Repetitive	2	2	2	Long	2	2	2	Inactive	1	2	2									2	2	2
Fun	4	4	4	Easy	3	4	3	Great	4	5	5	Laugh	4	5	5	Happy	5	5	5	4	5	5
trustworthy	3	4	4	helpfull	3	4	4	important	3	5	4									3	4	4
Busy	3	4	3	Important	3	5	4	Interesting	3	4	4									3	4	4
Busy	3	3	3	Fast	3	3	3	Hectic	3	3	3	Easy	3	4	4	Social	3	4	4	3	4	3
Exciting	4	5	5	Challenging	4	4	5	Interesting	4	4	4	Difficult	3	3	4	Fun	4	4	4	4	4	5
Challenging	4	4	5	Essential	3	5	4	Personal	3	4	4	Rewarding	4	5						4	4	4
Rewarding	4	5	4	Challenging	4	5	5	Satisfying	4	5	4	Dynamic	4	4						4	5	4
interesting	4	4	4	engaging	4	5	4	challenging	4	5	5	motivating	4	5	4	rewarding	4	5	4	4	5	5
demanding	4	4	2	engaging	4	4	4	challenging	4	4	5	Busy	3	4	2	Underpaid	2	2	2	3	4	3
confident	3	4	4	conscientous	3	4	4	honest	3	5	4	hard working	3	4	4	motivated	3	5	4	3	4	4
Busy	3	4	3	Challenging	4	4	5	Hard	3	3	3									3	4	4
kind	3	4	4	lucky	3	5	4	Brave	3	4	4									3	4	4
Busy	3	2	3	Different	3	2	3	Unpredictable	3	2	3	Worrying	3	2	2	Tiring	3	1	2	3	2	2
Skilled	3	4	4	Interesting	3	4	4	Serious	3	4	4	Important	3	4	3	Savings	3	4	3	3	4	4
crap	1	1	2	tiring	2	1	2	exhausting	2	1	1	irrelevant	1	1	1	useless	1	1	1	1	1	1
physical	2	3	3	tiring	2	2	2	rewarding	3	4	4	stressful	2	2						2	3	3
Convienant	2	4	4	Local	2	4	3	Easy	2	4	3	Interesting	3	4	1	Exhausting	2	2	1	2	4	3
Interactive	3	4	4	Positive	3	4	4	Negative	3	2	2	Friendly	3	4	3	Interpersonal skills	3	4	3	3	4	3
Sad	1	1	1	Unhappy	1	1	1	Uncared	1	1	2									1	1	1
Unappreciated	1	1	1	Undervalued	1	1	1	Lethargy	1	1	2	Consternation	1	1	2	Aggravation	1	1	2	1	1	1
Important	3	4	4	Worrisome	2	2	2	Rewarding	3	4	4	Entertaining	3	4						3	3	3
Variety	3	4	4	Interesting	3	4	4	Time consuming	3	2	2									3	3	3
Essential	3	4	4	Important	3	4	4	Caring	3	4	4	Valuable	3	4	2	Mismanaged	2	2	2	3	3	4
Busy	3	4	3	Helpful	3	4	4	Competitive	3	4	3									3	4	3
Service	3	4	3	Clean	3	4	3	Timely	3	4	3	Achieving	3	4	3	Local	3	4	3	3	4	4
Rewarding	4	4	4	Stimulating	4	4	4	Immersive	4	4	4									4	4	4
Stepping Stone	3	4	4	Creating a better place	3	4	4	Fixing problems	3	4	4									3	4	4
Busy	3	4	3	Chaos	3	3	2	Rewarding	4	4	4									3	4	3
rewarding	4	4	4	stimulating	4	4	4	productive	4	4	4	caring	3	4	4	fulfilling	4	5	4	4	4	4
Rewarding	4	4	4	Challenging	4	4	5	Emotionally draining	3	2	1	Exhausting	3	2	2	All consuming	3	2	2	3	3	2
Busy	3	3	3	Difficult	2	2	3	Hectic	3	2	3	Dangerous	2	1	3	Intense	3	2	3	3	2	3
working	3	4	3	nice	3	4	4	friends	3	4	4	easy	3	4	3	out going	3	4	3	3	4	3
Boring	2	2	2	Slow	2	2	2	Draining	1	1	2									2	2	2
skilled	3	4	4	caring	3	4	4	dedicated	3	5	5									3	4	4
Fun	4	4	4	Intereseting	4	4	4	Rewarding	4	4	4	likeable	4	4	4	useful	3	4	4	4	4	4
Interesting	4	4	4	Absorbing	4	2	3	Isolating	2	2	2									3	3	3
intelligent	3	4	4	helpful	3	4	4	varied	3	4	4	unique	3	5	2	nebulous	3	3	2	3	4	4
Increase Participation	3	4	3	Develop Sustainable Clubs	3	4	3	Partnership Working	3	4	3	Increase Badminton Identity	3	4	3	Organise Coach Development	3	4	3	3	4	3
Challenging	3	4	5	Academic	3	4	4	Self developing	3	5	4									3	4	4
Busy	3	3	3	Stressful	3	2	2	Rewarding	3	4	4	Frustrating	3	2						3	3	3
respectful	3	4	4	correct	3	4	4	efficient	3	4	4	Good environment	3	4	5	excellent colleagues	3	5	5	3	4	4
Fun	4	4	4	Organised	3	4	4	Accurate	3	4	4									3	4	4
Patient safety	3	3	3	Patient care	3	3	3	Helping people	3	3	3									3	3	3
Interesting	3	4	4	Stimulating	3	4	4	Worthwhile	3	5	4	Thought provoking	3	5	3	Unusual	3	4	3	3	4	4
Rude	2	2	2	Stressful	2	2	2	Unfair	1	1	1	Painful	1	1	2	Busy	2	2	2	1	2	1
demanding	3	2	2	stresfull	2	2	2	rushed	2	2	2									2	2	2
Help	3	2	3	Complaints	3	1	3	Resolve	3	2	3	Boring	2	2	3	Sales	3	3	3	3	3	2
stressful	3	2	2	busy	3	3	2	varied	3	4	4	exhausting	3	2	5	challenging	3	4	5	3	3	3
Rewarding	4	4	4	Stimulating	4	4	5	Enjoyable	4	5	4									4	4	4
Boring	2	2	2	Dull	2	1	2	Uninteresting	2	1	2	Repetitive	2	1	2	Mundane	2	1	2	2	1	2
diverse	3	3	4	important	3	4	4	valued	3	4	4									3	4	4
Easy	3	4	3	Skilled	3	4	4	Rewarding	4	4	4	Varied	3	4	4	Good	3	4	4	3	4	4
Passionate	3	5	5	Determination	3	5	4	Caring	3	4	4									3	5	4
proud	3	5	5	fun	4	4	4	happy	5	5	5	joyful	5	5	5	exciting	4	5	5	5	5	5
important	3	4	4	fun	4	4	4	calm	4	4	4	rewarding	4	4	5	happy	5	5	5	4	4	4
Rewarding	4	4	4	Passion	4	5	5	Exciting	4	5	5	Hardwork	3	4	4	Worthwhile	4	5	4	4	5	4
Helping	3	4	4	Interesting	3	4	4	Simple	3	3	3	Long	2	3	3	Ok	2	4	3	3	4	3
Exciting	3	5	5	Stressful	2	2	2	unpleasant	1	2	2	brilliant	3	4	4	competent	3	4	4	3	3	3
busy	3	4	3	rewarding	4	4	4	inspiring	4	5	5									4	4	4
Focused	3	4	3	Working with people	3	4	3	Technical	3	3	3	Leadership	3	4						5	4	3
busy	3	3	3	rewarding	4	4	4	helpful	3	4	4									3	4	4
demanding	3	2	2	satisfying	3	4	4	exhausting	3	2	1	complex	3	2	4	rewarding	4	4	4	3	3	3
repetative	3	2	2	easy	3	2	3	tired	3	2	2	nights	3	2	2	cold	2	2	2	3	2	2
Repetitive	2	2	2	Underpaid	2	1	2	Boring	2	1	2	Unsatisfying	2	1	1	Unenjoyable	2	1	1	2	1	1
rewarding	3	4	4	useful	3	4	4	difficult	3	2	3	passionate	4	5	3	demanding	3	2	3	3	3	4
boring	2	1	2	dull	2	1	2	stressful	2	1	2	annoying	2	1	3	hot	2	1	3	2	1	2
Mindless	1	1	2	Boring	2	1	2	Repetetive	2	1	2	Frustrating	2	1	1	Unfair	1	1	1	2	1	2
Pressured	2	1	2	Stressful	2	1	2	Meaningful	3	4	4	Satisfying	3	4	2	Frustrating	3	1	2	3	3	3
Unstructured	3	2	2	Fast Paced	3	2	3	Demanding	3	2	2									3	2	2
Challenging	3	4	5	Rewarding	4	4	4	Hard	3	2	3	Changeable	3	2	3	Long	3	3	3	3	3	4
fast paced and changing	3	2	3	over-worked	3	2	1	rewarding	3	4	4									3	3	3
Upstanding	3	4	4	Proud	3	4	5	Demanding	3	2	2	Stressful	3	2						3	3	3
Challenging	3	4	5	Fundamental	3	4	4	Developing	3	4	4	Educating	3	4						3	4	4
Stressful	2	2	2	Rewarding	3	4	4	Hard	3	2	3									3	3	3
Important	3	4	4	Fulfilling	3	5	5	Supportive	3	4	4	International	3	4	3	Policy-making	3	4	3	3	4	4
Challenging	4	4	5	Rewarding	4	4	4	Important	3	4	4	Communication	3	3	3	Support	3	4	3	3	4	4
Pretty	4	4	4	Awesome	4	5	5	Fabulous	4	5	5									4	5	5
Challenging	4	4	5	Busy	3	3	3	Interesting	4	4	4	Demanding	3	2	2	Tiring	3	2	2	4	3	3
Large	3	3	3	Slow	3	3	3	Careful	3	4	3	Inexpensive	3	3						3	3	3
challenging	3	4	5	technical	3	3	3	engaging	3	4	4									3	4	4
busy	3	3	3	enjoyable	4	4	4	heavy	3	3	2	learning	3	4	4	satisfying	4	4	4	4	4	4
Different	3	3	3	Intense	3	2	3	Nervous	2	2	2	Depression	2	2						2	2	2
fun	4	4	4	caring	3	4	4	supportive	3	4	4	enjoyable	4	4	4	creative	4	4	4	4	4	4
Hard	2	2	2	Physical	2	2	3	Tiresome	2	1	2									2	2	2
rewarding	4	4	4	accomplished	4	4	4	successful	4	5	4	achieving	4	5	4	Helpful	3	4	4	4	4	4
easy	3	4	3	friendly	3	4	4	good	3	4	4									3	4	4
Helpful	3	4	4	Intense	3	4	3	Rewarding	4	5	4									3	4	4
interesting	3	4	4	uncomplicated	3	4	4	balanced	3	4	4									3	4	4
Interesting	4	4	4	Inspiring	4	5	5	Fulfilling	4	4	5									4	5	5
Complex	3	4	3	Busy	3	3	3	Entertaining	4	4	4									3	4	4
Fast paced	3	2	3	Constant	3	3	3	Hard	3	2	3									3	3	3
Busy	3	2	2	Competent	3	4	4	Stressful	3	2	2	Satisfied	3	4	4	Organised	3	4	4	3	3	4
challenging	4	4	5	rewarding	4	4	4	underrated	2	2	2	good	3	4	4	preferred	3	4	4	3	4	4
Challenging	4	4	5	Rewarding	4	4	4	Successful	4		4	Busy	3	3	2	Manic	2	3	2	4	4	4
Learning	3	4	4	Patience	3	4	3	Repetition	3	4	3									3	4	3
Interesting	3	4	4	Challenging	4	4	5	Emotional	3	3	3									3	4	4
interesting	3	4	4	fun	4	4	4	creative	4	4	4	important	3	4	4	reliable	3	4	4	4	4	4
Varied	3	4	4	Challenging	4	4	5	Enjoyable	4	5	4	Busy	3	4						4	4	4
Busy	3	3	3	Entertaining	3	4	4	Ruthless	2	2	2	Helpful	3	4	2	Frustrating	2	2	2	3	3	3
interesting	3	4	4	fun	4	4	4	challenging	4	4	5									4	4	4
Satisfying	4	5	4	Busy	3	3	3	Money well earned	3	4	4									3	4	4
Repetitive	2	2	3	Interesting	3	4	4	Niche	3	4	4									3	3	4
Interesting	3	4	4	Technical	3	3	3	Different	3	3	3	Complex	3	3	4	Rewarding	4	4	4	3	4	4
Conscientious	3	4	4	Confident	3	4	4	Diligent	3	3	3	Hard-working	3	4	4	Honest	3	4	4	3	4	4
Challenging	4	4	5	Rewarding	4	4	4	Enjoyable	4	4	4									4	4	4
communication	3	4	3	respect	3	4	4	team	3	4	4									3	4	4
Fast paced	3	4	3	Flexible	3	4	4	Provides good benefits	3	5	4	Work with wide range of people	3	4	3	Train many people	3	3	3	3	4	4
busy	3	3	3	smart	3	4	4	hardworking	3	4	3	enthusiastic	3	5	5	motivated	3	5	5	3	4	4
Interesting	4	4	4	Challenging	4	4	5	Rewarding	4	5	4	Intergrating	4	4	4	Evolving	4	4	4	4	4	4
mundane	2	2	2	repetative	2	2	2	hard	2	2	2	time	3	2						2	2	2
Enjoyable	4	5	4	Fulfilling	4	5	5	Happy	5	5	5	Worthy	4	5	5	Proud	4	5	5	4	5	5
Interesting	4	4	4	Future	3	4	3	Substansive	3	5	4	Fun	4	4	3	Long	3	3	3	3	4	4
Fulfilling	4	5	4	Easy	3	4	3	Interactive	3	4	4	Repetitive	3	2						3	4	4
Fulfilling	4	5	4	Rewarding	4	4	4	Stressful	3	2	2	Challenging	4	4						4	4	4
Diverse	4	4	4	Challenge	4	4	5	Strategy	3	4	3									4	4	4
boring	2	2	2	quiet	2	2	3	lethargic	2	2	2									2	2	2
Satisfying	4	4	4	Rewarding	4	4	4	Stressful	3	2	2									4	3	3
targets	3	3	3	nps	3	3	3	save rate	3	3	3									3	3	3
Chaotic	2	2	2	Demanding	3	2	2	Complicated	3	2	2									3	2	2
fulfilling	4	5	4	challenging	4	4	5	rewarding	4	4	4	frustrating	3	2	2	draining	3	2	2	4	3	3
useful	3	4	4	lonely	3	2	2	local	3	2	3									3	3	3
busy	3	2	3	fast paced	3	2	3	customer facing	3	3	3	friendly	3	4	3	hard	3	2	3	3	2	3
Policies	3	2	3	Politics	3	2	3	Waste	2	1	2	Inefficiency	2	1	2	Unprofessional	1	1	2	2	1	2
Tiring	3	1	2	Unorganised	2	1	2	Hard	2	1	2	Worthless	1	1	1	Unrecognised	1	1	1	2	1	1
Fun	4	4	4	Interesting	4	4	4	Frustrating (at times)	3	2	3	Rewarding	4	4						4	3	4
Repetitive	2	2	2	Dull	2	1	2	Uninspiring	2	1	1									2	1	2
Stressful	2	2	2	Rewarding	3	4	4	Tiring	3	2	2	Helping	3	4	4	Caring	3	4	4	3	3	3
Varied	3	3	4	New	3	3	3	Complex	3	3	3									3	3	3
put other first	3	4	3	work hard	3	4	3	try your best	3	4	3	always improving	3	4						3	4	3
ordinary	3	2	3	high-level	3	4	3	traditional	3	3	3	formal	3	3	2	demanding	3	3	2	3	3	3
Overworked	2	1	1	Underpaid	1	1	2	Underappreciated	1	1	1									2	1	1
Happy	5	5	5	Development	3	4	4	Coaching	3	3	4	Support	3	4	5	Motivated	4	5	5	4	4	4
fun	4	4	4	caring	3	4	4	emotional	3	4	3	supportive	3	4						3	4	4
Poor	2	1	2	Pathetic	2	1	2	Shady	1	1	2	Antiquated	1	1	2	Outdated	1	1	2	1	1	2
Fulfilling	4	5	4	Tiring	3	2	2	Demanding	3	4	2									3	3	3
Respectable	3	4	4	Dependable	3	4	4	Helping	3	4	4	Different	3	4	4	Fun	4	4	4	3	4	4
community	3	4	3	compassion	3	5	4	helpful	3	4	4	kind	3	4	4	service	3	4	4	3	4	4
Fun	4	4	4	Exciting	4	5	5	Complicated	3	3	3									4	4	4
Interesting	4	4	4	Busy	3	3	3	Challenging	4	4	5									4	4	4
demanding	3	2	2	juggling	3	2	2	stressful	2	1	2	challenging	3	2	4	rewarding	4	4	4	3	3	3
