# Supplementary material for: The promise of open survey questions—The validation of text-based job satisfaction measures
Source: PLoS One. 2019 Dec 26;14(12):e0226408. doi: 10.1371/journal.pone.0226408 (PMC6932814; doi:10.1371/journal.pone.0226408)
Supplement: S1 Dataset — (titled [Data_PromiseOfOpenQuestions.zip]). (ZIP) [file pone.0226408.s003.zip › Data_PromiseOfOpenQuestions/Wave 1/Spelling_check_semi_checked_w1.csv]

x
rewarding stressful demanding intensive ever-changing
challenging fulfilling remote difficult sizeable
varied busy interesting pressured complex
motivating inspiring exciting
challenging interesting rewarding
hard stressful rewarding
rewarding worthwhile diverse fascinating life-enhancing
busy fun exciting happy worthy
uninspiring unsettling stressful
patients care health and safety audits team admin
busy overwhelming rewarding
inspiring fun challenging unpredictable exhausting
content satisfied normal
important rewarding happy
underpaid undervalued wasted disillusioned sad
frustrating boring stressful menial worthwhile
rewarding satisfying interesting motivating
rewarding stressful demanding difficult holidays
busy stressful rewarding challenging emotional
challenging stressful engaging exhausting demanding
demanding flexible considerate reliable friendly
busy fun tiring exciting various
important effective sportive
tough busy underappreciated
hard work rewarding exhausting enjoyable time consuming
helpful challenging social worthy satisfying
inspiring fulfilling interesting stressful busy
hard fulfilling time consuming
great fine good awesome pleasure
long hour shopping customers
rewarding interesting taxing engaging easy
exciting interesting rewarding
busy rewarding tiring fun
important transformative conflicting exciting meaningful
helpful supportive useful
colorful bright warm light big
rewarding exhausting challenging
caring rewarding helpful empathetic worthwhile
established responsible hard risk
varied involving rewarding stimulating progressive
routine boring untaxing
boring repetitive outdated dull flexible
varied cultural challenging different
demoralized overworked tiring
stressful demotivating lonely unrewarding demanding
happy challenging content enthusiastic willing
undervalued stressful emotional frustrating office politics
creative engaging fun stimulating interesting
worthwhile monotonous easy
help support campaign
relaxed calm honest
frustrated waiting lonely friendship rudderless
easy stress-free fun enjoyable freedom
boring stressful bullied sad horrible
effectiveness routine chaos strict frustrating
rubbish poor management same poor technology hate
relaxed funny busy intense happy
worthwhile interesting challenging steady secure
rewarding proud happy satisfied progress
challenging rewarding emotional thought provoking
fulfilling pleasant challenging exciting rewarding
busy social challenging enjoyable repetitive
demanding busy stressful tiring frustrating
exciting intense stressful rewarding
fun hard working spirited atmosphere
fast busy stressful caring
boring slow lonely
friendly motivating frustrating difficult worthwhile
unchallenging average unappreciated
long boring never ending
easy calm complicated hectic busy
rewarding caring nurturing enduring demanding
challenging tiring complex pressurized technical
help people individual work teamwork
interesting cleaning friendly
technical challenging enjoyable variable unpredictable
purpose helpful caring demanding worthwhile
challenging worthwhile difficult
dull helpful repetitive tedious
over worked under paid confused tired engrossed
boring tedious helpful rewarding restrained
getting things done on time can do better benefits
underpaid rewarding stressful hard challenging
contentment satisfaction compassion team work quality
exciting technology computers phones electronics
rewarding exhausting caring
important useful necessary frustrating interesting
useful pleasing funny challenging frustrating
busy intense painful necessary rewarding
boring interesting clique
thought provoking inspiring demanding energetic rewarding
rewarding exhausting consuming affirming developing
consistent boring friendly
interesting useful important fun
boring unfulfilling tedious undermined scrutinized
people oriented church mentoring teaching visiting
results nice tired
pedantic boring Sisyphean
slow long boring
manual stressful enjoyable intense rewarding
easy repetitive boring vital reliable
worthwhile unsecure demanding
involving intellectual demanding
fun versatile challenging interactive enjoyable
technical challenging rewarding engaging repetitive
fun interesting demanding
happy content demanding respectful important
beneficial easy helpful
dull repetitive uninteresting
easy flexible secure
communicative flexible persistent
challenging demanding rewarding draining
boring repetitive unchallenging
great good quality
dull repetitive stressful technological unfulfilling
care thorough precise accurate on time
enjoyable fun worthwhile vocational caring
interesting valuable stressful intense joyous
busy challenging teamwork rewarding professional
honesty caring diligent hard working polite
detailed efficient cheerful focused adaptable
interesting stressful helpful
rewarding challenging happy content relaxed
exciting interesting great
important different able
enjoyable meaningful rewarding frustrating intense
exciting fun complete awesome energy
busy over worked needed tiring in demand
hard taxing creative inventive productive
stressful scapegoat well looked after well paid frustrating
fast paced engaging ongoing helpful
tiring tedious frustrating annoying
to teach children skills to nurture children to manage behavior to work as part of a team to be a positive role model
exciting challenging tiring
challenging complicated underpaid
engaging supportive interesting busy flexible
stressful hard rewarding skillful busy
pressured stressed unrecognized alone
teaching planning caring
interesting easy not stressful
boring stable friendly ongoing flexible
challenging caring tiring
autonomous fast paced demanding satisfying
like productive organized dependable trusting
patient care paperwork resources finances staff moral
positive effective strong helpful empowering
hard tiring stressful political bullied
exciting motivating inspiring
confidentiality care dignity
rewarding helpful hard friendly fair
boring steady long
money convenience people
challenging creative involving satisfying engaging
boring repetitive time consuming quiet rigorous
unhappy overworked overwhelmed disappointed battle
playful relaxed joyful
supportive helpful caring
busy thankful happy
enjoyable exciting fun grafting
interesting varied satisfying
technical challenging in depth
team work give good customer service support others
rewarding submersive interesting
confusion happy flexible
busy interesting fun engaging
busy varied professional active challenging
boring dull repetitive
fun enjoyable busy
boring dull changing innotive playful
technical precise depending committed
tiring exhausting stressful busy challenging
demanding pressured worthwhile constrained busy
stressful thankless boring
routine mundane boring
good helping social needed pain
hard work tiring fun enjoyment challenging
satisfying varied interesting enjoyable
happy rewarding accomplished smiling helping
busy tiring social engaging easy
boring dull tiresome
unsafe busy chaos loud
cautious cooperative different
rewarding tiring difficult to escape from worthwhile original
different worthwhile stressful enjoyable essential
stressful difficult uncomfortable
nice kind fun
challenging diverse relentless
work money people happy sad
stressful tiring boring
interesting challenging variety stressful annoying
repetitive interesting important don't know don't know
time safety accuracy fun work
fun energetic creative different
customer care helping the team giving 100%
boring monotone busy easy unchallenging
dirty dusty hard
simple required enthusiastic retail
worthwhile important analytical
necessary okay boring unstressful calm
horrible worthless condescending
respect compassion compromise
important lifeline holistic woman centered baby
safe friendly interesting challenging productive
fast paced hard unappreciated
cool good happy hilarious complete
laborious unrewarding interesting dynamic demanding
fun laughter friendship teamwork
responsible niche skilled satisfying
interesting complicated regardful
engaging challenging rewarding
frustrating physical interesting mechanical
caring energetic playful
varied diverse interesting
disorganized monotonous simple dull easy
task supervising training coaching counseling
fun worthwhile interesting
worthwhile positive busy
complicated rigorous challenging multifaceted dull
team high large resourceful fresh
challenging difficult technical hard work interesting
complex consuming hard stressful demanding
rewarding stressful demanding
stable resourceful opportunity secure interesting
travelling supportive demanding memorize meaningful
stressful rewarding challenging creative friendly
important necessary rewarding
stressful tiring tough repetitive draining
busy important needed
complicated busy satisfying interesting tricky
process driven risk adverse self absorbed
intense tedious enjoyable noisy long
productive ambitious time consuming unstructured frustrating
exciting different fast computers excel
rewarding fulfilling exciting challenging inspiring
fun interesting rewarding
busy fast long dull boring
challenging engaging interesting collaborative useful
repetitive high concentration joking unorganized dangerous
to give the best care I can to ensure I support families I work with to act in a professional manner
feeling proud feeling happy achieving goals supportive team members love work
interesting helpful simple
challenging rewarding pressured consuming tiring
stress poor learning work team
proud of the work I do job satisfaction happy
happy energetic helpful amused
easy convenient comfortable
unfair challenging demanding time costly unmotivating
boring repetitive unappreciated bullshit useless
repetitive inspiring customer-facing entry level
challenging engaging demanding busy organized
new energetic fast pace
engaged busy thoughtful stimulated trusted
monotonous stressful frustrating convenient
unfulfilling disorganized pointless unnecessary draining
rewarding exhausting meaningful
long variable stressful fine challenging
creative special caring
long hours mental tiring rewarding
fulfilling meaningful happy
interesting thought provoking freedom
helpful noble educational unusual cutting edge
helpful participate more enjoyment
worthwhile meaningful complicated
positive difference caring feeling conscience
huge workload underpaid unappreciated no ladder money only thing that matters
draining difficult dry overwhelming
repetitive tiring stressful
rewarding interesting diverse
demanding important life changing hard challenging
tiring rewarding stressful upsetting unsettled
flexible interesting rewarding
fulfilling active worthwhile
stressful eventful busy
stuck anxious depressed unvalued sad
satisfaction happiness money
difficult fulfilling emotional tough adaptable
tiring frustrating repetitive stressful no fun
frustrating inefficient chaotic boring busy
careful good communication hardworking
mundane tiring uninspiring chore compulsory
helping empathy teamwork satisfied busy
awesome rewarding interesting challenging
dispiriting depressing boring
happy satisfying caring
exhausting demanding underpaying unrewarding capitalism
inspiring worthwhile exciting challenging rewarding
care trust honest
fulfilling challenging rewarding happy progress
challenging rewarding inspiring developing difficult
repetitive stressful tiring pressurized unfulfilling
rewarding complex relaxing
challenging rewarding hectic useful supporting
boring unfulfilling spontaneous varied social
repetitive mundane boring
flexible rewarding intensive
frustrating corporate quantity driven disappointing
boring repetitive mundane un-creative unsupported
challenging satisfying enjoyable
boring tedious heavy tiring
innovative interesting hard work
busy worthwhile content friendly supportive
boring easy relaxed stale simple
good fine better
enjoyable physical hard
fast quick easy short low paying
responsibility dedication problems temporary
stressful undervalued unappreciated miserable fearful
enjoyable comical amusing joyous inspirational
motivated assertiveness optimism integrity generous
educational happy relaxed
educational interesting fun
picking packing personal order transport shipping
boring slow easy undervalued repetitive
rewarding challenging serious supportive busy
fulfilling demanding challenging
fun enjoyable tiring hard rewarding
hard kind loving children family
complex skilled demanding responsible important
comfortable long-term well paid international energy
caring compassion hopefulness excitement
work creative fun different chilled
hard rewarding challenging changing innovative
strong active tired positive perfect
tiring competitive challenging
monotonous thankless entertaining
interesting passionate helping inspiring fun
fun good quality pleasant happy
good satisfying enjoyable flexible
stressful tiring dangerous
rewarding busy time consuming career life-choice
busy balanced support variety
busy tiring stressful long hard
demanding busy fast multi-tasking rewarding
fun cheap hard
wasting time boring necessary cult like not worth it
important under appreciated valuable advisory personalized
fun fulfilling exciting happy eventful
helpful frustrated fine tired bored
get shelves filled customer service clean as you go
fair loyal enjoyable
interesting different varied fun busy
busy stressful in-depth fast paced sociable
helping others learning fun
happy inspirational supportive
happiness rewarding useful needed
important time consuming collaborative
provoking challenging rewarding complimentary
productive helpful important varied challenging
waiting for my promotion waiting to move to a different location possibility of becoming part time
fun rewarding helpful fulfilling great
boring relaxed unchallenging frustrating easy
prestigious tedious smart stagnant
active rewarding demanding relaxed frustrating
dread hate shame disrespected boredom
caring helping someone to talk to happy tiring
fulfilling challenging interesting changing long
important stimulating mental hard busy
rewarding frustrating unnecessary
adequate fair tedious uninspiring okay
hard confrontational difficult impossible sad
compassionate empathetic integral challenging underappreciated
outdated inefficient boring waste of time too rigid
creative satisfying hectic frustrating stimulating
fulfilling inspiring rewarding fun good
easy fun laid-back rewarding
boring thankless depressing undervalued put on I hated my
frustrating stressful funny cyclical rewarding
fulfilling meaningful useful
boring monotonous same
tired helping judged impossible children
challenging exciting rewarding
happy quiet easy
rewarding helpful caring
varied rewarding successful stressful inspiring
intense exhausting amusing busy worthwhile
hard work mentally challenging important
important worthy tedious restricted
rewarding exhausting underpaid relentless
inspiring motivating fun
stressful irrelevant boring slow ever changing
clean job work active team
satisfying frustrating divisive repetitive
interesting rewarding challenging
stressful busy hard
challenging rewarding well-respected
boring under stimulating frustrating
good shifts ok money good holiday good maternity pay
boring monotonous pressured
traumatic risky protection exciting demanding
skillful intense team working organized
technical involved compassionate
boring pointless no direction
cerebral challenging fun ongoing overwhelming
stressful busy overworked unappreciated tired
busy rewarding fast pace emotional eventful
secure diverse challenging mountainous rewarding
hateful stressful annoying
pride fulfilling changing challenging exhausting
depressing mechanical overwhelming exhausting wasteful
rewarding demanding worthwhile exhausting
fun exciting interesting
busy rewarding worthwhile unmanageable
hard work exciting dangerous
unfair dislike unclean disorganized
busy quick quiet
satisfying frustrating pride worthy challenging
free relaxed fun calming dynamic
interesting hard varied fun stressful
challenging entertaining interesting satisfying
none none none none none
exciting boring interesting
tedious boring uninspiring
comfortable easy stable unfulfilling
busy tiring exhausting under appreciated annoying
boring difficult confusing hard dumb
technical steady redundant
manageable helpful stable
fulfilling busy dreamy good successful
stressful difficult relentless
engaging rewarding interesting easy
challenging varying never boring inspiring aspiring
hard work challenging interesting tiring
helpful different caring
boring repetitive overloaded
engaging important challenging worthwhile good
trying unfair over working repetitive tiring
worthwhile challenging rewarding varied stimulating
secure unsatisfying depressing
long hours good team good monthly wage
hard stress tiring long hours weird times
exciting unique rewarding satisfying enjoyable
busy chaotic fun
boring relentless responsible
challenging important slow engaging tedious
long slow copious
boring repetitive dull
fun happy busy varied chaos
rewarding important helpful
fulfilling respectable skilled inspiring
challenging fun educative teaching
stimulating varied impactful satisfying engaging
busy complex important worthwhile
fulfilling energizing important happy comfortable
money get it done when is my next week off
rewarding happy proud whole fun
tiring intense complicated
satisfying encouraging proud invigorating respectful
community organized in demand family unity
organization management people training
rewarding interesting helpful fruitful stressful
administrative local municipal family-feel means to an end
draining frantic difficult
supportive enthusiastic satisfying stressful productive
satisfying worthy interesting
repetitive boring friendly happy
fun unique enjoyable
boring working slogging repetitive laboring
fulfilling proud worthwhile rewarding
well good good well nice
enjoyable fun energetic educating interesting
tiring challenging enjoyable
manipulative evil abusive dishonest wicked
important variable complicated technical hard
boring limited tedious reactive stressful
repetitive boring frustrating
bored annoying pass non none
bored unrewarding tedious
research oriented rewarding underpaid exclusive competitive
valuable service well paid dedication complex
frustrating challenging unpredictable
boring repetitive tiring
fun happy hard good quiet
committed excellent best kind caring
interesting challenging rewarding frustrating
technical rewarding interesting challenging hard
interactive rigid communicative formal procedural
busy predictable boring repetitive time consuming
rewarding caring achievable
secure convenient rewarding
repetitive tiring frustrating comical slow
repetitive diverse relaxing stimulating consuming
mundane normal same
inspiring active collaborative challenge rewarding
demanding rewarding stressful repetitive different
wages work colleagues staff friends
fun pleasure rewarding challenging motivating
productive significant exciting variable friendly
worthwhile positive soul satisfying sad life changing
open mixed general inconsistent placated
n/a n/a n/as n/a n/a
exciting accountability self-sufficient
challenging interesting necessary
friendly fast stressful
fun cool paying rich nice
rewarding challenging fun stressful upstream
positive empowering people-focused helpful
predictable neutral essential
caring professional tidy clean organized
hard stressful rewarding
interested intense moving
busy important services provide
strong fast paced positive love health
worthwhile appreciated fulfilling demanding stressful
I like my job this job is very well when I working then my mind is fresh good job I love my job
rewarding empathic fulfilling
interesting important stressful engaging pressured
valued useful challenging interesting complex
interesting challenging has some boring parts ok for now not stable
busy fulfilling interesting nice team
stressful anxious worrying
strenuous tiring repetitive difficult
enjoyable demanding engaging
exciting fun doing entertaining tired
easy varied pointless
interesting challenging regulated
not sure not sure not sure
challenging communication frustration varied interesting
physical mental rewarding ambition trustworthy
tiring unfair hard depressing friendly
interesting motivational different
time quality competition care cooperation
challenging different fast paced lively supportive
exciting flexible respected valued varied
stressful demanding responsibility change
being on time help as much as I can learn more about the role work better within the team
rewarding happy engaging pleasurable great
busy stressful scrutinized
rewarding important varied
relaxed interesting repetitive
crap cold sore tedious boring
challenging diverse political
rewarding learning togetherness
repetitive taxing boring
demoralizing tiring difficult frustrating
fulfilling happy confident ambitious easy-going
official responsible secure
stressful challenging intense
useful easy straight forward
caring compassion intense worth while rewarding
stimulating active important necessary enjoyable
hours location staff
exciting variant challenging
busy varied exceptional pressured negative
rare amazing clean efficient easy
my job is very well I like my job all time feeling cool I love my job also very happy
tiring fun enjoyable boring
hard work rewarding stressful sad compassion
interesting busy social communicative
important complex rigorous time consuming enjoyable
focused laborious intensive
rewarding fulfilling positive inspiring challenging
enjoyable deadline driven customer focused collaborative supportive
money time childcare
interesting fast busy diverse challenging
stressful complex never ending time consuming
satisfying repetitive rewarding
essential interesting involving
hard exhausting consuming demanding challenging
exciting happy environment friendly
secure fun innovative intensive client-oriented
encouraging fun energizing
anxious time-consuming friends salary average
flexible diverse work-life balance
hard tiring long busy complicated
undemanding irrelevant easy redundant
busy peaceful prolonged mindless kind
untrusted unappreciated overworked unlike mistreated
fast paced methodical familiar cheerful enjoyable
stressful busy responsible time consuming focused
long hours giggles busy tires smiles
fun tiring interactive challenging caring
tiring hard stressful enjoyable happy
ambitious confident easy going honest loyal
boring hot tiring
misleading busy cliques rude discrimination
interesting helpful stressful
easy fun repetitive deadlines proud
interesting inspiring motivating educational needed
opportunity development underpaid exciting interesting
lousy wasteful worthless stupid untenable
worthwhile challenging varied intense
boring dull long
rubbish un professional joke
necessary tedious overbearing competitive unfair
good different baking
busy repetitive slow boring dull
tiring demanding funny stressful difficult
privileged rewarding stressful busy
busy different hard fun stressful
supervisor helper friend
tiring energetic consuming
knowledgeable caring and helping trustworthy
tedious repetitive uninspiring disappointing
tough draining exciting inspiring rewarding
fulfilling worthwhile leading responsible enjoyment
interesting positive realistic continuation boring
respectful easy interesting peaceful comfortable
challenging rewarding soul destroying life changing amazing
boring repetitive easy non threatening
tolerable necessary disappointing bullying social
fun suitable physical tiring unsecure
boring unstructured disorganized
different busy essential fun caring
caring interesting challenging specialist dangerous
simple complex demanding important high pressure
boring underpaid undervalued exploitative uncaring
repetitive routine office sedentary dependant
busy demanding variable
busy happy stressful friendly organized
flexible important challenging
great hard enjoyable rewarding different
rewarding progressive caring exciting interesting
providing a service helping people enjoyment
fulfilling supportive meaningful tiring fun
repetitive boring heavy lifting
busy hard sensitive rewarding
team easy quick shift maintenance
nice fun enjoyable friendly pleasant
fulfilling different scientific
grateful hectic bad management inefficient meaningful
fast long interesting old fruitful
interesting eventful normality average money
stressful friendly tiring miserable chatty
mundane repetitive easy
busy interesting important cool challenging
boring simple predictable
customer service help others timekeeping
rewarding challenging purposeful hard thankless
constant mediocre stressful treadmill
fun hard motivational
freedom autonomous interesting routine mundane
busy changing important social worthwhile
values dull comfortable complicated technical
important fun challenging
hard fun outgoing
busy working hard non stop on the go
educate learn patience youth unlearn
stress tiring repetitive data hungry rewarding
unsatisfied draining alarming
exhausting thankless relentless
well paid seedy lucrative
tiring underpaid hard
emails students business grading happy
dull repetitive tolerable
worthwhile rewarding fun serious important
tedious time consuming rewarding
caring for others helping motivation
challenging fun tiring exciting fast paced
easy pleasant nice
interesting enjoyable varied
disengaged parked vacant
stimulating exciting rewarding intense senior
engaging practical creative technical challenging
tiring alright long
hard challenging worthy
important repetitive time consuming
challenging rewarding frustrating run
long boring dull na na
caring dynamic exhausting exciting repetitive
necessary performance repetitive
busy variable skilled knowledgeable helpful
busy tiring engaging uncomplicated long
fast paced tiring challenging scary exciting
interesting varied challenging funny worthwhile
creative exhausting difficult cumbersome
varied enjoyable pressurized
exciting developing inspiring tiring innovative
big worldwide fashionable on trend pleased
boring frustrating dead-end
fair safe loyal
creative relaxed comfortable meaningful impactful
responsibility fun tiring unappreciated
draining frustrating stimulating stressful
rewarding tiring nerve wracking proud thankful
life changing valuable artistic
interesting challenging rewarding motivating change
work chore boring unhappy slow
inspiring fulfilling critical
caring attentive child protection
fun interesting stressful tiring hard work
hard stressful ok busy inefficient
stressful busy pressure
satisfying rewarding busy
pressure busy responsible supportive proud
challenging useful important thought provoking friendly
challenging fun rewarding
varied basic simple
pleasant repetitive logical
stressful demanding rewarding beneficial lonely
bully disability discrimination oppressive not open to agreement abusive
stressful competitive fast-paced
boring monotonous unfair hard stressful
fulfillment ease testing shows all sides learning all different things in life
tiring long stressful worrying unsafe
customer service quality knowledge
social customer-centered hectic busy time-pressured
intense physical compassionate taxing
friendly busy interactive
nice helpful creative new fit
overworked underpaid underappreciated content tired
clean busy hot non stop rushed
helpful integral valued
tiring mentally challenging keeps you on your toes
boring mundane dull uninspiring mediocre
busy challenging varied
progress help assist share knowledge
supervise look after patients look after staff support lead
stimulating exciting important
interesting rewarding flexible independent busy
inspiring worthwhile stressful demanding fun
supportive rewarding helpful informative learning
team enthusiasm communication
fun simple creative unique interesting
social professional respected
boring tedious time waste
varied interesting unpredictable worthwhile unique
conscious necessary important dependant
easy repetitive boring tiring dull
boring busy stressful
rewarding challenging diverse
hard stressful ambitious
interesting challenging worthwhile
enjoyable worthwhile rewarding friendly caring
engaging enjoyable interesting
tiring thankless irritating demeaning important
exciting interesting stimulating
busy stressful exhausting awkward rushed
challenging different interesting varied unusual
boring steady average
warehouse picking trucks safety
rewarding interesting prestigious involving challenging
repetitive useful valued
boring repetitive loud noisy bright
rubbish tiresome repetitive boring slavery
mundane secure can change
tiring boring uncomfortable
supportive unbalanced thankless
fulfilling interesting tedious improvable low-paying
busy stressful worthwhile full filing
challenging innovative fast-paced
busy small team satisfying
varied interesting busy vibrant sociable
happy important successful friendly
important worthwhile essential tiring satisfying
important serious pressured flexible fulfilling
empathetic professional compassionate efficient responsible
fulfilling happy valued accomplished interesting
challenging varied engaging inspiring enjoyable
busy intense immersive fast-paced
caring stressful overworked dedicated tiring
busy achievable substantial
undervalued interesting individual
rewarding fulfilling useful
repetitive dull boring interesting
content worthwhile fun positive happy
customer services one job at the time relax on time initiative
repetitive negotiation friendly conflict fun
cheap hollow quick quiet
repetitive slow unfilled
hard rewarding consuming values ethics
hot tedious long boring tired
thorough detailed interesting
demanding chaotic fulfilling interesting caring
I enjoy helping my patients I would like to work less days I feel sad when a patient dies
challenging versatile demanding important
rewarding frustrating varied fun
easy valuable responsible time-pressured friendly
caring hard work patience
rewarding stressful complex varied supportive
demanding stressful dangerous vital life-changing
good pay easy fast different new
rewarding satisfying interesting challenging
annoyed bored frustrated uninterested unsatisfied
drive skill fast quick cool
tiring difficult consuming
rewarding international interesting
intense important tiring frustrating busy
monotonous friendly team working coordinate organized
interesting important responsive fast-paced fun
complex demanding helpful rewarding tiring
relaxed flexible casual easy unimportant
repetitive dull unchallenging busy boring
fulfilling responsible burn out
fast paced lively exhausting interactive mental
humbling empowering frustrating uplifting privileged
interesting happy inspiring
mundane pressure workload
work money bills cash funds
complex serious responsible important
important valuable relaxed easy varied
taxing complicated stressful rewarding demanding
variable operations strategic developmental innovative
boring stressful depressing easy complicated
professional investigator firm balanced
engaging challenging educational fulfilling varied
hard frustrating tiring privileged inspiring
undivided united satisfying
rewarding whole satisfied unique good
fun exciting flexible
solid fun rough bumpy happy
complicated challenging different pedantic persistent
busy varied rewarding friendly social
tedious boring easy repetitious monotonous
service timely cleanliness respect confidentiality
great interesting difficult changeable
research driven varied hard-working fulfilling
challenging lively learning changing
boring repetitive brain-numbing
educational slow collaborative
boring draining angry
hard work disrespected overworked poorly paid fed up
happy busy occupied stressed helpful
responsible respectful important helpful
busy unsatisfied one-sided
complex rewarding interesting stressful fast-paced
full time honest reliable professional
easy lucrative frustrating local part-time
disorganized imbalanced change-averse
effective easy efficient
mundane quiet good team camaraderie
fun exhausting social
rewarding sometimes stressful varied
caring worthwhile needed compassionate relevant
boring tedious rewarding
complex busy draining pressurized frustrating
satisfying challenging mundane
service-oriented challenging manageable
under paid not appreciated untruthful overworked no respect
okay stressful satisfying
compassionate ambitious diligent empathetic impartial
chaotic rewarding frustrating fulfilling changing
nice flexible engaging too easy not challenging
productivity fun progress fairness equality
demanding hectic challenging fast-paced chaotic
satisfying overwhelming amazing frustrating sobering
stressful fast paced demanding
hard work rewarding helpful creative worth while
interesting satisfying helpful
busy stressful easy
tiring cheap unrewarding unhappy old
professional goal-oriented team work optimistic collaborative
fun boring cold hot no stressful
hard overworked rewarding proud valor
dysfunctional interesting challenging conflictual tense
exciting different serious
boring beneficial needed
interesting rewarding cool valuable tiring
enjoyable challenging comfortable flexible
inspiring children teaching caring
overworked undervalued responsible
rewarding challenging busy caring privileged
time consuming slow reclusive unrewarding
safe rewarding cozy
intense focused methodical reliable honest
excited interested political
stressful happy proud guiding empowering
repetitive long inactive
fun easy great laugh happy
trustworthy helpful important
busy important interesting
busy fast hectic easy social
exciting challenging interesting difficult fun
challenging essential personal rewarding
rewarding challenging satisfying dynamic
interesting engaging challenging motivating rewarding
demanding engaging challenging busy underpaid
confident conscientious honest hard working motivated
busy challenging hard
kind lucky brave
busy different unpredictable worrying tiring
skilled interesting serious important savings
crap tiring exhausting irrelevant useless
physical tiring rewarding stressful
convenient local easy interesting exhausting
interactive positive negative friendly interpersonal skills
sad unhappy uncared
unappreciated undervalued lethargy consternation aggravation
important worrisome rewarding entertaining
variety interesting time consuming
essential important caring valuable mismanaged
busy helpful competitive
service clean timely achieving local
rewarding stimulating immersive
stepping stone creating a better place fixing problems
busy chaos rewarding
rewarding stimulating productive caring fulfilling
rewarding challenging emotionally draining exhausting all consuming
busy difficult hectic dangerous intense
working nice friends easy out going
boring slow draining
skilled caring dedicated
fun interesting rewarding likeable useful
interesting absorbing isolating
intelligent helpful varied unique nebulous
increase participation develop sustainable clubs partnership working increase badminton identity organize coach development
challenging academic self developing
busy stressful rewarding frustrating
respectful correct efficient good environment excellent colleagues
fun organized accurate
patient safety patient care helping people
interesting stimulating worthwhile thought provoking unusual
rude stressful unfair painful busy
demanding stressful rushed
help complaints resolve boring sales
stressful busy varied exhausting challenging
rewarding stimulating enjoyable
boring dull uninteresting repetitive mundane
diverse important valued
easy skilled rewarding varied good
passionate determination caring
proud fun happy joyful exciting
important fun calm rewarding happy
rewarding passion exciting hard work worthwhile
helping interesting simple long ok
exciting stressful unpleasant brilliant competent
busy rewarding inspiring
focused working with people technical leadership
busy rewarding helpful
demanding satisfying exhausting complex rewarding
repetitive easy tired nights cold
repetitive underpaid boring unsatisfying unenjoyable
rewarding useful difficult passionate demanding
boring dull stressful annoying hot
mindless boring repetitive frustrating unfair
pressured stressful meaningful satisfying frustrating
unstructured fast paced demanding
challenging rewarding hard changeable long
fast paced and changing over-worked rewarding
upstanding proud demanding stressful
challenging fundamental developing educating
stressful rewarding hard
important fulfilling supportive international policy-making
challenging rewarding important communication support
pretty awesome fabulous
challenging busy interesting demanding tiring
large slow careful inexpensive
challenging technical engaging
busy enjoyable heavy learning satisfying
different intense nervous depression
fun caring supportive enjoyable creative
hard physical tiresome
rewarding accomplished successful achieving helpful
easy friendly good
helpful intense rewarding
interesting uncomplicated balanced
interesting inspiring fulfilling
complex busy entertaining
fast paced constant hard
busy competent stressful satisfied organized
challenging rewarding underrated good preferred
challenging rewarding successful busy manic
learning patience repetition
interesting challenging emotional
interesting fun creative important reliable
varied challenging enjoyable busy
busy entertaining ruthless helpful frustrating
interesting fun challenging
satisfying busy money well earned
repetitive interesting niche
interesting technical different complex rewarding
conscientious confident diligent hard-working honest
challenging rewarding enjoyable
communication respect team
fast paced flexible provides good benefits work with wide range of people train many people
busy smart hardworking enthusiastic motivated
interesting challenging rewarding integrating evolving
mundane repetitive hard time
enjoyable fulfilling happy worthy proud
interesting future substantive fun long
fulfilling easy interactive repetitive
fulfilling rewarding stressful challenging
diverse challenge strategy
boring quiet lethargic
satisfying rewarding stressful
targets nps save rate
chaotic demanding complicated
fulfilling challenging rewarding frustrating draining
useful lonely local
busy fast paced customer facing friendly hard
policies politics waste inefficiency unprofessional
tiring unorganized hard worthless unrecognized
fun interesting frustrating (at times) rewarding
repetitive dull uninspiring
stressful rewarding tiring helping caring
varied new complex
put other first work hard try your best always improving
ordinary high-level traditional formal demanding
overworked underpaid underappreciated
happy development coaching support motivated
fun caring emotional supportive
poor pathetic shady antiquated outdated
fulfilling tiring demanding
respectable dependable helping different fun
community compassion helpful kind service
fun exciting complicated
interesting busy challenging
demanding juggling stressful challenging rewarding
