# Supplementary material for: The promise of open survey questions—The validation of text-based job satisfaction measures
Source: PLoS One. 2019 Dec 26;14(12):e0226408. doi: 10.1371/journal.pone.0226408 (PMC6932814; doi:10.1371/journal.pone.0226408)
Supplement: S1 Dataset — (titled [Data_PromiseOfOpenQuestions.zip]). (ZIP) [file pone.0226408.s003.zip › Data_PromiseOfOpenQuestions/Wave 2/Job satisfaction data wave 2.csv]

StartDate	EndDate	Status	IPAddress	Progress	Duration (in seconds)	Finished	RecordedDate	ResponseId	RecipientLastName	RecipientFirstName	RecipientEmail	ExternalReference	LocationLatitude	LocationLongitude	DistributionChannel	UserLanguage	Approval	Q86	Standalone_open_text	Semi_open_text_1	Semi_open_text_2	Semi_open_text_3	Semi_open_text_4	Semi_open_text_5	Standalone_rating	Semiopen_rating_1	Semiopen_rating_2	Semiopen_rating_3	Semiopen_rating_4	Semiopen_rating_5	Q88_4
Start Date	End Date	Response Type	IP Address	Progress	Duration (in seconds)	Finished	Recorded Date	Response ID	Recipient Last Name	Recipient First Name	Recipient Email	External Data Reference	Location Latitude	Location Longitude	Distribution Channel	User Language	The answers you will give in this survey will be collected in a password-secured electronic format. We do not collect any identity-information such as you name, e-mail address or IP-address. This means that your response will remain anonymous. No one will be able to identify you or link your responses to you personally. By clicking agree, you indicate that you have read and understood this text a…	What is your ProlificID?	“How do you think about your job as a whole? It is of vital importance for our research that you take your time to provide a concise and complete answer to this question. Ask yourself questions like: ‘How do I feel when I am working?’, ‘Am I happy with my job?’ and ‘Do I like my job?’”	Which three to five adjectives come to mind when you think of your job as a whole? - Adjective 1	Which three to five adjectives come to mind when you think of your job as a whole? - Adjective 2	Which three to five adjectives come to mind when you think of your job as a whole? - Adjective 3	Which three to five adjectives come to mind when you think of your job as a whole? - Adjective 4	Which three to five adjectives come to mind when you think of your job as a whole? - Adjective 5	How would you rate your previous answer in terms of sentiment/emotion?Your previous response: [QID20-ChoiceTextEntryValue]	How would you rate the adjective that you have provided in terms of sentiment/emotion? - [QID23-ChoiceTextEntryValue-1]	How would you rate the adjective that you have provided in terms of sentiment/emotion? - [QID23-ChoiceTextEntryValue-2]	How would you rate the adjective that you have provided in terms of sentiment/emotion? - [QID23-ChoiceTextEntryValue-3]	How would you rate the adjective that you have provided in terms of sentiment/emotion? - [QID23-ChoiceTextEntryValue-4]	How would you rate the adjective that you have provided in terms of sentiment/emotion? - [QID23-ChoiceTextEntryValue-5]	How satisfied are you with your current job?
{"ImportId":"startDate","timeZone":"America/Denver"}	{"ImportId":"endDate","timeZone":"America/Denver"}	{"ImportId":"status"}	{"ImportId":"ipAddress"}	{"ImportId":"progress"}	{"ImportId":"duration"}	{"ImportId":"finished"}	{"ImportId":"recordedDate","timeZone":"America/Denver"}	{"ImportId":"_recordId"}	{"ImportId":"recipientLastName"}	{"ImportId":"recipientFirstName"}	{"ImportId":"recipientEmail"}	{"ImportId":"externalDataReference"}	{"ImportId":"locationLatitude"}	{"ImportId":"locationLongitude"}	{"ImportId":"distributionChannel"}	{"ImportId":"userLanguage"}	{"ImportId":"QID115"}	{"ImportId":"QID119_TEXT"}	{"ImportId":"QID20_TEXT"}	{"ImportId":"QID23_1"}	{"ImportId":"QID23_2"}	{"ImportId":"QID23_3"}	{"ImportId":"QID23_4"}	{"ImportId":"QID23_5"}	{"ImportId":"QID26"}	{"ImportId":"QID25_1"}	{"ImportId":"QID25_2"}	{"ImportId":"QID25_3"}	{"ImportId":"QID25_4"}	{"ImportId":"QID25_5"}	{"ImportId":"QID121_4"}
2019-02-28 03:48:01	2019-02-28 03:48:23	1		100	21	1	2019-02-28 03:48:32	R_4ZuCQFrqeledAit					52.0652008056640625	4.2843017578125	preview	EN	1	dasdasdasdasdasdas	sdadasdasdasdasdsadsadasdsdsdasdasdasdasd	sada	asd	asd			2	3	3	3
2019-03-05 02:14:26	2019-03-05 02:15:10	1		100	43	1	2019-03-05 02:15:10	R_21yOcDBMojyevfQ					51.9093017578125	4.5028076171875	preview	EN	1	sdgf	dsghghjdsfasdsagretvrtwertcew cv3wrcewcr	erwe	erw	rew			3	4	3	4
2019-03-05 02:16:02	2019-03-05 02:16:29	1		100	26	1	2019-03-05 02:16:29	R_2S8I3P6FXkxpzBg					51.9093017578125	4.5028076171875	preview	EN	1	asd	asdasdasdsadsadasdas	sad	asd	s	das	sda	2	4	4	4	4	4	6
2019-03-05 03:23:17	2019-03-05 03:23:56	1		100	39	1	2019-03-05 03:23:57	R_pQwKdwqvKDiY5EZ					51.9093017578125	4.5028076171875	preview	EN	1	dfsd	ddsfsdfdssdfdsfdsdsfsdfdsf	dfsd	dfs	dsf			3	3	3	3			6
2019-03-05 03:25:38	2019-03-05 03:27:13	0	130.115.70.208	100	94	1	2019-03-05 03:27:14	R_XzjzAjpzXZJhb9v					51.9093017578125	4.5028076171875	anonymous	EN	2	sadasdas	sadasdsadsadsadsadsadsadsadasdasdsadas	sadas	asd	asd			4	3	3	3			5
2019-03-05 03:38:57	2019-03-05 03:40:05	0	193.61.96.229	100	67	1	2019-03-05 03:40:06	R_1NtwXF8JB6Tgz3q					52.773193359375	-2.310302734375	anonymous	EN	1	597e2b56cae3340001136041	I am fairly happy with my job however sometimes it is rather boring and I do wonder if the actions I do are worthwhile or valuable.	Ok	Worthwile	Boring			3	3	3	3			5
2019-03-05 03:40:20	2019-03-05 03:41:50	0	82.132.226.90	100	90	1	2019-03-05 03:41:50	R_sSFr9nj5xuhqsff					51.49639892578125	-0.122406005859375	anonymous	EN	1	59a05f5a617ca80001fcd268	I'm happy with certain aspects of my job, i enjoy what i do but sometimes you feel like a number.	Stressful	High energy	Fast paced			3	1	4	4			6
2019-03-05 03:41:46	2019-03-05 03:45:30	0	62.6.52.13	100	223	1	2019-03-05 03:45:30	R_xi35SURFVK09A4x					52.518707275390625	-1.9945068359375	anonymous	EN	1	587f4c0afe86cb00012ca8c6	My job can be quite interesting as I service and repair a wide variety of medical devices. No two days are the same although on the other hand when doing some routine servicing it can be quite repetitive and boring. But like most jobs you take the rough with the smooth. I suppose i do like me job as a whole as I get to meet lots of interesting people and I get on with the majority of my colleague…	Interesting	Varied	Repetitive	Boring		4	4	4	2	2		7
2019-03-05 03:43:27	2019-03-05 03:45:38	0	138.251.164.1	100	131	1	2019-03-05 03:45:38	R_1Q5H6WfZGpd8zoV					56.3423004150390625	-2.82220458984375	anonymous	EN	1	57daa4ae13345400011701e1	I am not happy in my current job as it is boring and repetitive and I cannot decide what I do on a daily basis.	boring	tedious	shallow			1	1	1	2			0
2019-03-05 03:42:21	2019-03-05 03:45:46	0	62.254.184.4	100	204	1	2019-03-05 03:45:47	R_2aPI63aCreyBefP					53.7938995361328125	-1.752105712890625	anonymous	EN	1	5850684e0d6f820001b90533	I've only just started a new job and enjoy it so far, I've been happy to learn the new skills required. I feel happy to be part of a new team. I see it as a vital part of my organisation.	Important	collaborative	skilled	honest	clerical	4	4	5	4	5	3	7
2019-03-05 03:44:33	2019-03-05 03:46:32	0	2.124.95.254	100	118	1	2019-03-05 03:46:34	R_9BRlNqsIL9iyJcl					53.3332977294921875	-2.899993896484375	anonymous	EN	1	590a62c0ae44b5000105ba28	I like my job as in the actual job is great. But the people I work with make it difficult as we are often short staffed due to illness or lateness. The customers also make it tough as quite often they are unnecessarily rude or impatient.	tiring	hard	long	challenging	busy	2	2	2	2	3	3	2
2019-03-05 03:43:27	2019-03-05 03:46:57	0	163.171.34.210	100	209	1	2019-03-05 03:46:59	R_3lYoPRPz5h0zXMi					50.8000030517578125	-0.36669921875	anonymous	EN	1	5967486b0e1b9d0001dae864	I enjoy my job and the career prospects it gives me. It's satisfying to see my work be using by real-life users. When there is little for me to do however I get very bored, although it does give me the chance to study other things that I am interested in. Overall I am very comfortable and happy with where I am and where I'm going.	Satisfying	Comfortable	Meaningful	Relaxing	Ambitious	5	5	4	5	4	5	8
2019-03-05 03:47:25	2019-03-05 03:49:58	0	5.66.157.83	100	153	1	2019-03-05 03:49:58	R_ZDk6303l69Qwmg9					53.50250244140625	-2.4163970947265625	anonymous	EN	1	59de66cac0d35a0001294c46	I do not like my job. I see it as a way to pay for what i need to but i dont get anything out of it. I am going to look to find a job that makes me happy once my youngest starts school	boring	frustating	mind numbing	joyless	chore	1	1	1	1	1	1	1
2019-03-05 03:44:22	2019-03-05 03:50:19	0	82.132.221.243	100	357	1	2019-03-05 03:50:20	R_3CPl3w06vDdklFf					51.49639892578125	-0.122406005859375	anonymous	EN	1	574c1f935bef980010b0a080	I love the place I work and enjoy my job. I like the people I work with and feel lucky to be there. I sometimes feel infiriour and I believe and know I can do so much more but I do not have the qualification to have a promotion. It is eating me up occasionally.	lucky	dream	unqualified			4	5	5	2			7
2019-03-05 03:48:20	2019-03-05 03:50:41	0	134.225.123.170	100	140	1	2019-03-05 03:50:41	R_1IW8gDt8rzr8hG7					51.401397705078125	-0.92010498046875	anonymous	EN	1	59e72cc0896cfc000192190d	I absolutely love my job, it helps people and makes people feel welcomed and settled. The role is varied and I have lovely colleagues, I just wish that I got to do more of the job as it is very reactive - only being necessary when service users need me and it can be very quiet sometimes.	Varied	Rule-bound	Quiet	People-facing		3	5	3	1	5		6
2019-03-05 03:49:20	2019-03-05 03:53:37	0	2.98.53.46	100	257	1	2019-03-05 03:53:37	R_31od3enNUrXvSOV					53.6132049560546875	-2.6067962646484375	anonymous	EN	1	56b78f11e77ebe000cbefe79	I love my job as in my role in the process but the environment in which this role is now performed is no longer comfortable for me.. I feel it challenges the integrity of what we do. I do not envisage myself staying there much longer.	office	analytical	intense			2	3	4	4			5
2019-03-05 03:50:12	2019-03-05 03:55:09	0	90.194.131.180	100	297	1	2019-03-05 03:55:10	R_x9L2v4EUuFuiB0t					52.029205322265625	-0.7279052734375	anonymous	EN	1	57b4aaf1cda70d0001534838	I have been working for over 40 years for my company and enjoy the work I do, I work in a remote office and am left to get on with the job without too many interuption, Most liaising is done via video conferencing, e mail and phone calls.I am efficient and self reliant but can ask questions whenever. I am therefore happy with my job. Retirement is not long away which makes the job easier.	reliance	efficiency	professionalism	safe	secure	4	4	4	4	3	5	8
2019-03-05 03:51:32	2019-03-05 03:56:19	0	97.101.207.234	100	286	1	2019-03-05 03:56:19	R_1MNaG8P9ilSqgZf					28.3325042724609375	-80.61209869384765625	anonymous	EN	1	5825dc1f7fcbaa000134776e	Not very happy with my job. While I take pride in my job and enjoy the responsibility, take care for the company or the management.	securing the property	the industry involved	finding problems	correcting problems	working as a team	3	3	4	4	4	3	6
2019-03-05 03:53:22	2019-03-05 03:56:23	0	94.72.199.254	100	181	1	2019-03-05 03:56:24	R_3eeG8e2dPZe9IcR					53.7606048583984375	-0.3733978271484375	anonymous	EN	1	57797d333146cb0001d1b261	I am happy with all aspects of my job, I feel involved when I am working without feeling undue stress.	Interesting	Varied	Fulfilling			5	4	4	4			9
2019-03-05 03:51:45	2019-03-05 03:56:54	0	91.231.91.252	100	309	1	2019-03-05 03:56:54	R_27l2qnhzj6KbPN9					50.8428955078125	-0.1157989501953125	anonymous	EN	1	5847e60f73170700013697c6	I enjoy my work a great deal. I am in a technical job doing troubleshooting and problem solving of computer devices. This allows me to use my reasoning skills in a rational and calm environment that suits my personality a great deal. I also work independently but with support when I need it with enough downtime that it is rarely stressful.	Engaging	Interesting	Challenging	Rewarding	Technical	4	4	4	4	4	4	9
2019-03-05 03:52:36	2019-03-05 03:57:23	0	84.13.99.17	100	287	1	2019-03-05 03:57:25	R_2QghOHBvBbFke8q					52.676605224609375	-2.4492950439453125	anonymous	EN	1	571ba0766b0894001362d82f	I am relatively happy with my job but mainly because I get paid well per hour so don't have to actually do too much - I make a decent living working 4 days a week for 30 weeks a year (long holidays!). I also like the way I get a lot of independence and autonomy - I work in a confidential setting in my own office so I don't have any supervisors or managers looking over my shoulder or seeing what I…	Easy	Independent	Flexible			3	4	5	5			8
2019-03-05 03:54:08	2019-03-05 03:57:40	0	32.211.231.98	100	212	1	2019-03-05 03:57:41	R_2QRhWtnZ2m2xuwq					41.68670654296875	-72.790802001953125	anonymous	EN	1	5958ff3892b7c90001693bbc	The job, itself, is not bad. I have many years experience in my field. It is the people that surround me. ie: managers, supervisors, etc. There is no communication. People with a bit of power (ie: supervisor position) let it go to his/her head.	tense	exhausting	frustrating	annoying	ridiculous	1	2	3	2	2	3	2
2019-03-05 03:52:17	2019-03-05 03:58:06	0	84.51.152.192	100	349	1	2019-03-05 03:58:06	R_2YDS1TiVcZRlYVq					51.49639892578125	-0.122406005859375	anonymous	EN	1	5964ee31b752840001ca4ba4	I like the job that I am currently doing. It has a balance between management and hands on work. I enjoy most of the work that I undertake but like any job there is a certain amount of repetition. I enjoy supervising a team of staff and all the challenges that brings. I feel fine being at work, sometimes the volume can be a little overwhelming but the challenge is good.	Challenging	Demanding	Rewarding	Learning	Respectful	4	4	3	4	4	4	7
2019-03-05 03:47:37	2019-03-05 03:59:02	0	82.71.236.253	100	685	1	2019-03-05 03:59:05	R_eJne0j2Ti2u94gp					53.48089599609375	-2.237396240234375	anonymous	EN	1	5995928acc135f000193c312	I do like the job I do, despite the pay not being great but is secure & steady. I can leave my work at work, not taking it home with me & can break off. I do find I have to constantly multitask which can be frustrating as I like to do 1 job at a time. During busy times it can be extremely stressful & has an impact at home without me even realising. I am not management, so am passed many things to…	Pressure	High Workload	Varied	Busy	Undervalued	4	2	2	4	3	2	6
2019-03-05 03:56:46	2019-03-05 04:00:54	0	82.132.216.71	100	247	1	2019-03-05 04:00:54	R_1LiEHTQy8FURw2f					51.49639892578125	-0.122406005859375	anonymous	EN	1	591710fa22af4d000139e051	I work in public administartion doing data entry. I find it boring due to it being repetitive however the workplace provide good benefits e.g. full pay on maternity leave for a year, flexible working hours etc and these outweigh the job being boring. The job doesn’t make me happy or unhappy, I am indifferent to it really.	Repetitive	Secure	Easy			3	2	4	4			7
2019-03-05 03:58:13	2019-03-05 04:01:44	0	92.12.176.163	100	211	1	2019-03-05 04:01:44	R_3MtiMsM7rXQveoM					52.9044036865234375	-1.23260498046875	anonymous	EN	1	56296779c8ffc200055134c9	I am happy with the core aspect of my job i.e. lecturing and teaching and assessing. The issue is with the ratio of teaching to admin time allocated. It means that quality has to be compromised. This makes me feel frustrated, as does the politics. There is a lot of bullying at work due to the need for high success and pass rates. We are asked to push students through who are not capable and this …	Success rates	retention	Engagement	data	bullying	2	2	3	4	3	1	6
2019-03-05 04:01:02	2019-03-05 04:03:04	0	90.204.178.3	100	121	1	2019-03-05 04:03:05	R_aYvTuKhIBv5ulON					51.571197509765625	-1.863494873046875	anonymous	EN	1	595e9444241f8d00010647a6	I love my job, but I think how the hospital is managed is not the best. Patients are discharged unsafely, too early and often treatment delayed.	Caring	Hardworking	Exhausted	Underpaid	Responible	2	5	5	1	1	4	5
2019-03-05 04:02:29	2019-03-05 04:06:40	0	86.154.180.29	100	251	1	2019-03-05 04:06:40	R_20U4sQDHE6JpB6Z					54.118194580078125	-3.198394775390625	anonymous	EN	1	592d970c3a28b00001bd53ea	I often feel stressed, undervalued. But I love my job overall, it is mostly rewarding and fun.	Fun	Stressful	Tiring	Fulfilling		4	4	2	3	5		8
2019-03-05 04:05:11	2019-03-05 04:06:51	0	192.173.128.33	100	99	1	2019-03-05 04:06:53	R_1LXxj7ANUBeQ9kY					50.834503173828125	-0.186004638671875	anonymous	EN	1	58db78f782b20f0001b9b781	I feel frustrated, undervalued and unhappy at my job. I feel constantly anxious and stressed because I am on a casual contract with dwindling hours. I feel like I am not fulfilling my potential. My bosses are idiots. I am not happy at work.	Stupid	Rude	Unfulfilling	Rubbish	Boring	1	1	1	1	2	1	1
2019-03-05 04:01:54	2019-03-05 04:07:21	0	51.7.135.67	100	327	1	2019-03-05 04:07:21	R_12GDfrkpnsGHgdA					54.438507080078125	-0.8712005615234375	anonymous	EN	1	5987030cfd8cca00015cbc26	I like my job but on a daily basis it can get pretty boring at times, it all depends, varies from day to day but at times feels like am going round on a never ending wheel, some days it is really enjoyable all depends who am working with and amount issues we get, on a good day it is fun and enjoyable , i like my job it suits my lifestyle as work from home but again this has drawbacks as do not of…	Dull	Repetitive	Consistent	Methodical	Important	3	2	2	4	4	5	6
2019-03-05 04:03:37	2019-03-05 04:08:56	0	80.195.219.242	100	318	1	2019-03-05 04:08:56	R_3EX7kbLOpIFVWzr					52.476806640625	-1.9340972900390625	anonymous	EN	1	582db13b6ef28c00019a118e	My job is something that I took on a long time ago as a bridge into another job within the organisation that is way more fitted to my interests. Whilst my job assists those that I admire, doing the job that supports the cause that I believe in (trade unionism), I sit very much on the sidelines and do very little directly for the cause. I have had the opportunity to advance my career as I would ha…	Dull	Repetetive	Noble	Helpful		2	2	2	4	4		1
2019-03-05 04:08:16	2019-03-05 04:12:07	0	85.255.237.182	100	230	1	2019-03-05 04:12:07	R_Y0lc5hFJp90F4oF					51.49639892578125	-0.122406005859375	anonymous	EN	1	59e4d8f3d838ae000185093f	I don’t like my job, I don’t trust my manager or her manager, they don’t deal with issues properly and this means as a line manager I’m not in a good place. My work place is constantly in flux with no one steering it and colleagues are stressed and looking to leave. I get stressed enough that I can’t sleep and so anxious I grind my teeth. I can’t wait to leave.	Stress	Chaos	Depressing	Frustrating	Pointless	1	1	1	1	1	1	1
2019-03-05 04:00:43	2019-03-05 04:12:08	0	86.30.223.26	100	684	1	2019-03-05 04:12:08	R_2sQCRdElWIsk3HW					52.64739990234375	-1.0865020751953125	anonymous	EN	1	55ba0babfdf99b09bd1bec17	I do like my job but sometimes it can become repetitive and very busy. It is a collaborative kind of work so my colleagues do help me and over the years I have made some good friends from my work place. This makes work in busiy times a wee bit more relaxing.	enjoyable	professional	hard work	friendship	satisfactory	4	5	4	4	5	4	8
2019-03-05 04:08:32	2019-03-05 04:12:18	0	98.4.56.20	100	225	1	2019-03-05 04:12:18	R_1OjG2MMSD1lZpqA					42.901702880859375	-78.6631011962890625	anonymous	EN	1	59296fb2e8a7ff000163f033	I think that it is a very helpful job to society. I feel great when I help people make their lives better. It is very rewarding to see the results in peoples' lives	fun	enjoyable	interesting	rewarding	helpful	5	4	4	4	4	4	8
2019-03-05 04:02:55	2019-03-05 04:13:47	0	85.115.52.201	100	652	1	2019-03-05 04:13:47	R_2zwNGIdPj4wcKv8					51.4622039794921875	-0.137603759765625	anonymous	EN	1	5836f2421bf4040001eb6a36	I am a finance professional and currently work as an interim contractor. For the most part, I like my work and I find it satisfying. However, my scope is limited to the specific projects that I have been hired to do. I prefer to get involved providing support and insight across the business rather than being restricted to a narrow space. I am used to having significant responsibility and decision…	technical	isolated	skilled	professional		3	3	2	3	3		7
2019-03-05 04:08:35	2019-03-05 04:14:15	0	92.4.183.189	100	339	1	2019-03-05 04:14:15	R_rp83surgoaztmcp					53.7881011962890625	-1.600799560546875	anonymous	EN	1	5964a054b9153e000161710d	I look forward to going to work as I find my job very rewarding. My work involves encouraging people and imparting knowledge which is also a two way process and I learn lots myself from my students. I always wanted to be a teacher and I feel very fortunate to now be in this position. It is a privilege to work with young people. Even the troubled ones that are initially a challenge can surprise yo…	rewarding	challenging	exciting	frustrating	important	4	4	4	4	2	4	9
2019-03-05 04:13:22	2019-03-05 04:15:38	0	2.97.161.20	100	136	1	2019-03-05 04:15:39	R_1hArdakHrOr73MQ					51.3574066162109375	1.0655975341796875	anonymous	EN	1	582acd90f715190001a48b52	I have no issues with getting myself to work - it requires no motivation to do this as I enjoy my work. Once at work I am happy most when I am busy, or when I find a good role within the job. I am least happy when there is downtime or my work colleagues don't work as efficiently as myself. The breaks are good, as are the perks of the job, which also makes me happy.	Hard	Tiring	Fun	Challenging		4	4	2	4	4		8
2019-03-05 04:14:20	2019-03-05 04:16:33	0	82.132.237.210	100	132	1	2019-03-05 04:16:35	R_DIFNzSgFfcxDhqV					51.49639892578125	-0.122406005859375	anonymous	EN	1	5728fa200802f2000f3ef195	I am happy with my job and feel like I make a difference. My colleagues and manager are nice and I have a good work life balance. Most customers are nice and make me feel valued	Relaxed	Interesting	Valued	Informed	Varied	5	5	4	5	4	5	9
2019-03-05 04:14:33	2019-03-05 04:17:28	0	82.3.64.207	100	175	1	2019-03-05 04:17:29	R_31TXoqa5ZDnQ4Ix					51.4279022216796875	0.3867950439453125	anonymous	EN	1	56de005e6893b5000ce95d71	I feel I am over qualified for my job and could do a lot better. I think my work colleagues show no initiative and have no ambition. I will stay in my current job for up to another 2 years and then I will leave for a better job. I think I am lucky to have my job as it is local and the hours are flexible for childcare. If I did not have children and did not have to worry about childcare I would no…	Mundane	Routine	Convenient	Flexible		2	1	2	4	5		3
2019-03-05 04:17:18	2019-03-05 04:19:29	0	193.63.70.254	100	131	1	2019-03-05 04:19:30	R_sOtCvs97g74zvtn					51.56939697265625	-1.1985931396484375	anonymous	EN	1	586ba962eae9d5000140ddcc	I like my job, because I have quite a lot of day to day variation in my tasks - sometimes I am working in the lab (which appeals to my sense of organisation & attention-to-detail) & sometimes I am working in the office (which appeals to my enjoyment of writing & preparing presentations). Overall, I am fairly happy with my job & like it, but do feel I could sometimes be challenged a bit more.	Scientific	Interesting	Explorative	Repetitive	Unique	4	3	4	4	1	4	6
2019-03-05 04:16:16	2019-03-05 04:22:48	0	31.49.94.172	100	391	1	2019-03-05 04:22:48	R_un4atZ0OqWGW7C1					52.038604736328125	-0.698699951171875	anonymous	EN	1	583d5e69d328040001072fbc	My job is a senior role in the IT department. I like leading 300+ people globally. My job is very stressful as it requires coordinating resources/finance from other departments. There are good days and bad days.	aggresive	brave	great	huge	stressfull	3	3	4	4	4	3	7
2019-03-05 04:22:10	2019-03-05 04:25:23	0	82.69.4.59	100	193	1	2019-03-05 04:25:23	R_33DQi4KwaSXWBlL					51.401397705078125	-0.92010498046875	anonymous	EN	1	594af9f7890ed60001ead053	The topic of my job is great as one day is different from the next. It requires lots of experience, judgement and research and is interesting. I do not like my job because the management make it very difficult to get anything done (red tape) and you can never get hold of them to finalise anything. They also do not provide any feedback, learning or career opportunitites.	Frustrating	Demeaning	Annoying	Interesting	Bullying	2	1	1	2	4	1	1
2019-03-05 04:25:32	2019-03-05 04:30:25	0	79.68.3.165	100	293	1	2019-03-05 04:30:25	R_3L0aOcUMrgONV1V					51.323699951171875	-2.9806976318359375	anonymous	EN	1	56a7da16c89737000b22953c	I have just started a new job as a domestic at a small hospital. It is well paid because I work weekends and get extra payments for that but it is incredibly boring and I'm not sure how long I will do it for. The place is very clean so you are just going through the motions as it doesn't really need cleaning. It is a very small team of people but we all work in our own areas so it is not very soc…	boring	dull	necessary			2	1	1	3			4
2019-03-05 04:29:31	2019-03-05 04:38:07	0	86.170.38.128	100	515	1	2019-03-05 04:38:07	R_1Iz3kmgnTp02IhU					52.649993896484375	-1.11669921875	anonymous	EN	1	5992b7cea2bbe00001882fbe	I love my job because I receive all the relevant training to enable me do my job efficiently. The salary is not good as we are not paid accordingly to the effort we put in doing our jobs.	Amazing	nice	great	difficult	stressful	3	4	4	3	3	4	7
2019-03-05 04:36:20	2019-03-05 04:38:55	0	213.205.240.75	100	154	1	2019-03-05 04:38:56	R_aeZRbiu1k6qFTH3					51.5453033447265625	0.1356048583984375	anonymous	EN	1	599bff1905a0e30001f20377	I am very happy with my work. I have been working with my current company for 10 years.	Productivity	Efforts	Results			4	4	4	4			10
2019-03-05 04:43:05	2019-03-05 04:48:20	0	194.74.187.27	100	314	1	2019-03-05 04:48:20	R_2rIzgKBMV5mqikV					51.00750732421875	-3.10150146484375	anonymous	EN	1	57e5a14ea4e40600014e9ef3	I love my job on the whole. I have worked long and hard to get qualifications so that I am able to do this. I work with people who are in times of crisis in their lives and I work with them to overcome these difficulties and find them support from a paid care agency or getting a community solution to assist them. I am very happy with my role as I love working with people. what I detest about my j…	stressful	personal	dutiful			4	1	5	5			8
2019-03-05 04:48:28	2019-03-05 04:51:21	0	188.29.164.135	100	172	1	2019-03-05 04:51:21	R_Zxk2DUcBRhY5w6R					51.539398193359375	-0.0413970947265625	anonymous	EN	1	597f27b630b1d90001f5f42b	I find my job boring and not how I want to spend my days. The trouble is it is pretty well paid so I feel a little trapped. The people I work with I generally don’t get on with which makes every day feel a bit of a struggle. I feel like I want to be more creative rather than sat in front of a computer screen all day.	Tiring	Boring	Draining	Fire	Unhelpful	2	2	2	2	4	2	4
2019-03-05 04:47:09	2019-03-05 04:51:53	0	86.180.207.108	100	283	1	2019-03-05 04:51:53	R_RksIAFmdYOuXIml					52.9044036865234375	-1.23260498046875	anonymous	EN	1	57fa59ee279ffd000124c9ca	Enjoy my job, meeting different people everyday- am happy in my work and with the people I work with. I like not having too much responsibility and can clock out and relax at the end of the day	social	fulfilling	easy			5	4	4	4			10
2019-03-05 04:47:22	2019-03-05 04:53:58	0	80.2.22.145	100	396	1	2019-03-05 04:53:59	R_2Ys2dQVinlpqIRr					51.5269012451171875	-0.0991058349609375	anonymous	EN	1	581ccd016c73180001fa5b2a	I feel unchallenged in my job and and am often bored. I therefore do not enjoy my work. I also find my work colleagues annoying.	Boring	Repetitive	Easy			2	2	2	3			2
2019-03-05 04:49:11	2019-03-05 04:59:22	0	81.110.48.175	100	610	1	2019-03-05 04:59:24	R_cx1NabKxQ1snn6F					51.3520965576171875	0.5337066650390625	anonymous	EN	1	598b5edbcb230b000138597e	I like the flexibility my job gives me. I can be available for school pick ups, drop offs, rehearsals, sports days etc no problem. My work is challenging and interesting, no two days are the same. The challenges are enjoyable to work on & super rewarding when I get results. I love my job, even though it frustrates me at times the good outweighs the bad.	Busy	Different	Meaningful	Fulfilling	Flexible	4	3	3	4	4	4	7
2019-03-05 04:56:01	2019-03-05 05:00:17	0	2.28.101.140	100	256	1	2019-03-05 05:00:18	R_1pGP78R1Dgf5oza					51.4862060546875	-0.3083038330078125	anonymous	EN	1	564674d3d01e6b00147276a1	My job is quite interesting as I get to meet a variety of people from different backgrounds. I feel relaxed while working	Relaxed	Interesting	Various	Out	About	4	4	4	4	5	4	8
2019-03-05 05:00:10	2019-03-05 05:04:37	0	149.170.79.46	100	266	1	2019-03-05 05:04:39	R_Ptbk05rNOJyjC3D					53.4662933349609375	-2.1342010498046875	anonymous	EN	1	59400f1c6b84600001e76c13	My job is quite satisfying and interesting. However, it could be frustrating at times and really stressful especially in meeting up with deadlines. overall, i'm loving what i do	Interesting	Stressful	Travelling	Challenging		4	4	2	4	3		7
2019-03-05 05:05:25	2019-03-05 05:08:06	0	85.255.237.117	100	160	1	2019-03-05 05:08:06	R_vVOB5NtQF5vEThn					51.49639892578125	-0.122406005859375	anonymous	EN	1	5992edfc3ae1c8000110610b	I don't hate my job but do find it very stressful at times. My colleagues are excellent and I enjoy accountancy however the constant increase in workload is taking it's toll. I feel stressed but I wouldn't want to change job currently.	Stressful	Intense	Hard			3	1	2	2			6
2019-03-05 05:06:22	2019-03-05 05:09:15	0	94.197.120.68	100	172	1	2019-03-05 05:09:15	R_QaLsyLbNA4mKxJ7					51.47430419921875	-0.092803955078125	anonymous	EN	1	58e4193733ae3700012735e5	I do enjoy my job, it's great for routine and I feel like me there. I do feel like I should want to do something more but I like my job so why bother changing?	Satisfying	Therapy	Relax	Fun	Changing	5	5	5	5	5	5	9
2019-03-05 05:13:12	2019-03-05 05:17:18	0	76.122.246.36	100	246	1	2019-03-05 05:17:20	R_1mUUiglx7xAQJRT					35.8450927734375	-86.4900970458984375	anonymous	EN	1	590fbd5b4e83da0001b6fbbc	I feel my job has the greatest benefit that I get to inspire children. It can be challenging, but it can also be rewarding. Education is a great field, if you want to change lives.	enriching	brave	tedious	fulfilling		5	4	4	2	4		7
2019-03-05 05:15:36	2019-03-05 05:17:26	0	82.132.244.34	100	110	1	2019-03-05 05:17:27	R_3E9IdBVaRZXTb13					51.49639892578125	-0.122406005859375	anonymous	EN	1	59692d61355b45000106c592	I am really excited by my job generally, I find it very challenging at times but personally fulfilling and is helping me move towards a life long career that I think I will enjoy throughout my life.	Interesting	Challenging	Frustrating	Fulfilling	Inspiring	5	4	3	2	5	5	8
2019-03-05 05:14:02	2019-03-05 05:18:42	0	5.71.210.192	100	279	1	2019-03-05 05:18:42	R_seb8zyYTYxcecet					51.5352935791015625	-0.665802001953125	anonymous	EN	1	5971cee2f4058000011deea6	I love my job. It is very hard work but also very rewarding at the same time. I look forward to going to work every day. I get great satisfaction from my job even if it is very stressful.	Enjoyable	Rewarding	Stressful	Empathetic		4	4	4	3	4		10
2019-03-05 05:15:03	2019-03-05 05:19:35	0	68.106.109.82	100	272	1	2019-03-05 05:19:35	R_3j6RLjSpJEainXb					33.76690673828125	-111.9181976318359375	anonymous	EN	1	59088951faac6b000136c61d	Overall I don't care for my job, and in fact I'm in the process of looking for another one. The work isn't particularly hard, nor is it challenging. What is frustrating is that the company I work for throws up obstacles unnecessarily that prevent us from getting things done. I feel that every hour I spend working would be better spent doing almost anything else.	Boring	Helpful	Exhausting	Frustrating		1	1	4	2	1		0
2019-03-05 05:13:01	2019-03-05 05:19:41	0	86.139.180.41	100	400	1	2019-03-05 05:19:43	R_1N3cnqPT8esgUK9					51.4770050048828125	-0.1959075927734375	anonymous	EN	1	59d39d8200d49400018173d9	My job is part of my daily life. It's a bit boring in parts but my workmates are nice people and help make my day go quicker. The salary is reasonable and it's a secure position. The hours fit in well with my childrens schooling. On the whole I'm lucky to have a job I don't mind.	Boring	Steady	Bland	Social	Secure	3	2	4	3	5	5	8
2019-03-05 05:13:45	2019-03-05 05:19:44	0	85.210.64.19	100	359	1	2019-03-05 05:19:45	R_3q8KYKLcb2jTeqd					53.4615936279296875	-2.953399658203125	anonymous	EN	1	59ea32b5e75b450001a695b4	I am overall happy with my job, there could be improvements and i feel most of the technology is at least a decade out of date but i feel fulfilled with the job that I do as I believe I make a difference in peoples lives even if they don't know what my level of involvement is.	helping	improving	expanding	safe	approachable	4	5	2	4	5	4	7
2019-03-05 05:18:40	2019-03-05 05:24:50	0	109.181.159.142	100	369	1	2019-03-05 05:24:50	R_r3zUN8Qjm7iojiV					50.934600830078125	-0.1988067626953125	anonymous	EN	1	595804ea8b58be00012c25a1	I work as the manager of an IT Support team. we turn our hands to a wide range of jobs, firefighting problems, making longer term fixes, generarlling working with other teams to improve the stability and performance of our systems. We work together and rely on each other to do our bit. It can be stressful at times, but there is very much an 'all in it together' trench mentality. With respect bein…	Demanding	Stimulating	Friendly			4	4	5	5			8
2019-03-05 05:24:10	2019-03-05 05:26:41	0	5.65.199.119	100	151	1	2019-03-05 05:26:42	R_2dJRHsQLSnnHVyg					54.9004058837890625	-1.425506591796875	anonymous	EN	1	56a7eeb0c89737000c225efb	job that has been made more annoying n long winded than necessary	borung	annoying	dull	repetative	stressful	1	1	1	1	1	1	2
2019-03-05 05:26:51	2019-03-05 05:29:04	0	92.20.22.45	100	132	1	2019-03-05 05:29:05	R_ysc48tSuYwXJrI5					52.33050537109375	-0.186492919921875	anonymous	EN	1	57cf9cf94a458600014bec4b	I am still a bit scared when it come to talking to member s of the public but I think it is good for me to get out there and interact plus I know and tell myself that I am providing a needed service that will protect our young people from STIs.	importanyt	responsible	fun	engaging		4	5	5	4	5		6
2019-03-05 05:27:56	2019-03-05 05:30:12	0	95.144.32.166	100	135	1	2019-03-05 05:30:14	R_DUJvRpr8nGABuSZ					51.4279022216796875	0.3867950439453125	anonymous	EN	1	59976d41b5566b0001aa83e8	i love my job even tho its phsyically draining i wouldnt change it for the world and yes im very happy at work.	demanding	rewarding	tiresome	draining	special	5	2	5	3	3	5	9
2019-03-05 05:31:59	2019-03-05 05:33:43	0	109.153.66.170	100	104	1	2019-03-05 05:33:44	R_rrNevZVNHNpfnZ7					51.8009033203125	-3.7113037109375	anonymous	EN	1	59d38d62323bd80001e200bc	I find my job a little stressful and unfulfilling if I am brutally honest	unfulfilled	stressful	difficult	pressured	unrewarding	1	2	1	3	2	1	2
2019-03-05 05:34:08	2019-03-05 05:37:19	0	176.252.248.55	100	191	1	2019-03-05 05:37:19	R_RXOOUQkmYyxgaop					52.925994873046875	-1.4333953857421875	anonymous	EN	1	590660a604ddca0001c8b18b	I feel like I make a difference but I don’t feel like I’m challenged. I like parts of my job, I like organising and interacting with people. I don’t like my line management though and definitely feel ready for a change. I can be left disheartened at times by my job, simple things don’t seem to be being done which is frustrating.	Interesting	Familiar	Competitive			2	4	3	4			3
2019-03-05 05:34:12	2019-03-05 05:38:53	0	109.158.114.37	100	281	1	2019-03-05 05:38:53	R_1r1c2OTlrVOkpOU					53.5500030517578125	-2.3000030517578125	anonymous	EN	1	591efbd1ff8a030001e8e595	I feel that my job is vital to the company i work for, however, i feel that the company does not understand how vital, and so does not invest in me or the team i work for. I fond the work i do enjoyable, but frustrating. If my job was valued and invested in, we could be far more efficient, and in turn make the company more efficient and reliable. Overall, i do not like my job, but it is well paid…	frustration	stress	waste	sadness	inefficiency	2	2	1	2	1	3	2
2019-03-05 05:37:18	2019-03-05 05:39:48	0	82.12.206.157	100	150	1	2019-03-05 05:39:48	R_80zbaHox381aGMp					51.439605712890625	-0.92919921875	anonymous	EN	1	59dc8c1b24d7bf00012f099f	I like going to the office and not having any stress. It’s almost my place to relax. I feel comfortable most of the time. I know my job and what I need to get done.	Easy	Relaxing	Comforying	Boring	Predictable	4	3	4	4	2	3	4
2019-03-05 05:42:17	2019-03-05 05:47:03	0	80.4.59.123	100	286	1	2019-03-05 05:47:05	R_2B5qNHnJ6vJIIk6					53.563507080078125	-2.3780059814453125	anonymous	EN	1	56f2b78bed0cf6000c915e73	My job is pretty mundane in itself but can easily be upset by the mood of clients. I have to constantly be on alert to ensure everything runs smoothly. I would work more hours if they were available.	Varied	Noisy	Stressful			3	4	2	2			9
2019-03-05 05:47:21	2019-03-05 05:49:22	0	73.168.149.151	100	120	1	2019-03-05 05:49:22	R_1msaLul41DZl6pt					41.6468963623046875	-85.97280120849609375	anonymous	EN	1	57f64cfab36e0b000102d087	Usually when I am working I feel tired because there is alot of walking. I would say that for the most part I am happy with my job	Borning	Long	Hurt	Tired	Walking	4	5	3	4	5	3	7
2019-03-05 05:45:58	2019-03-05 05:49:36	0	78.86.45.7	100	218	1	2019-03-05 05:49:37	R_tSAI87BuTcC06zL					51.49639892578125	-0.122406005859375	anonymous	EN	1	59c77439916c4d00010943f6	At the moment I am not happy with my job as there is a staff shortage at the moment due to sickness and this is causing a lot of strain on my job having to cover extra duties and pressure on me.	Unhappy	Stressful	Overwhelming	Gloomy	Hard	2	2	2	2	2	2	1
2019-03-05 05:53:15	2019-03-05 05:54:35	0	109.151.102.24	100	80	1	2019-03-05 05:54:36	R_2uPNzn8uNRlNwUX					55.9113006591796875	-4.2176055908203125	anonymous	EN	1	5925983516210d000173801f	I think my job is worthwhile. I help people with asbestos related conditions. I enjoy my job it is rewarding seeing those getting their entitlement and helping with their benefits.	attractive	hard	rewarding	fun	prideful	5	4	3	4	4	5	7
2019-03-05 06:05:16	2019-03-05 06:06:46	0	82.11.82.56	100	90	1	2019-03-05 06:06:46	R_24qSUAnTcBU2aa0					55.9467926025390625	-3.9904937744140625	anonymous	EN	1	59664cebaf78da0001a22b4a	my job is mostly dull and boring and theres even times where it is depressing, its easy and not hard but its so repetative	bad	boring	dull			1	1	1	1			0
2019-03-05 06:04:28	2019-03-05 06:12:19	0	146.200.69.233	100	471	1	2019-03-05 06:12:20	R_3GoCuXHg4u7g1IF					55.6533050537109375	-4.706695556640625	anonymous	EN	1	55b6be53fdf99b437183f96d	I think my job is stressful and difficult for a number of reasons: the work itself, but also insufficient (or no) training, constantly changing rules/regulations and updates that are e-mailed to you daily, but you often don't have the time to read any of them; obsolete computer hardware that frequently freezes/crashes - also in part due to the totally inappropriate, not for purpose software syste…	Stressful	Pointless	Embarassing	Unsupported	Shambolic	1	2	1	1	1	1	0
2019-03-05 06:16:51	2019-03-05 06:19:32	0	139.222.64.125	100	160	1	2019-03-05 06:19:32	R_12rGWu8Bpr2Lr11					52.6278076171875	1.2982940673828125	anonymous	EN	1	594a481105e73f0001450009	I've just got promoted to a team leader role. At the moment I'm on new ground and am just finding my feet in this role. It scary but I'm looking forward to the challenge.	Leading	Understanding	Being brillant	Showing and example	Being proud	4	5	5	5	5	5	9
2019-03-05 06:16:43	2019-03-05 06:20:55	0	80.2.20.108	100	252	1	2019-03-05 06:20:57	R_1F2psJvLVi2iHCC					51.5164031982421875	-0.0930023193359375	anonymous	EN	1	59cfb31e4f2d3d0001d8e009	My job is worthwhile but it’s hard work and emotionally and mentally demanding. I’m a social worker. Sometimes I feel successful other times I feel utterly useless and a bit hopeless. It’s frustrating that it’s very hard to measure our success because our role is about preventative work. We get very little thanks for the people we work with. Overall I feel it’s time for a complete career change f…	Demanding	Stressful	Frustrating	Relentless	Thankless	1	2	2	1	2	1	3
2019-03-05 06:18:20	2019-03-05 06:22:28	0	195.195.237.15	100	248	1	2019-03-05 06:22:29	R_28TBoHEA4pn5S8K					50.834503173828125	-0.186004638671875	anonymous	EN	1	58fd0de6d66f6400016dc0fd	when I have a lot to do that has a matter of urgency i feel 'in the flow' and as if i am achieving something (i work in safeguarding so i deal with crisis situations). Outside of these times when I have reams of paperwork and admin to catch up on and there are no cases to work on i feel stressed and weighed down and unhappy as the job is so unpredictable i do not know whats going to happen next a…	uncertain	sporadic	strain	intense	fast	2	3	3	1	3	3	4
2019-03-05 06:20:34	2019-03-05 06:23:25	0	165.225.80.101	100	170	1	2019-03-05 06:23:27	R_1CpZfPPMpZuvUt3					51.5189056396484375	-0.092193603515625	anonymous	EN	1	59ef022eae9f950001d84a43	As I have progressed to my current level I have been more uninterested with my job. I am looking forward to retirement. I get very easily bored with my role and do not enjoy some aspects of what i do.	boring	disinteresting	lifeless	tiresome	depressing	2	2	2	2	2	2	6
2019-03-05 06:29:11	2019-03-05 06:32:28	0	90.253.14.152	100	196	1	2019-03-05 06:32:28	R_3fVi9wwln9BMujR					55.8096923828125	-4.1609954833984375	anonymous	EN	1	59d381544f2d3d0001d8e66b	I don’t like my job, I have a manager who is a bully and who likes to belittle the staff. There is too much work and not enough staff, and staff are expected to stay late. I enjoy being challenged with difficult situations and I like to help people but the politics take away any enjoyment	Intense	Overwhelming	Stressful			1	3	2	1			3
2019-03-05 06:30:49	2019-03-05 06:34:49	0	82.132.232.219	100	239	1	2019-03-05 06:34:49	R_Ov813pQpOdnvdyp					51.49639892578125	-0.122406005859375	anonymous	EN	1	599829a66c165e000113fab4	I really enjoy the job I do even though it can be very challenging at times. I am a manager so have to deal with difficult situations during my working week. My job is never the same every day which I enjoy. I feel very lucky to be in a job I like	Challenging	Busy	Fun	Mad	Enjoyable	5	4	4	5	3	5	10
2019-03-05 06:30:10	2019-03-05 06:35:11	0	89.238.139.5	100	300	1	2019-03-05 06:35:11	R_3pawtt11BvumpiJ					51.5164031982421875	-0.0930023193359375	anonymous	EN	1	5994f2d9c825cf0001d7dd3a	Although i am happy in my job i am constantly aware that my employer has no thought me for whatsoever. I enjoy working with my colleagues even though the job is tough, with difficult and unsocial hours. I am paid well for my efforts but the company will do its best to worsen my contract and pay.	cold	tired	friends	earning	adequate	2	2	1	5	4	3	8
2019-03-05 06:34:58	2019-03-05 06:37:32	0	64.128.135.218	100	153	1	2019-03-05 06:37:32	R_2c6EYt30G7UgMvj					28.5435943603515625	-81.37380218505859375	anonymous	EN	1	59aee2c57f6c84000151bd9b	I started my current job 3 months ago so I am still learning a lot and finding many days overwhelming. There is a lot of new information to learn and some of it is new to the industry so there is not a lot of guidance out there. It makes me feel stimulated intellectually which is good, except sometimes later in the week it makes me feel very exhausted.	Challenging	Overwhelming	Innovative	Difficult	New	2	3	1	4	1	3	2
2019-03-05 06:39:07	2019-03-05 06:42:32	0	194.60.38.229	100	205	1	2019-03-05 06:42:33	R_1MMWdEPlYB9fdlC					51.47430419921875	-0.092803955078125	anonymous	EN	1	59b17595f69f340001867199	I am appreciative of my job because of the incredible and unique opportunities it provides me with. I have had chances to travel internationally and engage with a truly diverse set of people with varying degrees of importance in their countries and across the globe. The proximity to world leaders is a huge advantage for me.	Compelling	Unique	International	Exciting	Intellectual	5	5	5	5	5	5	9
2019-03-05 06:41:13	2019-03-05 06:44:28	0	69.251.76.33	100	195	1	2019-03-05 06:44:29	R_1oe5M6QRY3cQ2Jp					38.920806884765625	-77.03600311279296875	anonymous	EN	1	59b6fc6662b30d0001b7a8bb	My job is exciting because I feel I am contributing to an important aspect that will shape the economy of our future generations. Even though there are ups and downs, I am with my job and I hope to be taking on new challenges everyday.	Exciting	Reactive	Flexible	Demanding		5	5	3	4	4		9
2019-03-05 06:41:39	2019-03-05 06:44:52	0	192.76.9.3	100	193	1	2019-03-05 06:44:53	R_ujOdMZNSRfylrxv					51.7339935302734375	-1.263702392578125	anonymous	EN	1	5694de04e0c800000559f70b	I thoroughly enjoy my job, and feel that I have helped enable an excellent work culture amongst my co-workers and reportables. I am proud to be part of this company, and am excited by the new scientific discoveries which are being made here. I look forward to coming to work every single day, and consider myself lucky to be working with such gifted and pleasant people.	Fulfilling	Exciting	Fun	Challenging	Interesting	5	5	5	5	5	5	10
2019-03-05 06:39:58	2019-03-05 06:45:08	0	213.205.192.55	100	310	1	2019-03-05 06:45:09	R_1ItNOrUpggFqrTV					53	-1.13330078125	anonymous	EN	1	598993dbb78fa90001adfbf0	I am very happy in my job. I am self employed and am my own boss. I find my job challenging..in a good way. Running my own business pushes me to succeed and I work hard to make sure I do	Happy	Success	Challenge	Strong	Determined	5	5	5	5	5	5	10
2019-03-05 06:45:58	2019-03-05 06:47:42	0	213.205.198.107	100	104	1	2019-03-05 06:47:43	R_2e8t121xV53oRGi					51.5240936279296875	-2.56610107421875	anonymous	EN	1	59e876085439d8000108d0b6	It's not right for me. I don't enjoy the work, or the environment. There's no parking and I feel underpaid.	Hard	Demanding	Corporate	Stressful	Busy	1	2	2	2	1	3	2
2019-03-05 06:50:49	2019-03-05 06:55:54	0	172.56.11.76	100	305	1	2019-03-05 06:55:55	R_AjGD4krt2IfTpWV					42.394500732421875	-83.24539947509765625	anonymous	EN	1	584499f1a7722e0001305383	I like my job. It may not be critical to the company's operation but I do serve an important function. My job makes me feel good about myself, pays me a salary that I can live on confortably, and is thought of highly enough that my co-workers respect me.	Fulfilling	Knowledge	Professional	Varied		4	4	4	3	3		8
2019-03-05 06:54:47	2019-03-05 06:57:45	0	86.1.50.181	100	177	1	2019-03-05 06:57:45	R_3pa20K0XSCWiwOx					50.9044952392578125	-1.3694000244140625	anonymous	EN	1	59f4844cbe9c0c0001486960	I enjoy my job mostly but feel constrained by politics in the workplace. I am happy working with people at my level but feel that management are out of touch with the reality of work life at my level.	Stressing	Difficult	Life changing	Fun	Amusing	4	1	1	5	5	4	6
2019-03-05 06:55:32	2019-03-05 06:58:52	0	81.97.40.158	100	200	1	2019-03-05 06:58:53	R_SSFk3vVC0FO6v0l					52.585205078125	-0.235992431640625	anonymous	EN	1	59d0d2f54f2d3d0001d8e04f	I like my job, but mainly because of my colleagues. They are always really helpful as well as my manager and my supervisor. The only thing that is the way too early start, but otherwise I like what i am doing.	hard	quick	fast	interesting	different	3	3	3	4	4	3	7
2019-03-05 06:59:43	2019-03-05 07:05:40	0	88.145.121.47	100	357	1	2019-03-05 07:05:40	R_1H75KWb6haAg40Z					55.9622039794921875	-3.2606048583984375	anonymous	EN	1	56f99190895094000b922acf	I love my job . My work is interesting , different challenges every day . People that i work with vary from day to day so there is always some form of laughter or drama. It gives me great pleasure to go to work and feel i am usefull to the company.	Helpfull	Friendly	Good	Proud	Energetic	5	5	5	5	5	5	9
2019-03-05 07:02:29	2019-03-05 07:06:51	0	72.92.38.215	100	261	1	2019-03-05 07:06:51	R_2wjGJZ7mk6iOKxR					40.072296142578125	-75.203399658203125	anonymous	EN	1	57dd766bbcd7150001ded5de	It seems fair enough with what I do. Although the pay could be better and given it's independent contractor status it means I have no benefits the job is the way of the future most likely. The work involves various things I need to have skills in and it is a telecommuting one. There is much to be desired but there are elements that work for my life situation now. So I am somewhat happy with it bu…	Alright	Useful	Futuristic			3	4	4	3			7
2019-03-05 07:01:50	2019-03-05 07:07:22	0	5.198.118.8	100	332	1	2019-03-05 07:07:22	R_Rw1L9kLa5OXu3rb					53.7606048583984375	-0.3733978271484375	anonymous	EN	1	59a02264c9281e0001c1b94e	When I am going to work, I feel forced to go. There are many other jobs I would love to do, but it suits my family and childcare. I feel like I fake my smiles. My mind thinks differently to the way my face is seen. I feel a fake and a fraud, I have the job. Before my children I had a very successful career, now I feel that I have no choice to do a job I have, I don't need to think or stretch my b…	Dull	Bland	Grey	Manual		1	1	1	2	3		1
2019-03-05 07:04:03	2019-03-05 07:08:08	0	82.132.229.28	100	244	1	2019-03-05 07:08:08	R_1H7FxII6NBZekHh					51.49639892578125	-0.122406005859375	anonymous	EN	1	5974fb1b137d020001c5942e	I enjoy interacting with colleagues and with most customers. I don’t like internal processes which stop me from providing good customer service.	Demanding	Challenging	Fun	Adventurous	Technical	3	2	3	5	3	3	6
2019-03-05 07:04:00	2019-03-05 07:08:28	0	193.63.164.19	100	268	1	2019-03-05 07:08:29	R_2ZW6MgmpbQxdUDO					53.8166961669921875	-3.0500030517578125	anonymous	EN	1	568708c6369319000c268f8d	Overall I enjoy my role at work. However there are aspects of the job that I am uncomfortable with, such as staff discipline, redundancies and staffing. I find myself personally rewarded byt he thanks I get from helping people achieve their potential but feel sadened by the lack of support from senior management.	rewarding	tiring	worthwhile	stressful	essential	3	4	2	5	2	4	7
2019-03-05 07:04:41	2019-03-05 07:10:55	0	69.133.33.254	100	373	1	2019-03-05 07:10:57	R_3s1xHxWNJl0bgWa					39.7530975341796875	-84.250701904296875	anonymous	EN	1	55aeaeb3fdf99b5c769f1f7c	I don't like my job at all. I have been doing it a long time but the job in recent years has changed from primarily technical in nature to primarily an incident desk and problem management. We tend to get the blame when things go wrong but are required to stick to a set of procedures with little room for self direction. We are often trying to do 2 or 3 things at once while on a tight schedule. Ma…	stressful	demanding	busy	unappreciated	complicated	1	1	2	3	1	3	1
2019-03-05 07:16:23	2019-03-05 07:17:40	0	71.164.160.186	100	76	1	2019-03-05 07:17:40	R_w4N2YfLsv9b2XtL					33.0774993896484375	-97.07039642333984375	anonymous	EN	1	5596fc41fdf99b4a8bd2d4eb	I love my job, and I feel like I make a big difference in society. Sometimes I get overwhelmed, but I'm lucky to be in an environment with good people who truly care about me and our mission.	Family	Warm	Hard			5	4	4	3			9
2019-03-05 07:13:13	2019-03-05 07:19:22	0	90.212.17.179	100	369	1	2019-03-05 07:19:23	R_3lyIJCRQ7Ksh34R					54.5507049560546875	-1.252105712890625	anonymous	EN	1	56a80408c89737000b22bd37	It's variable. Some days I can be really engrossed and interested, but on others I can find myself wishing I had a completely different career. One of the main problems I have is the fact the company I work for doesn't provide training, but expects you to learn for yourself in your own time - and the company regularly changes the tools and programming languages in use, so I often feel like I'm ru…	Frustrated	Tired	Demotivated			2	1	2	1			5
2019-03-05 07:21:14	2019-03-05 07:23:08	0	129.98.33.254	100	114	1	2019-03-05 07:23:08	R_1QJZBEKNJeCh14g					40.8527069091796875	-73.93830108642578125	anonymous	EN	1	591513e9c8e90000010e8541	I only kind of like my job because it's not what I want to be doing long-term and just feels like an intermediate step in what I truly want to do. Therefore, I feel kind of restless in that regard.	Boring	Tedious	Tough	Low-paying		2	2	2	2	1		3
2019-03-05 07:20:37	2019-03-05 07:24:58	0	92.237.198.105	100	260	1	2019-03-05 07:24:58	R_2PAJ1mpNhlea6Z4					52.439300537109375	-1.9402008056640625	anonymous	EN	1	59ad42650acd5600012ec0b0	I really dislike my job, the people i work with and the company itself. The jobs i am expected to do go beyond my contract and i feel horrible when i am working because my colleges are not very nice.	casual	skilled	sociable			1	3	3	4			1
2019-03-05 07:23:49	2019-03-05 07:30:15	0	185.69.145.115	100	386	1	2019-03-05 07:30:16	R_2EFewnMB3IYDRay					51.49639892578125	-0.122406005859375	anonymous	EN	1	597270a81fd7f5000151faf3	I love my job and would not change my job for nothing. I find it sometimes eventful but rewarding and I always strive to do my best in my work. Iam more than happy were I work we have a great team and we all work together really well. I always feel good at work.	Feel good	Great team	Freindly team	Rewarding	Hard working	5	5	5	5	5	5	10
2019-03-05 07:32:44	2019-03-05 07:34:24	0	50.236.98.33	100	100	1	2019-03-05 07:34:25	R_1CJT3MuhAvylyoO					30.2183074951171875	-81.562103271484375	anonymous	EN	1	55bfee25fdf99b56b50179eb	Mostly I am uninterested in the work. I feel that my colleagues and I are undervalued. I feel we have no room for advancement and that this is a dead end position.	prestigious	boring	routine			2	5	2	2			6
2019-03-05 07:31:27	2019-03-05 07:35:33	0	92.10.9.252	100	245	1	2019-03-05 07:35:33	R_3EBa2YCAs0knwsk					51.6266937255859375	-3.480194091796875	anonymous	EN	1	57fa9d61bd8a970001fde2c6	I am generally happy in my job. The work is repetitive and can be quite boring however I really like the people I work with. It can be quite stressful as we are a very busy department and have to work to tight deadlines but I feel lucky to have employment in this day and age	Helpful	Stressful	sociable	dull	happy	3	4	2	5	1	5	7
2019-03-05 07:28:54	2019-03-05 07:36:11	0	31.52.24.9	100	436	1	2019-03-05 07:36:11	R_3COSg3m19ZvabaW					52.4839935302734375	1.6060028076171875	anonymous	EN	1	59724cec2a5a780001dda979	I am a teacher and just love my job. It makes me feel alive and worth something when I see a child who struggles at maths suddenly understand and see how they grow from it. When I am working I often feel under pressure and sometimes it makes me wonder if I can continue under such stress, but I love my students and the other people I work with so I continue onwards. All in all I love my job.	Happy	Pressured	Fulfilled	Helpful	Challenging	4	4	1	5	4	3	9
2019-03-05 07:34:28	2019-03-05 07:40:13	0	5.65.45.11	100	344	1	2019-03-05 07:40:13	R_2Ejgq0XijEtDWMl					54.8694000244140625	-6.50390625	anonymous	EN	1	59974ec21b3d95000121f77c	My job as health care worker is demanding with a mix of feelings noted but majority are positive with occasional periods of frustration especially to unjustified criticism. The Health service is to be cherished	busy	intense	enjoyable	worthwhile		4	3	3	5	5		9
2019-03-05 07:37:03	2019-03-05 07:41:03	0	68.43.25.147	100	240	1	2019-03-05 07:41:04	R_1pDt0TegOIEwmIi					42.2519073486328125	-83.14890289306640625	anonymous	EN	1	55f5946a32af74001017047b	I am usually pretty happy when I am working. Partly because the people I work with are nice. Partly because the job wants you to be friendly with customers, as a side effect of being friendly is becoming friendly and significantly happier overall.	busy	active	fun	social	demanding	5	3	4	5	5	3	8
2019-03-05 07:39:27	2019-03-05 07:42:17	0	91.125.223.63	100	169	1	2019-03-05 07:42:17	R_10rAb2Ms5HSGJdy					51.25390625	0.5326995849609375	anonymous	EN	1	571ceeb64ca277000953d1c1	I don't mind my job, it's more the people I work with that make my day doing my job bearable. My job can be samey and boring from day to day as there is no change in routine or different things to be given to try. I try and feel happy when I working as I am earning money to put food on the table.	boring	repititve	mundane			3	1	1	1			5
2019-03-05 07:51:42	2019-03-05 07:54:58	0	104.11.61.83	100	195	1	2019-03-05 07:54:58	R_9sn7e8hWoq3MDGF					37.920806884765625	-122.0182037353515625	anonymous	EN	1	558a327cfdf99b2d75651681	I am generally happy with my job and I find it challenging and inspiring. However, there are also moments where it is very frustrating and difficult due to the personalities and conflicting objectives of my co-workers. That said, I am generally engaged and focused when working at my job and I find that it is a good fit with my skills and abilities.	challenging	frustrating	inspiring	difficult	engaging	4	3	1	5	3	4	8
2019-03-05 07:57:15	2019-03-05 07:58:49	0	148.252.128.183	100	93	1	2019-03-05 07:58:49	R_2pXXOGGs9erX6FQ					51.49639892578125	-0.122406005859375	anonymous	EN	1	59c67d7c21454d000194c0e9	I feel content in my job and like it a lot	Happy	Content	Pleased	Lucky	Relaxed	5	5	5	5	5	5	10
2019-03-05 07:56:10	2019-03-05 07:58:50	0	84.9.77.80	100	160	1	2019-03-05 07:58:50	R_3KQ1hUdUx3ku4hz					51.5485992431640625	-0.3677978515625	anonymous	EN	1	596a7bf6670f410001fe9903	I work for the NHS so I feel my work helps. I enjoy my job and love where I work. I work with a great team and everyone pulls together	Security	Helpfull	Enjoyable			5	5	5	5			8
2019-03-05 08:02:11	2019-03-05 08:04:58	0	24.182.70.30	100	167	1	2019-03-05 08:04:58	R_1LYxgQ7Vmedy3W6					36.214202880859375	-81.6660003662109375	anonymous	EN	1	59da6cd4cfaf740001611599	My job as a whole is very demanding, yet rewarding. I'm a musician and educator where I'm expected to perform at my best at all times. It can be a very stressful job, which can cause a lot of unhappyness due to the stress, but overall, I'm happy when I'm working and performing.	stressful	demanding	fastpaced	enjoyable	rewarding	5	5	5	5	5	5	7
2019-03-05 08:03:32	2019-03-05 08:07:06	0	70.183.94.130	100	213	1	2019-03-05 08:07:06	R_2wNccHYSpWs5R50					33.0561981201171875	-117.268798828125	anonymous	EN	1	55d5e2c9db6a810006fa078b	I think of my job as a whole as something necessary to maintain my lifestyle and be able to support myself. While I don't feel like it's ultimately fulfilling, I do work with a good group of people and it is low-stress. When I think about having the opposite, then I am much more grateful for my current job.	Organized	Boring	Adequate	Supportive		4	3	2	3	4		6
2019-03-05 08:03:14	2019-03-05 08:09:27	0	194.82.172.24	100	372	1	2019-03-05 08:09:27	R_XHUgxqrSfZO5ws1					53.2122039794921875	-2.971893310546875	anonymous	EN	1	55a77810fdf99b444b9d255c	On the whole, I like my job. I enjoy using a computer and feeling valued and appreciated in my role. I do get bored at times when I haven't got enough to do and when I'm undertaking monotonous tasks. I enjoy working with my colleagues but I prefer working independently on jobs. My role is very busy and the day flies by quickly. Unfortunately I don't feel my salary is an accurate reflection of the…	Busy	Stressful	Appreciated	Underpaid	Dull	3	2	2	4	2	2	5
2019-03-05 08:08:20	2019-03-05 08:10:55	0	213.205.192.11	100	155	1	2019-03-05 08:10:56	R_3EGsksN9CMZYABb					53	-1.13330078125	anonymous	EN	1	59dd2814ac0af70001b3634b	I enjoy my job, no two days are generally the same and I am constantly learning.	Variety	Flexible	Communication	Planning	Procedural	4	4	5	3	4	4	9
2019-03-05 08:17:15	2019-03-05 08:20:54	0	5.65.116.184	100	219	1	2019-03-05 08:20:54	R_1lc6e9p49ynWeo2					53.2122039794921875	-2.971893310546875	anonymous	EN	1	59819492fc90e000011c5d04	i enjoy going to work. specially if there is a problem and i have to solve it.i enjy the challenges that i face in my work. i like working with the people work with	challenging	hard working	happy			4	4	5	4			9
2019-03-05 08:13:27	2019-03-05 08:22:09	0	82.38.225.173	100	521	1	2019-03-05 08:22:09	R_3gT3ec79oJLB1D8					53.3462066650390625	-1.4445037841796875	anonymous	EN	1	5970a273965d930001323b08	I enjoy my job and get a great deal of satisfaction from matching individuals to a care package that is tailored to the individual. I have flexibility in my work life balance but the only fly in the ointment is a particular work colleague who cannot handle the stress of the job and this results in her being moody and snappy.	Satisfaction	flexibility	pleasant	harmony	enjoyment	3	3	3	3	3	3	8
2019-03-05 08:22:08	2019-03-05 08:26:44	0	176.248.153.28	100	275	1	2019-03-05 08:26:44	R_2R21uJHlE9ISqwP					51.589202880859375	-1.7194061279296875	anonymous	EN	1	59236837989cc20001414f5c	I have at times struggled with my job as it is a very full on role. There is a lot of stress and pressure involved as I work with people in high risk safeguarding issues. I wouldn't change much about my role but would like newer tools to benefit me and make my role simpler.	Stressful	Busy	Challenging	Thought provoking	Safeguarding	3	1	4	4	2	5	7
2019-03-05 08:20:33	2019-03-05 08:28:04	0	2.124.75.192	100	451	1	2019-03-05 08:28:04	R_1mDc0ASK7AMsg3D					52.4613037109375	-1.7899932861328125	anonymous	EN	1	59136492bfce7c0001aea83d	I chose to enter the area in which I now work. I work with people with severe and enduring mental health problems and every day is different, challenging and a learning opportunity. When I am working I appreciate the 'little wins', when I can see an improvement in someones circumstances but also have to manage expectation as to how quickly I can get results. I like my job and the client group I d…	challenging	helpful	complex	enjoyable	meaningful	5	4	5	4	5	5	7
2019-03-05 08:29:36	2019-03-05 08:33:50	0	81.155.32.218	100	254	1	2019-03-05 08:33:51	R_1KxOqcqSvKrCJNJ					53.5832977294921875	-2.4333038330078125	anonymous	EN	1	599d82ebbd442800019b9195	I love my job. I am a secondary school teacher working in a supportive school with great colleagues and a very supportive management team. I am happy because I am stretched every day, no day is ever the same and I feel that I am making a real difference to the lives of youngsters and their families. The pay is secure and the holidays are good but as I work 50% of every holiday the actual down tim…	rewarding	satisfying	diverse	suprising	important	5	5	5	5	5	5	9
2019-03-05 08:34:09	2019-03-05 08:35:43	0	149.254.234.81	100	94	1	2019-03-05 08:35:46	R_2TsA7NpvHiA0INe					51.5500030517578125	0.1667022705078125	anonymous	EN	1	598568615837f200016a91eb	I like the autonomy that my job gives me. I like managing othet people. Im happy wih my job and it gives me a good work life balance.	Fun	Interesting	Different			4	4	4	5			8
2019-03-05 08:33:18	2019-03-05 08:36:38	0	90.211.129.60	100	199	1	2019-03-05 08:36:38	R_QcXiYKUgONXkXVT					50.9145965576171875	-1.35870361328125	anonymous	EN	1	59d516c2719adb0001235c8b	I do my job because the hours suit my personal life. I get frustrated with the way I am treated and perceived by the public but I try my best to block it out I know my job is beneath me.	Boring	Abusive	Monotonous	Fast	Frustrating	2	2	2	2	3	2	5
2019-03-05 08:36:49	2019-03-05 08:39:08	0	86.129.60.202	100	139	1	2019-03-05 08:39:08	R_31Ls6wr1yK1AJxz					53.04949951171875	-2.3672943115234375	anonymous	EN	1	5975ea651a800200011cd0f7	I generally feel happy when I am working. This is partly because it is a rewarding job and partly because I am never bored. It is tiring and at times stressful though.	Rewarding	Tiring	Stressful	Busy	Empowering	4	5	2	1	4	5	9
2019-03-05 08:36:36	2019-03-05 08:40:25	0	82.132.212.92	100	229	1	2019-03-05 08:40:26	R_3gZOEcdCrdPs895					51.49639892578125	-0.122406005859375	anonymous	EN	1	P59a2f84bfb52bf00018be2e1	I enjoy my job. Is is a worthwhile occupation that helps other people. I feel I can make a difference to peoples lives. The job is varied, chalkenging and stimulating. It brings me joy to feel I habe done a goid job.	Rewarding	Challenging	Stimulating	Varied	Enjoyable	4	5	3	4	4	5	9
2019-03-05 08:38:30	2019-03-05 08:47:49	0	209.93.201.10	100	559	1	2019-03-05 08:47:50	R_1kUhnzkUYcuHAH3					53.4989013671875	-1.4259033203125	anonymous	EN	1	575d5df57c83cc000759accd	It was difficult to find positive adjectives because I really hate my job. This is due to working part time with a full time workload. If I am on leave, I come back to a backlog and current work and hundreds of emails to wade through. It has often been difficult working part time in extremely busy public service administrative roles. I constantly feel frustrated and angry due to decisions taken b…	Stressful	Inefficient	Unfullfilling	Flexilble	Pointless	1	1	2	2	4	1	1
2019-03-05 08:41:39	2019-03-05 08:48:31	0	82.203.24.1	100	411	1	2019-03-05 08:48:31	R_D7w1q0IzAhYyT61					52.627105712890625	1.3072052001953125	anonymous	EN	1	585d139a460cb5000183f705	My job is a difficult one with plenty of client contact, it is a job I enjoy but can be very pressured in terms of trying to meet client and management expectations within a reasonable timescale.	Hard	impossible	tricky			2	2	1	3			4
2019-03-05 08:48:36	2019-03-05 08:51:37	0	188.29.164.103	100	180	1	2019-03-05 08:51:38	R_28TYoKhAAmM4xh1					51.539398193359375	-0.0413970947265625	anonymous	EN	1	59f12de916ecc200016ffcd5	I find my job busy, fast paced. Work within a team. Sometimes frustrating. Challenging	Fast paced	Busy	Hard	Enjoyable	Team	4	3	4	4	3	3	7
2019-03-05 08:55:17	2019-03-05 09:09:59	0	70.187.80.244	100	882	1	2019-03-05 09:10:01	R_25YqvZeVAZzAvbx					29.613800048828125	-82.3860015869140625	anonymous	EN	1	59c6305e6a287600011c388d	I am okay with my job. It pays the bills but it is hard to be passionate about it.	boring	slow	necessary	uncool	professional	3	2	2	3	3	2	3
