# Supplementary material for: The promise of open survey questions—The validation of text-based job satisfaction measures
Source: PLoS One. 2019 Dec 26;14(12):e0226408. doi: 10.1371/journal.pone.0226408 (PMC6932814; doi:10.1371/journal.pone.0226408)
Supplement: S1 Dataset — (titled [Data_PromiseOfOpenQuestions.zip]). (ZIP) [file pone.0226408.s003.zip › Data_PromiseOfOpenQuestions/Wave 2/Spelling_check_semi_w2_checked.csv]

x
Ok Worthwhile Boring
Stressful High energy Fast paced
Interesting Varied Repetitive
boring tedious shallow
Important collaborative skilled clerical clerical
tiring hard long busy busy
Satisfying Comfortable Meaningful Ambitious Ambitious
boring frustrating mind numbing chore chore
lucky dream unqualified
office analytical intense
reliance efficiency professionalism secure secure
securing the property the industry involved finding problems working as a team working as a team
Interesting Varied Fulfilling
Engaging Interesting Challenging Technical Technical
Easy Independent Flexible
tense exhausting frustrating ridiculous ridiculous
Challenging Demanding Rewarding Respectful Respectful
Pressure High Workload Varied Undervalued Undervalued
Repetitive Secure Easy
Success rates retention Engagement bullying bullying
Caring Hardworking Exhausted Responsible Responsible
Fun Stressful Tiring
Stupid Rude Unfulfilling Boring Boring
Dull Repetitive Consistent Important Important
Dull Repetitive Noble
Stress Chaos Depressing Pointless Pointless
enjoyable professional hard work satisfactory satisfactory
fun enjoyable interesting helpful helpful
technical isolated skilled
rewarding challenging exciting important important
Hard Tiring Fun
Relaxed Interesting Valued Varied Varied
Mundane Routine Convenient
Scientific Interesting Explorative Unique Unique
aggressive brave great stressful stressful
Frustrating Demeaning Annoying Bullying Bullying
boring dull necessary
Amazing nice great stressful stressful
Productivity Efforts Results
stressful personal dutiful
Tiring Boring Draining Unhelpful Unhelpful
social fulfilling easy
Boring Repetitive Easy
Busy Different Meaningful Flexible Flexible
Relaxed Interesting Various About About
Interesting Stressful Travelling
Stressful Intense Hard
Satisfying Therapy Relax Changing Changing
enriching brave tedious
Enjoyable Rewarding Stressful
Boring Helpful Exhausting
Boring Steady Bland Secure Secure
helping improving expanding approachable approachable
Demanding Stimulating Friendly
boring annoying dull stressful stressful
important responsible fun
demanding rewarding tiresome special special
unfulfilled stressful difficult unrewarding unrewarding
Interesting Familiar Competitive
frustration stress waste inefficiency inefficiency
Easy Relaxing Comforting Predictable Predictable
Varied Noisy Stressful
Boring Long Hurt Walking Walking
Unhappy Stressful Overwhelming Hard Hard
attractive hard rewarding prideful prideful
bad boring dull
Stressful Pointless Embarrassing Shambolic Shambolic
Leading Understanding Being brilliant Being proud Being proud
Demanding Stressful Frustrating Thankless Thankless
uncertain sporadic strain fast fast
boring disinteresting lifeless depressing depressing
Intense Overwhelming Stressful
Challenging Busy Fun Enjoyable Enjoyable
cold tired friends adequate adequate
Challenging Overwhelming Innovative New New
Compelling Unique International Intellectual Intellectual
Exciting Reactive Flexible
Fulfilling Exciting Fun Interesting Interesting
Happy Success Challenge Determined Determined
Hard Demanding Corporate Busy Busy
Fulfilling Knowledge Professional
hard quick fast different different
Helpful Friendly Good Energetic Energetic
Alright Useful Futuristic
Dull Bland Grey
Demanding Challenging Fun Technical Technical
rewarding tiring worthwhile essential essential
stressful demanding busy complicated complicated
Family Warm Hard
Frustrated Tired Demotivated
Boring Tedious Tough
casual skilled sociable
Feel good Great team Friendly team Hard working Hard working
prestigious boring routine
Helpful Stressful sociable happy happy
Happy Pressured Fulfilled Challenging Challenging
busy intense enjoyable
busy active fun demanding demanding
boring repetitive mundane
challenging frustrating inspiring engaging engaging
Happy Content Pleased Relaxed Relaxed
Security Helpful Enjoyable
stressful demanding fast paced rewarding rewarding
Organized Boring Adequate
Busy Stressful Appreciated Dull Dull
Variety Flexible Communication Procedural Procedural
Satisfaction flexibility pleasant enjoyment enjoyment
Stressful Busy Challenging Safeguarding Safeguarding
challenging helpful complex meaningful meaningful
rewarding satisfying diverse important important
Fun Interesting Different
Boring Abusive Monotonous Frustrating Frustrating
Rewarding Tiring Stressful Empowering Empowering
Stressful Inefficient Unfulfilling Pointless Pointless
Hard impossible tricky
boring slow necessary professional professional
